# Supplementary material for: Muver, a computational framework for accurately calling accumulated mutations
Source: BMC Genomics. 2018 May 9;19:345. doi: 10.1186/s12864-018-4753-3 (PMC5944071; doi:10.1186/s12864-018-4753-3)
Supplement: Supplementary file 2 — Results Files. Zip file containing VCF and TXT formatted muver results for all yeast data sets analyzed. (ZIP 10697 kb) [file 12864_2018_4753_MOESM2_ESM.zip › t0TAK151_pol2MG_msh2delta.mutations.vcf]

##INFO=<ID=IntersectsRepeat,Number=0,Type=Flag,Description="Intersects with repeat">
##INFO=<ID=RepeatCorrectionApplied,Number=0,Type=Flag,Description="Repeat correction applied">
##FILTER=<ID=ExcRegion,Description="Intersects with excluded region">
##FORMAT=<ID=SAC,Number=.,Type=Integer,Description="Strand allele counts">
##FORMAT=<ID=ACF,Number=0,Type=Flag,Description="Allele count flag">
##FORMAT=<ID=DF,Number=0,Type=Flag,Description="Depth flag">
##FORMAT=<ID=PD,Number=1,Type=Integer,Description="Ploidy, specified by user">
##FORMAT=<ID=GT,Number=1,Type=String,Description="Genotype">
##FORMAT=<ID=SGT,Number=1,Type=String,Description="Subclonal genotype">
##FORMAT=<ID=SF,Number=1,Type=Float,Description="Subclonal frequency">
##FORMAT=<ID=SV,Number=0,Type=Flag,Description="Subclonal valid flag">
##FORMAT=<ID=RD,Number=0,Type=Flag,Description="Read difference flag">
##FORMAT=<ID=MT,Number=.,Type=String,Description="Called mutations">
##FORMAT=<ID=PAC,Number=.,Type=String,Description="Called PAC flags">
#CHROM	POS	ID	REF	ALT	QUAL	FILTER	INFO	FORMAT	TAK151	TAK166	TAK170	TAK217
chr1_ref_v2	295	.	C	T	.	ExcRegion	IntersectsRepeat=0;RepeatCorrectionApplied=0	SAC:ACF:DF:PD:GT:SGT:SF:SV:SIG:MT:PAC	45,49,35,30:1:1:2:./.:./.:.:0	56,46,46,35:1:1:2:./.:./.:.:0:0:.:.	51,23,39,24:1:1:2:./.:./.:.:0:0:.:.	41,22,27,18:1:1:2:./.:./.:.:0:0:.:.
chr1_ref_v2	905	.	C	T	.	PASS	IntersectsRepeat=0;RepeatCorrectionApplied=0	SAC:ACF:DF:PD:GT:SGT:SF:SV:SIG:MT:PAC	63,95,0,0:1:1:2:0/0:./.:.:0	92,125,0,0:1:1:2:0/0:./.:.:0:0:.:.	38,46,20,43:1:1:2:0/1:0/0:0.125:0:1:g.905C>T:0	102,99,0,0:1:1:2:0/0:./.:.:0:0:.:.
chr1_ref_v2	2540	.	C	T	.	PASS	IntersectsRepeat=0;RepeatCorrectionApplied=0	SAC:ACF:DF:PD:GT:SGT:SF:SV:SIG:MT:PAC	47,48,0,0:1:1:2:0/0:./.:.:0	43,52,13,34:1:1:2:0/1:0/0:0.25:0:1:g.2540C>T:0	57,62,0,0:1:1:2:0/0:./.:.:0:0:.:.	88,87,0,0:1:1:2:0/0:./.:.:0:0:.:.
chr1_ref_v2	3256	.	G	T	.	PASS	IntersectsRepeat=0;RepeatCorrectionApplied=0	SAC:ACF:DF:PD:GT:SGT:SF:SV:SIG:MT:PAC	160,99,0,0:1:1:2:0/0:./.:.:0	185,144,1,1:1:1:2:0/0:./.:.:0:0:.:.	63,52,63,58:1:1:2:0/1:./.:.:0:1:g.3256G>T:0	116,79,0,0:1:1:2:0/0:./.:.:0:0:.:.
chr1_ref_v2	3549	.	A	G	.	PASS	IntersectsRepeat=0;RepeatCorrectionApplied=0	SAC:ACF:DF:PD:GT:SGT:SF:SV:SIG:MT:PAC	102,108,0,0:1:1:2:0/0:./.:.:0	134,133,1,0:1:1:2:0/0:./.:.:0:0:.:.	97,111,0,0:1:1:2:0/0:./.:.:0:0:.:.	44,41,42,39:1:1:2:0/1:./.:.:0:1:g.3549A>G:0
chr1_ref_v2	3635	.	GT	G	.	PASS	IntersectsRepeat=1;RepeatCorrectionApplied=1	SAC:ACF:DF:PD:GT:SGT:SF:SV:SIG:MT:PAC	105,99,0,1:1:1:2:0/0:./.:.:0	158,157,0,0:1:1:2:0/0:./.:.:0:0:.:.	102,105,0,2:1:1:2:0/0:./.:.:0:0:.:.	46,42,53,53:1:1:2:0/1:1/1:0.125:0:1:g.3636delT:0
chr1_ref_v2	5068	.	ATTT	A,AT,ATT	.	PASS	IntersectsRepeat=1;RepeatCorrectionApplied=1	SAC:ACF:DF:PD:GT:SGT:SF:SV:SIG:MT:PAC	81,64,0,0,2,0,6,7:1:1:2:0/0:./.:.:0	60,47,2,1,66,54,6,8:1:1:2:0/3:0/2:0.125:1:1:g.5069delT:0	7,2,50,29,2,5,26,36:1:1:2:1/3:0/1:0.125:0:1:g.5069_5071delTTT,g.5069delT:0,0	78,49,0,0,0,1,10,8:1:1:2:0/0:./.:.:0:0:.:.
chr1_ref_v2	5613	.	G	A	.	PASS	IntersectsRepeat=1;RepeatCorrectionApplied=0	SAC:ACF:DF:PD:GT:SGT:SF:SV:SIG:MT:PAC	85,103,0,0:1:1:2:0/0:./.:.:0	130,134,0,0:1:1:2:0/0:./.:.:0:0:.:.	95,93,0,0:1:1:2:0/0:./.:.:0:0:.:.	31,52,38,51:1:1:2:0/1:./.:.:0:1:g.5613G>A:0
chr1_ref_v2	5818	.	C	A	.	PASS	IntersectsRepeat=1;RepeatCorrectionApplied=0	SAC:ACF:DF:PD:GT:SGT:SF:SV:SIG:MT:PAC	78,102,0,1:1:1:2:0/0:./.:.:0	132,158,0,1:1:1:2:0/0:./.:.:0:0:.:.	45,44,37,43:1:1:2:0/1:./.:.:0:1:g.5818C>A:0	80,83,0,0:1:1:2:0/0:./.:.:0:0:.:.
chr1_ref_v2	6093	.	CT	C	.	PASS	IntersectsRepeat=1;RepeatCorrectionApplied=1	SAC:ACF:DF:PD:GT:SGT:SF:SV:SIG:MT:PAC	109,90,3,5:1:1:2:0/0:./.:.:0	115,101,2,1:1:1:2:0/0:./.:.:0:0:.:.	95,71,1,2:1:1:2:0/0:./.:.:0:0:.:.	41,39,42,40:1:1:2:0/1:./.:.:0:1:g.6094delT:0
chr1_ref_v2	6526	.	T	C	.	PASS	IntersectsRepeat=1;RepeatCorrectionApplied=0	SAC:ACF:DF:PD:GT:SGT:SF:SV:SIG:MT:PAC	96,108,0,0:1:1:2:0/0:./.:.:0	118,151,0,0:1:1:2:0/0:./.:.:0:0:.:.	47,56,46,58:1:1:2:0/1:./.:.:0:1:g.6526T>C:0	100,102,0,0:1:1:2:0/0:./.:.:0:0:.:.
chr1_ref_v2	6736	.	CAA	C	.	PASS	IntersectsRepeat=1;RepeatCorrectionApplied=1	SAC:ACF:DF:PD:GT:SGT:SF:SV:SIG:MT:PAC	63,48,1,0:1:1:2:0/0:./.:.:0	59,48,6,1:1:1:2:0/0:0/1:0.125:0:0:.:.	55,59,0,1:1:1:2:0/0:./.:.:0:0:.:.	38,33,8,5:1:1:2:0/0:0/1:0.25:0:0:.:.
chr1_ref_v2	6756	.	T	A	.	PASS	IntersectsRepeat=0;RepeatCorrectionApplied=0	SAC:ACF:DF:PD:GT:SGT:SF:SV:SIG:MT:PAC	29,102,10,3:1:1:2:0/0:0/1:0.25:0	35,148,4,2:1:1:2:0/0:0/1:0.125:0:0:.:.	29,92,15,4:1:1:2:0/0:0/1:0.25:1:0:.:.	29,99,6,2:1:1:2:0/0:0/1:0.125:0:0:.:.
chr1_ref_v2	6769	.	A	T	.	PASS	IntersectsRepeat=0;RepeatCorrectionApplied=0	SAC:ACF:DF:PD:GT:SGT:SF:SV:SIG:MT:PAC	53,99,1,0:1:1:2:0/0:./.:.:0	68,144,0,0:1:1:2:0/0:./.:.:0:0:.:.	50,120,0,0:1:1:2:0/0:./.:.:0:0:.:.	28,55,34,44:1:1:2:0/1:./.:.:0:1:g.6769A>T:0
chr1_ref_v2	6947	.	AT	A	.	PASS	IntersectsRepeat=1;RepeatCorrectionApplied=1	SAC:ACF:DF:PD:GT:SGT:SF:SV:SIG:MT:PAC	81,109,2,3:1:1:2:0/0:./.:.:0	129,116,0,2:1:1:2:0/0:./.:.:0:0:.:.	38,44,41,47:1:1:2:0/1:./.:.:0:1:g.6948delT:0	73,80,2,4:1:1:2:0/0:./.:.:0:0:.:.
chr1_ref_v2	7660	.	T	C	.	PASS	IntersectsRepeat=0;RepeatCorrectionApplied=0	SAC:ACF:DF:PD:GT:SGT:SF:SV:SIG:MT:PAC	146,76,0,0:1:1:2:0/0:./.:.:0	136,138,0,0:1:1:2:0/0:./.:.:0:0:.:.	57,55,61,36:1:1:2:0/1:0/0:0.125:0:1:g.7660T>C:0	99,101,0,0:1:1:2:0/0:./.:.:0:0:.:.
chr1_ref_v2	13290	.	G	A	.	PASS	IntersectsRepeat=0;RepeatCorrectionApplied=0	SAC:ACF:DF:PD:GT:SGT:SF:SV:SIG:MT:PAC	146,112,3,0:1:1:2:0/0:./.:.:0	175,159,3,0:1:1:2:0/0:./.:.:0:0:.:.	120,93,2,0:1:1:2:0/0:./.:.:0:0:.:.	103,121,18,0:1:1:2:0/0:0/1:0.125:0:0:.:.
chr1_ref_v2	13293	.	A	G	.	PASS	IntersectsRepeat=0;RepeatCorrectionApplied=0	SAC:ACF:DF:PD:GT:SGT:SF:SV:SIG:MT:PAC	146,115,3,0:1:1:2:0/0:./.:.:0	178,160,2,0:1:1:2:0/0:./.:.:0:0:.:.	122,97,3,0:1:1:2:0/0:./.:.:0:0:.:.	107,123,18,0:1:1:2:0/0:0/1:0.125:0:0:.:.
chr1_ref_v2	13299	.	A	G	.	PASS	IntersectsRepeat=1;RepeatCorrectionApplied=0	SAC:ACF:DF:PD:GT:SGT:SF:SV:SIG:MT:PAC	147,121,4,0:1:1:2:0/0:./.:.:0	188,164,2,0:1:1:2:0/0:./.:.:0:0:.:.	127,105,2,0:1:1:2:0/0:./.:.:0:0:.:.	104,120,18,0:1:1:2:0/0:0/1:0.125:0:0:.:.
chr1_ref_v2	13302	.	A	G	.	PASS	IntersectsRepeat=1;RepeatCorrectionApplied=0	SAC:ACF:DF:PD:GT:SGT:SF:SV:SIG:MT:PAC	145,120,5,0:1:1:2:0/0:0/1:0.125:0	188,162,3,0:1:1:2:0/0:./.:.:0:0:.:.	127,107,2,0:1:1:2:0/0:./.:.:0:0:.:.	103,119,18,0:1:1:2:0/0:0/1:0.125:0:0:.:.
chr1_ref_v2	13322	.	A	AAGTGAAAGTACCGGTCCATGGTTC	.	PASS	IntersectsRepeat=0;RepeatCorrectionApplied=0	SAC:ACF:DF:PD:GT:SGT:SF:SV:SIG:MT:PAC	147,116,13,0:1:1:2:0/0:0/1:0.125:0	179,161,20,0:1:1:2:0/0:0/1:0.125:0:0:.:.	117,115,21,0:1:1:2:0/0:0/1:0.125:0:0:.:.	97,122,29,0:1:1:2:0/0:0/1:0.25:0:0:.:.
chr1_ref_v2	13385	.	G	GAC	.	PASS	IntersectsRepeat=0;RepeatCorrectionApplied=0	SAC:ACF:DF:PD:GT:SGT:SF:SV:SIG:MT:PAC	117,89,108,3:1:1:2:0/1:0/0:0.25:0	129,119,129,4:1:1:2:0/1:0/0:0.25:0:0:.:.	119,90,103,6:1:1:2:0/1:0/0:0.25:0:0:.:.	76,93,70,0:1:1:2:0/1:0/0:0.5:1:0:.:.
chr1_ref_v2	13413	.	G	A	.	PASS	IntersectsRepeat=0;RepeatCorrectionApplied=0	SAC:ACF:DF:PD:GT:SGT:SF:SV:SIG:MT:PAC	113,109,126,6:1:1:2:0/1:0/0:0.25:0	127,131,139,4:1:1:2:0/1:0/0:0.25:0:0:.:.	112,84,105,6:1:1:2:0/1:0/0:0.25:0:0:.:.	77,85,67,3:1:1:2:0/1:0/0:0.5:1:0:.:.
chr1_ref_v2	13420	.	A	G	.	PASS	IntersectsRepeat=1;RepeatCorrectionApplied=0	SAC:ACF:DF:PD:GT:SGT:SF:SV:SIG:MT:PAC	110,117,127,6:1:1:2:0/1:0/0:0.25:0	132,136,137,5:1:1:2:0/1:0/0:0.25:1:0:.:.	117,92,106,9:1:1:2:0/1:0/0:0.25:0:0:.:.	82,87,64,7:1:1:2:0/1:0/0:0.5:1:0:.:.
chr1_ref_v2	13442	.	A	C	.	PASS	IntersectsRepeat=0;RepeatCorrectionApplied=0	SAC:ACF:DF:PD:GT:SGT:SF:SV:SIG:MT:PAC	116,139,134,13:1:1:2:0/1:0/0:0.25:0	147,151,157,14:1:1:2:0/1:0/0:0.25:0:0:.:.	114,117,108,20:1:1:2:0/1:0/0:0.25:0:0:.:.	83,100,68,17:1:1:2:0/1:0/0:0.25:0:0:.:.
chr1_ref_v2	13616	.	G	T	.	PASS	IntersectsRepeat=0;RepeatCorrectionApplied=0	SAC:ACF:DF:PD:GT:SGT:SF:SV:SIG:MT:PAC	37,102,17,113:1:1:2:0/1:./.:.:0	48,122,21,138:1:1:2:0/1:./.:.:0:0:.:.	45,99,20,108:1:1:2:0/1:./.:.:0:0:.:.	88,80,8,73:1:1:2:0/1:0/0:0.25:0:0:.:.
chr1_ref_v2	13654	.	G	A	.	PASS	IntersectsRepeat=0;RepeatCorrectionApplied=0	SAC:ACF:DF:PD:GT:SGT:SF:SV:SIG:MT:PAC	37,86,16,93:1:1:2:0/1:./.:.:0	42,103,13,110:1:1:2:0/1:0/0:0.125:0:0:.:.	37,87,12,78:1:1:2:0/1:0/0:0.125:0:0:.:.	76,86,4,63:1:1:2:0/1:0/0:0.5:1:0:.:.
chr1_ref_v2	13798	.	A	T	.	PASS	IntersectsRepeat=0;RepeatCorrectionApplied=0	SAC:ACF:DF:PD:GT:SGT:SF:SV:SIG:MT:PAC	24,35,0,14:1:1:2:0/0:0/1:0.5:0	21,44,0,19:1:1:2:0/0:0/1:0.5:0:0:.:.	11,34,0,16:1:1:2:0/0:0/1:0.5:0:0:.:.	51,72,0,23:1:1:2:0/0:0/1:0.25:0:0:.:.
chr1_ref_v2	13807	.	T	G	.	PASS	IntersectsRepeat=0;RepeatCorrectionApplied=0	SAC:ACF:DF:PD:GT:SGT:SF:SV:SIG:MT:PAC	26,35,0,11:1:1:2:0/0:0/1:0.25:0	28,34,0,17:1:1:2:0/0:0/1:0.5:0:0:.:.	14,32,0,15:1:1:2:0/0:0/1:0.5:0:0:.:.	53,76,0,19:1:1:2:0/0:0/1:0.25:0:0:.:.
chr1_ref_v2	13830	.	T	C	.	PASS	IntersectsRepeat=0;RepeatCorrectionApplied=0	SAC:ACF:DF:PD:GT:SGT:SF:SV:SIG:MT:PAC	32,26,0,11:1:1:2:0/0:0/1:0.25:0	37,27,0,13:1:1:2:0/0:0/1:0.5:0:0:.:.	18,23,0,12:1:1:2:0/0:0/1:0.5:0:0:.:.	46,73,0,8:1:1:2:0/0:0/1:0.125:0:0:.:.
chr1_ref_v2	13848	.	A	G	.	PASS	IntersectsRepeat=0;RepeatCorrectionApplied=0	SAC:ACF:DF:PD:GT:SGT:SF:SV:SIG:MT:PAC	37,25,0,8:1:1:2:0/0:0/1:0.25:0	44,19,0,13:1:1:2:0/0:0/1:0.5:0:0:.:.	22,17,0,6:1:1:2:0/0:0/1:0.25:0:0:.:.	37,64,0,8:1:1:2:0/0:0/1:0.125:0:0:.:.
chr1_ref_v2	15923	.	C	T	.	PASS	IntersectsRepeat=1;RepeatCorrectionApplied=0	SAC:ACF:DF:PD:GT:SGT:SF:SV:SIG:MT:PAC	69,61,0,0:1:1:2:0/0:./.:.:0	100,64,0,0:1:1:2:0/0:./.:.:0:0:.:.	58,72,0,0:1:1:2:0/0:./.:.:0:0:.:.	42,39,21,0:1:1:2:0/0:0/1:0.5:0:0:.:.
chr1_ref_v2	16264	.	A	T	.	PASS	IntersectsRepeat=1;RepeatCorrectionApplied=0	SAC:ACF:DF:PD:GT:SGT:SF:SV:SIG:MT:PAC	51,89,0,25:1:1:2:0/0:0/1:0.25:0	71,85,0,22:1:1:2:0/0:0/1:0.25:0:0:.:.	48,79,1,22:1:1:2:0/0:0/1:0.25:0:0:.:.	81,85,0,5:1:1:2:0/0:0/1:0.125:0:0:.:.
chr1_ref_v2	18413	.	G	C	.	PASS	IntersectsRepeat=1;RepeatCorrectionApplied=0	SAC:ACF:DF:PD:GT:SGT:SF:SV:SIG:MT:PAC	6,5,47,0:1:1:2:0/1:1/1:0.5:0	3,4,43,1:1:1:2:1/1:0/1:0.25:0:0:.:.	4,2,41,1:1:1:2:1/1:0/1:0.25:0:0:.:.	2,1,13,0:1:1:2:./.:./.:.:0:0:.:.
chr1_ref_v2	18425	.	C	T	.	PASS	IntersectsRepeat=0;RepeatCorrectionApplied=0	SAC:ACF:DF:PD:GT:SGT:SF:SV:SIG:MT:PAC	6,5,32,0:1:1:2:0/1:1/1:0.5:0	3,4,35,1:1:1:2:1/1:0/1:0.25:0:0:.:.	4,2,33,2:1:1:2:1/1:0/1:0.25:0:0:.:.	3,1,12,0:1:1:2:./.:./.:.:0:0:.:.
chr1_ref_v2	18515	.	G	T	.	PASS	IntersectsRepeat=1;RepeatCorrectionApplied=0	SAC:ACF:DF:PD:GT:SGT:SF:SV:SIG:MT:PAC	64,104,0,0:1:1:2:0/0:./.:.:0	93,108,0,0:1:1:2:0/0:./.:.:0:0:.:.	38,50,18,25:1:1:2:0/1:0/0:0.25:0:1:.:.	54,83,0,0:1:1:2:0/0:./.:.:0:0:.:.
chr1_ref_v2	18755	.	CT	C	.	PASS	IntersectsRepeat=1;RepeatCorrectionApplied=1	SAC:ACF:DF:PD:GT:SGT:SF:SV:SIG:MT:PAC	0,1,0,4:1:1:2:./.:./.:.:0	0,0,0,7:0:1:2:./.:./.:.:0:0:.:.	1,2,0,4:1:1:2:./.:./.:.:0:0:.:.	0,0,0,23:0:1:2:1/1:./.:.:0:0:.:.
chr1_ref_v2	21312	.	T	G	.	PASS	IntersectsRepeat=0;RepeatCorrectionApplied=0	SAC:ACF:DF:PD:GT:SGT:SF:SV:SIG:MT:PAC	38,17,20,0:1:1:2:0/0:0/1:0.5:0	83,64,0,0:1:1:2:0/0:./.:.:0:1:.:.	78,51,2,0:1:1:2:0/0:./.:.:0:0:.:.	35,85,0,0:1:1:2:0/0:./.:.:0:0:.:.
chr1_ref_v2	21543	.	A	T	.	PASS	IntersectsRepeat=0;RepeatCorrectionApplied=0	SAC:ACF:DF:PD:GT:SGT:SF:SV:SIG:MT:PAC	0,0,0,19:0:1:2:./.:./.:.:0	0,1,0,14:1:1:2:./.:./.:.:0:0:.:.	1,1,0,14:1:1:2:./.:./.:.:0:0:.:.	1,1,0,9:1:1:2:./.:./.:.:0:0:.:.
chr1_ref_v2	25073	.	G	A	.	ExcRegion	IntersectsRepeat=0;RepeatCorrectionApplied=0	SAC:ACF:DF:PD:GT:SGT:SF:SV:SIG:MT:PAC	29,46,0,0:1:1:2:./.:./.:.:0	46,74,0,0:1:1:2:./.:./.:.:0:0:.:.	14,28,3,9:1:1:2:./.:./.:.:0:0:.:.	32,79,0,0:1:1:2:./.:./.:.:0:0:.:.
chr1_ref_v2	27356	.	C	A	.	ExcRegion	IntersectsRepeat=0;RepeatCorrectionApplied=0	SAC:ACF:DF:PD:GT:SGT:SF:SV:SIG:MT:PAC	69,49,0,0:1:1:2:./.:./.:.:0	113,77,0,0:1:1:2:./.:./.:.:0:0:.:.	35,31,14,4:1:1:2:./.:./.:.:0:1:.:.	96,92,0,0:1:1:2:./.:./.:.:0:0:.:.
chr1_ref_v2	27598	.	G	A	.	ExcRegion	IntersectsRepeat=0;RepeatCorrectionApplied=0	SAC:ACF:DF:PD:GT:SGT:SF:SV:SIG:MT:PAC	111,90,0,0:1:1:2:./.:./.:.:0	68,72,73,59:1:1:2:./.:./.:.:0:1:.:.	101,90,0,0:1:1:2:./.:./.:.:0:0:.:.	91,94,0,0:1:1:2:./.:./.:.:0:0:.:.
chr1_ref_v2	28395	.	CA	C	.	PASS	IntersectsRepeat=1;RepeatCorrectionApplied=1	SAC:ACF:DF:PD:GT:SGT:SF:SV:SIG:MT:PAC	85,113,0,0:1:1:2:0/0:./.:.:0	113,157,0,1:1:1:2:0/0:./.:.:0:0:.:.	39,62,38,67:1:1:2:0/1:./.:.:0:1:g.28396delA:0	95,92,1,0:1:1:2:0/0:./.:.:0:0:.:.
chr1_ref_v2	28732	.	C	T	.	PASS	IntersectsRepeat=0;RepeatCorrectionApplied=0	SAC:ACF:DF:PD:GT:SGT:SF:SV:SIG:MT:PAC	124,83,0,0:1:1:2:0/0:./.:.:0	158,132,0,0:1:1:2:0/0:./.:.:0:0:.:.	93,81,0,0:1:1:2:0/0:./.:.:0:0:.:.	58,27,51,36:1:1:2:0/1:./.:.:0:1:g.28732C>T:0
chr1_ref_v2	28995	.	CT	C	.	PASS	IntersectsRepeat=1;RepeatCorrectionApplied=1	SAC:ACF:DF:PD:GT:SGT:SF:SV:SIG:MT:PAC	67,70,4,1:1:1:2:0/0:./.:.:0	55,53,64,52:1:1:2:0/1:0/0:0.125:0:1:g.28996delT:0	78,71,2,5:1:1:2:0/0:./.:.:0:0:.:.	79,62,8,2:1:1:2:0/0:./.:.:0:0:.:.
chr1_ref_v2	29114	.	A	G	.	PASS	IntersectsRepeat=0;RepeatCorrectionApplied=0	SAC:ACF:DF:PD:GT:SGT:SF:SV:SIG:MT:PAC	99,75,0,0:1:1:2:0/0:./.:.:0	75,53,67,45:1:1:2:0/1:0/0:0.125:0:1:g.29114A>G:0	116,91,0,0:1:1:2:0/0:./.:.:0:0:.:.	86,77,0,0:1:1:2:0/0:./.:.:0:0:.:.
chr1_ref_v2	29809	.	AT	A	.	PASS	IntersectsRepeat=1;RepeatCorrectionApplied=1	SAC:ACF:DF:PD:GT:SGT:SF:SV:SIG:MT:PAC	85,112,3,7:1:1:2:0/0:./.:.:0	65,74,66,81:1:1:2:0/1:0/0:0.25:0:1:g.29810delT:0	85,88,5,5:1:1:2:0/0:./.:.:0:0:.:.	47,46,30,46:1:1:2:0/1:0/0:0.25:0:1:g.29810delT:0
chr1_ref_v2	30044	.	AC	A	.	PASS	IntersectsRepeat=1;RepeatCorrectionApplied=1	SAC:ACF:DF:PD:GT:SGT:SF:SV:SIG:MT:PAC	84,74,0,0:1:1:2:0/0:./.:.:0	105,124,0,0:1:1:2:0/0:./.:.:0:0:.:.	51,36,46,42:1:1:2:0/1:./.:.:0:1:g.30045delC:0	95,88,0,0:1:1:2:0/0:./.:.:0:0:.:.
chr1_ref_v2	30834	.	CATAT	C,CAT,CATATAT	.	PASS	IntersectsRepeat=1;RepeatCorrectionApplied=1	SAC:ACF:DF:PD:GT:SGT:SF:SV:SIG:MT:PAC	13,14,16,6,20,39,3,3:1:1:2:0/2:1/2:0.25:0	20,33,3,3,10,19,15,17:1:1:2:0/2:0/3:0.5:1:1:.:	13,22,5,8,23,30,0,4:1:1:2:0/2:0/1:0.125:0:0:.:.	7,3,24,15,50,43,0,1:1:1:2:2/2:1/2:0.25:0:0:.:.
chr1_ref_v2	31195	.	CCA	C	.	PASS	IntersectsRepeat=1;RepeatCorrectionApplied=1	SAC:ACF:DF:PD:GT:SGT:SF:SV:SIG:MT:PAC	70,57,3,7:1:1:2:0/0:./.:.:0	50,44,23,23:1:1:2:0/0:0/1:0.5:0:1:.:	65,66,2,3:1:1:2:0/0:./.:.:0:0:.:.	46,51,5,3:1:1:2:0/0:./.:.:0:0:.:.
chr1_ref_v2	32180	.	C	T	.	PASS	IntersectsRepeat=0;RepeatCorrectionApplied=0	SAC:ACF:DF:PD:GT:SGT:SF:SV:SIG:MT:PAC	88,84,0,0:1:1:2:0/0:./.:.:0	92,106,0,0:1:1:2:0/0:./.:.:0:0:.:.	70,71,20,12:1:1:2:0/0:0/1:0.5:1:1:.:	69,65,0,0:1:1:2:0/0:./.:.:0:0:.:.
chr1_ref_v2	32789	.	G	A	.	PASS	IntersectsRepeat=0;RepeatCorrectionApplied=0	SAC:ACF:DF:PD:GT:SGT:SF:SV:SIG:MT:PAC	108,63,0,0:1:1:2:0/0:./.:.:0	128,108,0,0:1:1:2:0/0:./.:.:0:0:.:.	86,89,0,0:1:1:2:0/0:./.:.:0:0:.:.	68,43,49,53:1:1:2:0/1:./.:.:0:1:g.32789G>A:0
chr1_ref_v2	32913	.	A	G	.	PASS	IntersectsRepeat=1;RepeatCorrectionApplied=0	SAC:ACF:DF:PD:GT:SGT:SF:SV:SIG:MT:PAC	102,121,0,0:1:1:2:0/0:./.:.:0	142,155,0,0:1:1:2:0/0:./.:.:0:0:.:.	111,103,0,0:1:1:2:0/0:./.:.:0:0:.:.	56,57,47,47:1:1:2:0/1:0/0:0.125:0:1:g.32913A>G:0
chr1_ref_v2	32928	.	G	A	.	PASS	IntersectsRepeat=0;RepeatCorrectionApplied=0	SAC:ACF:DF:PD:GT:SGT:SF:SV:SIG:MT:PAC	91,121,0,0:1:1:2:0/0:./.:.:0	122,160,0,0:1:1:2:0/0:./.:.:0:0:.:.	64,49,50,53:1:1:2:0/1:./.:.:0:1:g.32928G>A:0	95,119,0,0:1:1:2:0/0:./.:.:0:0:.:.
chr1_ref_v2	34163	.	G	T	.	PASS	IntersectsRepeat=0;RepeatCorrectionApplied=0	SAC:ACF:DF:PD:GT:SGT:SF:SV:SIG:MT:PAC	61,61,44,72:1:1:2:0/1:./.:.:0	42,67,55,66:1:1:2:0/1:./.:.:0:0:.:.	39,70,51,54:1:1:2:0/1:./.:.:0:0:.:.	59,42,52,53:1:1:2:0/1:./.:.:0:0:.:.
chr1_ref_v2	34825	.	GAAA	G,GA,GAA	.	PASS	IntersectsRepeat=1;RepeatCorrectionApplied=1	SAC:ACF:DF:PD:GT:SGT:SF:SV:SIG:MT:PAC	4,4,5,1,12,8,33,25:1:1:2:3/3:1/3:0.125:0	0,3,28,51,27,30,1,1:1:1:2:1/2:2/2:0.25:0:1:.:.	1,3,14,10,55,38,7,3:1:1:2:2/2:0/2:0.125:0:1:.:.	3,4,11,8,24,18,22,20:1:1:2:2/3:0/3:0.125:0:0:.:.
chr1_ref_v2	34997	.	A	G	.	PASS	IntersectsRepeat=0;RepeatCorrectionApplied=0	SAC:ACF:DF:PD:GT:SGT:SF:SV:SIG:MT:PAC	41,94,0,1:1:1:2:0/0:./.:.:0	58,106,0,1:1:1:2:0/0:./.:.:0:0:.:.	40,100,0,0:1:1:2:0/0:./.:.:0:0:.:.	19,43,14,38:1:1:2:0/1:0/0:0.125:0:1:g.34997A>G:0
chr1_ref_v2	35058	.	C	T	.	PASS	IntersectsRepeat=1;RepeatCorrectionApplied=0	SAC:ACF:DF:PD:GT:SGT:SF:SV:SIG:MT:PAC	75,109,0,0:1:1:2:0/0:./.:.:0	106,122,0,0:1:1:2:0/0:./.:.:0:0:.:.	33,69,31,49:1:1:2:0/1:0/0:0.125:0:1:g.35058C>T:0	62,80,0,0:1:1:2:0/0:./.:.:0:0:.:.
chr1_ref_v2	35952	.	G	A	.	PASS	IntersectsRepeat=0;RepeatCorrectionApplied=0	SAC:ACF:DF:PD:GT:SGT:SF:SV:SIG:MT:PAC	98,128,0,0:1:1:2:0/0:./.:.:0	127,150,0,0:1:1:2:0/0:./.:.:0:0:.:.	49,53,36,66:1:1:2:0/1:./.:.:0:1:g.35952G>A:0	81,96,0,0:1:1:2:0/0:./.:.:0:0:.:.
chr1_ref_v2	36133	.	AT	A	.	PASS	IntersectsRepeat=1;RepeatCorrectionApplied=1	SAC:ACF:DF:PD:GT:SGT:SF:SV:SIG:MT:PAC	103,73,3,1:1:1:2:0/0:./.:.:0	117,83,3,6:1:1:2:0/0:./.:.:0:0:.:.	94,58,5,3:1:1:2:0/0:./.:.:0:0:.:.	59,35,46,35:1:1:2:0/1:0/0:0.25:0:1:g.36134delT:0
chr1_ref_v2	36148	.	C	CT	.	PASS	IntersectsRepeat=1;RepeatCorrectionApplied=1	SAC:ACF:DF:PD:GT:SGT:SF:SV:SIG:MT:PAC	105,60,0,0:1:1:2:0/0:./.:.:0	118,99,1,0:1:1:2:0/0:./.:.:0:0:.:.	99,62,2,0:1:1:2:0/0:./.:.:0:0:.:.	96,65,13,5:1:1:2:0/0:0/1:0.125:0:1:.:
chr1_ref_v2	36179	.	A	T	.	PASS	IntersectsRepeat=0;RepeatCorrectionApplied=0	SAC:ACF:DF:PD:GT:SGT:SF:SV:SIG:MT:PAC	136,75,0,0:1:1:2:0/0:./.:.:0	66,54,67,58:1:1:2:0/1:./.:.:0:1:g.36179A>T:0	104,83,0,0:1:1:2:0/0:./.:.:0:0:.:.	126,84,0,0:1:1:2:0/0:./.:.:0:0:.:.
chr1_ref_v2	37476	.	A	G	.	PASS	IntersectsRepeat=1;RepeatCorrectionApplied=0	SAC:ACF:DF:PD:GT:SGT:SF:SV:SIG:MT:PAC	90,79,0,0:1:1:2:0/0:./.:.:0	122,128,0,0:1:1:2:0/0:./.:.:0:0:.:.	39,39,53,47:1:1:2:0/1:1/1:0.125:0:1:g.37476A>G:0	81,84,0,0:1:1:2:0/0:./.:.:0:0:.:.
chr1_ref_v2	37506	.	T	C	.	PASS	IntersectsRepeat=0;RepeatCorrectionApplied=0	SAC:ACF:DF:PD:GT:SGT:SF:SV:SIG:MT:PAC	94,76,0,0:1:1:2:0/0:./.:.:0	123,130,0,0:1:1:2:0/0:./.:.:0:0:.:.	107,91,0,0:1:1:2:0/0:./.:.:0:0:.:.	43,43,42,38:1:1:2:0/1:./.:.:0:1:g.37506T>C:0
chr1_ref_v2	38473	.	G	A	.	PASS	IntersectsRepeat=1;RepeatCorrectionApplied=0	SAC:ACF:DF:PD:GT:SGT:SF:SV:SIG:MT:PAC	82,90,0,0:1:1:2:0/0:./.:.:0	144,101,0,0:1:1:2:0/0:./.:.:0:0:.:.	28,47,44,40:1:1:2:0/1:./.:.:0:1:g.38473G>A:0	105,78,0,0:1:1:2:0/0:./.:.:0:0:.:.
chr1_ref_v2	38952	.	G	A	.	PASS	IntersectsRepeat=0;RepeatCorrectionApplied=0	SAC:ACF:DF:PD:GT:SGT:SF:SV:SIG:MT:PAC	63,105,0,0:1:1:2:0/0:./.:.:0	75,129,1,0:1:1:2:0/0:./.:.:0:0:.:.	45,83,1,0:1:1:2:0/0:./.:.:0:0:.:.	42,51,32,51:1:1:2:0/1:./.:.:0:1:g.38952G>A:0
chr1_ref_v2	40264	.	T	C	.	PASS	IntersectsRepeat=1;RepeatCorrectionApplied=0	SAC:ACF:DF:PD:GT:SGT:SF:SV:SIG:MT:PAC	123,108,0,0:1:1:2:0/0:./.:.:0	159,152,0,1:1:1:2:0/0:./.:.:0:0:.:.	57,59,61,52:1:1:2:0/1:./.:.:0:1:g.40264T>C:0	117,100,0,0:1:1:2:0/0:./.:.:0:0:.:.
chr1_ref_v2	41245	.	G	T	.	PASS	IntersectsRepeat=1;RepeatCorrectionApplied=0	SAC:ACF:DF:PD:GT:SGT:SF:SV:SIG:MT:PAC	109,123,0,0:1:1:2:0/0:./.:.:0	138,142,1,0:1:1:2:0/0:./.:.:0:0:.:.	104,91,1,0:1:1:2:0/0:./.:.:0:0:.:.	55,35,61,40:1:1:2:0/1:./.:.:0:1:g.41245G>T:0
chr1_ref_v2	41797	.	GAA	G,GAAA	.	PASS	IntersectsRepeat=1;RepeatCorrectionApplied=1	SAC:ACF:DF:PD:GT:SGT:SF:SV:SIG:MT:PAC	72,78,0,0,3,1:1:1:2:0/0:./.:.:0	45,66,52,60,2,4:1:1:2:0/1:./.:.:0:1:g.41798_41799delAA:0	45,59,0,0,29,37:1:1:2:0/2:2/2:0.125:0:1:g.41797_41798insA:0	74,80,0,1,4,8:1:1:2:0/0:0/2:0.125:0:0:.:.
chr1_ref_v2	41808	.	A	T	.	PASS	IntersectsRepeat=1;RepeatCorrectionApplied=0	SAC:ACF:DF:PD:GT:SGT:SF:SV:SIG:MT:PAC	97,121,0,0:1:1:2:0/0:./.:.:0	139,166,0,0:1:1:2:0/0:./.:.:0:0:.:.	57,68,38,55:1:1:2:0/1:0/0:0.125:0:1:g.41808A>T:0	98,119,0,0:1:1:2:0/0:./.:.:0:0:.:.
chr1_ref_v2	41940	.	G	A	.	PASS	IntersectsRepeat=0;RepeatCorrectionApplied=0	SAC:ACF:DF:PD:GT:SGT:SF:SV:SIG:MT:PAC	97,111,0,0:1:1:2:0/0:./.:.:0	150,150,0,0:1:1:2:0/0:./.:.:0:0:.:.	38,52,46,48:1:1:2:0/1:./.:.:0:1:g.41940G>A:0	82,87,0,0:1:1:2:0/0:./.:.:0:0:.:.
chr1_ref_v2	42550	.	GA	G	.	PASS	IntersectsRepeat=1;RepeatCorrectionApplied=1	SAC:ACF:DF:PD:GT:SGT:SF:SV:SIG:MT:PAC	47,33,38,40:1:1:2:0/1:0/0:0.125:0	95,100,6,9:1:1:2:0/0:./.:.:0:1:g.42550_42552>A:1	26,41,44,37:1:1:2:0/1:0/0:0.125:0:0:.:.	81,68,5,11:1:1:2:0/0:./.:.:0:1:g.42550_42552>A:1
chr1_ref_v2	42772	.	G	A	.	PASS	IntersectsRepeat=0;RepeatCorrectionApplied=0	SAC:ACF:DF:PD:GT:SGT:SF:SV:SIG:MT:PAC	80,115,1,0:1:1:2:0/0:./.:.:0	107,169,0,0:1:1:2:0/0:./.:.:0:0:.:.	56,56,47,51:1:1:2:0/1:0/0:0.125:0:1:g.42772G>A:0	82,123,0,0:1:1:2:0/0:./.:.:0:0:.:.
chr1_ref_v2	43324	.	G	A	.	PASS	IntersectsRepeat=0;RepeatCorrectionApplied=0	SAC:ACF:DF:PD:GT:SGT:SF:SV:SIG:MT:PAC	58,107,0,0:1:1:2:0/0:./.:.:0	37,68,48,60:1:1:2:0/1:./.:.:0:1:g.43324G>A:0	90,99,0,0:1:1:2:0/0:./.:.:0:0:.:.	71,79,0,0:1:1:2:0/0:./.:.:0:0:.:.
chr1_ref_v2	43829	.	G	T	.	PASS	IntersectsRepeat=1;RepeatCorrectionApplied=0	SAC:ACF:DF:PD:GT:SGT:SF:SV:SIG:MT:PAC	68,128,0,0:1:1:2:0/0:./.:.:0	96,129,1,0:1:1:2:0/0:./.:.:0:0:.:.	93,109,1,0:1:1:2:0/0:./.:.:0:0:.:.	47,42,43,45:1:1:2:0/1:./.:.:0:1:g.43829G>T:0
chr1_ref_v2	44365	.	C	T	.	PASS	IntersectsRepeat=0;RepeatCorrectionApplied=0	SAC:ACF:DF:PD:GT:SGT:SF:SV:SIG:MT:PAC	82,119,0,0:1:1:2:0/0:./.:.:0	112,111,0,1:1:1:2:0/0:./.:.:0:0:.:.	103,113,0,0:1:1:2:0/0:./.:.:0:0:.:.	51,43,37,46:1:1:2:0/1:./.:.:0:1:g.44365C>T:0
chr1_ref_v2	44975	.	CTT	C,CT	.	PASS	IntersectsRepeat=1;RepeatCorrectionApplied=1	SAC:ACF:DF:PD:GT:SGT:SF:SV:SIG:MT:PAC	36,76,0,0,4,6:1:1:2:0/0:0/2:0.125:0	45,58,1,0,40,42:1:1:2:0/2:0/0:0.25:0:1:g.44976delT:0	53,73,0,0,0,0:1:1:2:0/0:./.:.:0:0:.:.	33,39,35,31,3,5:1:1:2:0/1:0/0:0.125:0:1:g.44976_44977delTT:0
chr1_ref_v2	45071	.	AGG	A,AG	.	PASS	IntersectsRepeat=1;RepeatCorrectionApplied=1	SAC:ACF:DF:PD:GT:SGT:SF:SV:SIG:MT:PAC	8,1,5,0,51,46:1:1:2:2/2:0/2:0.125:0	25,37,2,1,8,20:1:1:2:0/2:0/0:0.5:0:1:.:.	1,0,30,19,21,22:1:1:2:1/2:./.:.:0:1:.:.	8,0,2,0,47,52:1:1:2:2/2:0/2:0.125:0:0:.:.
chr1_ref_v2	45346	.	CTT	C,CT,CTTT	.	PASS	IntersectsRepeat=1;RepeatCorrectionApplied=1	SAC:ACF:DF:PD:GT:SGT:SF:SV:SIG:MT:PAC	4,9,4,6,10,19,2,2:1:1:2:0/2:2/3:0.125:0	8,12,19,29,2,5,8,3:1:1:2:1/3:1/2:0.25:0:1:g.45346_45347insT|g.45347_45348delTT,g.45346_45348>TT|g.45346_45349T>:0|0,0|0	3,14,9,4,10,17,2,1:1:1:2:0/2:2/3:0.125:0:0:.:.	8,4,25,27,1,2,10,13:1:1:2:1/3:1/1:0.25:0:1:g.45346_45347insT|g.45347_45348delTT,g.45346_45348>TT|g.45346_45349T>:0|0,0|0
chr1_ref_v2	47865	.	A	G	.	PASS	IntersectsRepeat=0;RepeatCorrectionApplied=0	SAC:ACF:DF:PD:GT:SGT:SF:SV:SIG:MT:PAC	74,98,1,0:1:1:2:0/0:./.:.:0	120,122,0,0:1:1:2:0/0:./.:.:0:0:.:.	43,52,60,30:1:1:2:0/1:./.:.:0:1:g.47865A>G:0	93,88,0,0:1:1:2:0/0:./.:.:0:0:.:.
chr1_ref_v2	48731	.	C	T	.	PASS	IntersectsRepeat=1;RepeatCorrectionApplied=0	SAC:ACF:DF:PD:GT:SGT:SF:SV:SIG:MT:PAC	102,102,0,0:1:1:2:0/0:./.:.:0	144,149,0,0:1:1:2:0/0:./.:.:0:0:.:.	107,121,0,0:1:1:2:0/0:./.:.:0:0:.:.	42,53,35,53:1:1:2:0/1:./.:.:0:1:g.48731C>T:0
chr1_ref_v2	48893	.	G	A	.	PASS	IntersectsRepeat=0;RepeatCorrectionApplied=0	SAC:ACF:DF:PD:GT:SGT:SF:SV:SIG:MT:PAC	102,126,0,0:1:1:2:0/0:./.:.:0	126,186,0,0:1:1:2:0/0:./.:.:0:0:.:.	46,55,34,50:1:1:2:0/1:0/0:0.125:0:1:g.48893G>A:0	97,116,0,0:1:1:2:0/0:./.:.:0:0:.:.
chr1_ref_v2	49831	.	C	T	.	PASS	IntersectsRepeat=0;RepeatCorrectionApplied=0	SAC:ACF:DF:PD:GT:SGT:SF:SV:SIG:MT:PAC	110,97,0,0:1:1:2:0/0:./.:.:0	134,125,0,0:1:1:2:0/0:./.:.:0:0:.:.	63,43,48,54:1:1:2:0/1:./.:.:0:1:g.49831C>T:0	65,107,0,0:1:1:2:0/0:./.:.:0:0:.:.
chr1_ref_v2	50238	.	C	A	.	PASS	IntersectsRepeat=0;RepeatCorrectionApplied=0	SAC:ACF:DF:PD:GT:SGT:SF:SV:SIG:MT:PAC	99,120,0,0:1:1:2:0/0:./.:.:0	66,82,76,65:1:1:2:0/1:./.:.:0:1:g.50238C>A:0	87,123,0,0:1:1:2:0/0:./.:.:0:0:.:.	62,134,1,0:1:1:2:0/0:./.:.:0:0:.:.
chr1_ref_v2	51642	.	T	G	.	PASS	IntersectsRepeat=0;RepeatCorrectionApplied=0	SAC:ACF:DF:PD:GT:SGT:SF:SV:SIG:MT:PAC	18,70,17,0:1:1:2:0/0:0/1:0.25:0	24,104,24,0:1:1:2:0/0:0/1:0.25:0:0:.:.	18,88,14,0:1:1:2:0/0:0/1:0.25:0:0:.:.	19,75,13,0:1:1:2:0/0:0/1:0.25:0:0:.:.
chr1_ref_v2	51797	.	G	A	.	PASS	IntersectsRepeat=0;RepeatCorrectionApplied=0	SAC:ACF:DF:PD:GT:SGT:SF:SV:SIG:MT:PAC	106,97,0,0:1:1:2:0/0:./.:.:0	119,126,0,0:1:1:2:0/0:./.:.:0:0:.:.	104,100,0,0:1:1:2:0/0:./.:.:0:0:.:.	47,48,39,46:1:1:2:0/1:./.:.:0:1:g.51797G>A:0
chr1_ref_v2	51829	.	A	G	.	PASS	IntersectsRepeat=0;RepeatCorrectionApplied=0	SAC:ACF:DF:PD:GT:SGT:SF:SV:SIG:MT:PAC	122,69,0,0:1:1:2:0/0:./.:.:0	57,39,61,54:1:1:2:0/1:1/1:0.125:0:1:g.51829A>G:0	97,89,1,0:1:1:2:0/0:./.:.:0:0:.:.	98,71,0,0:1:1:2:0/0:./.:.:0:0:.:.
chr1_ref_v2	52154	.	A	G	.	PASS	IntersectsRepeat=1;RepeatCorrectionApplied=0	SAC:ACF:DF:PD:GT:SGT:SF:SV:SIG:MT:PAC	113,110,0,0:1:1:2:0/0:./.:.:0	133,143,0,0:1:1:2:0/0:./.:.:0:0:.:.	103,110,0,0:1:1:2:0/0:./.:.:0:0:.:.	50,45,53,38:1:1:2:0/1:./.:.:0:1:g.52154A>G:0
chr1_ref_v2	52288	.	C	T	.	PASS	IntersectsRepeat=0;RepeatCorrectionApplied=0	SAC:ACF:DF:PD:GT:SGT:SF:SV:SIG:MT:PAC	95,109,0,0:1:1:2:0/0:./.:.:0	154,129,0,0:1:1:2:0/0:./.:.:0:0:.:.	49,53,49,51:1:1:2:0/1:./.:.:0:1:g.52288C>T:0	93,84,0,0:1:1:2:0/0:./.:.:0:0:.:.
chr1_ref_v2	53129	.	C	T	.	PASS	IntersectsRepeat=0;RepeatCorrectionApplied=0	SAC:ACF:DF:PD:GT:SGT:SF:SV:SIG:MT:PAC	119,130,0,0:1:1:2:0/0:./.:.:0	70,77,60,94:1:1:2:0/1:./.:.:0:1:g.53129C>T:0	91,122,0,0:1:1:2:0/0:./.:.:0:0:.:.	70,110,0,0:1:1:2:0/0:./.:.:0:0:.:.
chr1_ref_v2	53262	.	CA	C	.	PASS	IntersectsRepeat=1;RepeatCorrectionApplied=1	SAC:ACF:DF:PD:GT:SGT:SF:SV:SIG:MT:PAC	108,126,0,0:1:1:2:0/0:./.:.:0	61,77,61,61:1:1:2:0/1:./.:.:0:1:g.53263delA:0	90,102,0,0:1:1:2:0/0:./.:.:0:0:.:.	89,93,0,0:1:1:2:0/0:./.:.:0:0:.:.
chr1_ref_v2	56104	.	A	G	.	PASS	IntersectsRepeat=0;RepeatCorrectionApplied=0	SAC:ACF:DF:PD:GT:SGT:SF:SV:SIG:MT:PAC	115,118,0,0:1:1:2:0/0:./.:.:0	63,73,46,61:1:1:2:0/1:0/0:0.125:0:1:g.56104A>G:0	90,92,0,0:1:1:2:0/0:./.:.:0:0:.:.	80,79,0,0:1:1:2:0/0:./.:.:0:0:.:.
chr1_ref_v2	56293	.	C	T	.	PASS	IntersectsRepeat=0;RepeatCorrectionApplied=0	SAC:ACF:DF:PD:GT:SGT:SF:SV:SIG:MT:PAC	102,118,0,0:1:1:2:0/0:./.:.:0	141,121,0,0:1:1:2:0/0:./.:.:0:0:.:.	45,44,60,55:1:1:2:0/1:1/1:0.125:0:1:g.56293C>T:0	71,86,0,0:1:1:2:0/0:./.:.:0:0:.:.
chr1_ref_v2	56544	.	C	T	.	PASS	IntersectsRepeat=1;RepeatCorrectionApplied=0	SAC:ACF:DF:PD:GT:SGT:SF:SV:SIG:MT:PAC	79,101,0,0:1:1:2:0/0:./.:.:0	78,127,0,0:1:1:2:0/0:./.:.:0:0:.:.	43,40,31,28:1:1:2:0/1:0/0:0.125:0:1:g.56544C>T:0	48,90,0,0:1:1:2:0/0:./.:.:0:0:.:.
chr1_ref_v2	57610	.	C	A	.	PASS	IntersectsRepeat=1;RepeatCorrectionApplied=0	SAC:ACF:DF:PD:GT:SGT:SF:SV:SIG:MT:PAC	87,109,0,0:1:1:2:0/0:./.:.:0	67,63,52,77:1:1:2:0/1:./.:.:0:1:g.57610C>A:0	88,94,0,2:1:1:2:0/0:./.:.:0:0:.:.	74,110,0,0:1:1:2:0/0:./.:.:0:0:.:.
chr1_ref_v2	59677	.	CT	C	.	PASS	IntersectsRepeat=1;RepeatCorrectionApplied=1	SAC:ACF:DF:PD:GT:SGT:SF:SV:SIG:MT:PAC	88,89,0,0:1:1:2:0/0:./.:.:0	121,120,0,0:1:1:2:0/0:./.:.:0:0:.:.	82,78,0,0:1:1:2:0/0:./.:.:0:0:.:.	29,49,37,34:1:1:2:0/1:./.:.:0:1:g.59678delT:0
chr1_ref_v2	60082	.	A	G	.	PASS	IntersectsRepeat=1;RepeatCorrectionApplied=0	SAC:ACF:DF:PD:GT:SGT:SF:SV:SIG:MT:PAC	101,81,0,0:1:1:2:0/0:./.:.:0	114,125,1,1:1:1:2:0/0:./.:.:0:0:.:.	51,42,36,43:1:1:2:0/1:0/0:0.125:0:1:g.60082A>G:0	74,74,0,0:1:1:2:0/0:./.:.:0:0:.:.
chr1_ref_v2	61643	.	T	G	.	PASS	IntersectsRepeat=0;RepeatCorrectionApplied=0	SAC:ACF:DF:PD:GT:SGT:SF:SV:SIG:MT:PAC	101,140,4,0:1:1:2:0/0:./.:.:0	121,128,0,0:1:1:2:0/0:./.:.:0:0:.:.	64,50,51,58:1:1:2:0/1:./.:.:0:1:g.61643T>G:0	70,71,0,0:1:1:2:0/0:./.:.:0:0:.:.
chr1_ref_v2	61708	.	A	C	.	PASS	IntersectsRepeat=1;RepeatCorrectionApplied=0	SAC:ACF:DF:PD:GT:SGT:SF:SV:SIG:MT:PAC	48,57,35,80:1:1:2:0/1:./.:.:0	131,135,0,3:1:1:2:0/0:./.:.:0:1:g.61707_61709C>A:1	109,117,0,6:1:1:2:0/0:0/1:0.125:0:1:g.61707_61709C>A:1	69,108,0,2:1:1:2:0/0:./.:.:0:1:g.61707_61709C>A:1
chr1_ref_v2	61785	.	T	C	.	PASS	IntersectsRepeat=1;RepeatCorrectionApplied=0	SAC:ACF:DF:PD:GT:SGT:SF:SV:SIG:MT:PAC	108,111,0,0:1:1:2:0/0:./.:.:0	124,119,0,0:1:1:2:0/0:./.:.:0:0:.:.	40,55,44,39:1:1:2:0/1:0/0:0.125:0:1:g.61785T>C:0	77,93,0,0:1:1:2:0/0:./.:.:0:0:.:.
chr1_ref_v2	62207	.	G	A	.	PASS	IntersectsRepeat=1;RepeatCorrectionApplied=0	SAC:ACF:DF:PD:GT:SGT:SF:SV:SIG:MT:PAC	62,82,0,0:1:1:2:0/0:./.:.:0	114,97,0,0:1:1:2:0/0:./.:.:0:0:.:.	56,49,29,50:1:1:2:0/1:0/0:0.125:0:1:g.62207G>A:0	97,62,0,0:1:1:2:0/0:./.:.:0:0:.:.
chr1_ref_v2	62645	.	G	A	.	PASS	IntersectsRepeat=0;RepeatCorrectionApplied=0	SAC:ACF:DF:PD:GT:SGT:SF:SV:SIG:MT:PAC	122,102,0,0:1:1:2:0/0:./.:.:0	146,115,0,0:1:1:2:0/0:./.:.:0:0:.:.	119,75,0,0:1:1:2:0/0:./.:.:0:0:.:.	47,45,40,32:1:1:2:0/1:0/0:0.125:0:1:g.62645G>A:0
chr1_ref_v2	63633	.	AT	A	.	PASS	IntersectsRepeat=1;RepeatCorrectionApplied=1	SAC:ACF:DF:PD:GT:SGT:SF:SV:SIG:MT:PAC	93,98,1,0:1:1:2:0/0:./.:.:0	129,135,0,0:1:1:2:0/0:./.:.:0:0:.:.	47,54,40,53:1:1:2:0/1:./.:.:0:1:g.63634delT:0	89,68,0,0:1:1:2:0/0:./.:.:0:0:.:.
chr1_ref_v2	63953	.	T	C	.	PASS	IntersectsRepeat=0;RepeatCorrectionApplied=0	SAC:ACF:DF:PD:GT:SGT:SF:SV:SIG:MT:PAC	116,123,0,0:1:1:2:0/0:./.:.:0	136,152,0,0:1:1:2:0/0:./.:.:0:0:.:.	98,99,0,0:1:1:2:0/0:./.:.:0:0:.:.	42,53,52,40:1:1:2:0/1:./.:.:0:1:g.63953T>C:0
chr1_ref_v2	64165	.	C	T	.	PASS	IntersectsRepeat=0;RepeatCorrectionApplied=0	SAC:ACF:DF:PD:GT:SGT:SF:SV:SIG:MT:PAC	129,113,0,0:1:1:2:0/0:./.:.:0	145,126,0,0:1:1:2:0/0:./.:.:0:0:.:.	49,48,58,47:1:1:2:0/1:./.:.:0:1:g.64165C>T:0	111,89,0,0:1:1:2:0/0:./.:.:0:0:.:.
chr1_ref_v2	64400	.	AT	A	.	PASS	IntersectsRepeat=0;RepeatCorrectionApplied=0	SAC:ACF:DF:PD:GT:SGT:SF:SV:SIG:MT:PAC	148,123,0,0:1:1:2:0/0:./.:.:0	191,130,0,0:1:1:2:0/0:./.:.:0:0:.:.	67,54,75,62:1:1:2:0/1:./.:.:0:1:g.64401delT:0	104,102,0,0:1:1:2:0/0:./.:.:0:0:.:.
chr1_ref_v2	64591	.	C	T	.	PASS	IntersectsRepeat=1;RepeatCorrectionApplied=0	SAC:ACF:DF:PD:GT:SGT:SF:SV:SIG:MT:PAC	126,117,0,0:1:1:2:0/0:./.:.:0	82,95,80,88:1:1:2:0/1:./.:.:0:1:g.64591C>T:0	113,127,0,0:1:1:2:0/0:./.:.:0:0:.:.	84,92,0,1:1:1:2:0/0:./.:.:0:0:.:.
chr1_ref_v2	65326	.	AT	A	.	PASS	IntersectsRepeat=1;RepeatCorrectionApplied=1	SAC:ACF:DF:PD:GT:SGT:SF:SV:SIG:MT:PAC	67,72,5,7:1:1:2:0/0:./.:.:0	88,118,9,7:1:1:2:0/0:./.:.:0:0:.:.	71,78,3,8:1:1:2:0/0:./.:.:0:0:.:.	73,68,11,9:1:1:2:0/0:./.:.:0:0:.:.
chr1_ref_v2	66409	.	G	A	.	PASS	IntersectsRepeat=0;RepeatCorrectionApplied=0	SAC:ACF:DF:PD:GT:SGT:SF:SV:SIG:MT:PAC	100,96,1,0:1:1:2:0/0:./.:.:0	144,145,0,0:1:1:2:0/0:./.:.:0:0:.:.	53,40,67,48:1:1:2:0/1:1/1:0.125:0:1:g.66409G>A:0	93,102,0,0:1:1:2:0/0:./.:.:0:0:.:.
chr1_ref_v2	67004	.	G	A	.	PASS	IntersectsRepeat=0;RepeatCorrectionApplied=0	SAC:ACF:DF:PD:GT:SGT:SF:SV:SIG:MT:PAC	85,115,0,0:1:1:2:0/0:./.:.:0	110,155,0,0:1:1:2:0/0:./.:.:0:0:.:.	39,57,37,53:1:1:2:0/1:./.:.:0:1:g.67004G>A:0	77,97,0,0:1:1:2:0/0:./.:.:0:0:.:.
chr1_ref_v2	67840	.	CT	C	.	PASS	IntersectsRepeat=1;RepeatCorrectionApplied=1	SAC:ACF:DF:PD:GT:SGT:SF:SV:SIG:MT:PAC	71,71,8,6:1:1:2:0/0:./.:.:0	81,86,7,4:1:1:2:0/0:./.:.:0:0:.:.	37,33,50,39:1:1:2:0/1:./.:.:0:1:g.67841delT:0	29,38,34,33:1:1:2:0/1:0/0:0.25:0:1:g.67841delT:0
chr1_ref_v2	68152	.	G	A	.	PASS	IntersectsRepeat=1;RepeatCorrectionApplied=0	SAC:ACF:DF:PD:GT:SGT:SF:SV:SIG:MT:PAC	56,58,0,0:1:1:2:0/0:./.:.:0	82,77,0,1:1:1:2:0/0:./.:.:0:0:.:.	49,54,0,0:1:1:2:0/0:./.:.:0:0:.:.	27,32,30,38:1:1:2:0/1:1/1:0.125:0:1:g.68152G>A:0
chr1_ref_v2	68769	.	G	A	.	PASS	IntersectsRepeat=0;RepeatCorrectionApplied=0	SAC:ACF:DF:PD:GT:SGT:SF:SV:SIG:MT:PAC	73,77,0,0:1:1:2:0/0:./.:.:0	88,85,0,0:1:1:2:0/0:./.:.:0:0:.:.	44,44,40,25:1:1:2:0/1:0/0:0.125:0:1:g.68769G>A:0	67,52,0,0:1:1:2:0/0:./.:.:0:0:.:.
chr1_ref_v2	69446	.	TG	T,TGG	.	PASS	IntersectsRepeat=1;RepeatCorrectionApplied=1	SAC:ACF:DF:PD:GT:SGT:SF:SV:SIG:MT:PAC	59,53,0,0,2,1:1:1:2:0/0:./.:.:0	94,69,1,0,1,1:1:1:2:0/0:./.:.:0:0:.:.	62,65,3,3,1,1:1:1:2:0/0:0/1:0.125:0:0:.:.	1,2,48,30,27,31:1:1:2:1/2:1/1:0.125:0:1:g.69447delG,g.69446_69447insG:0,0
chr1_ref_v2	69540	.	CTTT	C,CTT	.	PASS	IntersectsRepeat=1;RepeatCorrectionApplied=1	SAC:ACF:DF:PD:GT:SGT:SF:SV:SIG:MT:PAC	23,14,3,2,10,17:1:1:2:0/0:0/1:0.125:0	6,1,45,45,12,18:1:1:2:1/2:0/1:0.125:0:1:g.69541_69543delTTT,g.69541delT:0,0	22,25,1,1,13,14:1:1:2:0/0:./.:.:0:0:.:.	34,24,3,4,11,23:1:1:2:0/0:0/1:0.125:0:0:.:.
chr1_ref_v2	69891	.	GA	G	.	PASS	IntersectsRepeat=1;RepeatCorrectionApplied=1	SAC:ACF:DF:PD:GT:SGT:SF:SV:SIG:MT:PAC	47,41,45,46:1:1:2:0/1:./.:.:0	52,55,52,64:1:1:2:0/1:./.:.:0:0:.:.	43,38,37,49:1:1:2:0/1:./.:.:0:0:.:.	37,36,34,51:1:1:2:0/1:./.:.:0:0:.:.
chr1_ref_v2	69902	.	GA	G	.	PASS	IntersectsRepeat=1;RepeatCorrectionApplied=1	SAC:ACF:DF:PD:GT:SGT:SF:SV:SIG:MT:PAC	115,98,0,0:1:1:2:0/0:./.:.:0	142,134,0,0:1:1:2:0/0:./.:.:0:0:.:.	53,59,41,38:1:1:2:0/1:0/0:0.125:0:1:g.69903delA:0	83,101,0,0:1:1:2:0/0:./.:.:0:0:.:.
chr1_ref_v2	70039	.	G	A	.	PASS	IntersectsRepeat=0;RepeatCorrectionApplied=0	SAC:ACF:DF:PD:GT:SGT:SF:SV:SIG:MT:PAC	80,129,0,0:1:1:2:0/0:./.:.:0	135,141,1,0:1:1:2:0/0:./.:.:0:0:.:.	110,111,0,0:1:1:2:0/0:./.:.:0:0:.:.	40,43,33,46:1:1:2:0/1:./.:.:0:1:g.70039G>A:0
chr1_ref_v2	70570	.	AT	A	.	PASS	IntersectsRepeat=1;RepeatCorrectionApplied=1	SAC:ACF:DF:PD:GT:SGT:SF:SV:SIG:MT:PAC	82,72,2,2:1:1:2:0/0:./.:.:0	109,83,1,2:1:1:2:0/0:./.:.:0:0:.:.	38,25,40,26:1:1:2:0/1:0/0:0.125:0:1:g.70571delT:0	81,52,1,1:1:1:2:0/0:./.:.:0:0:.:.
chr1_ref_v2	70618	.	GAAA	G	.	PASS	IntersectsRepeat=1;RepeatCorrectionApplied=1	SAC:ACF:DF:PD:GT:SGT:SF:SV:SIG:MT:PAC	47,38,0,1:1:1:2:0/0:./.:.:0	56,36,2,1:1:1:2:0/0:./.:.:0:0:.:.	25,20,2,2:1:1:2:0/0:0/1:0.125:0:0:.:.	15,8,4,3:1:1:2:0/0:0/1:0.5:0:0:.:.
chr1_ref_v2	70828	.	GAA	G,GA	.	PASS	IntersectsRepeat=1;RepeatCorrectionApplied=1	SAC:ACF:DF:PD:GT:SGT:SF:SV:SIG:MT:PAC	45,50,0,0,6,6:1:1:2:0/0:./.:.:0	34,39,2,2,37,49:1:1:2:0/0:0/2:0.25:0:1:.:	62,63,0,0,5,3:1:1:2:0/0:./.:.:0:0:.:.	29,28,35,23,3,1:1:1:2:0/1:./.:.:0:1:g.70829_70830delAA:0
chr1_ref_v2	71242	.	TAA	T,TA	.	PASS	IntersectsRepeat=1;RepeatCorrectionApplied=1	SAC:ACF:DF:PD:GT:SGT:SF:SV:SIG:MT:PAC	42,60,0,2,5,10:1:1:2:0/0:./.:.:0	63,83,0,1,7,13:1:1:2:0/0:./.:.:0:0:.:.	8,6,13,14,40,50:1:1:2:2/2:0/2:0.25:0:1:g.71243delA,g.71243delA:0,1	32,15,40,33,3,2:1:1:2:0/1:1/1:0.25:0:1:g.71243_71244delAA:0
chr1_ref_v2	72868	.	A	T	.	PASS	IntersectsRepeat=0;RepeatCorrectionApplied=0	SAC:ACF:DF:PD:GT:SGT:SF:SV:SIG:MT:PAC	105,144,0,0:1:1:2:0/0:./.:.:0	76,64,57,62:1:1:2:0/1:0/0:0.125:0:1:g.72868A>T:0	105,150,0,1:1:1:2:0/0:./.:.:0:0:.:.	101,87,0,0:1:1:2:0/0:./.:.:0:0:.:.
chr1_ref_v2	73389	.	G	A	.	PASS	IntersectsRepeat=0;RepeatCorrectionApplied=0	SAC:ACF:DF:PD:GT:SGT:SF:SV:SIG:MT:PAC	107,105,0,0:1:1:2:0/0:./.:.:0	160,141,0,0:1:1:2:0/0:./.:.:0:0:.:.	44,53,64,51:1:1:2:0/1:1/1:0.125:0:1:g.73389G>A:0	103,112,0,0:1:1:2:0/0:./.:.:0:0:.:.
chr1_ref_v2	74102	.	C	T	.	PASS	IntersectsRepeat=0;RepeatCorrectionApplied=0	SAC:ACF:DF:PD:GT:SGT:SF:SV:SIG:MT:PAC	138,87,0,0:1:1:2:0/0:./.:.:0	182,132,0,0:1:1:2:0/0:./.:.:0:0:.:.	117,76,0,0:1:1:2:0/0:./.:.:0:0:.:.	49,37,60,38:1:1:2:0/1:1/1:0.125:0:1:g.74102C>T:0
chr1_ref_v2	74201	.	C	T	.	PASS	IntersectsRepeat=0;RepeatCorrectionApplied=0	SAC:ACF:DF:PD:GT:SGT:SF:SV:SIG:MT:PAC	93,127,1,0:1:1:2:0/0:./.:.:0	61,69,51,67:1:1:2:0/1:./.:.:0:1:g.74201C>T:0	102,103,0,0:1:1:2:0/0:./.:.:0:0:.:.	68,83,0,0:1:1:2:0/0:./.:.:0:0:.:.
chr1_ref_v2	74711	.	ATT	A,AT	.	PASS	IntersectsRepeat=1;RepeatCorrectionApplied=1	SAC:ACF:DF:PD:GT:SGT:SF:SV:SIG:MT:PAC	42,58,1,0,10,8:1:1:2:0/0:./.:.:0	38,40,50,36,13,2:1:1:2:0/1:./.:.:0:1:g.74712_74713delTT:0	34,24,6,3,46,22:1:1:2:0/0:0/2:0.5:0:1:.:	28,23,0,6,39,26:1:1:2:0/0:0/1:0.125:0:1:.:
chr1_ref_v2	75309	.	C	CT	.	PASS	IntersectsRepeat=1;RepeatCorrectionApplied=1	SAC:ACF:DF:PD:GT:SGT:SF:SV:SIG:MT:PAC	99,87,0,0:1:1:2:0/0:./.:.:0	144,105,1,1:1:1:2:0/0:./.:.:0:0:.:.	54,50,42,37:1:1:2:0/1:./.:.:0:1:g.75309_75310insT:0	80,79,0,1:1:1:2:0/0:./.:.:0:0:.:.
chr1_ref_v2	75531	.	C	T	.	PASS	IntersectsRepeat=0;RepeatCorrectionApplied=0	SAC:ACF:DF:PD:GT:SGT:SF:SV:SIG:MT:PAC	94,116,0,0:1:1:2:0/0:./.:.:0	110,164,0,0:1:1:2:0/0:./.:.:0:0:.:.	92,103,0,0:1:1:2:0/0:./.:.:0:0:.:.	48,42,41,46:1:1:2:0/1:./.:.:0:1:g.75531C>T:0
chr1_ref_v2	75901	.	C	T	.	PASS	IntersectsRepeat=0;RepeatCorrectionApplied=0	SAC:ACF:DF:PD:GT:SGT:SF:SV:SIG:MT:PAC	115,89,0,0:1:1:2:0/0:./.:.:0	145,122,0,0:1:1:2:0/0:./.:.:0:0:.:.	113,116,1,0:1:1:2:0/0:./.:.:0:0:.:.	53,39,49,41:1:1:2:0/1:./.:.:0:1:g.75901C>T:0
chr1_ref_v2	76169	.	A	C	.	PASS	IntersectsRepeat=1;RepeatCorrectionApplied=0	SAC:ACF:DF:PD:GT:SGT:SF:SV:SIG:MT:PAC	131,106,0,0:1:1:2:0/0:./.:.:0	127,107,0,0:1:1:2:0/0:./.:.:0:0:.:.	104,124,0,0:1:1:2:0/0:./.:.:0:0:.:.	43,49,41,46:1:1:2:0/1:./.:.:0:1:g.76169A>C:0
chr1_ref_v2	76199	.	G	A	.	PASS	IntersectsRepeat=1;RepeatCorrectionApplied=0	SAC:ACF:DF:PD:GT:SGT:SF:SV:SIG:MT:PAC	108,106,0,0:1:1:2:0/0:./.:.:0	127,105,0,0:1:1:2:0/0:./.:.:0:0:.:.	90,111,0,0:1:1:2:0/0:./.:.:0:0:.:.	70,72,8,11:1:1:2:0/0:0/1:0.25:1:1:.:
chr1_ref_v2	76427	.	GA	G	.	PASS	IntersectsRepeat=1;RepeatCorrectionApplied=1	SAC:ACF:DF:PD:GT:SGT:SF:SV:SIG:MT:PAC	119,86,0,0:1:1:2:0/0:./.:.:0	154,123,0,0:1:1:2:0/0:./.:.:0:0:.:.	96,105,0,0:1:1:2:0/0:./.:.:0:0:.:.	96,66,6,11:1:1:2:0/0:0/1:0.25:1:1:.:
chr1_ref_v2	77223	.	G	GAGA	.	PASS	IntersectsRepeat=1;RepeatCorrectionApplied=1	SAC:ACF:DF:PD:GT:SGT:SF:SV:SIG:MT:PAC	57,67,1,0:1:1:2:0/0:./.:.:0	60,83,0,0:1:1:2:0/0:./.:.:0:0:.:.	55,60,0,2:1:1:2:0/0:./.:.:0:0:.:.	30,31,13,19:1:1:2:0/1:0/0:0.25:0:1:g.77223_77224insAGA:0
chr1_ref_v2	77893	.	C	CA	.	PASS	IntersectsRepeat=1;RepeatCorrectionApplied=1	SAC:ACF:DF:PD:GT:SGT:SF:SV:SIG:MT:PAC	108,79,11,17:1:1:2:0/0:0/1:0.25:1	152,159,0,0:1:1:2:0/0:./.:.:0:0:.:.	97,101,0,0:1:1:2:0/0:./.:.:0:0:.:.	82,86,0,0:1:1:2:0/0:./.:.:0:0:.:.
chr1_ref_v2	80223	.	C	T	.	PASS	IntersectsRepeat=0;RepeatCorrectionApplied=0	SAC:ACF:DF:PD:GT:SGT:SF:SV:SIG:MT:PAC	98,113,0,0:1:1:2:0/0:./.:.:0	109,147,0,1:1:1:2:0/0:./.:.:0:0:.:.	97,102,0,0:1:1:2:0/0:./.:.:0:0:.:.	38,41,40,63:1:1:2:0/1:1/1:0.125:0:1:g.80223C>T:0
chr1_ref_v2	80515	.	G	A	.	PASS	IntersectsRepeat=0;RepeatCorrectionApplied=0	SAC:ACF:DF:PD:GT:SGT:SF:SV:SIG:MT:PAC	84,117,0,0:1:1:2:0/0:./.:.:0	105,131,0,0:1:1:2:0/0:./.:.:0:0:.:.	42,48,33,56:1:1:2:0/1:./.:.:0:1:g.80515G>A:0	94,103,0,0:1:1:2:0/0:./.:.:0:0:.:.
chr1_ref_v2	81422	.	C	T	.	PASS	IntersectsRepeat=1;RepeatCorrectionApplied=0	SAC:ACF:DF:PD:GT:SGT:SF:SV:SIG:MT:PAC	94,101,0,0:1:1:2:0/0:./.:.:0	128,96,0,0:1:1:2:0/0:./.:.:0:0:.:.	51,51,47,48:1:1:2:0/1:./.:.:0:1:g.81422C>T:0	95,94,0,0:1:1:2:0/0:./.:.:0:0:.:.
chr1_ref_v2	81826	.	C	T	.	PASS	IntersectsRepeat=0;RepeatCorrectionApplied=0	SAC:ACF:DF:PD:GT:SGT:SF:SV:SIG:MT:PAC	81,120,0,1:1:1:2:0/0:./.:.:0	108,133,0,0:1:1:2:0/0:./.:.:0:0:.:.	47,48,42,49:1:1:2:0/1:./.:.:0:1:g.81826C>T:0	80,102,0,0:1:1:2:0/0:./.:.:0:0:.:.
chr1_ref_v2	84456	.	C	T	.	PASS	IntersectsRepeat=0;RepeatCorrectionApplied=0	SAC:ACF:DF:PD:GT:SGT:SF:SV:SIG:MT:PAC	97,81,1,0:1:1:2:0/0:./.:.:0	113,93,0,0:1:1:2:0/0:./.:.:0:0:.:.	47,49,37,52:1:1:2:0/1:./.:.:0:1:g.84456C>T:0	82,77,0,0:1:1:2:0/0:./.:.:0:0:.:.
chr1_ref_v2	84555	.	G	T	.	PASS	IntersectsRepeat=0;RepeatCorrectionApplied=0	SAC:ACF:DF:PD:GT:SGT:SF:SV:SIG:MT:PAC	88,134,0,2:1:1:2:0/0:./.:.:0	111,149,0,0:1:1:2:0/0:./.:.:0:0:.:.	48,52,54,68:1:1:2:0/1:1/1:0.125:0:1:g.84555G>T:0	96,112,0,0:1:1:2:0/0:./.:.:0:0:.:.
chr1_ref_v2	86325	.	C	T	.	PASS	IntersectsRepeat=0;RepeatCorrectionApplied=0	SAC:ACF:DF:PD:GT:SGT:SF:SV:SIG:MT:PAC	94,103,0,0:1:1:2:0/0:./.:.:0	146,119,0,0:1:1:2:0/0:./.:.:0:0:.:.	47,41,55,48:1:1:2:0/1:1/1:0.125:0:1:g.86325C>T:0	105,73,0,0:1:1:2:0/0:./.:.:0:0:.:.
chr1_ref_v2	86366	.	C	A	.	PASS	IntersectsRepeat=0;RepeatCorrectionApplied=0	SAC:ACF:DF:PD:GT:SGT:SF:SV:SIG:MT:PAC	82,98,0,1:1:1:2:0/0:./.:.:0	113,110,0,0:1:1:2:0/0:./.:.:0:0:.:.	86,84,0,0:1:1:2:0/0:./.:.:0:0:.:.	49,37,54,38:1:1:2:0/1:./.:.:0:1:g.86366C>A:0
chr1_ref_v2	87175	.	C	T	.	PASS	IntersectsRepeat=0;RepeatCorrectionApplied=0	SAC:ACF:DF:PD:GT:SGT:SF:SV:SIG:MT:PAC	116,111,0,0:1:1:2:0/0:./.:.:0	156,152,0,0:1:1:2:0/0:./.:.:0:0:.:.	58,53,64,57:1:1:2:0/1:./.:.:0:1:g.87175C>T:0	103,120,0,0:1:1:2:0/0:./.:.:0:0:.:.
chr1_ref_v2	87506	.	G	A	.	PASS	IntersectsRepeat=0;RepeatCorrectionApplied=0	SAC:ACF:DF:PD:GT:SGT:SF:SV:SIG:MT:PAC	104,138,0,0:1:1:2:0/0:./.:.:0	140,197,0,0:1:1:2:0/0:./.:.:0:0:.:.	76,64,32,57:1:1:2:0/1:0/0:0.25:0:1:g.87506G>A:0	79,153,0,0:1:1:2:0/0:./.:.:0:0:.:.
chr1_ref_v2	88962	.	A	C	.	PASS	IntersectsRepeat=0;RepeatCorrectionApplied=0	SAC:ACF:DF:PD:GT:SGT:SF:SV:SIG:MT:PAC	155,151,1,1:1:1:2:0/0:./.:.:0	178,169,0,1:1:1:2:0/0:./.:.:0:0:.:.	135,136,0,0:1:1:2:0/0:./.:.:0:0:.:.	63,60,57,68:1:1:2:0/1:./.:.:0:1:g.88962A>C:0
chr1_ref_v2	89258	.	C	T	.	PASS	IntersectsRepeat=1;RepeatCorrectionApplied=0	SAC:ACF:DF:PD:GT:SGT:SF:SV:SIG:MT:PAC	106,116,0,0:1:1:2:0/0:./.:.:0	167,170,0,0:1:1:2:0/0:./.:.:0:0:.:.	47,50,50,54:1:1:2:0/1:./.:.:0:1:g.89258C>T:0	97,92,0,0:1:1:2:0/0:./.:.:0:0:.:.
chr1_ref_v2	91171	.	TA	T	.	PASS	IntersectsRepeat=1;RepeatCorrectionApplied=1	SAC:ACF:DF:PD:GT:SGT:SF:SV:SIG:MT:PAC	94,101,0,0:1:1:2:0/0:./.:.:0	121,129,1,0:1:1:2:0/0:./.:.:0:0:.:.	43,51,59,39:1:1:2:0/1:./.:.:0:1:g.91172delA:0	85,80,0,0:1:1:2:0/0:./.:.:0:0:.:.
chr1_ref_v2	92004	.	T	C	.	PASS	IntersectsRepeat=1;RepeatCorrectionApplied=0	SAC:ACF:DF:PD:GT:SGT:SF:SV:SIG:MT:PAC	112,104,0,0:1:1:2:0/0:./.:.:0	143,131,0,0:1:1:2:0/0:./.:.:0:0:.:.	56,65,50,46:1:1:2:0/1:0/0:0.125:0:1:g.92004T>C:0	78,87,0,0:1:1:2:0/0:./.:.:0:0:.:.
chr1_ref_v2	92141	.	TA	T	.	PASS	IntersectsRepeat=1;RepeatCorrectionApplied=1	SAC:ACF:DF:PD:GT:SGT:SF:SV:SIG:MT:PAC	137,90,1,3:1:1:2:0/0:./.:.:0	158,112,1,2:1:1:2:0/0:./.:.:0:0:.:.	69,45,43,55:1:1:2:0/1:0/0:0.125:0:1:g.92142delA:0	46,51,64,33:1:1:2:0/1:./.:.:0:1:g.92142delA:0
chr1_ref_v2	92314	.	CT	C	.	PASS	IntersectsRepeat=1;RepeatCorrectionApplied=1	SAC:ACF:DF:PD:GT:SGT:SF:SV:SIG:MT:PAC	103,102,16,15:1:1:2:0/0:./.:.:0	118,131,16,13:1:1:2:0/0:./.:.:0:0:.:.	101,80,11,13:1:1:2:0/0:./.:.:0:0:.:.	79,78,17,15:1:1:2:0/0:./.:.:0:0:.:.
chr1_ref_v2	92859	.	C	T	.	PASS	IntersectsRepeat=0;RepeatCorrectionApplied=0	SAC:ACF:DF:PD:GT:SGT:SF:SV:SIG:MT:PAC	124,109,0,0:1:1:2:0/0:./.:.:0	137,120,0,0:1:1:2:0/0:./.:.:0:0:.:.	61,56,54,44:1:1:2:0/1:0/0:0.125:0:1:g.92859C>T:0	86,92,1,0:1:1:2:0/0:./.:.:0:0:.:.
chr1_ref_v2	92895	.	A	G	.	PASS	IntersectsRepeat=1;RepeatCorrectionApplied=0	SAC:ACF:DF:PD:GT:SGT:SF:SV:SIG:MT:PAC	132,115,0,1:1:1:2:0/0:./.:.:0	137,129,0,0:1:1:2:0/0:./.:.:0:0:.:.	120,94,0,0:1:1:2:0/0:./.:.:0:0:.:.	45,50,42,36:1:1:2:0/1:0/0:0.125:0:1:g.92895A>G:0
chr1_ref_v2	96300	.	C	T	.	PASS	IntersectsRepeat=0;RepeatCorrectionApplied=0	SAC:ACF:DF:PD:GT:SGT:SF:SV:SIG:MT:PAC	76,112,0,0:1:1:2:0/0:./.:.:0	122,156,0,0:1:1:2:0/0:./.:.:0:0:.:.	47,71,39,52:1:1:2:0/1:0/0:0.125:0:1:g.96300C>T:0	86,110,0,0:1:1:2:0/0:./.:.:0:0:.:.
chr1_ref_v2	96701	.	G	T	.	PASS	IntersectsRepeat=0;RepeatCorrectionApplied=0	SAC:ACF:DF:PD:GT:SGT:SF:SV:SIG:MT:PAC	153,119,0,0:1:1:2:0/0:./.:.:0	150,155,1,1:1:1:2:0/0:./.:.:0:0:.:.	59,60,58,54:1:1:2:0/1:./.:.:0:1:g.96701G>T:0	84,85,0,0:1:1:2:0/0:./.:.:0:0:.:.
chr1_ref_v2	96847	.	C	A	.	PASS	IntersectsRepeat=0;RepeatCorrectionApplied=0	SAC:ACF:DF:PD:GT:SGT:SF:SV:SIG:MT:PAC	143,161,0,0:1:1:2:0/0:./.:.:0	171,152,0,0:1:1:2:0/0:./.:.:0:0:.:.	103,110,0,1:1:1:2:0/0:./.:.:0:0:.:.	48,40,41,43:1:1:2:0/1:./.:.:0:1:g.96847C>A:0
chr1_ref_v2	97139	.	C	T	.	PASS	IntersectsRepeat=1;RepeatCorrectionApplied=0	SAC:ACF:DF:PD:GT:SGT:SF:SV:SIG:MT:PAC	57,42,64,39:1:1:2:0/1:./.:.:0	147,131,0,0:1:1:2:0/0:./.:.:0:1:g.97138_97140T>C:1	101,100,0,0:1:1:2:0/0:./.:.:0:1:g.97138_97140T>C:1	95,105,0,0:1:1:2:0/0:./.:.:0:1:g.97138_97140T>C:1
chr1_ref_v2	98357	.	T	A	.	PASS	IntersectsRepeat=1;RepeatCorrectionApplied=0	SAC:ACF:DF:PD:GT:SGT:SF:SV:SIG:MT:PAC	121,128,0,1:1:1:2:0/0:./.:.:0	138,144,1,0:1:1:2:0/0:./.:.:0:0:.:.	62,61,40,49:1:1:2:0/1:0/0:0.125:0:1:g.98357T>A:0	85,101,0,0:1:1:2:0/0:./.:.:0:0:.:.
chr1_ref_v2	98717	.	TA	T	.	PASS	IntersectsRepeat=1;RepeatCorrectionApplied=1	SAC:ACF:DF:PD:GT:SGT:SF:SV:SIG:MT:PAC	64,88,2,1:1:1:2:0/0:./.:.:0	137,114,1,2:1:1:2:0/0:./.:.:0:0:.:.	43,44,33,35:1:1:2:0/1:0/0:0.125:0:1:g.98718delA:0	72,82,1,2:1:1:2:0/0:./.:.:0:0:.:.
chr1_ref_v2	99719	.	AT	ATT,A	.	PASS	IntersectsRepeat=1;RepeatCorrectionApplied=1	SAC:ACF:DF:PD:GT:SGT:SF:SV:SIG:MT:PAC	2,30,0,6,0,10:1:1:2:0/0:0/1:0.25:0	7,40,1,35,0,6:1:1:2:1/1:0/1:0.25:0:0:.:.	2,31,0,24,1,4:1:1:2:0/1:1/1:0.5:0:0:.:.	1,31,0,2,10,41:1:1:2:0/2:0/0:0.25:0:1:.:.
chr1_ref_v2	100993	.	CAA	C	.	PASS	IntersectsRepeat=1;RepeatCorrectionApplied=1	SAC:ACF:DF:PD:GT:SGT:SF:SV:SIG:MT:PAC	34,40,4,1:1:1:2:0/0:0/1:0.125:0	18,32,7,15:1:1:2:0/0:0/1:0.5:1:1:.:	21,26,2,11:1:1:2:0/0:0/1:0.5:0:0:.:.	11,20,5,7:1:1:2:0/0:0/1:0.5:0:0:.:.
chr1_ref_v2	101162	.	TA	T,TAA	.	PASS	IntersectsRepeat=1;RepeatCorrectionApplied=1	SAC:ACF:DF:PD:GT:SGT:SF:SV:SIG:MT:PAC	54,77,10,15,3,9:1:1:2:0/0:./.:.:0	41,48,41,75,1,7:1:1:2:0/0:0/1:0.5:0:1:.:	40,61,10,19,1,4:1:1:2:0/0:./.:.:0:0:.:.	19,27,12,7,34,31:1:1:2:2/2:1/2:0.25:1:1:g.101162_101163insA,g.101162_101163insA:0,1
chr1_ref_v2	101724	.	G	A	.	PASS	IntersectsRepeat=0;RepeatCorrectionApplied=0	SAC:ACF:DF:PD:GT:SGT:SF:SV:SIG:MT:PAC	96,119,0,0:1:1:2:0/0:./.:.:0	149,162,0,0:1:1:2:0/0:./.:.:0:0:.:.	115,104,0,0:1:1:2:0/0:./.:.:0:0:.:.	44,55,40,41:1:1:2:0/1:0/0:0.125:0:1:g.101724G>A:0
chr1_ref_v2	103898	.	C	T	.	PASS	IntersectsRepeat=0;RepeatCorrectionApplied=0	SAC:ACF:DF:PD:GT:SGT:SF:SV:SIG:MT:PAC	101,124,0,0:1:1:2:0/0:./.:.:0	130,158,0,0:1:1:2:0/0:./.:.:0:0:.:.	50,59,46,54:1:1:2:0/1:./.:.:0:1:g.103898C>T:0	96,89,0,0:1:1:2:0/0:./.:.:0:0:.:.
chr1_ref_v2	105110	.	G	A	.	PASS	IntersectsRepeat=0;RepeatCorrectionApplied=0	SAC:ACF:DF:PD:GT:SGT:SF:SV:SIG:MT:PAC	112,102,1,0:1:1:2:0/0:./.:.:0	147,154,1,0:1:1:2:0/0:./.:.:0:0:.:.	111,115,0,0:1:1:2:0/0:./.:.:0:0:.:.	29,49,44,41:1:1:2:0/1:./.:.:0:1:g.105110G>A:0
chr1_ref_v2	108082	.	C	T	.	PASS	IntersectsRepeat=0;RepeatCorrectionApplied=0	SAC:ACF:DF:PD:GT:SGT:SF:SV:SIG:MT:PAC	110,95,0,1:1:1:2:0/0:./.:.:0	59,67,57,54:1:1:2:0/1:0/0:0.125:0:1:g.108082C>T:0	97,92,0,0:1:1:2:0/0:./.:.:0:0:.:.	82,70,0,0:1:1:2:0/0:./.:.:0:0:.:.
chr1_ref_v2	108204	.	C	T	.	PASS	IntersectsRepeat=1;RepeatCorrectionApplied=0	SAC:ACF:DF:PD:GT:SGT:SF:SV:SIG:MT:PAC	93,96,0,0:1:1:2:0/0:./.:.:0	135,105,0,0:1:1:2:0/0:./.:.:0:0:.:.	55,56,48,43:1:1:2:0/1:0/0:0.125:0:1:g.108204C>T:0	100,72,0,0:1:1:2:0/0:./.:.:0:0:.:.
chr1_ref_v2	108459	.	GT	G,GTT	.	PASS	IntersectsRepeat=1;RepeatCorrectionApplied=1	SAC:ACF:DF:PD:GT:SGT:SF:SV:SIG:MT:PAC	81,65,7,4,1,2:1:1:2:0/0:./.:.:0	60,40,5,2,54,53:1:1:2:2/2:0/2:0.25:0:1:g.108459_108460insT,g.108459_108460insT:0,1	81,48,2,5,1,3:1:1:2:0/0:./.:.:0:0:.:.	38,29,48,54,3,2:1:1:2:0/1:./.:.:0:1:g.108460delT:0
chr1_ref_v2	108857	.	G	A	.	PASS	IntersectsRepeat=1;RepeatCorrectionApplied=0	SAC:ACF:DF:PD:GT:SGT:SF:SV:SIG:MT:PAC	56,54,64,57:1:1:2:0/1:./.:.:0	131,102,0,0:1:1:2:0/0:./.:.:0:1:g.108856_108858A>G:1	96,88,0,0:1:1:2:0/0:./.:.:0:1:g.108856_108858A>G:1	77,80,0,0:1:1:2:0/0:./.:.:0:1:g.108856_108858A>G:1
chr1_ref_v2	109269	.	G	A	.	PASS	IntersectsRepeat=1;RepeatCorrectionApplied=0	SAC:ACF:DF:PD:GT:SGT:SF:SV:SIG:MT:PAC	76,72,0,0:1:1:2:0/0:./.:.:0	112,92,0,0:1:1:2:0/0:./.:.:0:0:.:.	38,40,43,43:1:1:2:0/1:./.:.:0:1:g.109269G>A:0	72,59,0,0:1:1:2:0/0:./.:.:0:0:.:.
chr1_ref_v2	110215	.	T	C	.	PASS	IntersectsRepeat=0;RepeatCorrectionApplied=0	SAC:ACF:DF:PD:GT:SGT:SF:SV:SIG:MT:PAC	116,132,0,1:1:1:2:0/0:./.:.:0	150,148,0,0:1:1:2:0/0:./.:.:0:0:.:.	66,45,65,65:1:1:2:0/1:1/1:0.125:0:1:g.110215T>C:0	92,113,0,0:1:1:2:0/0:./.:.:0:0:.:.
chr1_ref_v2	110407	.	AAG	A	.	PASS	IntersectsRepeat=1;RepeatCorrectionApplied=1	SAC:ACF:DF:PD:GT:SGT:SF:SV:SIG:MT:PAC	29,51,43,45:1:1:2:0/1:./.:.:0	45,63,42,69:1:1:2:0/1:0/0:0.125:0:0:.:.	31,63,36,52:1:1:2:0/1:0/0:0.125:0:0:.:.	35,36,34,40:1:1:2:0/1:0/0:0.125:0:0:.:.
chr1_ref_v2	111250	.	A	G	.	PASS	IntersectsRepeat=0;RepeatCorrectionApplied=0	SAC:ACF:DF:PD:GT:SGT:SF:SV:SIG:MT:PAC	116,107,0,0:1:1:2:0/0:./.:.:0	162,125,0,0:1:1:2:0/0:./.:.:0:0:.:.	52,49,59,43:1:1:2:0/1:./.:.:0:1:g.111250A>G:0	79,86,0,0:1:1:2:0/0:./.:.:0:0:.:.
chr1_ref_v2	111582	.	G	A	.	PASS	IntersectsRepeat=0;RepeatCorrectionApplied=0	SAC:ACF:DF:PD:GT:SGT:SF:SV:SIG:MT:PAC	131,85,0,0:1:1:2:0/0:./.:.:0	61,59,70,47:1:1:2:0/1:./.:.:0:1:g.111582G>A:0	91,88,0,0:1:1:2:0/0:./.:.:0:0:.:.	88,68,0,0:1:1:2:0/0:./.:.:0:0:.:.
chr1_ref_v2	111660	.	C	T	.	PASS	IntersectsRepeat=0;RepeatCorrectionApplied=0	SAC:ACF:DF:PD:GT:SGT:SF:SV:SIG:MT:PAC	124,124,0,0:1:1:2:0/0:./.:.:0	143,151,1,0:1:1:2:0/0:./.:.:0:0:.:.	120,91,0,0:1:1:2:0/0:./.:.:0:0:.:.	39,46,45,51:1:1:2:0/1:./.:.:0:1:g.111660C>T:0
chr1_ref_v2	111943	.	T	C	.	PASS	IntersectsRepeat=0;RepeatCorrectionApplied=0	SAC:ACF:DF:PD:GT:SGT:SF:SV:SIG:MT:PAC	116,118,0,0:1:1:2:0/0:./.:.:0	130,149,0,0:1:1:2:0/0:./.:.:0:0:.:.	105,102,0,0:1:1:2:0/0:./.:.:0:0:.:.	48,42,37,32:1:1:2:0/1:0/0:0.125:0:1:g.111943T>C:0
chr1_ref_v2	113185	.	G	A	.	PASS	IntersectsRepeat=1;RepeatCorrectionApplied=0	SAC:ACF:DF:PD:GT:SGT:SF:SV:SIG:MT:PAC	75,85,0,0:1:1:2:0/0:./.:.:0	89,93,0,0:1:1:2:0/0:./.:.:0:0:.:.	70,75,0,0:1:1:2:0/0:./.:.:0:0:.:.	24,39,38,31:1:1:2:0/1:./.:.:0:1:g.113185G>A:0
chr1_ref_v2	113844	.	C	T	.	PASS	IntersectsRepeat=1;RepeatCorrectionApplied=0	SAC:ACF:DF:PD:GT:SGT:SF:SV:SIG:MT:PAC	50,28,51,36:1:1:2:0/1:./.:.:0	48,35,40,32:1:1:2:0/1:0/0:0.125:0:0:.:.	52,32,32,36:1:1:2:0/1:0/0:0.125:0:0:.:.	34,17,29,30:1:1:2:0/1:1/1:0.125:0:0:.:.
chr1_ref_v2	114068	.	G	A	.	PASS	IntersectsRepeat=0;RepeatCorrectionApplied=0	SAC:ACF:DF:PD:GT:SGT:SF:SV:SIG:MT:PAC	95,67,0,0:1:1:2:0/0:./.:.:0	82,66,0,0:1:1:2:0/0:./.:.:0:0:.:.	42,26,43,33:1:1:2:0/1:./.:.:0:1:g.114068G>A:0	80,48,0,0:1:1:2:0/0:./.:.:0:0:.:.
chr1_ref_v2	114581	.	G	A	.	PASS	IntersectsRepeat=0;RepeatCorrectionApplied=0	SAC:ACF:DF:PD:GT:SGT:SF:SV:SIG:MT:PAC	81,92,0,0:1:1:2:0/0:./.:.:0	96,137,0,0:1:1:2:0/0:./.:.:0:0:.:.	79,98,0,0:1:1:2:0/0:./.:.:0:0:.:.	41,53,27,39:1:1:2:0/1:0/0:0.125:0:1:g.114581G>A:0
chr1_ref_v2	115120	.	G	A	.	PASS	IntersectsRepeat=0;RepeatCorrectionApplied=0	SAC:ACF:DF:PD:GT:SGT:SF:SV:SIG:MT:PAC	141,103,1,0:1:1:2:0/0:./.:.:0	83,68,88,78:1:1:2:0/1:./.:.:0:1:g.115120G>A:0	148,121,0,0:1:1:2:0/0:./.:.:0:0:.:.	91,83,0,0:1:1:2:0/0:./.:.:0:0:.:.
chr1_ref_v2	115526	.	C	T	.	PASS	IntersectsRepeat=1;RepeatCorrectionApplied=0	SAC:ACF:DF:PD:GT:SGT:SF:SV:SIG:MT:PAC	102,123,0,0:1:1:2:0/0:./.:.:0	136,103,0,0:1:1:2:0/0:./.:.:0:0:.:.	94,89,0,0:1:1:2:0/0:./.:.:0:0:.:.	36,43,49,42:1:1:2:0/1:1/1:0.125:0:1:g.115526C>T:0
chr1_ref_v2	115600	.	A	G	.	PASS	IntersectsRepeat=1;RepeatCorrectionApplied=0	SAC:ACF:DF:PD:GT:SGT:SF:SV:SIG:MT:PAC	89,76,0,0:1:1:2:0/0:./.:.:0	149,116,0,0:1:1:2:0/0:./.:.:0:0:.:.	94,82,0,0:1:1:2:0/0:./.:.:0:0:.:.	40,36,63,51:1:1:2:0/1:1/1:0.25:0:1:g.115600A>G:0
chr1_ref_v2	117499	.	T	A	.	PASS	IntersectsRepeat=0;RepeatCorrectionApplied=0	SAC:ACF:DF:PD:GT:SGT:SF:SV:SIG:MT:PAC	126,136,1,0:1:1:2:0/0:./.:.:0	172,171,0,0:1:1:2:0/0:./.:.:0:0:.:.	54,79,51,62:1:1:2:0/1:0/0:0.125:0:1:g.117499T>A:0	90,96,0,1:1:1:2:0/0:./.:.:0:0:.:.
chr1_ref_v2	118867	.	C	T	.	PASS	IntersectsRepeat=0;RepeatCorrectionApplied=0	SAC:ACF:DF:PD:GT:SGT:SF:SV:SIG:MT:PAC	169,117,0,0:1:1:2:0/0:./.:.:0	206,180,1,1:1:1:2:0/0:./.:.:0:0:.:.	129,124,0,0:1:1:2:0/0:./.:.:0:0:.:.	55,52,60,63:1:1:2:0/1:1/1:0.125:0:1:g.118867C>T:0
chr1_ref_v2	119085	.	C	T	.	PASS	IntersectsRepeat=0;RepeatCorrectionApplied=0	SAC:ACF:DF:PD:GT:SGT:SF:SV:SIG:MT:PAC	131,157,0,0:1:1:2:0/0:./.:.:0	66,73,60,99:1:1:2:0/1:1/1:0.125:0:1:g.119085C>T:0	119,131,0,0:1:1:2:0/0:./.:.:0:0:.:.	116,113,0,0:1:1:2:0/0:./.:.:0:0:.:.
chr1_ref_v2	119648	.	T	A	.	PASS	IntersectsRepeat=1;RepeatCorrectionApplied=0	SAC:ACF:DF:PD:GT:SGT:SF:SV:SIG:MT:PAC	123,97,0,0:1:1:2:0/0:./.:.:0	87,67,78,62:1:1:2:0/1:./.:.:0:1:g.119648T>A:0	133,88,0,0:1:1:2:0/0:./.:.:0:0:.:.	94,117,0,0:1:1:2:0/0:./.:.:0:0:.:.
chr1_ref_v2	119869	.	AT	A	.	PASS	IntersectsRepeat=1;RepeatCorrectionApplied=1	SAC:ACF:DF:PD:GT:SGT:SF:SV:SIG:MT:PAC	107,119,0,0:1:1:2:0/0:./.:.:0	130,158,0,0:1:1:2:0/0:./.:.:0:0:.:.	103,125,0,0:1:1:2:0/0:./.:.:0:0:.:.	47,46,53,39:1:1:2:0/1:./.:.:0:1:g.119870delT:0
chr1_ref_v2	126130	.	C	T	.	PASS	IntersectsRepeat=0;RepeatCorrectionApplied=0	SAC:ACF:DF:PD:GT:SGT:SF:SV:SIG:MT:PAC	122,129,1,0:1:1:2:0/0:./.:.:0	159,158,0,1:1:1:2:0/0:./.:.:0:0:.:.	77,74,52,60:1:1:2:0/1:0/0:0.125:0:1:g.126130C>T:0	112,102,0,0:1:1:2:0/0:./.:.:0:0:.:.
chr1_ref_v2	126592	.	CTT	C,CTTT	.	PASS	IntersectsRepeat=1;RepeatCorrectionApplied=1	SAC:ACF:DF:PD:GT:SGT:SF:SV:SIG:MT:PAC	14,12,1,0,53,39:1:1:2:2/2:./.:.:0	19,18,0,2,49,53:1:1:2:2/2:./.:.:0:0:.:.	8,17,0,0,35,36:1:1:2:2/2:./.:.:0:0:.:.	18,15,39,35,3,4:1:1:2:0/1:1/2:0.125:0:1:g.126592_126594T>,g.126592_126595TTT>:0,0
chr1_ref_v2	127815	.	AT	A,ATT	.	PASS	IntersectsRepeat=1;RepeatCorrectionApplied=1	SAC:ACF:DF:PD:GT:SGT:SF:SV:SIG:MT:PAC	38,17,10,8,2,5:1:1:2:0/0:0/2:0.125:0	4,3,63,37,0,0:1:1:2:1/1:0/1:0.125:0:1:g.127816delT,g.127816delT:0,1	28,13,3,5,9,13:1:1:2:0/2:2/2:0.5:0:0:.:.	37,29,10,15,4,6:1:1:2:0/0:0/2:0.25:0:0:.:.
chr1_ref_v2	127905	.	GAA	G,GA	.	PASS	IntersectsRepeat=1;RepeatCorrectionApplied=1	SAC:ACF:DF:PD:GT:SGT:SF:SV:SIG:MT:PAC	80,69,0,0,4,5:1:1:2:0/0:./.:.:0	1,2,130,102,0,0:1:1:2:1/1:./.:.:0:1:g.127906_127907delAA,g.127906_127907delAA:0,1	80,75,0,0,1,3:1:1:2:0/0:./.:.:0:0:.:.	58,59,0,0,12,17:1:1:2:0/0:./.:.:0:0:.:.
chr1_ref_v2	128751	.	C	T	.	PASS	IntersectsRepeat=0;RepeatCorrectionApplied=0	SAC:ACF:DF:PD:GT:SGT:SF:SV:SIG:MT:PAC	45,47,43,64:1:1:2:0/1:1/1:0.125:0	106,133,0,0:1:1:2:0/0:./.:.:0:1:g.128750_128752T>C:1	72,93,0,0:1:1:2:0/0:./.:.:0:1:g.128750_128752T>C:1	62,98,0,0:1:1:2:0/0:./.:.:0:1:g.128750_128752T>C:1
chr1_ref_v2	129830	.	G	A	.	PASS	IntersectsRepeat=0;RepeatCorrectionApplied=0	SAC:ACF:DF:PD:GT:SGT:SF:SV:SIG:MT:PAC	77,90,0,0:1:1:2:0/0:./.:.:0	73,76,34,27:1:1:2:0/0:0/1:0.5:1:1:.:	79,77,0,0:1:1:2:0/0:./.:.:0:0:.:.	68,64,0,0:1:1:2:0/0:./.:.:0:0:.:.
chr1_ref_v2	131787	.	C	T	.	PASS	IntersectsRepeat=1;RepeatCorrectionApplied=0	SAC:ACF:DF:PD:GT:SGT:SF:SV:SIG:MT:PAC	48,52,60,49:1:1:2:0/1:./.:.:0	145,136,1,0:1:1:2:0/0:./.:.:0:1:g.131786_131788T>C:1	103,94,0,0:1:1:2:0/0:./.:.:0:1:g.131786_131788T>C:1	87,93,0,0:1:1:2:0/0:./.:.:0:1:g.131786_131788T>C:1
chr1_ref_v2	131948	.	C	T	.	PASS	IntersectsRepeat=1;RepeatCorrectionApplied=0	SAC:ACF:DF:PD:GT:SGT:SF:SV:SIG:MT:PAC	27,33,31,40:1:1:2:0/1:1/1:0.125:0	68,122,0,1:1:1:2:0/0:./.:.:0:1:g.131947_131949T>C:1	57,98,0,0:1:1:2:0/0:./.:.:0:1:g.131947_131949T>C:1	47,76,0,0:1:1:2:0/0:./.:.:0:1:g.131947_131949T>C:1
chr1_ref_v2	132093	.	A	C	.	PASS	IntersectsRepeat=1;RepeatCorrectionApplied=0	SAC:ACF:DF:PD:GT:SGT:SF:SV:SIG:MT:PAC	81,60,0,2:1:1:2:0/0:./.:.:0	54,41,53,28:1:1:2:0/1:0/0:0.125:0:1:g.132093A>C:0	52,58,0,0:1:1:2:0/0:./.:.:0:0:.:.	64,52,0,0:1:1:2:0/0:./.:.:0:0:.:.
chr1_ref_v2	132139	.	C	T	.	PASS	IntersectsRepeat=1;RepeatCorrectionApplied=0	SAC:ACF:DF:PD:GT:SGT:SF:SV:SIG:MT:PAC	87,55,0,0:1:1:2:0/0:./.:.:0	104,52,0,0:1:1:2:0/0:./.:.:0:0:.:.	36,28,35,25:1:1:2:0/1:./.:.:0:1:g.132139C>T:0	68,42,0,0:1:1:2:0/0:./.:.:0:0:.:.
chr1_ref_v2	133281	.	G	A	.	PASS	IntersectsRepeat=0;RepeatCorrectionApplied=0	SAC:ACF:DF:PD:GT:SGT:SF:SV:SIG:MT:PAC	117,150,0,0:1:1:2:0/0:./.:.:0	65,102,62,89:1:1:2:0/1:./.:.:0:1:g.133281G>A:0	103,133,0,0:1:1:2:0/0:./.:.:0:0:.:.	76,84,0,0:1:1:2:0/0:./.:.:0:0:.:.
chr1_ref_v2	133759	.	G	A	.	PASS	IntersectsRepeat=0;RepeatCorrectionApplied=0	SAC:ACF:DF:PD:GT:SGT:SF:SV:SIG:MT:PAC	66,119,0,0:1:1:2:0/0:./.:.:0	110,124,0,0:1:1:2:0/0:./.:.:0:0:.:.	70,102,0,0:1:1:2:0/0:./.:.:0:0:.:.	30,30,35,27:1:1:2:0/1:./.:.:0:1:g.133759G>A:0
chr1_ref_v2	134960	.	AT	A	.	PASS	IntersectsRepeat=1;RepeatCorrectionApplied=1	SAC:ACF:DF:PD:GT:SGT:SF:SV:SIG:MT:PAC	143,118,1,0:1:1:2:0/0:./.:.:0	164,168,0,0:1:1:2:0/0:./.:.:0:0:.:.	104,121,0,0:1:1:2:0/0:./.:.:0:0:.:.	51,35,41,41:1:1:2:0/1:./.:.:0:1:g.134961delT:0
chr1_ref_v2	135571	.	G	T	.	PASS	IntersectsRepeat=0;RepeatCorrectionApplied=0	SAC:ACF:DF:PD:GT:SGT:SF:SV:SIG:MT:PAC	92,86,0,0:1:1:2:0/0:./.:.:0	68,50,57,57:1:1:2:0/1:./.:.:0:1:g.135571G>T:0	90,96,0,0:1:1:2:0/0:./.:.:0:0:.:.	89,70,0,0:1:1:2:0/0:./.:.:0:0:.:.
chr1_ref_v2	137480	.	G	A	.	PASS	IntersectsRepeat=0;RepeatCorrectionApplied=0	SAC:ACF:DF:PD:GT:SGT:SF:SV:SIG:MT:PAC	91,124,0,0:1:1:2:0/0:./.:.:0	70,87,63,89:1:1:2:0/1:./.:.:0:1:g.137480G>A:0	111,98,0,0:1:1:2:0/0:./.:.:0:0:.:.	86,102,0,1:1:1:2:0/0:./.:.:0:0:.:.
chr1_ref_v2	137485	.	G	T	.	PASS	IntersectsRepeat=0;RepeatCorrectionApplied=0	SAC:ACF:DF:PD:GT:SGT:SF:SV:SIG:MT:PAC	96,121,0,0:1:1:2:0/0:./.:.:0	68,87,68,86:1:1:2:0/1:./.:.:0:1:g.137485G>T:0	116,94,0,0:1:1:2:0/0:./.:.:0:0:.:.	84,107,0,1:1:1:2:0/0:./.:.:0:0:.:.
chr1_ref_v2	138201	.	A	G	.	PASS	IntersectsRepeat=0;RepeatCorrectionApplied=0	SAC:ACF:DF:PD:GT:SGT:SF:SV:SIG:MT:PAC	107,119,0,0:1:1:2:0/0:./.:.:0	139,138,0,0:1:1:2:0/0:./.:.:0:0:.:.	109,101,0,0:1:1:2:0/0:./.:.:0:0:.:.	51,38,43,48:1:1:2:0/1:./.:.:0:1:g.138201A>G:0
chr1_ref_v2	139058	.	AT	A	.	PASS	IntersectsRepeat=1;RepeatCorrectionApplied=1	SAC:ACF:DF:PD:GT:SGT:SF:SV:SIG:MT:PAC	69,70,1,1:1:1:2:0/0:./.:.:0	97,109,1,0:1:1:2:0/0:./.:.:0:0:.:.	1,1,64,85:1:1:2:1/1:./.:.:0:1:g.139059delT,g.139059delT:0,1	91,89,0,2:1:1:2:0/0:./.:.:0:0:.:.
chr1_ref_v2	140742	.	T	A	.	PASS	IntersectsRepeat=0;RepeatCorrectionApplied=0	SAC:ACF:DF:PD:GT:SGT:SF:SV:SIG:MT:PAC	0,0,0,0:0:1:2:./.:./.:.:0	0,0,0,0:0:1:2:./.:./.:.:0:0:.:.	0,0,0,0:0:1:2:./.:./.:.:0:0:.:.	0,0,1,0:0:1:2:./.:./.:.:0:0:.:.
chr1_ref_v2	141601	.	AT	A	.	PASS	IntersectsRepeat=1;RepeatCorrectionApplied=1	SAC:ACF:DF:PD:GT:SGT:SF:SV:SIG:MT:PAC	91,72,3,0:1:1:2:0/0:./.:.:0	103,94,26,23:1:1:2:0/0:0/1:0.125:0:1:.:	98,93,2,2:1:1:2:0/0:./.:.:0:0:.:.	87,61,2,0:1:1:2:0/0:./.:.:0:0:.:.
chr1_ref_v2	141797	.	CT	C,CTT	.	PASS	IntersectsRepeat=1;RepeatCorrectionApplied=1	SAC:ACF:DF:PD:GT:SGT:SF:SV:SIG:MT:PAC	120,71,3,3,2,0:1:1:2:0/0:./.:.:0	89,50,87,44,1,1:1:1:2:0/1:0/0:0.125:0:1:g.141798delT:0	57,35,4,6,41,36:1:1:2:0/2:./.:.:0:1:g.141797_141798insT:0	104,75,4,4,2,3:1:1:2:0/0:./.:.:0:0:.:.
chr1_ref_v2	141967	.	T	C	.	PASS	IntersectsRepeat=0;RepeatCorrectionApplied=0	SAC:ACF:DF:PD:GT:SGT:SF:SV:SIG:MT:PAC	65,50,63,55:1:1:2:0/1:./.:.:0	154,167,3,1:1:1:2:0/0:./.:.:0:1:g.141966_141968C>T:1	121,96,1,0:1:1:2:0/0:./.:.:0:1:g.141966_141968C>T:1	93,115,0,0:1:1:2:0/0:./.:.:0:1:g.141966_141968C>T:1
chr1_ref_v2	142010	.	CTTT	C,CTT	.	PASS	IntersectsRepeat=1;RepeatCorrectionApplied=1	SAC:ACF:DF:PD:GT:SGT:SF:SV:SIG:MT:PAC	96,85,1,0,17,15:1:1:2:0/0:./.:.:0	64,73,89,85,4,6:1:1:2:0/1:1/1:0.125:0:1:g.142011_142013delTTT:0	89,83,0,0,4,11:1:1:2:0/0:./.:.:0:0:.:.	45,52,1,0,39,47:1:1:2:0/0:0/2:0.5:0:1:.:
chr1_ref_v2	142218	.	AT	A	.	PASS	IntersectsRepeat=1;RepeatCorrectionApplied=1	SAC:ACF:DF:PD:GT:SGT:SF:SV:SIG:MT:PAC	105,123,0,1:1:1:2:0/0:./.:.:0	124,165,1,1:1:1:2:0/0:./.:.:0:0:.:.	116,120,2,1:1:1:2:0/0:./.:.:0:0:.:.	41,51,34,44:1:1:2:0/1:0/0:0.125:0:1:g.142219delT:0
chr1_ref_v2	142364	.	T	C	.	PASS	IntersectsRepeat=0;RepeatCorrectionApplied=0	SAC:ACF:DF:PD:GT:SGT:SF:SV:SIG:MT:PAC	104,100,0,0:1:1:2:0/0:./.:.:0	79,73,65,54:1:1:2:0/1:0/0:0.125:0:1:g.142364T>C:0	109,100,0,0:1:1:2:0/0:./.:.:0:0:.:.	97,80,0,0:1:1:2:0/0:./.:.:0:0:.:.
chr1_ref_v2	142679	.	T	A	.	PASS	IntersectsRepeat=0;RepeatCorrectionApplied=0	SAC:ACF:DF:PD:GT:SGT:SF:SV:SIG:MT:PAC	145,115,0,1:1:1:2:0/0:./.:.:0	157,117,1,0:1:1:2:0/0:./.:.:0:0:.:.	67,58,68,55:1:1:2:0/1:./.:.:0:1:g.142679T>A:0	88,65,0,0:1:1:2:0/0:./.:.:0:0:.:.
chr1_ref_v2	143287	.	GAA	G,GA	.	PASS	IntersectsRepeat=1;RepeatCorrectionApplied=1	SAC:ACF:DF:PD:GT:SGT:SF:SV:SIG:MT:PAC	34,43,5,2,47,52:1:1:2:0/2:./.:.:0	2,4,10,13,119,97:1:1:2:2/2:./.:.:0:1:g.143288delA:1	4,4,9,8,74,67:1:1:2:2/2:./.:.:0:1:g.143288delA:1	37,32,40,39,4,4:1:1:2:0/1:./.:.:0:1:g.143287_143290A>:0
chr1_ref_v2	146091	.	C	T	.	PASS	IntersectsRepeat=0;RepeatCorrectionApplied=0	SAC:ACF:DF:PD:GT:SGT:SF:SV:SIG:MT:PAC	131,88,0,0:1:1:2:0/0:./.:.:0	99,78,104,84:1:1:2:0/1:./.:.:0:1:g.146091C>T:0	129,119,0,0:1:1:2:0/0:./.:.:0:0:.:.	112,91,0,0:1:1:2:0/0:./.:.:0:0:.:.
chr1_ref_v2	146697	.	C	T	.	PASS	IntersectsRepeat=1;RepeatCorrectionApplied=0	SAC:ACF:DF:PD:GT:SGT:SF:SV:SIG:MT:PAC	113,101,0,0:1:1:2:0/0:./.:.:0	153,127,1,1:1:1:2:0/0:./.:.:0:0:.:.	55,51,55,61:1:1:2:0/1:./.:.:0:1:g.146697C>T:0	99,68,0,1:1:1:2:0/0:./.:.:0:0:.:.
chr1_ref_v2	150877	.	AT	A	.	PASS	IntersectsRepeat=1;RepeatCorrectionApplied=1	SAC:ACF:DF:PD:GT:SGT:SF:SV:SIG:MT:PAC	62,54,49,67:1:1:2:0/1:./.:.:0	139,176,0,0:1:1:2:0/0:./.:.:0:1:g.150877_150879>T:1	99,113,0,0:1:1:2:0/0:./.:.:0:1:g.150877_150879>T:1	82,107,0,0:1:1:2:0/0:./.:.:0:1:g.150877_150879>T:1
chr1_ref_v2	151330	.	CT	C	.	PASS	IntersectsRepeat=1;RepeatCorrectionApplied=1	SAC:ACF:DF:PD:GT:SGT:SF:SV:SIG:MT:PAC	84,38,0,0:1:1:2:0/0:./.:.:0	132,54,0,0:1:1:2:0/0:./.:.:0:0:.:.	51,25,56,30:1:1:2:0/1:./.:.:0:1:g.151331delT:0	82,86,1,0:1:1:2:0/0:./.:.:0:0:.:.
chr1_ref_v2	151817	.	CTT	C,CT	.	PASS	IntersectsRepeat=1;RepeatCorrectionApplied=1	SAC:ACF:DF:PD:GT:SGT:SF:SV:SIG:MT:PAC	48,30,2,5,7,12:1:1:2:0/0:0/1:0.125:0	88,40,11,21,0,7:1:1:2:0/0:0/1:0.5:1:0:.:.	40,19,11,11,18,16:1:1:2:0/0:0/1:0.5:1:0:.:.	29,20,6,23,6,7:1:1:2:0/1:0/0:0.25:1:1:g.151818_151819delTT:0
chr1_ref_v2	152187	.	A	T	.	PASS	IntersectsRepeat=0;RepeatCorrectionApplied=0	SAC:ACF:DF:PD:GT:SGT:SF:SV:SIG:MT:PAC	114,115,0,0:1:1:2:0/0:./.:.:0	172,125,1,0:1:1:2:0/0:./.:.:0:0:.:.	80,58,47,54:1:1:2:0/1:0/0:0.125:0:1:g.152187A>T:0	108,113,0,0:1:1:2:0/0:./.:.:0:0:.:.
chr1_ref_v2	152336	.	C	T	.	PASS	IntersectsRepeat=0;RepeatCorrectionApplied=0	SAC:ACF:DF:PD:GT:SGT:SF:SV:SIG:MT:PAC	136,138,0,1:1:1:2:0/0:./.:.:0	88,95,80,79:1:1:2:0/1:0/0:0.125:0:1:g.152336C>T:0	132,140,0,0:1:1:2:0/0:./.:.:0:0:.:.	112,127,0,0:1:1:2:0/0:./.:.:0:0:.:.
chr1_ref_v2	154529	.	GT	G,GTT	.	PASS	IntersectsRepeat=1;RepeatCorrectionApplied=1	SAC:ACF:DF:PD:GT:SGT:SF:SV:SIG:MT:PAC	76,43,4,5,5,2:1:1:2:0/0:./.:.:0	52,37,3,1,55,31:1:1:2:2/2:0/2:0.25:0:1:g.154529_154530insT,g.154529_154530insT:0,1	35,27,34,29,1,1:1:1:2:0/1:0/0:0.125:0:1:g.154530delT:0	37,28,42,39,4,0:1:1:2:0/1:0/0:0.125:0:1:g.154530delT:0
chr1_ref_v2	154559	.	GT	G	.	PASS	IntersectsRepeat=1;RepeatCorrectionApplied=1	SAC:ACF:DF:PD:GT:SGT:SF:SV:SIG:MT:PAC	59,110,4,10:1:1:2:0/0:./.:.:0	83,138,2,6:1:1:2:0/0:./.:.:0:0:.:.	51,104,4,5:1:1:2:0/0:./.:.:0:0:.:.	41,49,39,53:1:1:2:0/1:0/0:0.125:0:1:g.154560delT:0
chr1_ref_v2	154767	.	G	T	.	PASS	IntersectsRepeat=1;RepeatCorrectionApplied=0	SAC:ACF:DF:PD:GT:SGT:SF:SV:SIG:MT:PAC	56,50,69,51:1:1:2:0/1:./.:.:0	151,119,2,0:1:1:2:0/0:./.:.:0:1:g.154766_154768T>G:1	120,81,0,0:1:1:2:0/0:./.:.:0:1:g.154766_154768T>G:1	92,84,0,0:1:1:2:0/0:./.:.:0:1:g.154766_154768T>G:1
chr1_ref_v2	154943	.	C	T	.	PASS	IntersectsRepeat=0;RepeatCorrectionApplied=0	SAC:ACF:DF:PD:GT:SGT:SF:SV:SIG:MT:PAC	67,57,71,78:1:1:2:0/1:1/1:0.125:0	185,155,1,0:1:1:2:0/0:./.:.:0:1:g.154942_154944T>C:1	129,123,1,0:1:1:2:0/0:./.:.:0:1:g.154942_154944T>C:1	89,95,0,0:1:1:2:0/0:./.:.:0:1:g.154942_154944T>C:1
chr1_ref_v2	155132	.	A	G	.	PASS	IntersectsRepeat=0;RepeatCorrectionApplied=0	SAC:ACF:DF:PD:GT:SGT:SF:SV:SIG:MT:PAC	98,111,0,0:1:1:2:0/0:./.:.:0	129,141,0,0:1:1:2:0/0:./.:.:0:0:.:.	48,57,49,62:1:1:2:0/1:./.:.:0:1:g.155132A>G:0	76,75,0,0:1:1:2:0/0:./.:.:0:0:.:.
chr1_ref_v2	155375	.	T	C	.	PASS	IntersectsRepeat=0;RepeatCorrectionApplied=0	SAC:ACF:DF:PD:GT:SGT:SF:SV:SIG:MT:PAC	141,148,0,0:1:1:2:0/0:./.:.:0	86,97,99,104:1:1:2:0/1:./.:.:0:1:g.155375T>C:0	113,144,0,1:1:1:2:0/0:./.:.:0:0:.:.	115,98,0,0:1:1:2:0/0:./.:.:0:0:.:.
chr1_ref_v2	158122	.	C	T	.	PASS	IntersectsRepeat=0;RepeatCorrectionApplied=0	SAC:ACF:DF:PD:GT:SGT:SF:SV:SIG:MT:PAC	123,130,0,0:1:1:2:0/0:./.:.:0	113,91,90,80:1:1:2:0/1:0/0:0.125:0:1:g.158122C>T:0	119,114,0,0:1:1:2:0/0:./.:.:0:0:.:.	111,79,0,0:1:1:2:0/0:./.:.:0:0:.:.
chr1_ref_v2	159351	.	C	T	.	PASS	IntersectsRepeat=1;RepeatCorrectionApplied=0	SAC:ACF:DF:PD:GT:SGT:SF:SV:SIG:MT:PAC	133,124,0,0:1:1:2:0/0:./.:.:0	146,159,0,0:1:1:2:0/0:./.:.:0:0:.:.	98,87,0,0:1:1:2:0/0:./.:.:0:0:.:.	53,62,57,51:1:1:2:0/1:./.:.:0:1:g.159351C>T:0
chr1_ref_v2	165990	.	G	A	.	PASS	IntersectsRepeat=1;RepeatCorrectionApplied=0	SAC:ACF:DF:PD:GT:SGT:SF:SV:SIG:MT:PAC	87,57,0,0:1:1:2:0/0:./.:.:0	129,141,0,1:1:1:2:0/0:./.:.:0:0:.:.	41,42,38,34:1:1:2:0/1:0/0:0.125:0:1:g.165990G>A:0	119,98,0,0:1:1:2:0/0:./.:.:0:0:.:.
chr1_ref_v2	168210	.	T	C	.	PASS	IntersectsRepeat=1;RepeatCorrectionApplied=0	SAC:ACF:DF:PD:GT:SGT:SF:SV:SIG:MT:PAC	110,120,0,0:1:1:2:0/0:./.:.:0	146,142,0,0:1:1:2:0/0:./.:.:0:0:.:.	106,115,0,0:1:1:2:0/0:./.:.:0:0:.:.	41,44,49,57:1:1:2:0/1:1/1:0.125:0:1:g.168210T>C:0
chr1_ref_v2	168348	.	T	A	.	PASS	IntersectsRepeat=0;RepeatCorrectionApplied=0	SAC:ACF:DF:PD:GT:SGT:SF:SV:SIG:MT:PAC	86,106,0,1:1:1:2:0/0:./.:.:0	108,146,0,0:1:1:2:0/0:./.:.:0:0:.:.	87,100,0,0:1:1:2:0/0:./.:.:0:0:.:.	39,36,40,42:1:1:2:0/1:./.:.:0:1:g.168348T>A:0
chr1_ref_v2	170317	.	T	A	.	PASS	IntersectsRepeat=0;RepeatCorrectionApplied=0	SAC:ACF:DF:PD:GT:SGT:SF:SV:SIG:MT:PAC	132,132,0,0:1:1:2:0/0:./.:.:0	165,152,1,0:1:1:2:0/0:./.:.:0:0:.:.	72,54,48,45:1:1:2:0/1:0/0:0.125:0:1:g.170317T>A:0	84,109,0,0:1:1:2:0/0:./.:.:0:0:.:.
chr1_ref_v2	170468	.	A	G	.	PASS	IntersectsRepeat=0;RepeatCorrectionApplied=0	SAC:ACF:DF:PD:GT:SGT:SF:SV:SIG:MT:PAC	151,112,0,1:1:1:2:0/0:./.:.:0	79,91,74,93:1:1:2:0/1:./.:.:0:1:g.170468A>G:0	124,112,0,0:1:1:2:0/0:./.:.:0:0:.:.	85,99,0,0:1:1:2:0/0:./.:.:0:0:.:.
chr1_ref_v2	171403	.	G	C	.	PASS	IntersectsRepeat=1;RepeatCorrectionApplied=0	SAC:ACF:DF:PD:GT:SGT:SF:SV:SIG:MT:PAC	97,136,0,0:1:1:2:0/0:./.:.:0	144,174,0,0:1:1:2:0/0:./.:.:0:0:.:.	62,53,51,54:1:1:2:0/1:./.:.:0:1:g.171403G>C:0	77,127,0,0:1:1:2:0/0:./.:.:0:0:.:.
chr1_ref_v2	171578	.	TA	T	.	PASS	IntersectsRepeat=1;RepeatCorrectionApplied=1	SAC:ACF:DF:PD:GT:SGT:SF:SV:SIG:MT:PAC	96,109,4,5:1:1:2:0/0:./.:.:0	143,132,5,4:1:1:2:0/0:./.:.:0:0:.:.	96,93,4,1:1:1:2:0/0:./.:.:0:0:.:.	50,34,56,31:1:1:2:0/1:0/0:0.125:0:1:g.171579delA:0
chr1_ref_v2	172957	.	C	T	.	PASS	IntersectsRepeat=0;RepeatCorrectionApplied=0	SAC:ACF:DF:PD:GT:SGT:SF:SV:SIG:MT:PAC	136,141,0,0:1:1:2:0/0:./.:.:0	153,181,0,0:1:1:2:0/0:./.:.:0:0:.:.	124,140,0,1:1:1:2:0/0:./.:.:0:0:.:.	43,57,69,44:1:1:2:0/1:./.:.:0:1:g.172957C>T:0
chr1_ref_v2	174834	.	G	A	.	PASS	IntersectsRepeat=0;RepeatCorrectionApplied=0	SAC:ACF:DF:PD:GT:SGT:SF:SV:SIG:MT:PAC	106,106,0,0:1:1:2:0/0:./.:.:0	144,150,0,0:1:1:2:0/0:./.:.:0:0:.:.	58,44,47,46:1:1:2:0/1:./.:.:0:1:g.174834G>A:0	74,105,0,0:1:1:2:0/0:./.:.:0:0:.:.
chr1_ref_v2	176292	.	CTT	C,CT	.	PASS	IntersectsRepeat=1;RepeatCorrectionApplied=1	SAC:ACF:DF:PD:GT:SGT:SF:SV:SIG:MT:PAC	111,54,0,0,9,3:1:1:2:0/0:./.:.:0	7,3,2,7,145,81:1:1:2:2/2:./.:.:0:1:g.176293delT,g.176293delT:0,1	104,55,0,0,9,4:1:1:2:0/0:./.:.:0:0:.:.	39,38,57,48,13,3:1:1:2:0/1:1/1:0.125:0:1:g.176293_176294delTT:0
chr1_ref_v2	176731	.	A	G	.	PASS	IntersectsRepeat=0;RepeatCorrectionApplied=0	SAC:ACF:DF:PD:GT:SGT:SF:SV:SIG:MT:PAC	72,88,0,0:1:1:2:0/0:./.:.:0	98,114,1,1:1:1:2:0/0:./.:.:0:0:.:.	60,91,0,1:1:1:2:0/0:./.:.:0:0:.:.	32,44,24,28:1:1:2:0/1:0/0:0.125:0:1:g.176731A>G:0
chr1_ref_v2	177598	.	A	T	.	PASS	IntersectsRepeat=0;RepeatCorrectionApplied=0	SAC:ACF:DF:PD:GT:SGT:SF:SV:SIG:MT:PAC	111,100,0,0:1:1:2:0/0:./.:.:0	138,129,0,0:1:1:2:0/0:./.:.:0:0:.:.	68,45,40,41:1:1:2:0/1:0/0:0.125:0:1:g.177598A>T:0	97,84,0,0:1:1:2:0/0:./.:.:0:0:.:.
chr1_ref_v2	178265	.	T	C	.	PASS	IntersectsRepeat=0;RepeatCorrectionApplied=0	SAC:ACF:DF:PD:GT:SGT:SF:SV:SIG:MT:PAC	139,103,0,0:1:1:2:0/0:./.:.:0	171,132,0,0:1:1:2:0/0:./.:.:0:0:.:.	118,93,0,0:1:1:2:0/0:./.:.:0:0:.:.	66,40,49,56:1:1:2:0/1:./.:.:0:1:g.178265T>C:0
chr1_ref_v2	178937	.	CA	C	.	PASS	IntersectsRepeat=1;RepeatCorrectionApplied=1	SAC:ACF:DF:PD:GT:SGT:SF:SV:SIG:MT:PAC	40,102,1,4:1:1:2:0/0:./.:.:0	62,100,2,4:1:1:2:0/0:./.:.:0:0:.:.	36,44,24,43:1:1:2:0/1:0/0:0.25:0:1:g.178938delA:0	49,92,1,6:1:1:2:0/0:./.:.:0:0:.:.
chr1_ref_v2	179234	.	CA	C	.	PASS	IntersectsRepeat=1;RepeatCorrectionApplied=1	SAC:ACF:DF:PD:GT:SGT:SF:SV:SIG:MT:PAC	134,118,1,1:1:1:2:0/0:./.:.:0	96,70,77,69:1:1:2:0/1:0/0:0.125:0:1:g.179235delA:0	121,111,1,0:1:1:2:0/0:./.:.:0:0:.:.	85,121,0,0:1:1:2:0/0:./.:.:0:0:.:.
chr1_ref_v2	179854	.	G	A	.	PASS	IntersectsRepeat=0;RepeatCorrectionApplied=0	SAC:ACF:DF:PD:GT:SGT:SF:SV:SIG:MT:PAC	125,135,0,0:1:1:2:0/0:./.:.:0	161,158,0,0:1:1:2:0/0:./.:.:0:0:.:.	55,59,69,57:1:1:2:0/1:./.:.:0:1:g.179854G>A:0	125,112,0,0:1:1:2:0/0:./.:.:0:0:.:.
chr1_ref_v2	179987	.	AT	A,ATT	.	PASS	IntersectsRepeat=1;RepeatCorrectionApplied=1	SAC:ACF:DF:PD:GT:SGT:SF:SV:SIG:MT:PAC	97,103,1,5,0,0:1:1:2:0/0:./.:.:0	130,124,3,7,1,1:1:1:2:0/0:./.:.:0:0:.:.	7,4,39,42,35,33:1:1:2:1/2:./.:.:0:1:g.179988delT,g.179987_179988insT:0,0	85,81,5,2,1,0:1:1:2:0/0:./.:.:0:0:.:.
chr1_ref_v2	180451	.	A	T	.	PASS	IntersectsRepeat=0;RepeatCorrectionApplied=0	SAC:ACF:DF:PD:GT:SGT:SF:SV:SIG:MT:PAC	104,96,0,1:1:1:2:0/0:./.:.:0	145,141,0,1:1:1:2:0/0:./.:.:0:0:.:.	103,98,13,16:1:1:2:0/0:0/1:0.25:1:1:.:	95,91,0,0:1:1:2:0/0:./.:.:0:0:.:.
chr1_ref_v2	182053	.	A	G	.	PASS	IntersectsRepeat=1;RepeatCorrectionApplied=0	SAC:ACF:DF:PD:GT:SGT:SF:SV:SIG:MT:PAC	98,99,0,0:1:1:2:0/0:./.:.:0	104,107,0,0:1:1:2:0/0:./.:.:0:0:.:.	110,92,0,0:1:1:2:0/0:./.:.:0:0:.:.	35,35,26,24:1:1:2:0/1:0/0:0.125:0:1:g.182053A>G:0
chr1_ref_v2	184218	.	T	C	.	PASS	IntersectsRepeat=1;RepeatCorrectionApplied=0	SAC:ACF:DF:PD:GT:SGT:SF:SV:SIG:MT:PAC	73,102,0,1:1:1:2:0/0:./.:.:0	126,141,0,0:1:1:2:0/0:./.:.:0:0:.:.	38,55,40,49:1:1:2:0/1:./.:.:0:1:g.184218T>C:0	82,108,0,0:1:1:2:0/0:./.:.:0:0:.:.
chr1_ref_v2	184952	.	G	A	.	PASS	IntersectsRepeat=1;RepeatCorrectionApplied=0	SAC:ACF:DF:PD:GT:SGT:SF:SV:SIG:MT:PAC	78,115,0,0:1:1:2:0/0:./.:.:0	114,142,0,0:1:1:2:0/0:./.:.:0:0:.:.	76,87,0,0:1:1:2:0/0:./.:.:0:0:.:.	33,56,46,42:1:1:2:0/1:./.:.:0:1:g.184952G>A:0
chr1_ref_v2	185065	.	G	T	.	PASS	IntersectsRepeat=0;RepeatCorrectionApplied=0	SAC:ACF:DF:PD:GT:SGT:SF:SV:SIG:MT:PAC	63,29,52,39:1:1:2:0/1:./.:.:0	151,86,0,0:1:1:2:0/0:./.:.:0:1:g.185064_185066T>G:1	109,67,0,0:1:1:2:0/0:./.:.:0:1:g.185064_185066T>G:1	122,90,0,0:1:1:2:0/0:./.:.:0:1:g.185064_185066T>G:1
chr1_ref_v2	185315	.	G	T	.	PASS	IntersectsRepeat=0;RepeatCorrectionApplied=0	SAC:ACF:DF:PD:GT:SGT:SF:SV:SIG:MT:PAC	118,113,1,0:1:1:2:0/0:./.:.:0	159,159,0,0:1:1:2:0/0:./.:.:0:0:.:.	54,49,48,63:1:1:2:0/1:./.:.:0:1:g.185315G>T:0	100,109,0,0:1:1:2:0/0:./.:.:0:0:.:.
chr1_ref_v2	187495	.	G	A	.	PASS	IntersectsRepeat=0;RepeatCorrectionApplied=0	SAC:ACF:DF:PD:GT:SGT:SF:SV:SIG:MT:PAC	74,35,0,0:1:1:2:0/0:./.:.:0	55,30,38,2:1:1:2:0/1:0/0:0.25:0:0:.:.	75,46,1,0:1:1:2:0/0:./.:.:0:0:.:.	84,57,0,0:1:1:2:0/0:./.:.:0:0:.:.
chr1_ref_v2	189345	.	G	A	.	ExcRegion	IntersectsRepeat=0;RepeatCorrectionApplied=0	SAC:ACF:DF:PD:GT:SGT:SF:SV:SIG:MT:PAC	125,53,0,0:1:1:2:./.:./.:.:0	165,81,0,0:1:1:2:./.:./.:.:0:0:.:.	45,33,41,8:1:1:2:./.:./.:.:0:1:.:.	108,80,0,0:1:1:2:./.:./.:.:0:0:.:.
chr1_ref_v2	190329	.	C	T	.	PASS	IntersectsRepeat=1;RepeatCorrectionApplied=0	SAC:ACF:DF:PD:GT:SGT:SF:SV:SIG:MT:PAC	64,64,0,0:1:1:2:0/0:./.:.:0	79,82,0,0:1:1:2:0/0:./.:.:0:0:.:.	33,40,25,36:1:1:2:0/1:0/0:0.125:0:1:g.190329C>T:0	58,48,0,0:1:1:2:0/0:./.:.:0:0:.:.
chr1_ref_v2	190395	.	C	T	.	PASS	IntersectsRepeat=0;RepeatCorrectionApplied=0	SAC:ACF:DF:PD:GT:SGT:SF:SV:SIG:MT:PAC	68,61,0,1:1:1:2:0/0:./.:.:0	83,107,0,0:1:1:2:0/0:./.:.:0:0:.:.	26,41,25,39:1:1:2:0/1:./.:.:0:1:g.190395C>T:0	61,64,0,0:1:1:2:0/0:./.:.:0:0:.:.
chr1_ref_v2	190760	.	C	T	.	PASS	IntersectsRepeat=1;RepeatCorrectionApplied=0	SAC:ACF:DF:PD:GT:SGT:SF:SV:SIG:MT:PAC	56,59,0,0:1:1:2:0/0:./.:.:0	30,29,28,35:1:1:2:0/1:./.:.:0:1:.:.	28,26,31,17:1:1:2:0/1:./.:.:0:1:g.190760C>T:0	38,32,0,0:1:1:2:0/0:./.:.:0:0:.:.
chr1_ref_v2	191067	.	A	ATCG	.	PASS	IntersectsRepeat=1;RepeatCorrectionApplied=1	SAC:ACF:DF:PD:GT:SGT:SF:SV:SIG:MT:PAC	0,0,45,21:1:1:2:1/1:./.:.:0	1,0,48,33:1:1:2:1/1:./.:.:0:0:.:.	0,0,48,19:1:1:2:1/1:./.:.:0:0:.:.	0,0,52,11:1:1:2:1/1:./.:.:0:0:.:.
chr1_ref_v2	191139	.	C	T	.	PASS	IntersectsRepeat=1;RepeatCorrectionApplied=0	SAC:ACF:DF:PD:GT:SGT:SF:SV:SIG:MT:PAC	77,45,0,0:1:1:2:0/0:./.:.:0	26,26,36,30:1:1:2:0/1:1/1:0.125:0:1:.:.	65,40,0,0:1:1:2:0/0:./.:.:0:0:.:.	59,21,0,0:1:1:2:0/0:./.:.:0:0:.:.
chr1_ref_v2	191847	.	G	A	.	PASS	IntersectsRepeat=1;RepeatCorrectionApplied=0	SAC:ACF:DF:PD:GT:SGT:SF:SV:SIG:MT:PAC	64,59,0,0:1:1:2:0/0:./.:.:0	88,71,0,0:1:1:2:0/0:./.:.:0:0:.:.	81,72,0,0:1:1:2:0/0:./.:.:0:0:.:.	34,28,27,30:1:1:2:0/1:./.:.:0:1:g.191847G>A:0
chr1_ref_v2	192262	.	CA	C	.	PASS	IntersectsRepeat=1;RepeatCorrectionApplied=1	SAC:ACF:DF:PD:GT:SGT:SF:SV:SIG:MT:PAC	55,44,12,6:1:1:2:0/0:./.:.:0	8,9,67,49:1:1:2:1/1:0/1:0.25:0:1:g.192263delA,g.192263delA:0,1	20,28,42,22:1:1:2:0/0:0/1:0.5:0:1:.:	65,50,12,7:1:1:2:0/0:./.:.:0:0:.:.
chr1_ref_v2	193731	.	T	TATG	.	PASS	IntersectsRepeat=1;RepeatCorrectionApplied=1	SAC:ACF:DF:PD:GT:SGT:SF:SV:SIG:MT:PAC	0,0,108,78:1:1:2:1/1:./.:.:0	0,0,142,118:1:1:2:1/1:./.:.:0:0:.:.	0,0,111,84:1:1:2:1/1:./.:.:0:0:.:.	1,2,105,52:1:1:2:1/1:./.:.:0:0:.:.
chr1_ref_v2	193774	.	C	T	.	PASS	IntersectsRepeat=0;RepeatCorrectionApplied=0	SAC:ACF:DF:PD:GT:SGT:SF:SV:SIG:MT:PAC	145,62,1,0:1:1:2:0/0:./.:.:0	84,53,79,60:1:1:2:0/1:./.:.:0:1:g.193774C>T:0	115,63,0,0:1:1:2:0/0:./.:.:0:0:.:.	131,58,0,0:1:1:2:0/0:./.:.:0:0:.:.
chr1_ref_v2	195300	.	G	T	.	PASS	IntersectsRepeat=0;RepeatCorrectionApplied=0	SAC:ACF:DF:PD:GT:SGT:SF:SV:SIG:MT:PAC	82,90,1,0:1:1:2:0/0:./.:.:0	121,139,0,0:1:1:2:0/0:./.:.:0:0:.:.	114,80,0,0:1:1:2:0/0:./.:.:0:0:.:.	40,27,29,34:1:1:2:0/1:./.:.:0:1:g.195300G>T:0
chr1_ref_v2	195302	.	C	T	.	PASS	IntersectsRepeat=0;RepeatCorrectionApplied=0	SAC:ACF:DF:PD:GT:SGT:SF:SV:SIG:MT:PAC	83,88,0,1:1:1:2:0/0:./.:.:0	112,134,0,0:1:1:2:0/0:./.:.:0:0:.:.	68,39,42,41:1:1:2:0/1:0/0:0.125:0:1:g.195302C>T:0	68,60,0,0:1:1:2:0/0:./.:.:0:0:.:.
chr1_ref_v2	196738	.	C	T	.	PASS	IntersectsRepeat=0;RepeatCorrectionApplied=0	SAC:ACF:DF:PD:GT:SGT:SF:SV:SIG:MT:PAC	123,128,0,0:1:1:2:0/0:./.:.:0	77,78,82,73:1:1:2:0/1:./.:.:0:1:g.196738C>T:0	98,114,0,1:1:1:2:0/0:./.:.:0:0:.:.	99,87,0,0:1:1:2:0/0:./.:.:0:0:.:.
chr1_ref_v2	197088	.	C	A	.	PASS	IntersectsRepeat=0;RepeatCorrectionApplied=0	SAC:ACF:DF:PD:GT:SGT:SF:SV:SIG:MT:PAC	131,124,0,0:1:1:2:0/0:./.:.:0	177,169,0,0:1:1:2:0/0:./.:.:0:0:.:.	93,138,0,1:1:1:2:0/0:./.:.:0:0:.:.	48,58,47,59:1:1:2:0/1:./.:.:0:1:g.197088C>A:0
chr1_ref_v2	198259	.	C	A	.	PASS	IntersectsRepeat=1;RepeatCorrectionApplied=0	SAC:ACF:DF:PD:GT:SGT:SF:SV:SIG:MT:PAC	4,6,41,61:1:1:2:1/1:0/1:0.25:0	7,0,66,89:1:1:2:1/1:0/1:0.125:0:0:.:.	4,1,48,66:1:1:2:1/1:0/1:0.125:0:0:.:.	2,2,16,75:1:1:2:1/1:0/1:0.125:0:0:.:.
chr1_ref_v2	198268	.	C	T	.	PASS	IntersectsRepeat=1;RepeatCorrectionApplied=0	SAC:ACF:DF:PD:GT:SGT:SF:SV:SIG:MT:PAC	6,6,39,56:1:1:2:1/1:0/1:0.25:0	13,1,58,73:1:1:2:1/1:0/1:0.25:0:0:.:.	10,3,39,59:1:1:2:1/1:0/1:0.25:0:0:.:.	5,2,14,70:1:1:2:1/1:0/1:0.125:0:0:.:.
chr1_ref_v2	198273	.	G	A	.	PASS	IntersectsRepeat=0;RepeatCorrectionApplied=0	SAC:ACF:DF:PD:GT:SGT:SF:SV:SIG:MT:PAC	7,8,34,52:1:1:2:1/1:0/1:0.25:0	14,3,53,72:1:1:2:1/1:0/1:0.25:0:0:.:.	11,4,39,60:1:1:2:1/1:0/1:0.25:0:0:.:.	5,4,13,71:1:1:2:1/1:0/1:0.25:0:0:.:.
chr1_ref_v2	198293	.	G	A	.	PASS	IntersectsRepeat=0;RepeatCorrectionApplied=0	SAC:ACF:DF:PD:GT:SGT:SF:SV:SIG:MT:PAC	16,14,20,52:1:1:2:0/1:1/1:0.5:0	17,7,34,85:1:1:2:1/1:0/1:0.25:1:0:.:.	8,11,24,67:1:1:2:1/1:0/1:0.25:1:0:.:.	22,12,15,69:1:1:2:1/1:0/1:0.5:1:0:.:.
chr1_ref_v2	198300	.	A	G	.	PASS	IntersectsRepeat=1;RepeatCorrectionApplied=0	SAC:ACF:DF:PD:GT:SGT:SF:SV:SIG:MT:PAC	11,14,15,65:1:1:2:0/1:1/1:0.5:0	13,8,30,111:1:1:2:1/1:0/1:0.25:1:0:.:.	5,9,21,93:1:1:2:1/1:0/1:0.25:0:0:.:.	16,12,14,81:1:1:2:1/1:0/1:0.5:1:0:.:.
chr1_ref_v2	198329	.	T	TTGAATTAAGGTTTGGAATA,TTGAATTAAAGTTTGAAATA	.	PASS	IntersectsRepeat=0;RepeatCorrectionApplied=0	SAC:ACF:DF:PD:GT:SGT:SF:SV:SIG:MT:PAC	0,0,7,39,24,12:1:1:2:1/2:1/1:0.125:0	0,0,9,68,39,21:1:1:2:1/2:1/1:0.125:0:0:.:.	0,1,6,48,18,12:1:1:2:1/2:1/1:0.25:0:0:.:.	0,0,8,37,26,5:1:1:2:1/2:1/1:0.125:0:0:.:.
chr1_ref_v2	198379	.	C	CG	.	PASS	IntersectsRepeat=1;RepeatCorrectionApplied=0	SAC:ACF:DF:PD:GT:SGT:SF:SV:SIG:MT:PAC	0,0,103,65:1:1:2:1/1:./.:.:0	0,0,124,77:1:1:2:1/1:./.:.:0:0:.:.	0,0,83,45:1:1:2:1/1:./.:.:0:0:.:.	0,0,79,27:1:1:2:1/1:./.:.:0:0:.:.
chr1_ref_v2	198380	.	A	AG	.	PASS	IntersectsRepeat=1;RepeatCorrectionApplied=0	SAC:ACF:DF:PD:GT:SGT:SF:SV:SIG:MT:PAC	0,0,104,65:1:1:2:1/1:./.:.:0	0,0,123,83:1:1:2:1/1:./.:.:0:0:.:.	0,0,82,48:1:1:2:1/1:./.:.:0:0:.:.	0,0,80,30:1:1:2:1/1:./.:.:0:0:.:.
chr1_ref_v2	198576	.	G	A	.	PASS	IntersectsRepeat=0;RepeatCorrectionApplied=0	SAC:ACF:DF:PD:GT:SGT:SF:SV:SIG:MT:PAC	109,82,0,0:1:1:2:0/0:./.:.:0	103,94,0,0:1:1:2:0/0:./.:.:0:0:.:.	47,42,41,33:1:1:2:0/1:0/0:0.125:0:1:g.198576G>A:0	54,64,0,0:1:1:2:0/0:./.:.:0:0:.:.
chr1_ref_v2	198585	.	A	AAAAATGCGTAAAAAGAAAGAAGACGTC	.	PASS	IntersectsRepeat=0;RepeatCorrectionApplied=0	SAC:ACF:DF:PD:GT:SGT:SF:SV:SIG:MT:PAC	1,0,94,85:1:1:2:1/1:./.:.:0	0,0,85,88:1:1:2:1/1:./.:.:0:0:.:.	0,0,89,74:1:1:2:1/1:./.:.:0:0:.:.	0,0,45,63:1:1:2:1/1:./.:.:0:0:.:.
chr1_ref_v2	198613	.	G	T	.	PASS	IntersectsRepeat=0;RepeatCorrectionApplied=0	SAC:ACF:DF:PD:GT:SGT:SF:SV:SIG:MT:PAC	44,69,0,0:1:1:2:0/0:./.:.:0	45,82,0,0:1:1:2:0/0:./.:.:0:0:.:.	19,26,24,27:1:1:2:0/1:./.:.:0:1:.:.	30,51,0,0:1:1:2:0/0:./.:.:0:0:.:.
chr1_ref_v2	198636	.	C	T	.	PASS	IntersectsRepeat=0;RepeatCorrectionApplied=0	SAC:ACF:DF:PD:GT:SGT:SF:SV:SIG:MT:PAC	0,0,18,100:1:1:2:1/1:./.:.:0	0,1,24,117:1:1:2:1/1:./.:.:0:0:.:.	0,1,37,78:1:1:2:1/1:./.:.:0:0:.:.	0,0,5,69:1:1:2:1/1:./.:.:0:0:.:.
chr1_ref_v2	198637	.	A	ATCCTTGAATAACGAACTTT	.	PASS	IntersectsRepeat=0;RepeatCorrectionApplied=0	SAC:ACF:DF:PD:GT:SGT:SF:SV:SIG:MT:PAC	0,0,24,107:1:1:2:1/1:./.:.:0	0,0,28,130:1:1:2:1/1:./.:.:0:0:.:.	0,0,35,81:1:1:2:1/1:./.:.:0:0:.:.	0,0,9,79:1:1:2:1/1:./.:.:0:0:.:.
chr1_ref_v2	198643	.	T	TCAA	.	PASS	IntersectsRepeat=1;RepeatCorrectionApplied=0	SAC:ACF:DF:PD:GT:SGT:SF:SV:SIG:MT:PAC	0,0,10,98:1:1:2:1/1:./.:.:0	0,0,19,118:1:1:2:1/1:./.:.:0:0:.:.	0,0,19,74:1:1:2:1/1:./.:.:0:0:.:.	0,0,4,73:1:1:2:1/1:./.:.:0:0:.:.
chr1_ref_v2	198644	.	T	TGTTTTA	.	PASS	IntersectsRepeat=1;RepeatCorrectionApplied=0	SAC:ACF:DF:PD:GT:SGT:SF:SV:SIG:MT:PAC	0,0,9,103:1:1:2:1/1:./.:.:0	0,0,17,124:1:1:2:1/1:./.:.:0:0:.:.	0,0,18,74:1:1:2:1/1:./.:.:0:0:.:.	0,1,4,70:1:1:2:1/1:./.:.:0:0:.:.
chr1_ref_v2	198649	.	A	C	.	PASS	IntersectsRepeat=0;RepeatCorrectionApplied=0	SAC:ACF:DF:PD:GT:SGT:SF:SV:SIG:MT:PAC	0,0,13,93:1:1:2:1/1:./.:.:0	0,0,33,111:1:1:2:1/1:./.:.:0:0:.:.	0,0,35,69:1:1:2:1/1:./.:.:0:0:.:.	0,0,18,61:1:1:2:1/1:./.:.:0:0:.:.
chr1_ref_v2	198651	.	C	G	.	PASS	IntersectsRepeat=0;RepeatCorrectionApplied=0	SAC:ACF:DF:PD:GT:SGT:SF:SV:SIG:MT:PAC	0,0,13,91:1:1:2:1/1:./.:.:0	0,0,31,110:1:1:2:1/1:./.:.:0:0:.:.	0,0,34,68:1:1:2:1/1:./.:.:0:0:.:.	0,0,18,58:1:1:2:1/1:./.:.:0:0:.:.
chr1_ref_v2	198963	.	G	GCTTCCTCTGACGACAAGTCCGCTCCCACTTATAGTGTCCTGAGTGATTATTTATTTTTATGTGAACACCAAAAGGAATAA	.	PASS	IntersectsRepeat=0;RepeatCorrectionApplied=0	SAC:ACF:DF:PD:GT:SGT:SF:SV:SIG:MT:PAC	0,1,27,0:1:1:2:1/1:./.:.:0	0,0,40,4:1:1:2:1/1:./.:.:0:0:.:.	0,0,15,7:1:1:2:1/1:./.:.:0:0:.:.	0,0,8,1:1:1:2:./.:./.:.:0:0:.:.
chr1_ref_v2	199072	.	T	TCACTTACCATATCAACCATTATGTTCAGTTAACTCACCTTTAAAGTACTGTGCACAACACCCTATTTCCATCTGATCGGTCGCTTTATCTGG	.	PASS	IntersectsRepeat=1;RepeatCorrectionApplied=0	SAC:ACF:DF:PD:GT:SGT:SF:SV:SIG:MT:PAC	0,0,15,62:1:1:2:1/1:./.:.:0	0,1,19,86:1:1:2:1/1:./.:.:0:0:.:.	0,0,19,54:1:1:2:1/1:./.:.:0:0:.:.	0,0,2,65:1:1:2:1/1:./.:.:0:0:.:.
chr1_ref_v2	199375	.	C	T	.	PASS	IntersectsRepeat=0;RepeatCorrectionApplied=0	SAC:ACF:DF:PD:GT:SGT:SF:SV:SIG:MT:PAC	147,112,0,0:1:1:2:0/0:./.:.:0	184,114,0,0:1:1:2:0/0:./.:.:0:0:.:.	76,55,77,53:1:1:2:0/1:./.:.:0:1:.:.	120,69,0,0:1:1:2:0/0:./.:.:0:0:.:.
chr1_ref_v2	200701	.	T	C	.	ExcRegion	IntersectsRepeat=0;RepeatCorrectionApplied=0	SAC:ACF:DF:PD:GT:SGT:SF:SV:SIG:MT:PAC	1,14,0,10:1:1:2:./.:./.:.:0	3,7,1,19:1:1:2:./.:./.:.:0:0:.:.	4,12,0,15:1:1:2:./.:./.:.:0:0:.:.	4,7,1,5:1:1:2:./.:./.:.:0:0:.:.
chr1_ref_v2	200706	.	C	A	.	ExcRegion	IntersectsRepeat=0;RepeatCorrectionApplied=0	SAC:ACF:DF:PD:GT:SGT:SF:SV:SIG:MT:PAC	0,1,0,10:1:1:2:./.:./.:.:0	0,3,1,19:1:1:2:./.:./.:.:0:0:.:.	0,3,0,15:1:1:2:./.:./.:.:0:0:.:.	0,2,1,5:1:1:2:./.:./.:.:0:0:.:.
chr1_ref_v2	200708	.	G	GATTTGAC	.	ExcRegion	IntersectsRepeat=0;RepeatCorrectionApplied=0	SAC:ACF:DF:PD:GT:SGT:SF:SV:SIG:MT:PAC	0,1,0,10:1:1:2:./.:./.:.:0	0,2,1,19:1:1:2:./.:./.:.:0:0:.:.	0,2,0,15:1:1:2:./.:./.:.:0:0:.:.	0,1,1,5:1:1:2:./.:./.:.:0:0:.:.
chr1_ref_v2	201777	.	C	T	.	ExcRegion	IntersectsRepeat=1;RepeatCorrectionApplied=0	SAC:ACF:DF:PD:GT:SGT:SF:SV:SIG:MT:PAC	0,0,0,0:0:1:2:./.:./.:.:0	0,0,0,0:0:1:2:./.:./.:.:0:0:.:.	0,0,0,0:0:1:2:./.:./.:.:0:0:.:.	0,0,2,0:0:1:2:./.:./.:.:0:0:.:.
chr1_ref_v2	201849	.	A	G	.	ExcRegion	IntersectsRepeat=0;RepeatCorrectionApplied=0	SAC:ACF:DF:PD:GT:SGT:SF:SV:SIG:MT:PAC	1,0,0,0:0:1:2:./.:./.:.:0	2,0,0,0:0:1:2:./.:./.:.:0:0:.:.	0,0,0,0:0:1:2:./.:./.:.:0:0:.:.	2,0,2,0:1:1:2:./.:./.:.:0:0:.:.
chr1_ref_v2	201852	.	C	T	.	ExcRegion	IntersectsRepeat=0;RepeatCorrectionApplied=0	SAC:ACF:DF:PD:GT:SGT:SF:SV:SIG:MT:PAC	1,0,0,0:0:1:2:./.:./.:.:0	2,0,0,0:0:1:2:./.:./.:.:0:0:.:.	0,0,0,0:0:1:2:./.:./.:.:0:0:.:.	2,0,2,0:1:1:2:./.:./.:.:0:0:.:.
chr1_ref_v2	201984	.	A	G	.	ExcRegion	IntersectsRepeat=0;RepeatCorrectionApplied=0	SAC:ACF:DF:PD:GT:SGT:SF:SV:SIG:MT:PAC	0,0,0,0:0:1:2:./.:./.:.:0	0,0,0,0:0:1:2:./.:./.:.:0:0:.:.	0,0,0,0:0:1:2:./.:./.:.:0:0:.:.	0,0,0,2:0:1:2:./.:./.:.:0:0:.:.
chr1_ref_v2	202003	.	A	G	.	ExcRegion	IntersectsRepeat=1;RepeatCorrectionApplied=0	SAC:ACF:DF:PD:GT:SGT:SF:SV:SIG:MT:PAC	0,0,0,0:0:1:2:./.:./.:.:0	0,0,0,0:0:1:2:./.:./.:.:0:0:.:.	0,0,0,0:0:1:2:./.:./.:.:0:0:.:.	0,0,0,1:0:1:2:./.:./.:.:0:0:.:.
chr1_ref_v2	202455	.	C	A	.	ExcRegion	IntersectsRepeat=1;RepeatCorrectionApplied=0	SAC:ACF:DF:PD:GT:SGT:SF:SV:SIG:MT:PAC	0,0,0,0:0:1:2:./.:./.:.:0	0,0,0,0:0:1:2:./.:./.:.:0:0:.:.	0,0,0,0:0:1:2:./.:./.:.:0:0:.:.	0,0,0,1:0:1:2:./.:./.:.:0:0:.:.
chr1_ref_v2	202485	.	T	C	.	ExcRegion	IntersectsRepeat=0;RepeatCorrectionApplied=0	SAC:ACF:DF:PD:GT:SGT:SF:SV:SIG:MT:PAC	0,0,0,0:0:1:2:./.:./.:.:0	0,0,0,0:0:1:2:./.:./.:.:0:0:.:.	0,0,0,0:0:1:2:./.:./.:.:0:0:.:.	0,0,0,1:0:1:2:./.:./.:.:0:0:.:.
chr1_ref_v2	202888	.	T	TTCATTTCTTCCTCTG	.	ExcRegion	IntersectsRepeat=1;RepeatCorrectionApplied=0	SAC:ACF:DF:PD:GT:SGT:SF:SV:SIG:MT:PAC	0,0,0,16:0:1:2:./.:./.:.:0	0,1,0,23:1:1:2:./.:./.:.:0:0:.:.	0,0,0,18:0:1:2:./.:./.:.:0:0:.:.	0,0,0,20:0:1:2:./.:./.:.:0:0:.:.
chr1_ref_v2	203160	.	G	A	.	ExcRegion	IntersectsRepeat=1;RepeatCorrectionApplied=0	SAC:ACF:DF:PD:GT:SGT:SF:SV:SIG:MT:PAC	0,0,3,0:0:1:2:./.:./.:.:0	0,0,4,0:0:1:2:./.:./.:.:0:0:.:.	0,0,3,0:0:1:2:./.:./.:.:0:0:.:.	0,0,0,0:0:1:2:./.:./.:.:0:0:.:.
chr1_ref_v2	203426	.	A	C	.	ExcRegion	IntersectsRepeat=1;RepeatCorrectionApplied=0	SAC:ACF:DF:PD:GT:SGT:SF:SV:SIG:MT:PAC	0,0,0,4:0:1:2:./.:./.:.:0	0,0,0,0:0:1:2:./.:./.:.:0:0:.:.	0,0,0,2:0:1:2:./.:./.:.:0:0:.:.	0,0,0,0:0:1:2:./.:./.:.:0:0:.:.
chr1_ref_v2	203429	.	A	G	.	ExcRegion	IntersectsRepeat=1;RepeatCorrectionApplied=0	SAC:ACF:DF:PD:GT:SGT:SF:SV:SIG:MT:PAC	0,0,0,4:0:1:2:./.:./.:.:0	0,0,0,0:0:1:2:./.:./.:.:0:0:.:.	0,0,0,1:0:1:2:./.:./.:.:0:0:.:.	0,0,0,0:0:1:2:./.:./.:.:0:0:.:.
chr1_ref_v2	203470	.	G	A	.	ExcRegion	IntersectsRepeat=0;RepeatCorrectionApplied=0	SAC:ACF:DF:PD:GT:SGT:SF:SV:SIG:MT:PAC	0,0,0,0:0:1:2:./.:./.:.:0	0,0,1,0:0:1:2:./.:./.:.:0:0:.:.	0,0,2,0:0:1:2:./.:./.:.:0:0:.:.	0,0,0,1:0:1:2:./.:./.:.:0:0:.:.
chr1_ref_v2	203480	.	A	T	.	ExcRegion	IntersectsRepeat=1;RepeatCorrectionApplied=0	SAC:ACF:DF:PD:GT:SGT:SF:SV:SIG:MT:PAC	0,0,0,0:0:1:2:./.:./.:.:0	0,0,2,0:0:1:2:./.:./.:.:0:0:.:.	0,0,2,0:0:1:2:./.:./.:.:0:0:.:.	0,0,0,1:0:1:2:./.:./.:.:0:0:.:.
chr1_ref_v2	203600	.	G	A	.	ExcRegion	IntersectsRepeat=0;RepeatCorrectionApplied=0	SAC:ACF:DF:PD:GT:SGT:SF:SV:SIG:MT:PAC	0,0,1,0:0:1:2:./.:./.:.:0	0,0,3,0:0:1:2:./.:./.:.:0:0:.:.	0,0,5,0:0:1:2:./.:./.:.:0:0:.:.	0,0,3,0:0:1:2:./.:./.:.:0:0:.:.
chr1_ref_v2	203924	.	C	T	.	ExcRegion	IntersectsRepeat=1;RepeatCorrectionApplied=0	SAC:ACF:DF:PD:GT:SGT:SF:SV:SIG:MT:PAC	0,0,0,1:0:1:2:./.:./.:.:0	0,0,0,2:0:1:2:./.:./.:.:0:0:.:.	0,0,0,0:0:1:2:./.:./.:.:0:0:.:.	0,0,0,0:0:1:2:./.:./.:.:0:0:.:.
chr1_ref_v2	206483	.	A	T	.	PASS	IntersectsRepeat=1;RepeatCorrectionApplied=0	SAC:ACF:DF:PD:GT:SGT:SF:SV:SIG:MT:PAC	0,0,4,0:0:1:2:./.:./.:.:0	0,0,1,1:1:1:2:./.:./.:.:0:0:.:.	0,0,3,1:1:1:2:./.:./.:.:0:0:.:.	0,0,4,0:0:1:2:./.:./.:.:0:0:.:.
chr1_ref_v2	206517	.	T	C	.	PASS	IntersectsRepeat=0;RepeatCorrectionApplied=0	SAC:ACF:DF:PD:GT:SGT:SF:SV:SIG:MT:PAC	0,0,2,0:0:1:2:./.:./.:.:0	0,0,0,0:0:1:2:./.:./.:.:0:0:.:.	0,0,1,1:1:1:2:./.:./.:.:0:0:.:.	0,0,1,0:0:1:2:./.:./.:.:0:0:.:.
chr1_ref_v2	206539	.	A	T	.	PASS	IntersectsRepeat=0;RepeatCorrectionApplied=0	SAC:ACF:DF:PD:GT:SGT:SF:SV:SIG:MT:PAC	0,0,1,0:0:1:2:./.:./.:.:0	0,0,0,0:0:1:2:./.:./.:.:0:0:.:.	0,0,0,1:0:1:2:./.:./.:.:0:0:.:.	0,0,0,0:0:1:2:./.:./.:.:0:0:.:.
chr1_ref_v2	206944	.	A	C	.	PASS	IntersectsRepeat=0;RepeatCorrectionApplied=0	SAC:ACF:DF:PD:GT:SGT:SF:SV:SIG:MT:PAC	0,1,0,0:0:1:2:./.:./.:.:0	0,1,0,1:1:1:2:./.:./.:.:0:0:.:.	0,0,0,0:0:1:2:./.:./.:.:0:0:.:.	0,6,0,0:0:1:2:./.:./.:.:0:0:.:.
chr1_ref_v2	206952	.	C	A	.	PASS	IntersectsRepeat=0;RepeatCorrectionApplied=0	SAC:ACF:DF:PD:GT:SGT:SF:SV:SIG:MT:PAC	0,0,0,0:0:1:2:./.:./.:.:0	0,0,0,1:0:1:2:./.:./.:.:0:0:.:.	0,0,0,0:0:1:2:./.:./.:.:0:0:.:.	0,4,0,0:0:1:2:./.:./.:.:0:0:.:.
chr1_ref_v2	206956	.	G	C	.	PASS	IntersectsRepeat=0;RepeatCorrectionApplied=0	SAC:ACF:DF:PD:GT:SGT:SF:SV:SIG:MT:PAC	0,0,0,0:0:1:2:./.:./.:.:0	0,0,0,1:0:1:2:./.:./.:.:0:0:.:.	0,0,0,0:0:1:2:./.:./.:.:0:0:.:.	0,2,0,0:0:1:2:./.:./.:.:0:0:.:.
chr1_ref_v2	207171	.	T	C	.	PASS	IntersectsRepeat=0;RepeatCorrectionApplied=0	SAC:ACF:DF:PD:GT:SGT:SF:SV:SIG:MT:PAC	0,0,0,0:0:1:2:./.:./.:.:0	0,0,0,0:0:1:2:./.:./.:.:0:0:.:.	0,0,0,1:0:1:2:./.:./.:.:0:0:.:.	0,0,0,0:0:1:2:./.:./.:.:0:0:.:.
chr1_ref_v2	207175	.	A	G	.	PASS	IntersectsRepeat=0;RepeatCorrectionApplied=0	SAC:ACF:DF:PD:GT:SGT:SF:SV:SIG:MT:PAC	0,0,0,0:0:1:2:./.:./.:.:0	0,0,0,0:0:1:2:./.:./.:.:0:0:.:.	0,0,0,1:0:1:2:./.:./.:.:0:0:.:.	0,0,0,0:0:1:2:./.:./.:.:0:0:.:.
chr1_ref_v2	207184	.	A	G	.	PASS	IntersectsRepeat=0;RepeatCorrectionApplied=0	SAC:ACF:DF:PD:GT:SGT:SF:SV:SIG:MT:PAC	0,0,0,0:0:1:2:./.:./.:.:0	0,0,0,0:0:1:2:./.:./.:.:0:0:.:.	0,0,0,1:0:1:2:./.:./.:.:0:0:.:.	0,0,0,0:0:1:2:./.:./.:.:0:0:.:.
chr1_ref_v2	211045	.	C	T	.	PASS	IntersectsRepeat=1;RepeatCorrectionApplied=0	SAC:ACF:DF:PD:GT:SGT:SF:SV:SIG:MT:PAC	0,0,0,0:0:1:2:./.:./.:.:0	0,0,0,0:0:1:2:./.:./.:.:0:0:.:.	0,0,1,0:0:1:2:./.:./.:.:0:0:.:.	0,0,0,0:0:1:2:./.:./.:.:0:0:.:.
chr1_ref_v2	211046	.	C	T	.	PASS	IntersectsRepeat=0;RepeatCorrectionApplied=0	SAC:ACF:DF:PD:GT:SGT:SF:SV:SIG:MT:PAC	0,0,0,0:0:1:2:./.:./.:.:0	0,0,0,0:0:1:2:./.:./.:.:0:0:.:.	0,0,1,0:0:1:2:./.:./.:.:0:0:.:.	0,0,0,0:0:1:2:./.:./.:.:0:0:.:.
chr1_ref_v2	215056	.	C	T	.	PASS	IntersectsRepeat=0;RepeatCorrectionApplied=0	SAC:ACF:DF:PD:GT:SGT:SF:SV:SIG:MT:PAC	0,0,1,0:0:1:2:./.:./.:.:0	0,0,1,0:0:1:2:./.:./.:.:0:0:.:.	0,0,0,0:0:1:2:./.:./.:.:0:0:.:.	0,0,2,0:0:1:2:./.:./.:.:0:0:.:.
chr1_ref_v2	215060	.	G	A	.	PASS	IntersectsRepeat=0;RepeatCorrectionApplied=0	SAC:ACF:DF:PD:GT:SGT:SF:SV:SIG:MT:PAC	0,0,2,0:0:1:2:./.:./.:.:0	0,0,1,0:0:1:2:./.:./.:.:0:0:.:.	0,0,0,0:0:1:2:./.:./.:.:0:0:.:.	0,0,2,0:0:1:2:./.:./.:.:0:0:.:.
chr1_ref_v2	215063	.	C	T	.	PASS	IntersectsRepeat=0;RepeatCorrectionApplied=0	SAC:ACF:DF:PD:GT:SGT:SF:SV:SIG:MT:PAC	0,0,2,0:0:1:2:./.:./.:.:0	0,0,1,0:0:1:2:./.:./.:.:0:0:.:.	0,0,0,0:0:1:2:./.:./.:.:0:0:.:.	0,0,1,0:0:1:2:./.:./.:.:0:0:.:.
chr1_ref_v2	219115	.	CTTTTTTTTTTTTTTTTTT	C	.	PASS	IntersectsRepeat=1;RepeatCorrectionApplied=1	SAC:ACF:DF:PD:GT:SGT:SF:SV:SIG:MT:PAC	0,11,0,26:1:1:2:0/1:1/1:0.5:0	0,1,0,51:1:1:2:1/1:./.:.:0:0:.:.	0,7,0,18:1:1:2:1/1:0/1:0.5:0:0:.:.	0,15,1,16:1:1:2:0/1:./.:.:0:0:.:.
chr1_ref_v2	219138	.	T	C	.	PASS	IntersectsRepeat=1;RepeatCorrectionApplied=0	SAC:ACF:DF:PD:GT:SGT:SF:SV:SIG:MT:PAC	0,19,0,28:1:1:2:0/1:1/1:0.125:0	0,16,0,54:1:1:2:1/1:0/1:0.5:0:0:.:.	0,14,0,19:1:1:2:0/1:1/1:0.125:0:0:.:.	0,28,1,16:1:1:2:0/1:0/0:0.25:0:0:.:.
chr1_ref_v2	222853	.	A	ACC	.	PASS	IntersectsRepeat=1;RepeatCorrectionApplied=0	SAC:ACF:DF:PD:GT:SGT:SF:SV:SIG:MT:PAC	0,0,0,1:0:1:2:./.:./.:.:0	0,0,0,0:0:1:2:./.:./.:.:0:0:.:.	0,0,0,0:0:1:2:./.:./.:.:0:0:.:.	0,0,0,0:0:1:2:./.:./.:.:0:0:.:.
chr1_ref_v2	223071	.	A	AT	.	PASS	IntersectsRepeat=1;RepeatCorrectionApplied=0	SAC:ACF:DF:PD:GT:SGT:SF:SV:SIG:MT:PAC	0,0,0,0:0:1:2:./.:./.:.:0	0,0,0,1:0:1:2:./.:./.:.:0:0:.:.	0,0,0,0:0:1:2:./.:./.:.:0:0:.:.	0,0,0,0:0:1:2:./.:./.:.:0:0:.:.
chr1_ref_v2	223072	.	A	AAAAG	.	PASS	IntersectsRepeat=1;RepeatCorrectionApplied=0	SAC:ACF:DF:PD:GT:SGT:SF:SV:SIG:MT:PAC	0,0,0,0:0:1:2:./.:./.:.:0	0,0,0,1:0:1:2:./.:./.:.:0:0:.:.	0,0,0,0:0:1:2:./.:./.:.:0:0:.:.	0,0,0,0:0:1:2:./.:./.:.:0:0:.:.
chr1_ref_v2	224261	.	G	GCCACCA	.	PASS	IntersectsRepeat=0;RepeatCorrectionApplied=0	SAC:ACF:DF:PD:GT:SGT:SF:SV:SIG:MT:PAC	0,0,0,1:0:1:2:./.:./.:.:0	0,0,0,0:0:1:2:./.:./.:.:0:0:.:.	0,0,0,0:0:1:2:./.:./.:.:0:0:.:.	0,0,0,0:0:1:2:./.:./.:.:0:0:.:.
chr1_ref_v2	224262	.	G	GA	.	PASS	IntersectsRepeat=0;RepeatCorrectionApplied=0	SAC:ACF:DF:PD:GT:SGT:SF:SV:SIG:MT:PAC	0,0,0,1:0:1:2:./.:./.:.:0	0,0,0,0:0:1:2:./.:./.:.:0:0:.:.	0,0,0,0:0:1:2:./.:./.:.:0:0:.:.	0,0,0,0:0:1:2:./.:./.:.:0:0:.:.
chr1_ref_v2	224271	.	G	T	.	PASS	IntersectsRepeat=0;RepeatCorrectionApplied=0	SAC:ACF:DF:PD:GT:SGT:SF:SV:SIG:MT:PAC	0,0,0,1:0:1:2:./.:./.:.:0	0,0,0,0:0:1:2:./.:./.:.:0:0:.:.	0,0,0,0:0:1:2:./.:./.:.:0:0:.:.	0,0,0,0:0:1:2:./.:./.:.:0:0:.:.
chr2_ref_v2	6059	.	A	C	.	ExcRegion	IntersectsRepeat=0;RepeatCorrectionApplied=0	SAC:ACF:DF:PD:GT:SGT:SF:SV:SIG:MT:PAC	73,37,0,29:1:1:2:./.:./.:.:0	112,55,0,18:1:1:2:./.:./.:.:0:0:.:.	59,37,0,20:1:1:2:./.:./.:.:0:0:.:.	70,25,0,21:1:1:2:./.:./.:.:0:0:.:.
chr2_ref_v2	6338	.	C	T	.	ExcRegion	IntersectsRepeat=1;RepeatCorrectionApplied=0	SAC:ACF:DF:PD:GT:SGT:SF:SV:SIG:MT:PAC	41,45,0,0:1:1:2:./.:./.:.:0	70,67,0,0:1:1:2:./.:./.:.:0:0:.:.	30,34,0,0:1:1:2:./.:./.:.:0:0:.:.	42,45,1,13:1:1:2:./.:./.:.:0:0:.:.
chr2_ref_v2	7024	.	G	A	.	PASS	IntersectsRepeat=0;RepeatCorrectionApplied=0	SAC:ACF:DF:PD:GT:SGT:SF:SV:SIG:MT:PAC	74,77,0,10:1:1:2:0/0:0/1:0.125:0	101,99,0,13:1:1:2:0/0:0/1:0.125:0:0:.:.	59,69,3,18:1:1:2:0/0:0/1:0.25:0:0:.:.	65,100,1,4:1:1:2:0/0:0/1:0.125:0:0:.:.
chr2_ref_v2	7509	.	C	CA	.	PASS	IntersectsRepeat=1;RepeatCorrectionApplied=0	SAC:ACF:DF:PD:GT:SGT:SF:SV:SIG:MT:PAC	0,0,1,0:0:1:2:./.:./.:.:0	0,0,1,0:0:1:2:./.:./.:.:0:0:.:.	0,0,1,0:0:1:2:./.:./.:.:0:0:.:.	0,0,1,0:0:1:2:./.:./.:.:0:0:.:.
chr2_ref_v2	7510	.	G	A	.	PASS	IntersectsRepeat=1;RepeatCorrectionApplied=0	SAC:ACF:DF:PD:GT:SGT:SF:SV:SIG:MT:PAC	0,0,1,0:0:1:2:./.:./.:.:0	0,0,1,0:0:1:2:./.:./.:.:0:0:.:.	0,0,1,0:0:1:2:./.:./.:.:0:0:.:.	0,0,1,0:0:1:2:./.:./.:.:0:0:.:.
chr2_ref_v2	9020	.	GAAAAAAA	G,GA,GAAA,GAAAAA	.	ExcRegion	IntersectsRepeat=1;RepeatCorrectionApplied=1	SAC:ACF:DF:PD:GT:SGT:SF:SV:SIG:MT:PAC	10,19,0,0,0,0,4,2,3,4:1:1:2:./.:./.:.:0	4,3,24,31,2,1,5,17,0,0:1:1:2:./.:./.:.:0:1:.:.	19,20,0,0,0,0,1,2,2,3:1:1:2:./.:./.:.:0:0:.:.	11,5,8,5,17,14,1,1,3,4:1:1:2:./.:./.:.:0:1:.:.
chr2_ref_v2	9357	.	A	G	.	ExcRegion	IntersectsRepeat=0;RepeatCorrectionApplied=0	SAC:ACF:DF:PD:GT:SGT:SF:SV:SIG:MT:PAC	105,10,0,0:1:1:2:./.:./.:.:0	70,10,69,2:1:1:2:./.:./.:.:0:0:.:.	109,17,0,0:1:1:2:./.:./.:.:0:0:.:.	63,62,0,0:1:1:2:./.:./.:.:0:0:.:.
chr2_ref_v2	11437	.	A	G	.	PASS	IntersectsRepeat=0;RepeatCorrectionApplied=0	SAC:ACF:DF:PD:GT:SGT:SF:SV:SIG:MT:PAC	101,94,0,1:1:1:2:0/0:./.:.:0	149,151,0,0:1:1:2:0/0:./.:.:0:0:.:.	57,58,46,50:1:1:2:0/1:0/0:0.125:0:1:g.11437A>G:0	95,91,0,0:1:1:2:0/0:./.:.:0:0:.:.
chr2_ref_v2	12080	.	CT	C	.	PASS	IntersectsRepeat=1;RepeatCorrectionApplied=1	SAC:ACF:DF:PD:GT:SGT:SF:SV:SIG:MT:PAC	97,92,0,0:1:1:2:0/0:./.:.:0	137,113,0,0:1:1:2:0/0:./.:.:0:0:.:.	89,100,0,1:1:1:2:0/0:./.:.:0:0:.:.	48,33,37,44:1:1:2:0/1:./.:.:0:1:g.12081delT:0
chr2_ref_v2	12131	.	T	C	.	PASS	IntersectsRepeat=0;RepeatCorrectionApplied=0	SAC:ACF:DF:PD:GT:SGT:SF:SV:SIG:MT:PAC	109,82,1,0:1:1:2:0/0:./.:.:0	68,59,60,57:1:1:2:0/1:./.:.:0:1:g.12131T>C:0	96,95,0,0:1:1:2:0/0:./.:.:0:0:.:.	83,76,0,0:1:1:2:0/0:./.:.:0:0:.:.
chr2_ref_v2	13222	.	A	G	.	PASS	IntersectsRepeat=0;RepeatCorrectionApplied=0	SAC:ACF:DF:PD:GT:SGT:SF:SV:SIG:MT:PAC	116,134,0,0:1:1:2:0/0:./.:.:0	145,147,0,0:1:1:2:0/0:./.:.:0:0:.:.	112,80,0,0:1:1:2:0/0:./.:.:0:0:.:.	37,52,44,51:1:1:2:0/1:./.:.:0:1:g.13222A>G:0
chr2_ref_v2	13818	.	A	G	.	PASS	IntersectsRepeat=0;RepeatCorrectionApplied=0	SAC:ACF:DF:PD:GT:SGT:SF:SV:SIG:MT:PAC	85,106,0,0:1:1:2:0/0:./.:.:0	141,151,0,0:1:1:2:0/0:./.:.:0:0:.:.	96,126,0,0:1:1:2:0/0:./.:.:0:0:.:.	55,47,39,57:1:1:2:0/1:./.:.:0:1:g.13818A>G:0
chr2_ref_v2	15942	.	C	T	.	PASS	IntersectsRepeat=0;RepeatCorrectionApplied=0	SAC:ACF:DF:PD:GT:SGT:SF:SV:SIG:MT:PAC	62,93,0,1:1:1:2:0/0:./.:.:0	145,127,0,0:1:1:2:0/0:./.:.:0:0:.:.	83,77,10,10:1:1:2:0/0:0/1:0.25:1:1:.:	70,81,0,0:1:1:2:0/0:./.:.:0:0:.:.
chr2_ref_v2	16923	.	T	A	.	PASS	IntersectsRepeat=0;RepeatCorrectionApplied=0	SAC:ACF:DF:PD:GT:SGT:SF:SV:SIG:MT:PAC	120,114,0,0:1:1:2:0/0:./.:.:0	157,158,0,0:1:1:2:0/0:./.:.:0:0:.:.	49,52,58,51:1:1:2:0/1:./.:.:0:1:g.16923T>A:0	115,81,0,0:1:1:2:0/0:./.:.:0:0:.:.
chr2_ref_v2	18863	.	A	G	.	PASS	IntersectsRepeat=0;RepeatCorrectionApplied=0	SAC:ACF:DF:PD:GT:SGT:SF:SV:SIG:MT:PAC	100,105,0,0:1:1:2:0/0:./.:.:0	95,64,64,61:1:1:2:0/1:0/0:0.125:0:1:g.18863A>G:0	135,109,0,0:1:1:2:0/0:./.:.:0:0:.:.	100,96,0,0:1:1:2:0/0:./.:.:0:0:.:.
chr2_ref_v2	18883	.	G	A	.	PASS	IntersectsRepeat=0;RepeatCorrectionApplied=0	SAC:ACF:DF:PD:GT:SGT:SF:SV:SIG:MT:PAC	94,107,0,0:1:1:2:0/0:./.:.:0	163,122,0,0:1:1:2:0/0:./.:.:0:0:.:.	132,114,0,0:1:1:2:0/0:./.:.:0:0:.:.	49,62,62,44:1:1:2:0/1:./.:.:0:1:g.18883G>A:0
chr2_ref_v2	19054	.	T	G	.	PASS	IntersectsRepeat=0;RepeatCorrectionApplied=0	SAC:ACF:DF:PD:GT:SGT:SF:SV:SIG:MT:PAC	48,116,30,0:1:1:2:0/0:0/1:0.25:0	45,175,26,0:1:1:2:0/0:0/1:0.25:0:0:.:.	29,147,20,1:1:1:2:0/0:0/1:0.25:0:0:.:.	27,120,16,0:1:1:2:0/0:0/1:0.25:0:0:.:.
chr2_ref_v2	24051	.	GT	G	.	PASS	IntersectsRepeat=1;RepeatCorrectionApplied=1	SAC:ACF:DF:PD:GT:SGT:SF:SV:SIG:MT:PAC	29,22,24,26:1:1:2:0/1:0/0:0.125:0	37,32,52,47:1:1:2:0/1:0/0:0.125:0:0:.:.	22,33,36,34:1:1:2:0/1:0/0:0.125:0:0:.:.	37,27,45,33:1:1:2:0/1:0/0:0.25:0:0:.:.
chr2_ref_v2	24928	.	TA	T	.	PASS	IntersectsRepeat=1;RepeatCorrectionApplied=1	SAC:ACF:DF:PD:GT:SGT:SF:SV:SIG:MT:PAC	95,69,0,0:1:1:2:0/0:./.:.:0	142,112,0,0:1:1:2:0/0:./.:.:0:0:.:.	96,93,0,0:1:1:2:0/0:./.:.:0:0:.:.	51,32,35,38:1:1:2:0/1:0/0:0.125:0:1:g.24929delA:0
chr2_ref_v2	25794	.	C	T	.	PASS	IntersectsRepeat=0;RepeatCorrectionApplied=0	SAC:ACF:DF:PD:GT:SGT:SF:SV:SIG:MT:PAC	115,105,0,0:1:1:2:0/0:./.:.:0	152,121,0,1:1:1:2:0/0:./.:.:0:0:.:.	63,47,51,50:1:1:2:0/1:./.:.:0:1:g.25794C>T:0	98,105,0,0:1:1:2:0/0:./.:.:0:0:.:.
chr2_ref_v2	27318	.	G	A	.	PASS	IntersectsRepeat=0;RepeatCorrectionApplied=0	SAC:ACF:DF:PD:GT:SGT:SF:SV:SIG:MT:PAC	89,111,0,0:1:1:2:0/0:./.:.:0	103,163,0,0:1:1:2:0/0:./.:.:0:0:.:.	41,71,49,47:1:1:2:0/1:0/0:0.125:0:1:g.27318G>A:0	91,117,0,0:1:1:2:0/0:./.:.:0:0:.:.
chr2_ref_v2	28437	.	AT	A	.	PASS	IntersectsRepeat=1;RepeatCorrectionApplied=1	SAC:ACF:DF:PD:GT:SGT:SF:SV:SIG:MT:PAC	106,63,4,0:1:1:2:0/0:./.:.:0	124,113,1,1:1:1:2:0/0:./.:.:0:0:.:.	26,37,67,47:1:1:2:0/1:1/1:0.25:0:1:g.28438delT:0	78,72,1,1:1:1:2:0/0:./.:.:0:0:.:.
chr2_ref_v2	28693	.	CT	C,CTT	.	PASS	IntersectsRepeat=1;RepeatCorrectionApplied=1	SAC:ACF:DF:PD:GT:SGT:SF:SV:SIG:MT:PAC	19,26,11,5,0,3:1:1:2:0/0:./.:.:0	10,3,40,37,23,25:1:1:2:1/2:1/1:0.125:0:1:g.28694delT,g.28693_28694insT:0,0	3,4,37,49,0,0:1:1:2:1/1:0/1:0.125:0:1:g.28694delT,g.28694delT:0,1	15,13,28,39,3,2:1:1:2:0/1:1/2:0.125:0:1:g.28694delT:0
chr2_ref_v2	28772	.	G	A	.	PASS	IntersectsRepeat=0;RepeatCorrectionApplied=0	SAC:ACF:DF:PD:GT:SGT:SF:SV:SIG:MT:PAC	45,117,0,0:1:1:2:0/0:./.:.:0	51,78,47,68:1:1:2:0/1:./.:.:0:1:g.28772G>A:0	58,117,0,0:1:1:2:0/0:./.:.:0:0:.:.	73,94,0,0:1:1:2:0/0:./.:.:0:0:.:.
chr2_ref_v2	28914	.	G	A	.	PASS	IntersectsRepeat=0;RepeatCorrectionApplied=0	SAC:ACF:DF:PD:GT:SGT:SF:SV:SIG:MT:PAC	77,63,0,0:1:1:2:0/0:./.:.:0	43,71,53,66:1:1:2:0/1:./.:.:0:1:g.28914G>A:0	81,81,0,0:1:1:2:0/0:./.:.:0:0:.:.	72,93,0,0:1:1:2:0/0:./.:.:0:0:.:.
chr2_ref_v2	29016	.	C	A	.	PASS	IntersectsRepeat=0;RepeatCorrectionApplied=0	SAC:ACF:DF:PD:GT:SGT:SF:SV:SIG:MT:PAC	91,132,0,0:1:1:2:0/0:./.:.:0	136,143,0,2:1:1:2:0/0:./.:.:0:0:.:.	94,101,0,0:1:1:2:0/0:./.:.:0:0:.:.	48,49,43,47:1:1:2:0/1:./.:.:0:1:g.29016C>A:0
chr2_ref_v2	35483	.	C	T	.	ExcRegion	IntersectsRepeat=1;RepeatCorrectionApplied=0	SAC:ACF:DF:PD:GT:SGT:SF:SV:SIG:MT:PAC	0,0,90,0:0:1:2:./.:./.:.:0	0,0,129,0:0:1:2:./.:./.:.:0:0:.:.	0,0,73,0:0:1:2:./.:./.:.:0:0:.:.	0,0,123,0:0:1:2:./.:./.:.:0:0:.:.
chr2_ref_v2	36068	.	C	T	.	ExcRegion	IntersectsRepeat=0;RepeatCorrectionApplied=0	SAC:ACF:DF:PD:GT:SGT:SF:SV:SIG:MT:PAC	80,8,0,0:1:1:2:./.:./.:.:0	111,11,0,0:1:1:2:./.:./.:.:0:0:.:.	34,7,28,3:1:1:2:./.:./.:.:0:1:.:.	108,63,0,0:1:1:2:./.:./.:.:0:0:.:.
chr2_ref_v2	38247	.	A	C	.	PASS	IntersectsRepeat=0;RepeatCorrectionApplied=0	SAC:ACF:DF:PD:GT:SGT:SF:SV:SIG:MT:PAC	100,30,0,20:1:1:2:0/0:0/1:0.25:0	136,31,0,19:1:1:2:0/0:0/1:0.25:0:0:.:.	102,19,0,22:1:1:2:0/0:0/1:0.25:0:0:.:.	90,10,0,13:1:1:2:0/0:0/1:0.25:0:0:.:.
chr2_ref_v2	38506	.	G	A	.	PASS	IntersectsRepeat=1;RepeatCorrectionApplied=0	SAC:ACF:DF:PD:GT:SGT:SF:SV:SIG:MT:PAC	110,111,0,0:1:1:2:0/0:./.:.:0	164,131,0,0:1:1:2:0/0:./.:.:0:0:.:.	136,116,0,0:1:1:2:0/0:./.:.:0:0:.:.	45,56,55,42:1:1:2:0/1:./.:.:0:1:g.38506G>A:0
chr2_ref_v2	38755	.	T	TA	.	PASS	IntersectsRepeat=1;RepeatCorrectionApplied=1	SAC:ACF:DF:PD:GT:SGT:SF:SV:SIG:MT:PAC	52,90,3,1:1:1:2:0/0:./.:.:0	78,79,31,28:1:1:2:0/1:0/0:0.25:0:1:g.38755_38756insA:0	70,87,0,1:1:1:2:0/0:./.:.:0:0:.:.	66,86,1,0:1:1:2:0/0:./.:.:0:0:.:.
chr2_ref_v2	38966	.	GTTT	G,GTT	.	PASS	IntersectsRepeat=1;RepeatCorrectionApplied=1	SAC:ACF:DF:PD:GT:SGT:SF:SV:SIG:MT:PAC	1,1,0,0,60,39:1:1:2:2/2:./.:.:0	0,1,0,0,93,77:1:1:2:2/2:./.:.:0:0:.:.	3,2,1,0,72,37:1:1:2:2/2:./.:.:0:0:.:.	3,1,44,29,31,31:1:1:2:1/2:./.:.:0:1:g.38966_38970TT>:0
chr2_ref_v2	39364	.	G	A	.	PASS	IntersectsRepeat=0;RepeatCorrectionApplied=0	SAC:ACF:DF:PD:GT:SGT:SF:SV:SIG:MT:PAC	113,90,0,0:1:1:2:0/0:./.:.:0	134,119,0,0:1:1:2:0/0:./.:.:0:0:.:.	123,107,0,0:1:1:2:0/0:./.:.:0:0:.:.	38,50,46,49:1:1:2:0/1:./.:.:0:1:g.39364G>A:0
chr2_ref_v2	40588	.	CATAT	C,CAT,CATATAT	.	PASS	IntersectsRepeat=1;RepeatCorrectionApplied=1	SAC:ACF:DF:PD:GT:SGT:SF:SV:SIG:MT:PAC	16,21,1,0,1,6,3,4:1:1:2:0/0:0/3:0.25:0	22,18,5,2,27,31,1,4:1:1:2:0/2:0/0:0.25:0:1:g.40589_40590delAT:0	3,10,15,14,2,0,12,7:1:1:2:1/3:0/1:0.25:0:1:g.40589_40592delATAT,g.40588_40589insAT:0,0	28,22,5,2,36,19,2,6:1:1:2:0/2:0/0:0.25:0:1:g.40589_40590delAT:0
chr2_ref_v2	41058	.	C	T	.	PASS	IntersectsRepeat=0;RepeatCorrectionApplied=0	SAC:ACF:DF:PD:GT:SGT:SF:SV:SIG:MT:PAC	58,52,60,64:1:1:2:0/1:./.:.:0	72,66,76,101:1:1:2:0/1:1/1:0.125:0:0:.:.	54,53,46,64:1:1:2:0/1:./.:.:0:0:.:.	39,37,49,56:1:1:2:0/1:1/1:0.125:0:0:.:.
chr2_ref_v2	41401	.	C	A	.	PASS	IntersectsRepeat=0;RepeatCorrectionApplied=0	SAC:ACF:DF:PD:GT:SGT:SF:SV:SIG:MT:PAC	115,98,0,0:1:1:2:0/0:./.:.:0	154,132,0,3:1:1:2:0/0:./.:.:0:0:.:.	52,39,48,45:1:1:2:0/1:./.:.:0:1:g.41401C>A:0	107,69,0,0:1:1:2:0/0:./.:.:0:0:.:.
chr2_ref_v2	41777	.	G	T	.	PASS	IntersectsRepeat=0;RepeatCorrectionApplied=0	SAC:ACF:DF:PD:GT:SGT:SF:SV:SIG:MT:PAC	119,122,0,0:1:1:2:0/0:./.:.:0	70,93,76,82:1:1:2:0/1:./.:.:0:1:g.41777G>T:0	101,148,0,1:1:1:2:0/0:./.:.:0:0:.:.	95,108,0,0:1:1:2:0/0:./.:.:0:0:.:.
chr2_ref_v2	42144	.	A	G	.	PASS	IntersectsRepeat=1;RepeatCorrectionApplied=0	SAC:ACF:DF:PD:GT:SGT:SF:SV:SIG:MT:PAC	139,159,0,0:1:1:2:0/0:./.:.:0	83,108,77,99:1:1:2:0/1:./.:.:0:1:g.42144A>G:0	110,146,0,0:1:1:2:0/0:./.:.:0:0:.:.	98,111,0,1:1:1:2:0/0:./.:.:0:0:.:.
chr2_ref_v2	43024	.	T	A	.	PASS	IntersectsRepeat=0;RepeatCorrectionApplied=0	SAC:ACF:DF:PD:GT:SGT:SF:SV:SIG:MT:PAC	85,120,0,0:1:1:2:0/0:./.:.:0	142,172,0,1:1:1:2:0/0:./.:.:0:0:.:.	96,115,0,0:1:1:2:0/0:./.:.:0:0:.:.	54,46,55,68:1:1:2:0/1:1/1:0.125:0:1:g.43024T>A:0
chr2_ref_v2	43083	.	C	T	.	PASS	IntersectsRepeat=0;RepeatCorrectionApplied=0	SAC:ACF:DF:PD:GT:SGT:SF:SV:SIG:MT:PAC	66,75,0,0:1:1:2:0/0:./.:.:0	104,81,0,0:1:1:2:0/0:./.:.:0:0:.:.	87,53,0,0:1:1:2:0/0:./.:.:0:0:.:.	35,33,40,32:1:1:2:0/1:./.:.:0:1:g.43083C>T:0
chr2_ref_v2	43849	.	C	T	.	PASS	IntersectsRepeat=1;RepeatCorrectionApplied=0	SAC:ACF:DF:PD:GT:SGT:SF:SV:SIG:MT:PAC	105,111,0,0:1:1:2:0/0:./.:.:0	136,159,0,0:1:1:2:0/0:./.:.:0:0:.:.	122,123,0,0:1:1:2:0/0:./.:.:0:0:.:.	42,43,55,48:1:1:2:0/1:1/1:0.125:0:1:g.43849C>T:0
chr2_ref_v2	44112	.	C	T	.	PASS	IntersectsRepeat=0;RepeatCorrectionApplied=0	SAC:ACF:DF:PD:GT:SGT:SF:SV:SIG:MT:PAC	79,127,0,0:1:1:2:0/0:./.:.:0	139,133,0,0:1:1:2:0/0:./.:.:0:0:.:.	51,51,37,65:1:1:2:0/1:./.:.:0:1:g.44112C>T:0	82,111,0,0:1:1:2:0/0:./.:.:0:0:.:.
chr2_ref_v2	44378	.	CT	C	.	PASS	IntersectsRepeat=1;RepeatCorrectionApplied=1	SAC:ACF:DF:PD:GT:SGT:SF:SV:SIG:MT:PAC	94,98,0,0:1:1:2:0/0:./.:.:0	78,52,72,68:1:1:2:0/1:./.:.:0:1:g.44379delT:0	84,87,0,0:1:1:2:0/0:./.:.:0:0:.:.	79,93,0,0:1:1:2:0/0:./.:.:0:0:.:.
chr2_ref_v2	44568	.	G	A	.	PASS	IntersectsRepeat=1;RepeatCorrectionApplied=0	SAC:ACF:DF:PD:GT:SGT:SF:SV:SIG:MT:PAC	99,99,0,0:1:1:2:0/0:./.:.:0	133,130,0,1:1:1:2:0/0:./.:.:0:0:.:.	59,49,68,37:1:1:2:0/1:./.:.:0:1:g.44568G>A:0	85,82,0,0:1:1:2:0/0:./.:.:0:0:.:.
chr2_ref_v2	45239	.	G	GA	.	PASS	IntersectsRepeat=1;RepeatCorrectionApplied=1	SAC:ACF:DF:PD:GT:SGT:SF:SV:SIG:MT:PAC	47,74,0,3:1:1:2:0/0:./.:.:0	60,91,1,1:1:1:2:0/0:./.:.:0:0:.:.	22,41,18,32:1:1:2:0/1:./.:.:0:1:g.45239_45240insA:0	68,73,1,1:1:1:2:0/0:./.:.:0:0:.:.
chr2_ref_v2	45954	.	ATTT	A,AT,ATTTT	.	PASS	IntersectsRepeat=1;RepeatCorrectionApplied=1	SAC:ACF:DF:PD:GT:SGT:SF:SV:SIG:MT:PAC	8,19,0,0,0,0,0,11:1:1:2:0/3:0/0:0.25:0	8,0,10,6,21,66,0,0:1:1:2:2/2:0/2:0.125:0:1:g.45955_45956delTT,g.45954_45957TTT>:-1,-1	2,16,14,23,2,3,0,1:1:1:2:0/1:1/2:0.25:0:1:g.45954_45958TTTT>:0	16,20,0,0,0,0,0,17:1:1:2:3/3:0/3:0.5:0:0:.:.
chr2_ref_v2	45969	.	TGA	T	.	PASS	IntersectsRepeat=1;RepeatCorrectionApplied=0	SAC:ACF:DF:PD:GT:SGT:SF:SV:SIG:MT:PAC	38,70,7,0:1:1:2:0/0:0/1:0.125:0	72,101,0,0:1:1:2:0/0:./.:.:0:0:.:.	58,59,1,1:1:1:2:0/0:./.:.:0:0:.:.	23,58,14,1:1:1:2:0/0:0/1:0.25:0:0:.:.
chr2_ref_v2	45971	.	A	ATTT	.	PASS	IntersectsRepeat=0;RepeatCorrectionApplied=0	SAC:ACF:DF:PD:GT:SGT:SF:SV:SIG:MT:PAC	38,67,7,0:1:1:2:0/0:0/1:0.125:0	71,96,0,0:1:1:2:0/0:./.:.:0:0:.:.	58,56,1,1:1:1:2:0/0:./.:.:0:0:.:.	23,56,14,0:1:1:2:0/0:0/1:0.25:0:0:.:.
chr2_ref_v2	47079	.	C	T	.	PASS	IntersectsRepeat=0;RepeatCorrectionApplied=0	SAC:ACF:DF:PD:GT:SGT:SF:SV:SIG:MT:PAC	109,104,0,0:1:1:2:0/0:./.:.:0	153,133,0,0:1:1:2:0/0:./.:.:0:0:.:.	113,113,0,0:1:1:2:0/0:./.:.:0:0:.:.	62,41,65,38:1:1:2:0/1:./.:.:0:1:g.47079C>T:0
chr2_ref_v2	47351	.	G	A	.	PASS	IntersectsRepeat=1;RepeatCorrectionApplied=0	SAC:ACF:DF:PD:GT:SGT:SF:SV:SIG:MT:PAC	104,92,0,0:1:1:2:0/0:./.:.:0	150,115,0,0:1:1:2:0/0:./.:.:0:0:.:.	59,42,53,41:1:1:2:0/1:./.:.:0:1:g.47351G>A:0	103,85,0,1:1:1:2:0/0:./.:.:0:0:.:.
chr2_ref_v2	47614	.	G	A	.	PASS	IntersectsRepeat=0;RepeatCorrectionApplied=0	SAC:ACF:DF:PD:GT:SGT:SF:SV:SIG:MT:PAC	49,51,70,52:1:1:2:0/1:1/1:0.125:0	68,63,60,60:1:1:2:0/1:./.:.:0:0:.:.	64,47,70,56:1:1:2:0/1:1/1:0.125:0:0:.:.	51,48,63,46:1:1:2:0/1:./.:.:0:0:.:.
chr2_ref_v2	48108	.	T	C	.	PASS	IntersectsRepeat=1;RepeatCorrectionApplied=0	SAC:ACF:DF:PD:GT:SGT:SF:SV:SIG:MT:PAC	106,139,0,0:1:1:2:0/0:./.:.:0	118,154,1,0:1:1:2:0/0:./.:.:0:0:.:.	50,72,49,50:1:1:2:0/1:0/0:0.125:0:1:g.48108T>C:0	90,90,0,0:1:1:2:0/0:./.:.:0:0:.:.
chr2_ref_v2	49816	.	T	C	.	PASS	IntersectsRepeat=1;RepeatCorrectionApplied=0	SAC:ACF:DF:PD:GT:SGT:SF:SV:SIG:MT:PAC	109,123,0,0:1:1:2:0/0:./.:.:0	161,129,1,0:1:1:2:0/0:./.:.:0:0:.:.	133,132,1,0:1:1:2:0/0:./.:.:0:0:.:.	54,50,51,46:1:1:2:0/1:./.:.:0:1:g.49816T>C:0
chr2_ref_v2	49890	.	G	A	.	PASS	IntersectsRepeat=0;RepeatCorrectionApplied=0	SAC:ACF:DF:PD:GT:SGT:SF:SV:SIG:MT:PAC	112,109,0,0:1:1:2:0/0:./.:.:0	149,150,0,0:1:1:2:0/0:./.:.:0:0:.:.	60,63,69,66:1:1:2:0/1:./.:.:0:1:g.49890G>A:0	98,99,0,0:1:1:2:0/0:./.:.:0:0:.:.
chr2_ref_v2	51086	.	A	G	.	PASS	IntersectsRepeat=0;RepeatCorrectionApplied=0	SAC:ACF:DF:PD:GT:SGT:SF:SV:SIG:MT:PAC	127,85,0,0:1:1:2:0/0:./.:.:0	144,133,0,0:1:1:2:0/0:./.:.:0:0:.:.	97,105,0,0:1:1:2:0/0:./.:.:0:0:.:.	96,62,16,9:1:1:2:0/0:0/1:0.25:1:1:.:
chr2_ref_v2	51113	.	T	C	.	PASS	IntersectsRepeat=0;RepeatCorrectionApplied=0	SAC:ACF:DF:PD:GT:SGT:SF:SV:SIG:MT:PAC	108,75,0,0:1:1:2:0/0:./.:.:0	135,131,1,0:1:1:2:0/0:./.:.:0:0:.:.	86,96,0,0:1:1:2:0/0:./.:.:0:0:.:.	45,34,48,45:1:1:2:0/1:1/1:0.125:0:1:g.51113T>C:0
chr2_ref_v2	51348	.	G	A	.	PASS	IntersectsRepeat=0;RepeatCorrectionApplied=0	SAC:ACF:DF:PD:GT:SGT:SF:SV:SIG:MT:PAC	93,92,0,0:1:1:2:0/0:./.:.:0	158,152,0,0:1:1:2:0/0:./.:.:0:0:.:.	117,100,0,0:1:1:2:0/0:./.:.:0:0:.:.	40,37,52,39:1:1:2:0/1:1/1:0.125:0:1:g.51348G>A:0
chr2_ref_v2	51370	.	G	A	.	PASS	IntersectsRepeat=0;RepeatCorrectionApplied=0	SAC:ACF:DF:PD:GT:SGT:SF:SV:SIG:MT:PAC	111,86,0,0:1:1:2:0/0:./.:.:0	85,82,75,51:1:1:2:0/1:0/0:0.125:0:1:g.51370G>A:0	118,92,0,0:1:1:2:0/0:./.:.:0:0:.:.	95,69,0,1:1:1:2:0/0:./.:.:0:0:.:.
chr2_ref_v2	51391	.	C	A	.	PASS	IntersectsRepeat=1;RepeatCorrectionApplied=0	SAC:ACF:DF:PD:GT:SGT:SF:SV:SIG:MT:PAC	120,123,0,0:1:1:2:0/0:./.:.:0	154,155,0,0:1:1:2:0/0:./.:.:0:0:.:.	118,115,0,0:1:1:2:0/0:./.:.:0:0:.:.	42,37,67,46:1:1:2:0/1:1/1:0.125:0:1:g.51391C>A:0
chr2_ref_v2	52477	.	G	A	.	PASS	IntersectsRepeat=0;RepeatCorrectionApplied=0	SAC:ACF:DF:PD:GT:SGT:SF:SV:SIG:MT:PAC	103,119,0,0:1:1:2:0/0:./.:.:0	145,184,0,0:1:1:2:0/0:./.:.:0:0:.:.	101,122,0,1:1:1:2:0/0:./.:.:0:0:.:.	44,55,51,48:1:1:2:0/1:./.:.:0:1:g.52477G>A:0
chr2_ref_v2	52503	.	T	A	.	PASS	IntersectsRepeat=1;RepeatCorrectionApplied=0	SAC:ACF:DF:PD:GT:SGT:SF:SV:SIG:MT:PAC	104,128,0,0:1:1:2:0/0:./.:.:0	141,183,0,0:1:1:2:0/0:./.:.:0:0:.:.	82,115,0,1:1:1:2:0/0:./.:.:0:0:.:.	50,45,47,58:1:1:2:0/1:./.:.:0:1:g.52503T>A:0
chr2_ref_v2	53074	.	C	T	.	PASS	IntersectsRepeat=0;RepeatCorrectionApplied=0	SAC:ACF:DF:PD:GT:SGT:SF:SV:SIG:MT:PAC	103,103,0,0:1:1:2:0/0:./.:.:0	176,169,0,0:1:1:2:0/0:./.:.:0:0:.:.	60,51,58,60:1:1:2:0/1:./.:.:0:1:g.53074C>T:0	97,102,0,0:1:1:2:0/0:./.:.:0:0:.:.
chr2_ref_v2	53189	.	C	A	.	PASS	IntersectsRepeat=0;RepeatCorrectionApplied=0	SAC:ACF:DF:PD:GT:SGT:SF:SV:SIG:MT:PAC	118,101,0,2:1:1:2:0/0:./.:.:0	156,158,0,4:1:1:2:0/0:./.:.:0:0:.:.	45,63,48,52:1:1:2:0/1:./.:.:0:1:g.53189C>A:0	100,103,0,0:1:1:2:0/0:./.:.:0:0:.:.
chr2_ref_v2	55700	.	T	C	.	PASS	IntersectsRepeat=0;RepeatCorrectionApplied=0	SAC:ACF:DF:PD:GT:SGT:SF:SV:SIG:MT:PAC	113,140,0,0:1:1:2:0/0:./.:.:0	160,166,1,0:1:1:2:0/0:./.:.:0:0:.:.	123,142,0,1:1:1:2:0/0:./.:.:0:0:.:.	51,60,54,50:1:1:2:0/1:./.:.:0:1:g.55700T>C:0
chr2_ref_v2	55802	.	C	T	.	PASS	IntersectsRepeat=0;RepeatCorrectionApplied=0	SAC:ACF:DF:PD:GT:SGT:SF:SV:SIG:MT:PAC	65,58,42,46:1:1:2:0/1:0/0:0.125:0	160,145,0,0:1:1:2:0/0:./.:.:0:1:g.55801_55803T>C:1	112,100,0,1:1:1:2:0/0:./.:.:0:1:g.55801_55803T>C:1	89,116,0,0:1:1:2:0/0:./.:.:0:1:g.55801_55803T>C:1
chr2_ref_v2	56220	.	G	GA	.	PASS	IntersectsRepeat=1;RepeatCorrectionApplied=1	SAC:ACF:DF:PD:GT:SGT:SF:SV:SIG:MT:PAC	87,109,0,0:1:1:2:0/0:./.:.:0	131,149,0,0:1:1:2:0/0:./.:.:0:0:.:.	53,52,48,59:1:1:2:0/1:./.:.:0:1:g.56220_56221insA:0	78,76,0,0:1:1:2:0/0:./.:.:0:0:.:.
chr2_ref_v2	58251	.	T	C	.	PASS	IntersectsRepeat=0;RepeatCorrectionApplied=0	SAC:ACF:DF:PD:GT:SGT:SF:SV:SIG:MT:PAC	132,104,0,0:1:1:2:0/0:./.:.:0	147,124,0,0:1:1:2:0/0:./.:.:0:0:.:.	39,57,39,50:1:1:2:0/1:./.:.:0:1:g.58251T>C:0	99,93,0,0:1:1:2:0/0:./.:.:0:0:.:.
chr2_ref_v2	58347	.	G	A	.	PASS	IntersectsRepeat=0;RepeatCorrectionApplied=0	SAC:ACF:DF:PD:GT:SGT:SF:SV:SIG:MT:PAC	126,104,0,0:1:1:2:0/0:./.:.:0	150,139,0,0:1:1:2:0/0:./.:.:0:0:.:.	114,80,0,0:1:1:2:0/0:./.:.:0:0:.:.	50,34,50,40:1:1:2:0/1:./.:.:0:1:g.58347G>A:0
chr2_ref_v2	59385	.	T	C	.	PASS	IntersectsRepeat=0;RepeatCorrectionApplied=0	SAC:ACF:DF:PD:GT:SGT:SF:SV:SIG:MT:PAC	125,105,0,0:1:1:2:0/0:./.:.:0	200,174,0,0:1:1:2:0/0:./.:.:0:0:.:.	118,108,0,0:1:1:2:0/0:./.:.:0:0:.:.	55,50,49,52:1:1:2:0/1:./.:.:0:1:g.59385T>C:0
chr2_ref_v2	59867	.	C	T	.	PASS	IntersectsRepeat=1;RepeatCorrectionApplied=0	SAC:ACF:DF:PD:GT:SGT:SF:SV:SIG:MT:PAC	57,67,0,0:1:1:2:0/0:./.:.:0	42,55,10,64:1:1:2:0/1:0/0:0.125:0:1:g.59867C>T:0	51,85,0,0:1:1:2:0/0:./.:.:0:0:.:.	59,89,0,0:1:1:2:0/0:./.:.:0:0:.:.
chr2_ref_v2	60331	.	C	T	.	PASS	IntersectsRepeat=0;RepeatCorrectionApplied=0	SAC:ACF:DF:PD:GT:SGT:SF:SV:SIG:MT:PAC	91,102,0,0:1:1:2:0/0:./.:.:0	172,134,0,0:1:1:2:0/0:./.:.:0:0:.:.	50,65,53,61:1:1:2:0/1:./.:.:0:1:g.60331C>T:0	93,99,0,0:1:1:2:0/0:./.:.:0:0:.:.
chr2_ref_v2	62581	.	C	T	.	PASS	IntersectsRepeat=1;RepeatCorrectionApplied=0	SAC:ACF:DF:PD:GT:SGT:SF:SV:SIG:MT:PAC	104,132,0,0:1:1:2:0/0:./.:.:0	154,154,0,0:1:1:2:0/0:./.:.:0:0:.:.	112,120,0,0:1:1:2:0/0:./.:.:0:0:.:.	48,54,47,59:1:1:2:0/1:./.:.:0:1:g.62581C>T:0
chr2_ref_v2	62745	.	A	AG,AGG	.	PASS	IntersectsRepeat=1;RepeatCorrectionApplied=1	SAC:ACF:DF:PD:GT:SGT:SF:SV:SIG:MT:PAC	37,38,26,24,2,0:1:1:2:0/1:0/0:0.125:0	54,54,59,37,0,1:1:1:2:0/1:./.:.:0:0:.:.	48,31,3,5,17,19:1:1:2:0/2:0/0:0.25:0:1:g.62745_62747G>GG:0	47,33,37,27,2,2:1:1:2:0/1:./.:.:0:0:.:.
chr2_ref_v2	62754	.	A	G	.	PASS	IntersectsRepeat=0;RepeatCorrectionApplied=0	SAC:ACF:DF:PD:GT:SGT:SF:SV:SIG:MT:PAC	74,65,2,1:1:1:2:0/0:./.:.:0	120,94,0,0:1:1:2:0/0:./.:.:0:0:.:.	27,26,42,28:1:1:2:0/1:1/1:0.125:0:1:g.62754A>G:0	88,71,0,0:1:1:2:0/0:./.:.:0:0:.:.
chr2_ref_v2	62774	.	GA	G	.	PASS	IntersectsRepeat=1;RepeatCorrectionApplied=1	SAC:ACF:DF:PD:GT:SGT:SF:SV:SIG:MT:PAC	48,49,7,7:1:1:2:0/0:./.:.:0	48,47,52,42:1:1:2:0/0:0/1:0.5:0:1:.:	55,59,6,1:1:1:2:0/0:./.:.:0:0:.:.	32,33,31,39:1:1:2:0/1:0/0:0.25:0:1:g.62775delA:0
chr2_ref_v2	63320	.	G	GA	.	PASS	IntersectsRepeat=1;RepeatCorrectionApplied=1	SAC:ACF:DF:PD:GT:SGT:SF:SV:SIG:MT:PAC	88,92,0,0:1:1:2:0/0:./.:.:0	157,126,0,0:1:1:2:0/0:./.:.:0:0:.:.	59,68,44,44:1:1:2:0/1:0/0:0.125:0:1:g.63320_63321insA:0	77,109,0,0:1:1:2:0/0:./.:.:0:0:.:.
chr2_ref_v2	63659	.	G	GA	.	PASS	IntersectsRepeat=1;RepeatCorrectionApplied=1	SAC:ACF:DF:PD:GT:SGT:SF:SV:SIG:MT:PAC	94,86,1,4:1:1:2:0/0:./.:.:0	122,119,0,3:1:1:2:0/0:./.:.:0:0:.:.	52,52,37,43:1:1:2:0/1:./.:.:0:1:g.63659_63660insA:0	79,82,0,1:1:1:2:0/0:./.:.:0:0:.:.
chr2_ref_v2	64281	.	G	A	.	PASS	IntersectsRepeat=1;RepeatCorrectionApplied=0	SAC:ACF:DF:PD:GT:SGT:SF:SV:SIG:MT:PAC	91,97,0,0:1:1:2:0/0:./.:.:0	163,123,0,0:1:1:2:0/0:./.:.:0:0:.:.	100,102,0,0:1:1:2:0/0:./.:.:0:0:.:.	52,36,34,54:1:1:2:0/1:./.:.:0:1:g.64281G>A:0
chr2_ref_v2	66545	.	T	TA	.	PASS	IntersectsRepeat=1;RepeatCorrectionApplied=0	SAC:ACF:DF:PD:GT:SGT:SF:SV:SIG:MT:PAC	107,87,0,0:1:1:2:0/0:./.:.:0	77,63,70,57:1:1:2:0/1:./.:.:0:1:g.66545_66546insA:0	102,104,0,0:1:1:2:0/0:./.:.:0:0:.:.	84,82,0,0:1:1:2:0/0:./.:.:0:0:.:.
chr2_ref_v2	68162	.	T	C	.	PASS	IntersectsRepeat=1;RepeatCorrectionApplied=0	SAC:ACF:DF:PD:GT:SGT:SF:SV:SIG:MT:PAC	0,0,29,138:1:1:2:1/1:./.:.:0	0,0,85,160:1:1:2:1/1:./.:.:0:0:.:.	1,1,42,104:1:1:2:1/1:./.:.:0:0:.:.	0,0,55,76:1:1:2:1/1:./.:.:0:0:.:.
chr2_ref_v2	68821	.	G	GA	.	PASS	IntersectsRepeat=1;RepeatCorrectionApplied=1	SAC:ACF:DF:PD:GT:SGT:SF:SV:SIG:MT:PAC	117,85,0,0:1:1:2:0/0:./.:.:0	167,120,0,0:1:1:2:0/0:./.:.:0:0:.:.	51,50,58,38:1:1:2:0/1:./.:.:0:1:g.68821_68822insA:0	84,84,0,0:1:1:2:0/0:./.:.:0:0:.:.
chr2_ref_v2	69496	.	G	A	.	PASS	IntersectsRepeat=1;RepeatCorrectionApplied=0	SAC:ACF:DF:PD:GT:SGT:SF:SV:SIG:MT:PAC	97,99,0,0:1:1:2:0/0:./.:.:0	126,132,0,0:1:1:2:0/0:./.:.:0:0:.:.	90,89,0,0:1:1:2:0/0:./.:.:0:0:.:.	48,33,48,35:1:1:2:0/1:./.:.:0:1:g.69496G>A:0
chr2_ref_v2	69502	.	C	T	.	PASS	IntersectsRepeat=0;RepeatCorrectionApplied=0	SAC:ACF:DF:PD:GT:SGT:SF:SV:SIG:MT:PAC	97,96,1,0:1:1:2:0/0:./.:.:0	125,138,0,0:1:1:2:0/0:./.:.:0:0:.:.	48,40,36,47:1:1:2:0/1:./.:.:0:1:g.69502C>T:0	96,65,0,0:1:1:2:0/0:./.:.:0:0:.:.
chr2_ref_v2	69564	.	G	A	.	PASS	IntersectsRepeat=1;RepeatCorrectionApplied=0	SAC:ACF:DF:PD:GT:SGT:SF:SV:SIG:MT:PAC	94,86,0,0:1:1:2:0/0:./.:.:0	148,141,0,0:1:1:2:0/0:./.:.:0:0:.:.	50,51,44,35:1:1:2:0/1:0/0:0.125:0:1:g.69564G>A:0	81,70,0,0:1:1:2:0/0:./.:.:0:0:.:.
chr2_ref_v2	69627	.	CAA	C,CA	.	PASS	IntersectsRepeat=1;RepeatCorrectionApplied=1	SAC:ACF:DF:PD:GT:SGT:SF:SV:SIG:MT:PAC	24,41,5,2,34,31:1:1:2:0/2:0/1:0.125:0	51,52,50,56,4,4:1:1:2:0/1:./.:.:0:1:g.69627_69630A>:0	28,30,4,1,39,41:1:1:2:0/2:./.:.:0:0:.:.	34,40,1,2,25,46:1:1:2:0/2:0/0:0.5:0:0:.:.
chr2_ref_v2	69740	.	T	C	.	PASS	IntersectsRepeat=1;RepeatCorrectionApplied=0	SAC:ACF:DF:PD:GT:SGT:SF:SV:SIG:MT:PAC	96,75,0,2:1:1:2:0/0:./.:.:0	72,57,78,72:1:1:2:0/1:1/1:0.125:0:1:g.69740T>C:0	92,92,0,0:1:1:2:0/0:./.:.:0:0:.:.	124,81,0,0:1:1:2:0/0:./.:.:0:0:.:.
chr2_ref_v2	69831	.	G	T	.	PASS	IntersectsRepeat=0;RepeatCorrectionApplied=0	SAC:ACF:DF:PD:GT:SGT:SF:SV:SIG:MT:PAC	90,83,0,0:1:1:2:0/0:./.:.:0	98,117,0,0:1:1:2:0/0:./.:.:0:0:.:.	50,42,44,39:1:1:2:0/1:./.:.:0:1:g.69831G>T:0	64,78,0,0:1:1:2:0/0:./.:.:0:0:.:.
chr2_ref_v2	71621	.	TAGA	T	.	PASS	IntersectsRepeat=1;RepeatCorrectionApplied=1	SAC:ACF:DF:PD:GT:SGT:SF:SV:SIG:MT:PAC	0,0,103,78:1:1:2:1/1:./.:.:0	0,0,160,127:1:1:2:1/1:./.:.:0:0:.:.	1,0,129,93:1:1:2:1/1:./.:.:0:0:.:.	0,0,92,94:1:1:2:1/1:./.:.:0:0:.:.
chr2_ref_v2	71676	.	CT	C	.	PASS	IntersectsRepeat=1;RepeatCorrectionApplied=1	SAC:ACF:DF:PD:GT:SGT:SF:SV:SIG:MT:PAC	83,85,0,0:1:1:2:0/0:./.:.:0	73,53,49,68:1:1:2:0/1:./.:.:0:1:g.71677delT:0	101,96,2,3:1:1:2:0/0:./.:.:0:0:.:.	69,78,0,0:1:1:2:0/0:./.:.:0:0:.:.
chr2_ref_v2	71820	.	CT	C,CTT,CTTT,CTTTT,CTTTTT	.	PASS	IntersectsRepeat=1;RepeatCorrectionApplied=1	SAC:ACF:DF:PD:GT:SGT:SF:SV:SIG:MT:PAC	0,0,0,0,1,2,6,9,10,26,5,1:1:1:2:4/4:4/5:0.125:0	3,4,55,38,1,1,7,8,6,21,1,4:1:1:2:1/4:0/1:0.125:0:1:.:.	0,0,0,0,2,1,5,8,9,20,14,24:1:1:2:4/5:2/5:0.125:0:1:.:.	10,4,2,2,26,32,16,30,0,0,0,1:1:1:2:2/3:0/3:0.25:0:1:.:.
chr2_ref_v2	72351	.	A	ACAACAACAG	.	PASS	IntersectsRepeat=1;RepeatCorrectionApplied=0	SAC:ACF:DF:PD:GT:SGT:SF:SV:SIG:MT:PAC	2,3,6,3:1:0:2:./.:./.:.:0	2,6,2,4:1:0:2:./.:./.:.:0:0:.:.	1,1,1,5:1:0:2:./.:./.:.:0:0:.:.	4,3,1,0:1:0:2:./.:./.:.:0:0:.:.
chr2_ref_v2	72363	.	A	ACAACAG	.	PASS	IntersectsRepeat=1;RepeatCorrectionApplied=0	SAC:ACF:DF:PD:GT:SGT:SF:SV:SIG:MT:PAC	5,4,0,0:1:0:2:./.:./.:.:0	1,5,2,1:1:0:2:./.:./.:.:0:0:.:.	1,3,1,0:1:0:2:./.:./.:.:0:0:.:.	3,3,1,0:1:0:2:./.:./.:.:0:0:.:.
chr2_ref_v2	72366	.	A	ACAG	.	PASS	IntersectsRepeat=1;RepeatCorrectionApplied=0	SAC:ACF:DF:PD:GT:SGT:SF:SV:SIG:MT:PAC	7,4,1,1:1:0:2:./.:./.:.:0	5,5,0,2:1:0:2:./.:./.:.:0:0:.:.	3,3,0,1:1:0:2:./.:./.:.:0:0:.:.	4,3,1,0:1:0:2:./.:./.:.:0:0:.:.
chr2_ref_v2	74551	.	GA	G	.	PASS	IntersectsRepeat=1;RepeatCorrectionApplied=1	SAC:ACF:DF:PD:GT:SGT:SF:SV:SIG:MT:PAC	97,100,0,0:1:1:2:0/0:./.:.:0	73,71,68,48:1:1:2:0/1:0/0:0.125:0:1:g.74552delA:0	88,74,0,1:1:1:2:0/0:./.:.:0:0:.:.	86,94,0,0:1:1:2:0/0:./.:.:0:0:.:.
chr2_ref_v2	74748	.	G	T	.	PASS	IntersectsRepeat=1;RepeatCorrectionApplied=0	SAC:ACF:DF:PD:GT:SGT:SF:SV:SIG:MT:PAC	129,84,0,0:1:1:2:0/0:./.:.:0	191,158,1,0:1:1:2:0/0:./.:.:0:0:.:.	120,96,0,0:1:1:2:0/0:./.:.:0:0:.:.	51,48,50,41:1:1:2:0/1:./.:.:0:1:g.74748G>T:0
chr2_ref_v2	74861	.	G	A	.	PASS	IntersectsRepeat=0;RepeatCorrectionApplied=0	SAC:ACF:DF:PD:GT:SGT:SF:SV:SIG:MT:PAC	145,122,0,0:1:1:2:0/0:./.:.:0	206,175,0,0:1:1:2:0/0:./.:.:0:0:.:.	110,122,0,0:1:1:2:0/0:./.:.:0:0:.:.	69,60,66,62:1:1:2:0/1:./.:.:0:1:g.74861G>A:0
chr2_ref_v2	75099	.	TA	T,TAA	.	PASS	IntersectsRepeat=1;RepeatCorrectionApplied=1	SAC:ACF:DF:PD:GT:SGT:SF:SV:SIG:MT:PAC	32,34,43,57,0,1:1:1:2:0/1:1/1:0.125:0	82,128,9,11,6,2:1:1:2:0/0:./.:.:0:1:g.75099_75101>A:1	1,7,49,56,42,43:1:1:2:1/2:1/1:0.125:0:1:g.75099_75100insA:0	35,38,48,63,3,0:1:1:2:0/1:1/1:0.125:0:0:.:.
chr2_ref_v2	75323	.	G	A	.	PASS	IntersectsRepeat=0;RepeatCorrectionApplied=0	SAC:ACF:DF:PD:GT:SGT:SF:SV:SIG:MT:PAC	87,97,0,0:1:1:2:0/0:./.:.:0	115,133,0,0:1:1:2:0/0:./.:.:0:0:.:.	33,43,47,43:1:1:2:0/1:1/1:0.125:0:1:g.75323G>A:0	86,81,0,0:1:1:2:0/0:./.:.:0:0:.:.
chr2_ref_v2	77120	.	A	T	.	PASS	IntersectsRepeat=0;RepeatCorrectionApplied=0	SAC:ACF:DF:PD:GT:SGT:SF:SV:SIG:MT:PAC	100,110,1,0:1:1:2:0/0:./.:.:0	112,145,0,0:1:1:2:0/0:./.:.:0:0:.:.	43,60,65,44:1:1:2:0/1:./.:.:0:1:g.77120A>T:0	114,89,0,0:1:1:2:0/0:./.:.:0:0:.:.
chr2_ref_v2	77370	.	G	A	.	PASS	IntersectsRepeat=0;RepeatCorrectionApplied=0	SAC:ACF:DF:PD:GT:SGT:SF:SV:SIG:MT:PAC	119,81,0,0:1:1:2:0/0:./.:.:0	170,103,0,0:1:1:2:0/0:./.:.:0:0:.:.	92,92,0,0:1:1:2:0/0:./.:.:0:0:.:.	47,43,50,45:1:1:2:0/1:./.:.:0:1:g.77370G>A:0
chr2_ref_v2	78717	.	A	G	.	PASS	IntersectsRepeat=0;RepeatCorrectionApplied=0	SAC:ACF:DF:PD:GT:SGT:SF:SV:SIG:MT:PAC	121,109,0,0:1:1:2:0/0:./.:.:0	182,164,0,0:1:1:2:0/0:./.:.:0:0:.:.	103,111,0,0:1:1:2:0/0:./.:.:0:0:.:.	48,67,49,51:1:1:2:0/1:0/0:0.125:0:1:g.78717A>G:0
chr2_ref_v2	79761	.	TA	T	.	PASS	IntersectsRepeat=1;RepeatCorrectionApplied=1	SAC:ACF:DF:PD:GT:SGT:SF:SV:SIG:MT:PAC	106,120,0,0:1:1:2:0/0:./.:.:0	144,152,0,0:1:1:2:0/0:./.:.:0:0:.:.	106,102,0,1:1:1:2:0/0:./.:.:0:0:.:.	51,55,52,55:1:1:2:0/1:./.:.:0:1:g.79762delA:0
chr2_ref_v2	80259	.	CT	C	.	PASS	IntersectsRepeat=1;RepeatCorrectionApplied=1	SAC:ACF:DF:PD:GT:SGT:SF:SV:SIG:MT:PAC	110,89,2,1:1:1:2:0/0:./.:.:0	144,124,4,2:1:1:2:0/0:./.:.:0:0:.:.	43,46,52,41:1:1:2:0/1:0/0:0.125:0:1:g.80260delT:0	110,62,3,2:1:1:2:0/0:./.:.:0:0:.:.
chr2_ref_v2	80319	.	A	T	.	PASS	IntersectsRepeat=0;RepeatCorrectionApplied=0	SAC:ACF:DF:PD:GT:SGT:SF:SV:SIG:MT:PAC	113,125,0,0:1:1:2:0/0:./.:.:0	163,148,0,0:1:1:2:0/0:./.:.:0:0:.:.	52,61,51,46:1:1:2:0/1:0/0:0.125:0:1:g.80319A>T:0	127,93,0,0:1:1:2:0/0:./.:.:0:0:.:.
chr2_ref_v2	80855	.	C	A	.	PASS	IntersectsRepeat=1;RepeatCorrectionApplied=0	SAC:ACF:DF:PD:GT:SGT:SF:SV:SIG:MT:PAC	100,68,0,0:1:1:2:0/0:./.:.:0	61,50,70,48:1:1:2:0/1:./.:.:0:1:g.80855C>A:0	99,71,0,0:1:1:2:0/0:./.:.:0:0:.:.	92,61,0,0:1:1:2:0/0:./.:.:0:0:.:.
chr2_ref_v2	84395	.	CA	C,CAA,CAAA	.	PASS	IntersectsRepeat=1;RepeatCorrectionApplied=1	SAC:ACF:DF:PD:GT:SGT:SF:SV:SIG:MT:PAC	5,4,1,0,9,4,32,37:1:1:2:3/3:2/3:0.5:0	43,31,2,6,17,16,8,8:1:1:2:2/3:0/2:0.25:1:1:g.84395_84397AA>A:0	6,6,0,1,25,7,23,27:1:1:2:3/3:2/3:0.5:0:0:.:.	44,56,7,13,1,0,1,4:1:1:2:0/2:2/2:0.25:0:1:g.84395_84397AA>,g.84395_84397AA>A:0,0
chr2_ref_v2	84410	.	A	T	.	PASS	IntersectsRepeat=1;RepeatCorrectionApplied=0	SAC:ACF:DF:PD:GT:SGT:SF:SV:SIG:MT:PAC	64,103,0,0:1:1:2:0/0:./.:.:0	105,148,1,0:1:1:2:0/0:./.:.:0:0:.:.	89,112,0,0:1:1:2:0/0:./.:.:0:0:.:.	29,61,23,65:1:1:2:0/1:./.:.:0:1:g.84410A>T:0
chr2_ref_v2	85958	.	G	A	.	PASS	IntersectsRepeat=0;RepeatCorrectionApplied=0	SAC:ACF:DF:PD:GT:SGT:SF:SV:SIG:MT:PAC	93,140,0,1:1:1:2:0/0:./.:.:0	197,159,0,0:1:1:2:0/0:./.:.:0:0:.:.	62,62,84,60:1:1:2:0/1:1/1:0.125:0:1:g.85958G>A:0	73,80,0,0:1:1:2:0/0:./.:.:0:0:.:.
chr2_ref_v2	86281	.	A	G	.	PASS	IntersectsRepeat=1;RepeatCorrectionApplied=0	SAC:ACF:DF:PD:GT:SGT:SF:SV:SIG:MT:PAC	135,94,0,0:1:1:2:0/0:./.:.:0	77,60,71,57:1:1:2:0/1:./.:.:0:1:g.86281A>G:0	127,102,0,0:1:1:2:0/0:./.:.:0:0:.:.	108,103,0,0:1:1:2:0/0:./.:.:0:0:.:.
chr2_ref_v2	87115	.	C	T	.	PASS	IntersectsRepeat=0;RepeatCorrectionApplied=0	SAC:ACF:DF:PD:GT:SGT:SF:SV:SIG:MT:PAC	49,51,50,50:1:1:2:0/1:./.:.:0	65,79,72,80:1:1:2:0/1:./.:.:0:0:.:.	34,47,42,58:1:1:2:0/1:1/1:0.125:0:0:.:.	41,52,32,50:1:1:2:0/1:0/0:0.125:0:0:.:.
chr2_ref_v2	87339	.	T	A	.	PASS	IntersectsRepeat=1;RepeatCorrectionApplied=0	SAC:ACF:DF:PD:GT:SGT:SF:SV:SIG:MT:PAC	130,111,0,0:1:1:2:0/0:./.:.:0	201,130,0,0:1:1:2:0/0:./.:.:0:0:.:.	73,47,55,62:1:1:2:0/1:./.:.:0:1:g.87339T>A:0	99,80,0,0:1:1:2:0/0:./.:.:0:0:.:.
chr2_ref_v2	87560	.	C	T	.	PASS	IntersectsRepeat=0;RepeatCorrectionApplied=0	SAC:ACF:DF:PD:GT:SGT:SF:SV:SIG:MT:PAC	130,102,0,0:1:1:2:0/0:./.:.:0	169,186,0,0:1:1:2:0/0:./.:.:0:0:.:.	59,66,45,62:1:1:2:0/1:0/0:0.125:0:1:g.87560C>T:0	98,91,0,0:1:1:2:0/0:./.:.:0:0:.:.
chr2_ref_v2	88121	.	CTT	C,CT	.	PASS	IntersectsRepeat=1;RepeatCorrectionApplied=1	SAC:ACF:DF:PD:GT:SGT:SF:SV:SIG:MT:PAC	2,4,4,3,53,48:1:1:2:2/2:./.:.:0	4,7,9,9,59,77:1:1:2:2/2:0/2:0.125:0:0:.:.	2,5,24,29,41,27:1:1:2:2/2:1/2:0.5:0:1:.:	3,4,4,6,57,46:1:1:2:2/2:./.:.:0:0:.:.
chr2_ref_v2	89896	.	C	CT	.	PASS	IntersectsRepeat=1;RepeatCorrectionApplied=1	SAC:ACF:DF:PD:GT:SGT:SF:SV:SIG:MT:PAC	86,81,0,0:1:1:2:0/0:./.:.:0	139,126,4,1:1:1:2:0/0:./.:.:0:0:.:.	97,79,3,3:1:1:2:0/0:./.:.:0:0:.:.	57,34,53,30:1:1:2:0/1:1/1:0.125:0:1:g.89896_89897insT:0
chr2_ref_v2	91112	.	C	A	.	PASS	IntersectsRepeat=0;RepeatCorrectionApplied=0	SAC:ACF:DF:PD:GT:SGT:SF:SV:SIG:MT:PAC	53,110,0,0:1:1:2:0/0:./.:.:0	69,111,0,1:1:1:2:0/0:./.:.:0:0:.:.	24,41,42,45:1:1:2:0/1:1/1:0.125:0:1:g.91112C>A:0	56,88,0,0:1:1:2:0/0:./.:.:0:0:.:.
chr2_ref_v2	91917	.	G	A	.	PASS	IntersectsRepeat=1;RepeatCorrectionApplied=0	SAC:ACF:DF:PD:GT:SGT:SF:SV:SIG:MT:PAC	96,80,0,0:1:1:2:0/0:./.:.:0	130,119,0,1:1:1:2:0/0:./.:.:0:0:.:.	92,95,0,0:1:1:2:0/0:./.:.:0:0:.:.	57,32,47,30:1:1:2:0/1:0/0:0.125:0:1:g.91917G>A:0
chr2_ref_v2	92263	.	CT	C	.	PASS	IntersectsRepeat=1;RepeatCorrectionApplied=1	SAC:ACF:DF:PD:GT:SGT:SF:SV:SIG:MT:PAC	51,63,5,1:1:1:2:0/0:./.:.:0	104,115,2,1:1:1:2:0/0:./.:.:0:0:.:.	33,41,48,42:1:1:2:0/1:./.:.:0:1:g.92264delT:0	1,3,56,69:1:1:2:1/1:./.:.:0:1:g.92264delT,g.92264delT:0,1
chr2_ref_v2	92486	.	A	G	.	PASS	IntersectsRepeat=0;RepeatCorrectionApplied=0	SAC:ACF:DF:PD:GT:SGT:SF:SV:SIG:MT:PAC	98,88,0,0:1:1:2:0/0:./.:.:0	112,121,0,0:1:1:2:0/0:./.:.:0:0:.:.	89,92,0,0:1:1:2:0/0:./.:.:0:0:.:.	44,37,51,35:1:1:2:0/1:./.:.:0:1:g.92486A>G:0
chr2_ref_v2	92880	.	G	A	.	PASS	IntersectsRepeat=0;RepeatCorrectionApplied=0	SAC:ACF:DF:PD:GT:SGT:SF:SV:SIG:MT:PAC	78,106,0,0:1:1:2:0/0:./.:.:0	96,145,0,1:1:1:2:0/0:./.:.:0:0:.:.	79,110,0,0:1:1:2:0/0:./.:.:0:0:.:.	68,101,7,10:1:1:2:0/0:0/1:0.25:1:0:.:.
chr2_ref_v2	93187	.	A	G	.	PASS	IntersectsRepeat=1;RepeatCorrectionApplied=0	SAC:ACF:DF:PD:GT:SGT:SF:SV:SIG:MT:PAC	54,56,56,41:1:1:2:0/1:0/0:0.125:0	142,165,0,0:1:1:2:0/0:./.:.:0:1:g.93186_93188G>A:1	102,117,0,0:1:1:2:0/0:./.:.:0:1:g.93186_93188G>A:1	96,91,0,0:1:1:2:0/0:./.:.:0:1:g.93186_93188G>A:1
chr2_ref_v2	94794	.	G	A	.	PASS	IntersectsRepeat=1;RepeatCorrectionApplied=0	SAC:ACF:DF:PD:GT:SGT:SF:SV:SIG:MT:PAC	109,127,1,0:1:1:2:0/0:./.:.:0	139,160,0,0:1:1:2:0/0:./.:.:0:0:.:.	50,35,56,63:1:1:2:0/1:1/1:0.125:0:1:g.94794G>A:0	95,106,0,0:1:1:2:0/0:./.:.:0:0:.:.
chr2_ref_v2	95065	.	G	A	.	PASS	IntersectsRepeat=1;RepeatCorrectionApplied=0	SAC:ACF:DF:PD:GT:SGT:SF:SV:SIG:MT:PAC	86,123,0,0:1:1:2:0/0:./.:.:0	119,146,0,0:1:1:2:0/0:./.:.:0:0:.:.	75,113,0,0:1:1:2:0/0:./.:.:0:0:.:.	36,49,33,48:1:1:2:0/1:./.:.:0:1:g.95065G>A:0
chr2_ref_v2	95653	.	C	T	.	PASS	IntersectsRepeat=0;RepeatCorrectionApplied=0	SAC:ACF:DF:PD:GT:SGT:SF:SV:SIG:MT:PAC	149,89,1,0:1:1:2:0/0:./.:.:0	171,135,0,0:1:1:2:0/0:./.:.:0:0:.:.	66,71,73,72:1:1:2:0/1:./.:.:0:1:g.95653C>T:0	106,79,0,0:1:1:2:0/0:./.:.:0:0:.:.
chr2_ref_v2	96026	.	GAA	G,GA	.	PASS	IntersectsRepeat=1;RepeatCorrectionApplied=1	SAC:ACF:DF:PD:GT:SGT:SF:SV:SIG:MT:PAC	51,59,1,4,21,23:1:1:2:0/0:0/2:0.5:0	86,97,0,1,11,6:1:1:2:0/0:./.:.:0:0:.:.	5,8,21,14,53,46:1:1:2:2/2:0/2:0.125:0:1:g.96027delA,g.96027delA:0,1	2,1,40,46,37,35:1:1:2:1/2:2/2:0.125:0:1:g.96027_96028delAA,g.96027delA:0,0
chr2_ref_v2	96279	.	GA	G	.	PASS	IntersectsRepeat=1;RepeatCorrectionApplied=1	SAC:ACF:DF:PD:GT:SGT:SF:SV:SIG:MT:PAC	44,74,4,3:1:1:2:0/0:./.:.:0	36,60,41,60:1:1:2:0/1:0/0:0.25:0:1:g.96280delA:0	25,45,30,35:1:1:2:0/1:0/0:0.25:0:1:g.96280delA:0	51,96,2,8:1:1:2:0/0:./.:.:0:0:.:.
chr2_ref_v2	96579	.	G	A	.	PASS	IntersectsRepeat=0;RepeatCorrectionApplied=0	SAC:ACF:DF:PD:GT:SGT:SF:SV:SIG:MT:PAC	78,122,0,0:1:1:2:0/0:./.:.:0	127,145,1,0:1:1:2:0/0:./.:.:0:0:.:.	44,62,38,63:1:1:2:0/1:./.:.:0:1:g.96579G>A:0	90,96,0,0:1:1:2:0/0:./.:.:0:0:.:.
chr2_ref_v2	97417	.	T	G	.	PASS	IntersectsRepeat=1;RepeatCorrectionApplied=0	SAC:ACF:DF:PD:GT:SGT:SF:SV:SIG:MT:PAC	108,60,0,0:1:1:2:0/0:./.:.:0	72,57,74,65:1:1:2:0/1:./.:.:0:1:g.97417T>G:0	119,73,0,0:1:1:2:0/0:./.:.:0:0:.:.	117,81,0,0:1:1:2:0/0:./.:.:0:0:.:.
chr2_ref_v2	97712	.	G	A	.	PASS	IntersectsRepeat=0;RepeatCorrectionApplied=0	SAC:ACF:DF:PD:GT:SGT:SF:SV:SIG:MT:PAC	100,101,0,0:1:1:2:0/0:./.:.:0	65,58,72,53:1:1:2:0/1:./.:.:0:1:g.97712G>A:0	105,96,0,0:1:1:2:0/0:./.:.:0:0:.:.	83,83,0,1:1:1:2:0/0:./.:.:0:0:.:.
chr2_ref_v2	98810	.	A	C	.	PASS	IntersectsRepeat=0;RepeatCorrectionApplied=0	SAC:ACF:DF:PD:GT:SGT:SF:SV:SIG:MT:PAC	26,57,38,49:1:1:2:0/1:./.:.:0	87,136,0,0:1:1:2:0/0:./.:.:0:1:g.98809_98811C>A:1	70,105,0,0:1:1:2:0/0:./.:.:0:1:g.98809_98811C>A:1	62,99,0,0:1:1:2:0/0:./.:.:0:1:g.98809_98811C>A:1
chr2_ref_v2	99128	.	G	T	.	PASS	IntersectsRepeat=0;RepeatCorrectionApplied=0	SAC:ACF:DF:PD:GT:SGT:SF:SV:SIG:MT:PAC	84,79,0,0:1:1:2:0/0:./.:.:0	109,124,0,1:1:1:2:0/0:./.:.:0:0:.:.	77,117,0,0:1:1:2:0/0:./.:.:0:0:.:.	29,36,39,38:1:1:2:0/1:1/1:0.125:0:1:g.99128G>T:0
chr2_ref_v2	100033	.	C	T	.	PASS	IntersectsRepeat=1;RepeatCorrectionApplied=0	SAC:ACF:DF:PD:GT:SGT:SF:SV:SIG:MT:PAC	97,131,0,0:1:1:2:0/0:./.:.:0	70,70,73,88:1:1:2:0/1:1/1:0.125:0:1:g.100033C>T:0	99,121,0,0:1:1:2:0/0:./.:.:0:0:.:.	105,106,0,0:1:1:2:0/0:./.:.:0:0:.:.
chr2_ref_v2	100216	.	G	A	.	PASS	IntersectsRepeat=0;RepeatCorrectionApplied=0	SAC:ACF:DF:PD:GT:SGT:SF:SV:SIG:MT:PAC	100,80,0,0:1:1:2:0/0:./.:.:0	142,122,0,0:1:1:2:0/0:./.:.:0:0:.:.	108,87,0,0:1:1:2:0/0:./.:.:0:0:.:.	36,39,44,50:1:1:2:0/1:1/1:0.125:0:1:g.100216G>A:0
chr2_ref_v2	102664	.	C	T	.	PASS	IntersectsRepeat=0;RepeatCorrectionApplied=0	SAC:ACF:DF:PD:GT:SGT:SF:SV:SIG:MT:PAC	101,101,0,0:1:1:2:0/0:./.:.:0	59,65,78,71:1:1:2:0/1:1/1:0.125:0:1:g.102664C>T:0	110,87,0,0:1:1:2:0/0:./.:.:0:0:.:.	82,77,0,0:1:1:2:0/0:./.:.:0:0:.:.
chr2_ref_v2	102780	.	A	T	.	PASS	IntersectsRepeat=0;RepeatCorrectionApplied=0	SAC:ACF:DF:PD:GT:SGT:SF:SV:SIG:MT:PAC	81,100,0,0:1:1:2:0/0:./.:.:0	137,139,1,1:1:1:2:0/0:./.:.:0:0:.:.	86,113,0,0:1:1:2:0/0:./.:.:0:0:.:.	37,53,48,41:1:1:2:0/1:./.:.:0:1:g.102780A>T:0
chr2_ref_v2	105325	.	CT	C	.	PASS	IntersectsRepeat=1;RepeatCorrectionApplied=1	SAC:ACF:DF:PD:GT:SGT:SF:SV:SIG:MT:PAC	71,82,10,5:1:1:2:0/0:./.:.:0	113,104,12,12:1:1:2:0/0:./.:.:0:0:.:.	3,2,101,57:1:1:2:1/1:./.:.:0:1:g.105326delT,g.105326delT:0,1	28,44,46,44:1:1:2:0/1:0/0:0.25:0:1:g.105326delT:0
chr2_ref_v2	105722	.	AT	A	.	PASS	IntersectsRepeat=1;RepeatCorrectionApplied=1	SAC:ACF:DF:PD:GT:SGT:SF:SV:SIG:MT:PAC	72,77,1,1:1:1:2:0/0:./.:.:0	107,122,0,1:1:1:2:0/0:./.:.:0:0:.:.	39,44,37,47:1:1:2:0/1:./.:.:0:1:g.105723delT:0	70,77,0,2:1:1:2:0/0:./.:.:0:0:.:.
chr2_ref_v2	107170	.	C	T	.	PASS	IntersectsRepeat=0;RepeatCorrectionApplied=0	SAC:ACF:DF:PD:GT:SGT:SF:SV:SIG:MT:PAC	90,69,0,0:1:1:2:0/0:./.:.:0	108,102,0,0:1:1:2:0/0:./.:.:0:0:.:.	77,78,0,0:1:1:2:0/0:./.:.:0:0:.:.	44,47,43,27:1:1:2:0/1:0/0:0.125:0:1:g.107170C>T:0
chr2_ref_v2	107377	.	G	A	.	PASS	IntersectsRepeat=0;RepeatCorrectionApplied=0	SAC:ACF:DF:PD:GT:SGT:SF:SV:SIG:MT:PAC	96,97,0,0:1:1:2:0/0:./.:.:0	182,120,0,0:1:1:2:0/0:./.:.:0:0:.:.	64,35,46,47:1:1:2:0/1:./.:.:0:1:g.107377G>A:0	115,95,0,0:1:1:2:0/0:./.:.:0:0:.:.
chr2_ref_v2	107384	.	C	T	.	PASS	IntersectsRepeat=0;RepeatCorrectionApplied=0	SAC:ACF:DF:PD:GT:SGT:SF:SV:SIG:MT:PAC	90,98,0,0:1:1:2:0/0:./.:.:0	90,57,82,64:1:1:2:0/1:./.:.:0:1:g.107384C>T:0	106,80,0,0:1:1:2:0/0:./.:.:0:0:.:.	109,94,0,0:1:1:2:0/0:./.:.:0:0:.:.
chr2_ref_v2	107428	.	C	CA	.	PASS	IntersectsRepeat=1;RepeatCorrectionApplied=1	SAC:ACF:DF:PD:GT:SGT:SF:SV:SIG:MT:PAC	86,74,0,0:1:1:2:0/0:./.:.:0	154,116,0,0:1:1:2:0/0:./.:.:0:0:.:.	45,45,56,47:1:1:2:0/1:1/1:0.125:0:1:g.107428_107429insA:0	96,83,0,0:1:1:2:0/0:./.:.:0:0:.:.
chr2_ref_v2	107729	.	G	A	.	PASS	IntersectsRepeat=0;RepeatCorrectionApplied=0	SAC:ACF:DF:PD:GT:SGT:SF:SV:SIG:MT:PAC	81,119,0,0:1:1:2:0/0:./.:.:0	109,136,0,0:1:1:2:0/0:./.:.:0:0:.:.	57,67,54,54:1:1:2:0/1:0/0:0.125:0:1:g.107729G>A:0	106,109,0,0:1:1:2:0/0:./.:.:0:0:.:.
chr2_ref_v2	108460	.	C	T	.	PASS	IntersectsRepeat=0;RepeatCorrectionApplied=0	SAC:ACF:DF:PD:GT:SGT:SF:SV:SIG:MT:PAC	106,87,0,0:1:1:2:0/0:./.:.:0	137,129,0,0:1:1:2:0/0:./.:.:0:0:.:.	59,56,64,49:1:1:2:0/1:./.:.:0:1:g.108460C>T:0	106,87,0,0:1:1:2:0/0:./.:.:0:0:.:.
chr2_ref_v2	109694	.	A	G	.	PASS	IntersectsRepeat=0;RepeatCorrectionApplied=0	SAC:ACF:DF:PD:GT:SGT:SF:SV:SIG:MT:PAC	97,84,0,0:1:1:2:0/0:./.:.:0	119,117,0,0:1:1:2:0/0:./.:.:0:0:.:.	49,59,42,55:1:1:2:0/1:./.:.:0:1:g.109694A>G:0	86,82,0,0:1:1:2:0/0:./.:.:0:0:.:.
chr2_ref_v2	109952	.	G	A	.	PASS	IntersectsRepeat=0;RepeatCorrectionApplied=0	SAC:ACF:DF:PD:GT:SGT:SF:SV:SIG:MT:PAC	93,106,0,0:1:1:2:0/0:./.:.:0	130,126,0,0:1:1:2:0/0:./.:.:0:0:.:.	107,109,0,0:1:1:2:0/0:./.:.:0:0:.:.	54,41,39,49:1:1:2:0/1:./.:.:0:1:g.109952G>A:0
chr2_ref_v2	110053	.	C	T	.	PASS	IntersectsRepeat=0;RepeatCorrectionApplied=0	SAC:ACF:DF:PD:GT:SGT:SF:SV:SIG:MT:PAC	97,97,0,0:1:1:2:0/0:./.:.:0	99,115,35,26:1:1:2:0/0:0/1:0.5:1:1:.:	90,98,0,0:1:1:2:0/0:./.:.:0:0:.:.	107,111,0,0:1:1:2:0/0:./.:.:0:0:.:.
chr2_ref_v2	110276	.	A	G	.	PASS	IntersectsRepeat=0;RepeatCorrectionApplied=0	SAC:ACF:DF:PD:GT:SGT:SF:SV:SIG:MT:PAC	141,130,0,0:1:1:2:0/0:./.:.:0	180,177,0,0:1:1:2:0/0:./.:.:0:0:.:.	59,61,73,67:1:1:2:0/1:1/1:0.125:0:1:g.110276A>G:0	116,109,0,0:1:1:2:0/0:./.:.:0:0:.:.
chr2_ref_v2	110466	.	G	A	.	PASS	IntersectsRepeat=0;RepeatCorrectionApplied=0	SAC:ACF:DF:PD:GT:SGT:SF:SV:SIG:MT:PAC	98,139,0,0:1:1:2:0/0:./.:.:0	147,156,0,0:1:1:2:0/0:./.:.:0:0:.:.	55,75,53,54:1:1:2:0/1:0/0:0.125:0:1:g.110466G>A:0	80,112,0,1:1:1:2:0/0:./.:.:0:0:.:.
chr2_ref_v2	111441	.	C	T	.	PASS	IntersectsRepeat=0;RepeatCorrectionApplied=0	SAC:ACF:DF:PD:GT:SGT:SF:SV:SIG:MT:PAC	88,94,0,0:1:1:2:0/0:./.:.:0	132,130,0,0:1:1:2:0/0:./.:.:0:0:.:.	55,53,46,37:1:1:2:0/1:0/0:0.125:0:1:g.111441C>T:0	79,81,0,0:1:1:2:0/0:./.:.:0:0:.:.
chr2_ref_v2	113606	.	T	TA	.	PASS	IntersectsRepeat=1;RepeatCorrectionApplied=1	SAC:ACF:DF:PD:GT:SGT:SF:SV:SIG:MT:PAC	67,116,0,0:1:1:2:0/0:./.:.:0	98,145,0,0:1:1:2:0/0:./.:.:0:0:.:.	42,58,42,59:1:1:2:0/1:./.:.:0:1:g.113606_113607insA:0	81,90,0,0:1:1:2:0/0:./.:.:0:0:.:.
chr2_ref_v2	113850	.	C	T	.	PASS	IntersectsRepeat=0;RepeatCorrectionApplied=0	SAC:ACF:DF:PD:GT:SGT:SF:SV:SIG:MT:PAC	63,86,0,0:1:1:2:0/0:./.:.:0	52,49,63,65:1:1:2:0/1:1/1:0.125:0:1:g.113850C>T:0	96,93,0,0:1:1:2:0/0:./.:.:0:0:.:.	82,78,0,0:1:1:2:0/0:./.:.:0:0:.:.
chr2_ref_v2	113965	.	A	G	.	PASS	IntersectsRepeat=0;RepeatCorrectionApplied=0	SAC:ACF:DF:PD:GT:SGT:SF:SV:SIG:MT:PAC	73,105,2,0:1:1:2:0/0:./.:.:0	124,136,2,0:1:1:2:0/0:./.:.:0:0:.:.	54,48,54,65:1:1:2:0/1:1/1:0.125:0:1:g.113965A>G:0	67,105,0,0:1:1:2:0/0:./.:.:0:0:.:.
chr2_ref_v2	115246	.	GT	G	.	PASS	IntersectsRepeat=1;RepeatCorrectionApplied=1	SAC:ACF:DF:PD:GT:SGT:SF:SV:SIG:MT:PAC	107,100,0,0:1:1:2:0/0:./.:.:0	126,123,0,0:1:1:2:0/0:./.:.:0:0:.:.	84,97,1,0:1:1:2:0/0:./.:.:0:0:.:.	44,32,49,59:1:1:2:0/1:1/1:0.125:0:1:g.115247delT:0
chr2_ref_v2	115429	.	GAAAAA	G,GA,GAAA	.	PASS	IntersectsRepeat=1;RepeatCorrectionApplied=1	SAC:ACF:DF:PD:GT:SGT:SF:SV:SIG:MT:PAC	32,27,0,0,2,3,4,19:1:1:2:0/0:0/3:0.5:0	18,20,1,1,3,3,8,34:1:1:2:0/3:2/3:0.125:0:0:.:.	7,1,17,26,9,14,0,2:1:1:2:1/2:0/2:0.25:0:1:.:.	16,15,5,14,9,22,2,5:1:1:2:0/2:2/3:0.125:0:1:.:.
chr2_ref_v2	115683	.	C	T	.	PASS	IntersectsRepeat=0;RepeatCorrectionApplied=0	SAC:ACF:DF:PD:GT:SGT:SF:SV:SIG:MT:PAC	123,93,0,0:1:1:2:0/0:./.:.:0	165,150,0,0:1:1:2:0/0:./.:.:0:0:.:.	125,78,0,0:1:1:2:0/0:./.:.:0:0:.:.	46,43,46,50:1:1:2:0/1:./.:.:0:1:g.115683C>T:0
chr2_ref_v2	116047	.	C	T	.	PASS	IntersectsRepeat=0;RepeatCorrectionApplied=0	SAC:ACF:DF:PD:GT:SGT:SF:SV:SIG:MT:PAC	96,114,0,0:1:1:2:0/0:./.:.:0	155,139,1,0:1:1:2:0/0:./.:.:0:0:.:.	52,70,60,56:1:1:2:0/1:./.:.:0:1:g.116047C>T:0	82,80,0,0:1:1:2:0/0:./.:.:0:0:.:.
chr2_ref_v2	118572	.	G	T	.	PASS	IntersectsRepeat=1;RepeatCorrectionApplied=0	SAC:ACF:DF:PD:GT:SGT:SF:SV:SIG:MT:PAC	116,124,0,0:1:1:2:0/0:./.:.:0	135,168,1,2:1:1:2:0/0:./.:.:0:0:.:.	74,53,85,65:1:1:2:0/1:1/1:0.125:0:1:g.118572G>T:0	94,115,0,0:1:1:2:0/0:./.:.:0:0:.:.
chr2_ref_v2	120321	.	C	T	.	PASS	IntersectsRepeat=0;RepeatCorrectionApplied=0	SAC:ACF:DF:PD:GT:SGT:SF:SV:SIG:MT:PAC	89,106,0,0:1:1:2:0/0:./.:.:0	155,124,0,0:1:1:2:0/0:./.:.:0:0:.:.	52,62,47,62:1:1:2:0/1:./.:.:0:1:g.120321C>T:0	110,95,0,0:1:1:2:0/0:./.:.:0:0:.:.
chr2_ref_v2	122421	.	GAA	GA,G	.	PASS	IntersectsRepeat=1;RepeatCorrectionApplied=1	SAC:ACF:DF:PD:GT:SGT:SF:SV:SIG:MT:PAC	34,78,7,10,2,4:1:1:2:0/0:0/2:0.125:0	35,47,46,43,6,13:1:1:2:0/0:0/1:0.5:0:1:.:	3,4,17,21,27,47:1:1:2:1/2:0/2:0.125:0:1:g.122422delA,g.122422_122423delAA:0,0	3,3,21,33,28,30:1:1:2:1/2:1/1:0.5:0:1:g.122422delA,g.122422_122423delAA:0,0
chr2_ref_v2	122580	.	ATT	A,AT	.	PASS	IntersectsRepeat=1;RepeatCorrectionApplied=1	SAC:ACF:DF:PD:GT:SGT:SF:SV:SIG:MT:PAC	23,29,2,1,20,33:1:1:2:0/0:0/2:0.25:0	34,44,2,4,34,46:1:1:2:0/0:0/2:0.125:0:0:.:.	30,45,2,3,24,22:1:1:2:0/0:0/2:0.25:0:0:.:.	21,32,39,39,6,5:1:1:2:0/1:1/1:0.125:0:1:g.122581_122582delTT:0
chr2_ref_v2	122594	.	T	A,TA,TTA	.	PASS	IntersectsRepeat=1;RepeatCorrectionApplied=1	SAC:ACF:DF:PD:GT:SGT:SF:SV:SIG:MT:PAC	6,0,22,33,2,1,9,12:1:1:2:1/3:0/1:0.25:0	5,2,61,82,4,2,0,1:1:1:2:1/1:0/1:0.125:0:0:.:.	2,1,28,31,19,19,1,3:1:1:2:1/2:1/3:0.125:0:1:.:.	2,3,56,65,2,2,0,1:1:1:2:1/1:0/1:0.125:0:0:.:.
chr2_ref_v2	124068	.	A	G	.	PASS	IntersectsRepeat=1;RepeatCorrectionApplied=0	SAC:ACF:DF:PD:GT:SGT:SF:SV:SIG:MT:PAC	144,128,0,0:1:1:2:0/0:./.:.:0	87,64,99,77:1:1:2:0/1:1/1:0.125:0:1:g.124068A>G:0	130,94,0,0:1:1:2:0/0:./.:.:0:0:.:.	118,139,0,0:1:1:2:0/0:./.:.:0:0:.:.
chr2_ref_v2	125210	.	G	T	.	PASS	IntersectsRepeat=0;RepeatCorrectionApplied=0	SAC:ACF:DF:PD:GT:SGT:SF:SV:SIG:MT:PAC	106,127,0,0:1:1:2:0/0:./.:.:0	153,174,1,0:1:1:2:0/0:./.:.:0:0:.:.	52,67,45,66:1:1:2:0/1:./.:.:0:1:g.125210G>T:0	94,104,0,0:1:1:2:0/0:./.:.:0:0:.:.
chr2_ref_v2	125839	.	TA	T	.	PASS	IntersectsRepeat=1;RepeatCorrectionApplied=1	SAC:ACF:DF:PD:GT:SGT:SF:SV:SIG:MT:PAC	96,80,0,0:1:1:2:0/0:./.:.:0	144,125,0,0:1:1:2:0/0:./.:.:0:0:.:.	46,48,42,38:1:1:2:0/1:0/0:0.125:0:1:g.125840delA:0	99,64,0,0:1:1:2:0/0:./.:.:0:0:.:.
chr2_ref_v2	126556	.	CT	C,CTT	.	PASS	IntersectsRepeat=1;RepeatCorrectionApplied=1	SAC:ACF:DF:PD:GT:SGT:SF:SV:SIG:MT:PAC	75,59,3,6,3,2:1:1:2:0/0:./.:.:0	48,39,70,48,1,0:1:1:2:0/1:./.:.:0:1:g.126557delT:0	40,40,46,34,0,0:1:1:2:0/1:0/0:0.25:0:1:g.126557delT:0	3,6,36,32,43,29:1:1:2:1/2:./.:.:0:1:g.126557delT,g.126556_126557insT:0,0
chr2_ref_v2	127626	.	CTTT	C,CTT,CTTTT	.	PASS	IntersectsRepeat=1;RepeatCorrectionApplied=1	SAC:ACF:DF:PD:GT:SGT:SF:SV:SIG:MT:PAC	6,16,0,0,2,3,7,16:1:1:2:0/3:3/3:0.125:0	18,20,27,26,6,3,2,0:1:1:2:0/1:./.:.:0:1:g.127626_127630TTTT>:0	20,5,0,0,14,26,5,13:1:1:2:2/3:0/2:0.25:0:1:g.127627delT:0	12,21,0,0,8,11,2,5:1:1:2:0/0:0/3:0.25:0:0:.:.
chr2_ref_v2	127951	.	G	A	.	PASS	IntersectsRepeat=1;RepeatCorrectionApplied=0	SAC:ACF:DF:PD:GT:SGT:SF:SV:SIG:MT:PAC	74,100,0,1:1:1:2:0/0:./.:.:0	97,123,0,0:1:1:2:0/0:./.:.:0:0:.:.	36,62,43,45:1:1:2:0/1:./.:.:0:1:g.127951G>A:0	84,79,0,0:1:1:2:0/0:./.:.:0:0:.:.
chr2_ref_v2	128633	.	T	C	.	PASS	IntersectsRepeat=0;RepeatCorrectionApplied=0	SAC:ACF:DF:PD:GT:SGT:SF:SV:SIG:MT:PAC	122,116,0,0:1:1:2:0/0:./.:.:0	175,138,0,0:1:1:2:0/0:./.:.:0:0:.:.	72,58,63,44:1:1:2:0/1:0/0:0.125:0:1:g.128633T>C:0	108,90,0,0:1:1:2:0/0:./.:.:0:0:.:.
chr2_ref_v2	129089	.	G	A	.	PASS	IntersectsRepeat=1;RepeatCorrectionApplied=0	SAC:ACF:DF:PD:GT:SGT:SF:SV:SIG:MT:PAC	126,78,0,0:1:1:2:0/0:./.:.:0	187,141,1,0:1:1:2:0/0:./.:.:0:0:.:.	140,104,0,0:1:1:2:0/0:./.:.:0:0:.:.	70,40,58,42:1:1:2:0/1:./.:.:0:1:g.129089G>A:0
chr2_ref_v2	129502	.	C	T	.	PASS	IntersectsRepeat=0;RepeatCorrectionApplied=0	SAC:ACF:DF:PD:GT:SGT:SF:SV:SIG:MT:PAC	119,132,0,0:1:1:2:0/0:./.:.:0	90,105,80,96:1:1:2:0/1:./.:.:0:1:g.129502C>T:0	132,129,0,0:1:1:2:0/0:./.:.:0:0:.:.	96,99,0,0:1:1:2:0/0:./.:.:0:0:.:.
chr2_ref_v2	131443	.	C	T	.	PASS	IntersectsRepeat=0;RepeatCorrectionApplied=0	SAC:ACF:DF:PD:GT:SGT:SF:SV:SIG:MT:PAC	91,90,0,0:1:1:2:0/0:./.:.:0	137,151,0,0:1:1:2:0/0:./.:.:0:0:.:.	51,53,43,53:1:1:2:0/1:./.:.:0:1:g.131443C>T:0	84,79,0,0:1:1:2:0/0:./.:.:0:0:.:.
chr2_ref_v2	131995	.	A	C	.	PASS	IntersectsRepeat=1;RepeatCorrectionApplied=0	SAC:ACF:DF:PD:GT:SGT:SF:SV:SIG:MT:PAC	57,45,39,47:1:1:2:0/1:0/0:0.125:0	59,60,65,54:1:1:2:0/1:./.:.:0:0:.:.	68,33,40,31:1:1:2:0/1:0/0:0.125:0:0:.:.	43,44,44,30:1:1:2:0/1:0/0:0.125:0:0:.:.
chr2_ref_v2	132026	.	G	A	.	PASS	IntersectsRepeat=0;RepeatCorrectionApplied=0	SAC:ACF:DF:PD:GT:SGT:SF:SV:SIG:MT:PAC	134,99,0,0:1:1:2:0/0:./.:.:0	143,115,0,0:1:1:2:0/0:./.:.:0:0:.:.	127,67,0,0:1:1:2:0/0:./.:.:0:0:.:.	47,40,44,40:1:1:2:0/1:./.:.:0:1:g.132026G>A:0
chr2_ref_v2	133016	.	T	TGAAGAGGATGAAGACAATGGTGATGGA	.	PASS	IntersectsRepeat=0;RepeatCorrectionApplied=0	SAC:ACF:DF:PD:GT:SGT:SF:SV:SIG:MT:PAC	0,0,54,61:1:1:2:1/1:./.:.:0	0,1,79,62:1:1:2:1/1:./.:.:0:0:.:.	0,0,45,45:1:1:2:1/1:./.:.:0:0:.:.	0,2,40,29:1:1:2:1/1:0/1:0.125:0:0:.:.
chr2_ref_v2	133860	.	CATATATAT	C	.	PASS	IntersectsRepeat=1;RepeatCorrectionApplied=1	SAC:ACF:DF:PD:GT:SGT:SF:SV:SIG:MT:PAC	0,1,57,34:1:1:2:1/1:./.:.:0	1,1,75,88:1:1:2:1/1:./.:.:0:0:.:.	0,0,50,60:1:1:2:1/1:./.:.:0:0:.:.	0,0,86,57:1:1:2:1/1:./.:.:0:0:.:.
chr2_ref_v2	133933	.	CT	C	.	PASS	IntersectsRepeat=1;RepeatCorrectionApplied=1	SAC:ACF:DF:PD:GT:SGT:SF:SV:SIG:MT:PAC	67,37,2,1:1:1:2:0/0:./.:.:0	116,71,3,2:1:1:2:0/0:./.:.:0:0:.:.	33,34,39,26:1:1:2:0/1:0/0:0.125:0:1:g.133934delT:0	104,67,5,5:1:1:2:0/0:./.:.:0:0:.:.
chr2_ref_v2	134874	.	C	T	.	PASS	IntersectsRepeat=0;RepeatCorrectionApplied=0	SAC:ACF:DF:PD:GT:SGT:SF:SV:SIG:MT:PAC	110,78,0,0:1:1:2:0/0:./.:.:0	88,64,93,71:1:1:2:0/1:./.:.:0:1:g.134874C>T:0	127,111,0,1:1:1:2:0/0:./.:.:0:0:.:.	120,87,0,0:1:1:2:0/0:./.:.:0:0:.:.
chr2_ref_v2	136056	.	G	A	.	PASS	IntersectsRepeat=0;RepeatCorrectionApplied=0	SAC:ACF:DF:PD:GT:SGT:SF:SV:SIG:MT:PAC	97,75,0,0:1:1:2:0/0:./.:.:0	108,97,0,0:1:1:2:0/0:./.:.:0:0:.:.	43,45,40,37:1:1:2:0/1:0/0:0.125:0:1:g.136056G>A:0	81,51,0,0:1:1:2:0/0:./.:.:0:0:.:.
chr2_ref_v2	137513	.	AT	A	.	PASS	IntersectsRepeat=1;RepeatCorrectionApplied=1	SAC:ACF:DF:PD:GT:SGT:SF:SV:SIG:MT:PAC	0,2,47,60:1:1:2:1/1:./.:.:0	2,3,86,92:1:1:2:1/1:./.:.:0:0:.:.	0,3,65,77:1:1:2:1/1:./.:.:0:0:.:.	2,1,80,69:1:1:2:1/1:./.:.:0:0:.:.
chr2_ref_v2	137646	.	TAAAAAAAAAAA	T,TA	.	PASS	IntersectsRepeat=1;RepeatCorrectionApplied=1	SAC:ACF:DF:PD:GT:SGT:SF:SV:SIG:MT:PAC	18,11,1,3,2,5:1:1:2:0/0:0/2:0.5:0	29,22,10,12,2,10:1:1:2:0/2:0/0:0.25:0:0:.:.	25,19,5,4,2,11:1:1:2:0/2:0/0:0.25:0:0:.:.	16,14,8,4,2,7:1:1:2:0/2:0/0:0.125:0:0:.:.
chr2_ref_v2	137666	.	AAAAAAAAAAG	A	.	PASS	IntersectsRepeat=1;RepeatCorrectionApplied=0	SAC:ACF:DF:PD:GT:SGT:SF:SV:SIG:MT:PAC	25,34,9,0:1:1:2:0/0:0/1:0.25:0	52,82,14,0:1:1:2:0/0:0/1:0.25:0:0:.:.	34,60,10,0:1:1:2:0/0:0/1:0.25:0:0:.:.	29,36,14,0:1:1:2:0/0:0/1:0.5:0:0:.:.
chr2_ref_v2	137685	.	G	T	.	PASS	IntersectsRepeat=1;RepeatCorrectionApplied=0	SAC:ACF:DF:PD:GT:SGT:SF:SV:SIG:MT:PAC	39,31,9,0:1:1:2:0/0:0/1:0.25:0	54,65,9,0:1:1:2:0/0:0/1:0.125:0:0:.:.	47,51,9,0:1:1:2:0/0:0/1:0.25:0:0:.:.	32,38,12,0:1:1:2:0/0:0/1:0.25:0:0:.:.
chr2_ref_v2	138003	.	CT	C	.	PASS	IntersectsRepeat=1;RepeatCorrectionApplied=1	SAC:ACF:DF:PD:GT:SGT:SF:SV:SIG:MT:PAC	47,50,2,3:1:1:2:0/0:./.:.:0	3,1,104,80:1:1:2:1/1:./.:.:0:1:g.138004delT,g.138004delT:0,1	37,27,39,40:1:1:2:0/1:0/0:0.125:0:1:g.138004delT:0	32,34,35,24:1:1:2:0/1:0/0:0.25:0:1:g.138004delT:0
chr2_ref_v2	138265	.	ATTT	A,AT	.	PASS	IntersectsRepeat=1;RepeatCorrectionApplied=1	SAC:ACF:DF:PD:GT:SGT:SF:SV:SIG:MT:PAC	3,2,8,6,54,38:1:1:2:2/2:0/2:0.125:0	3,4,52,50,31,31:1:1:2:1/2:0/2:0.125:0:1:g.138265_138269T>:0	1,0,37,37,22,17:1:1:2:1/2:./.:.:0:1:g.138265_138269T>:0	1,1,37,33,34,28:1:1:2:2/2:1/2:0.5:0:1:.:
chr2_ref_v2	138483	.	T	C	.	PASS	IntersectsRepeat=1;RepeatCorrectionApplied=0	SAC:ACF:DF:PD:GT:SGT:SF:SV:SIG:MT:PAC	78,109,1,0:1:1:2:0/0:./.:.:0	111,164,1,1:1:1:2:0/0:./.:.:0:0:.:.	52,64,51,60:1:1:2:0/1:./.:.:0:1:g.138483T>C:0	73,114,0,0:1:1:2:0/0:./.:.:0:0:.:.
chr2_ref_v2	141038	.	GT	G	.	PASS	IntersectsRepeat=1;RepeatCorrectionApplied=1	SAC:ACF:DF:PD:GT:SGT:SF:SV:SIG:MT:PAC	81,73,1,4:1:1:2:0/0:./.:.:0	132,105,2,2:1:1:2:0/0:./.:.:0:0:.:.	39,40,49,45:1:1:2:0/1:./.:.:0:1:g.141039delT:0	75,58,1,0:1:1:2:0/0:./.:.:0:0:.:.
chr2_ref_v2	141740	.	T	G	.	PASS	IntersectsRepeat=1;RepeatCorrectionApplied=0	SAC:ACF:DF:PD:GT:SGT:SF:SV:SIG:MT:PAC	85,67,0,0:1:1:2:0/0:./.:.:0	124,97,1,0:1:1:2:0/0:./.:.:0:0:.:.	80,62,0,0:1:1:2:0/0:./.:.:0:0:.:.	32,20,36,31:1:1:2:0/1:1/1:0.125:0:1:g.141740T>G:0
chr2_ref_v2	142020	.	AT	A	.	PASS	IntersectsRepeat=1;RepeatCorrectionApplied=1	SAC:ACF:DF:PD:GT:SGT:SF:SV:SIG:MT:PAC	86,90,6,2:1:1:2:0/0:./.:.:0	58,70,78,77:1:1:2:0/1:./.:.:0:1:g.142021delT:0	44,41,53,55:1:1:2:0/1:./.:.:0:1:g.142021delT:0	119,79,6,5:1:1:2:0/0:./.:.:0:0:.:.
chr2_ref_v2	142203	.	G	A	.	PASS	IntersectsRepeat=0;RepeatCorrectionApplied=0	SAC:ACF:DF:PD:GT:SGT:SF:SV:SIG:MT:PAC	102,96,0,0:1:1:2:0/0:./.:.:0	147,140,0,0:1:1:2:0/0:./.:.:0:0:.:.	60,50,46,41:1:1:2:0/1:0/0:0.125:0:1:g.142203G>A:0	90,105,0,0:1:1:2:0/0:./.:.:0:0:.:.
chr2_ref_v2	143207	.	GA	G	.	PASS	IntersectsRepeat=1;RepeatCorrectionApplied=1	SAC:ACF:DF:PD:GT:SGT:SF:SV:SIG:MT:PAC	83,101,1,0:1:1:2:0/0:./.:.:0	59,51,52,55:1:1:2:0/1:0/0:0.125:0:1:g.143208delA:0	81,106,0,0:1:1:2:0/0:./.:.:0:0:.:.	83,61,1,1:1:1:2:0/0:./.:.:0:0:.:.
chr2_ref_v2	143565	.	C	T	.	PASS	IntersectsRepeat=1;RepeatCorrectionApplied=0	SAC:ACF:DF:PD:GT:SGT:SF:SV:SIG:MT:PAC	51,55,53,49:1:1:2:0/1:./.:.:0	73,74,92,67:1:1:2:0/1:./.:.:0:0:.:.	64,43,53,55:1:1:2:0/1:./.:.:0:0:.:.	55,60,52,42:1:1:2:0/1:0/0:0.125:0:0:.:.
chr2_ref_v2	143855	.	GA	G,GAA	.	PASS	IntersectsRepeat=1;RepeatCorrectionApplied=1	SAC:ACF:DF:PD:GT:SGT:SF:SV:SIG:MT:PAC	32,57,9,9,2,8:1:1:2:0/0:0/2:0.125:0	66,99,11,20,5,4:1:1:2:0/0:./.:.:0:0:.:.	25,33,5,3,21,41:1:1:2:0/2:2/2:0.5:0:1:g.143855_143856insA:0	29,28,50,47,2,4:1:1:2:0/1:./.:.:0:1:g.143856delA:0
chr2_ref_v2	143920	.	TA	T	.	PASS	IntersectsRepeat=1;RepeatCorrectionApplied=1	SAC:ACF:DF:PD:GT:SGT:SF:SV:SIG:MT:PAC	64,82,0,0:1:1:2:0/0:./.:.:0	58,74,60,72:1:1:2:0/1:./.:.:0:1:g.143921delA:0	86,110,0,0:1:1:2:0/0:./.:.:0:0:.:.	67,97,0,0:1:1:2:0/0:./.:.:0:0:.:.
chr2_ref_v2	144143	.	T	C	.	PASS	IntersectsRepeat=0;RepeatCorrectionApplied=0	SAC:ACF:DF:PD:GT:SGT:SF:SV:SIG:MT:PAC	86,97,2,0:1:1:2:0/0:./.:.:0	127,136,1,0:1:1:2:0/0:./.:.:0:0:.:.	84,105,0,0:1:1:2:0/0:./.:.:0:0:.:.	37,44,46,37:1:1:2:0/1:./.:.:0:1:g.144143T>C:0
chr2_ref_v2	144585	.	CA	C	.	PASS	IntersectsRepeat=1;RepeatCorrectionApplied=1	SAC:ACF:DF:PD:GT:SGT:SF:SV:SIG:MT:PAC	120,119,0,0:1:1:2:0/0:./.:.:0	142,143,2,0:1:1:2:0/0:./.:.:0:0:.:.	53,65,56,50:1:1:2:0/1:./.:.:0:1:g.144586delA:0	96,96,0,0:1:1:2:0/0:./.:.:0:0:.:.
chr2_ref_v2	144722	.	C	T	.	PASS	IntersectsRepeat=1;RepeatCorrectionApplied=0	SAC:ACF:DF:PD:GT:SGT:SF:SV:SIG:MT:PAC	107,117,0,0:1:1:2:0/0:./.:.:0	154,147,0,0:1:1:2:0/0:./.:.:0:0:.:.	115,118,0,0:1:1:2:0/0:./.:.:0:0:.:.	37,39,36,56:1:1:2:0/1:1/1:0.125:0:1:g.144722C>T:0
chr2_ref_v2	145890	.	GAAAAAAA	G,GAAA	.	PASS	IntersectsRepeat=1;RepeatCorrectionApplied=1	SAC:ACF:DF:PD:GT:SGT:SF:SV:SIG:MT:PAC	23,14,0,0,2,6:1:1:2:0/0:0/2:0.25:0	1,1,6,17,3,9:1:1:2:1/2:1/1:0.25:0:1:g.145891_145897delAAAAAAA,g.145891_145894delAAAA:0,0	6,2,14,16,5,3:1:1:2:0/1:1/2:0.5:0:1:g.145891_145897delAAAAAAA:0	2,1,13,14,9,20:1:1:2:1/2:0/2:0.125:0:1:g.145891_145897delAAAAAAA,g.145891_145894delAAAA:0,0
chr2_ref_v2	146001	.	A	G	.	PASS	IntersectsRepeat=0;RepeatCorrectionApplied=0	SAC:ACF:DF:PD:GT:SGT:SF:SV:SIG:MT:PAC	129,75,0,0:1:1:2:0/0:./.:.:0	192,111,0,0:1:1:2:0/0:./.:.:0:0:.:.	76,45,57,56:1:1:2:0/1:./.:.:0:1:g.146001A>G:0	106,89,0,0:1:1:2:0/0:./.:.:0:0:.:.
chr2_ref_v2	146118	.	C	T	.	PASS	IntersectsRepeat=1;RepeatCorrectionApplied=0	SAC:ACF:DF:PD:GT:SGT:SF:SV:SIG:MT:PAC	146,120,0,0:1:1:2:0/0:./.:.:0	82,94,70,82:1:1:2:0/1:0/0:0.125:0:1:g.146118C>T:0	94,145,0,0:1:1:2:0/0:./.:.:0:0:.:.	111,79,0,0:1:1:2:0/0:./.:.:0:0:.:.
chr2_ref_v2	146608	.	C	T	.	PASS	IntersectsRepeat=1;RepeatCorrectionApplied=0	SAC:ACF:DF:PD:GT:SGT:SF:SV:SIG:MT:PAC	93,136,0,1:1:1:2:0/0:./.:.:0	114,179,0,0:1:1:2:0/0:./.:.:0:0:.:.	88,106,0,0:1:1:2:0/0:./.:.:0:0:.:.	39,37,54,31:1:1:2:0/1:./.:.:0:1:g.146608C>T:0
chr2_ref_v2	146658	.	G	A	.	PASS	IntersectsRepeat=0;RepeatCorrectionApplied=0	SAC:ACF:DF:PD:GT:SGT:SF:SV:SIG:MT:PAC	100,104,0,0:1:1:2:0/0:./.:.:0	121,130,0,0:1:1:2:0/0:./.:.:0:0:.:.	58,40,45,43:1:1:2:0/1:./.:.:0:1:g.146658G>A:0	113,70,0,0:1:1:2:0/0:./.:.:0:0:.:.
chr2_ref_v2	148758	.	A	G	.	PASS	IntersectsRepeat=1;RepeatCorrectionApplied=0	SAC:ACF:DF:PD:GT:SGT:SF:SV:SIG:MT:PAC	105,115,0,0:1:1:2:0/0:./.:.:0	172,160,1,0:1:1:2:0/0:./.:.:0:0:.:.	134,127,0,0:1:1:2:0/0:./.:.:0:0:.:.	37,51,41,60:1:1:2:0/1:1/1:0.125:0:1:g.148758A>G:0
chr2_ref_v2	149284	.	C	A	.	PASS	IntersectsRepeat=0;RepeatCorrectionApplied=0	SAC:ACF:DF:PD:GT:SGT:SF:SV:SIG:MT:PAC	41,40,40,33:1:1:2:0/1:./.:.:0	104,104,0,0:1:1:2:0/0:./.:.:0:1:g.149283_149285A>C:1	87,74,0,0:1:1:2:0/0:./.:.:0:1:g.149283_149285A>C:1	90,54,0,0:1:1:2:0/0:./.:.:0:1:g.149283_149285A>C:1
chr2_ref_v2	149296	.	C	A	.	PASS	IntersectsRepeat=1;RepeatCorrectionApplied=0	SAC:ACF:DF:PD:GT:SGT:SF:SV:SIG:MT:PAC	87,74,0,0:1:1:2:0/0:./.:.:0	55,60,60,40:1:1:2:0/1:0/0:0.125:0:1:g.149296C>A:0	92,73,0,2:1:1:2:0/0:./.:.:0:0:.:.	94,65,0,0:1:1:2:0/0:./.:.:0:0:.:.
chr2_ref_v2	150340	.	CAT	C	.	PASS	IntersectsRepeat=1;RepeatCorrectionApplied=1	SAC:ACF:DF:PD:GT:SGT:SF:SV:SIG:MT:PAC	60,70,0,1:1:1:2:0/0:./.:.:0	121,120,0,1:1:1:2:0/0:./.:.:0:0:.:.	47,53,45,35:1:1:2:0/1:0/0:0.125:0:1:g.150341_150342delAT:0	94,85,1,1:1:1:2:0/0:./.:.:0:0:.:.
chr2_ref_v2	150394	.	TAA	T,TA	.	PASS	IntersectsRepeat=1;RepeatCorrectionApplied=1	SAC:ACF:DF:PD:GT:SGT:SF:SV:SIG:MT:PAC	0,0,0,1,99,63:1:1:2:2/2:./.:.:0	1,1,76,50,89,54:1:1:2:1/2:2/2:0.125:0:1:g.150394_150397A>:0	0,0,1,0,114,79:1:1:2:2/2:./.:.:0:0:.:.	0,0,1,0,122,65:1:1:2:2/2:./.:.:0:0:.:.
chr2_ref_v2	152052	.	C	T	.	PASS	IntersectsRepeat=0;RepeatCorrectionApplied=0	SAC:ACF:DF:PD:GT:SGT:SF:SV:SIG:MT:PAC	108,108,0,0:1:1:2:0/0:./.:.:0	81,87,64,74:1:1:2:0/1:0/0:0.125:0:1:g.152052C>T:0	108,134,0,0:1:1:2:0/0:./.:.:0:0:.:.	103,106,0,0:1:1:2:0/0:./.:.:0:0:.:.
chr2_ref_v2	153245	.	T	C	.	PASS	IntersectsRepeat=0;RepeatCorrectionApplied=0	SAC:ACF:DF:PD:GT:SGT:SF:SV:SIG:MT:PAC	123,77,0,0:1:1:2:0/0:./.:.:0	159,137,0,1:1:1:2:0/0:./.:.:0:0:.:.	101,99,0,0:1:1:2:0/0:./.:.:0:0:.:.	94,77,9,7:1:1:2:0/0:0/1:0.125:1:0:.:.
chr2_ref_v2	153270	.	G	T	.	PASS	IntersectsRepeat=0;RepeatCorrectionApplied=0	SAC:ACF:DF:PD:GT:SGT:SF:SV:SIG:MT:PAC	118,88,0,0:1:1:2:0/0:./.:.:0	129,127,1,0:1:1:2:0/0:./.:.:0:0:.:.	92,101,1,0:1:1:2:0/0:./.:.:0:0:.:.	39,34,45,46:1:1:2:0/1:1/1:0.125:0:1:g.153270G>T:0
chr2_ref_v2	153600	.	ATT	A	.	PASS	IntersectsRepeat=1;RepeatCorrectionApplied=1	SAC:ACF:DF:PD:GT:SGT:SF:SV:SIG:MT:PAC	45,50,1,0:1:1:2:0/0:./.:.:0	66,99,0,0:1:1:2:0/0:./.:.:0:0:.:.	35,31,29,22:1:1:2:0/1:0/0:0.125:0:1:g.153601_153602delTT:0	56,64,0,0:1:1:2:0/0:./.:.:0:0:.:.
chr2_ref_v2	153806	.	TA	T	.	PASS	IntersectsRepeat=1;RepeatCorrectionApplied=1	SAC:ACF:DF:PD:GT:SGT:SF:SV:SIG:MT:PAC	93,63,0,0:1:1:2:0/0:./.:.:0	58,65,66,39:1:1:2:0/1:0/0:0.125:0:1:g.153807delA:0	92,88,0,1:1:1:2:0/0:./.:.:0:0:.:.	85,71,1,3:1:1:2:0/0:./.:.:0:0:.:.
chr2_ref_v2	155550	.	T	C	.	PASS	IntersectsRepeat=0;RepeatCorrectionApplied=0	SAC:ACF:DF:PD:GT:SGT:SF:SV:SIG:MT:PAC	133,82,1,0:1:1:2:0/0:./.:.:0	166,124,0,0:1:1:2:0/0:./.:.:0:0:.:.	56,47,56,32:1:1:2:0/1:0/0:0.125:0:1:g.155550T>C:0	114,102,0,0:1:1:2:0/0:./.:.:0:0:.:.
chr2_ref_v2	155801	.	G	T	.	PASS	IntersectsRepeat=0;RepeatCorrectionApplied=0	SAC:ACF:DF:PD:GT:SGT:SF:SV:SIG:MT:PAC	120,103,3,0:1:1:2:0/0:./.:.:0	151,147,0,0:1:1:2:0/0:./.:.:0:0:.:.	115,98,0,0:1:1:2:0/0:./.:.:0:0:.:.	63,52,52,54:1:1:2:0/1:./.:.:0:1:g.155801G>T:0
chr2_ref_v2	160896	.	C	T	.	PASS	IntersectsRepeat=0;RepeatCorrectionApplied=0	SAC:ACF:DF:PD:GT:SGT:SF:SV:SIG:MT:PAC	92,90,0,0:1:1:2:0/0:./.:.:0	138,122,0,0:1:1:2:0/0:./.:.:0:0:.:.	60,49,52,45:1:1:2:0/1:./.:.:0:1:g.160896C>T:0	82,76,0,0:1:1:2:0/0:./.:.:0:0:.:.
chr2_ref_v2	162665	.	A	G	.	PASS	IntersectsRepeat=0;RepeatCorrectionApplied=0	SAC:ACF:DF:PD:GT:SGT:SF:SV:SIG:MT:PAC	66,105,0,0:1:1:2:0/0:./.:.:0	165,163,0,0:1:1:2:0/0:./.:.:0:0:.:.	41,59,35,62:1:1:2:0/1:./.:.:0:1:g.162665A>G:0	96,99,0,0:1:1:2:0/0:./.:.:0:0:.:.
chr2_ref_v2	162810	.	AT	A	.	PASS	IntersectsRepeat=1;RepeatCorrectionApplied=1	SAC:ACF:DF:PD:GT:SGT:SF:SV:SIG:MT:PAC	89,43,7,1:1:1:2:0/0:./.:.:0	128,106,16,18:1:1:2:0/0:./.:.:0:0:.:.	105,57,4,4:1:1:2:0/0:./.:.:0:0:.:.	42,38,41,34:1:1:2:0/0:0/1:0.5:0:1:.:
chr2_ref_v2	163594	.	G	A	.	PASS	IntersectsRepeat=0;RepeatCorrectionApplied=0	SAC:ACF:DF:PD:GT:SGT:SF:SV:SIG:MT:PAC	122,90,0,0:1:1:2:0/0:./.:.:0	159,123,0,0:1:1:2:0/0:./.:.:0:0:.:.	117,90,0,0:1:1:2:0/0:./.:.:0:0:.:.	53,43,50,37:1:1:2:0/1:./.:.:0:1:g.163594G>A:0
chr2_ref_v2	164484	.	T	C	.	PASS	IntersectsRepeat=0;RepeatCorrectionApplied=0	SAC:ACF:DF:PD:GT:SGT:SF:SV:SIG:MT:PAC	111,60,0,0:1:1:2:0/0:./.:.:0	176,84,0,0:1:1:2:0/0:./.:.:0:0:.:.	96,62,0,0:1:1:2:0/0:./.:.:0:0:.:.	58,21,80,29:1:1:2:0/1:1/1:0.125:0:1:g.164484T>C:0
chr2_ref_v2	165001	.	CTT	C,CT	.	PASS	IntersectsRepeat=1;RepeatCorrectionApplied=1	SAC:ACF:DF:PD:GT:SGT:SF:SV:SIG:MT:PAC	2,2,13,3,56,59:1:1:2:2/2:./.:.:0	6,3,6,9,74,84:1:1:2:2/2:./.:.:0:0:.:.	2,2,33,38,34,27:1:1:2:1/2:2/2:0.125:0:1:g.165001_165004T>:0	1,1,29,47,22,24:1:1:2:1/2:1/1:0.125:0:1:g.165001_165004T>:0
chr2_ref_v2	165276	.	C	T	.	PASS	IntersectsRepeat=0;RepeatCorrectionApplied=0	SAC:ACF:DF:PD:GT:SGT:SF:SV:SIG:MT:PAC	73,66,0,0:1:1:2:0/0:./.:.:0	117,81,0,0:1:1:2:0/0:./.:.:0:0:.:.	91,74,0,0:1:1:2:0/0:./.:.:0:0:.:.	50,31,32,37:1:1:2:0/1:0/0:0.125:0:1:g.165276C>T:0
chr2_ref_v2	165661	.	G	GA	.	PASS	IntersectsRepeat=1;RepeatCorrectionApplied=1	SAC:ACF:DF:PD:GT:SGT:SF:SV:SIG:MT:PAC	73,91,0,3:1:1:2:0/0:./.:.:0	47,70,53,73:1:1:2:0/1:1/1:0.25:0:1:g.165661_165662insA:0	74,89,0,5:1:1:2:0/0:./.:.:0:0:.:.	53,87,1,2:1:1:2:0/0:./.:.:0:0:.:.
chr2_ref_v2	165893	.	CTTTTT	C	.	PASS	IntersectsRepeat=1;RepeatCorrectionApplied=1	SAC:ACF:DF:PD:GT:SGT:SF:SV:SIG:MT:PAC	67,19,0,1:1:1:2:0/0:./.:.:0	93,33,2,7:1:1:2:0/0:0/1:0.125:0:0:.:.	65,28,1,1:1:1:2:0/0:./.:.:0:0:.:.	22,5,11,12:1:1:2:0/1:0/0:0.125:0:1:g.165894_165898delTTTTT:0
chr2_ref_v2	167969	.	CAA	C,CA,CAAA	.	PASS	IntersectsRepeat=1;RepeatCorrectionApplied=1	SAC:ACF:DF:PD:GT:SGT:SF:SV:SIG:MT:PAC	2,0,0,0,0,0,19,25:1:1:2:3/3:./.:.:0	9,4,1,0,2,1,14,26:1:1:2:3/3:0/3:0.25:0:0:.:.	4,2,10,11,2,1,6,4:1:1:2:1/3:1/2:0.25:0:1:g.167969_167972AAA>:0	5,0,11,2,13,1,4,6:1:1:2:2/3:2/2:0.25:0:0:.:.
chr2_ref_v2	170326	.	C	T	.	PASS	IntersectsRepeat=0;RepeatCorrectionApplied=0	SAC:ACF:DF:PD:GT:SGT:SF:SV:SIG:MT:PAC	125,68,0,0:1:1:2:0/0:./.:.:0	177,138,0,0:1:1:2:0/0:./.:.:0:0:.:.	55,43,56,38:1:1:2:0/1:./.:.:0:1:g.170326C>T:0	131,93,0,0:1:1:2:0/0:./.:.:0:0:.:.
chr2_ref_v2	171526	.	C	T	.	PASS	IntersectsRepeat=1;RepeatCorrectionApplied=0	SAC:ACF:DF:PD:GT:SGT:SF:SV:SIG:MT:PAC	109,105,0,0:1:1:2:0/0:./.:.:0	154,130,0,0:1:1:2:0/0:./.:.:0:0:.:.	48,55,51,54:1:1:2:0/1:./.:.:0:1:g.171526C>T:0	90,80,0,0:1:1:2:0/0:./.:.:0:0:.:.
chr2_ref_v2	171572	.	C	A	.	PASS	IntersectsRepeat=0;RepeatCorrectionApplied=0	SAC:ACF:DF:PD:GT:SGT:SF:SV:SIG:MT:PAC	125,103,0,0:1:1:2:0/0:./.:.:0	168,152,2,1:1:1:2:0/0:./.:.:0:0:.:.	106,126,0,0:1:1:2:0/0:./.:.:0:0:.:.	57,37,44,41:1:1:2:0/1:./.:.:0:1:g.171572C>A:0
chr2_ref_v2	172362	.	CT	C	.	PASS	IntersectsRepeat=1;RepeatCorrectionApplied=1	SAC:ACF:DF:PD:GT:SGT:SF:SV:SIG:MT:PAC	91,58,0,0:1:1:2:0/0:./.:.:0	148,131,1,0:1:1:2:0/0:./.:.:0:0:.:.	47,41,35,47:1:1:2:0/1:0/0:0.125:0:1:g.172363delT:0	98,74,1,0:1:1:2:0/0:./.:.:0:0:.:.
chr2_ref_v2	173157	.	G	A	.	PASS	IntersectsRepeat=0;RepeatCorrectionApplied=0	SAC:ACF:DF:PD:GT:SGT:SF:SV:SIG:MT:PAC	111,123,0,0:1:1:2:0/0:./.:.:0	81,88,80,72:1:1:2:0/1:./.:.:0:1:g.173157G>A:0	105,131,0,0:1:1:2:0/0:./.:.:0:0:.:.	76,101,0,0:1:1:2:0/0:./.:.:0:0:.:.
chr2_ref_v2	173585	.	C	T	.	PASS	IntersectsRepeat=0;RepeatCorrectionApplied=0	SAC:ACF:DF:PD:GT:SGT:SF:SV:SIG:MT:PAC	120,104,0,0:1:1:2:0/0:./.:.:0	167,165,0,0:1:1:2:0/0:./.:.:0:0:.:.	61,45,53,46:1:1:2:0/1:./.:.:0:1:g.173585C>T:0	95,100,0,1:1:1:2:0/0:./.:.:0:0:.:.
chr2_ref_v2	173955	.	C	T	.	PASS	IntersectsRepeat=0;RepeatCorrectionApplied=0	SAC:ACF:DF:PD:GT:SGT:SF:SV:SIG:MT:PAC	102,85,0,1:1:1:2:0/0:./.:.:0	145,103,0,0:1:1:2:0/0:./.:.:0:0:.:.	57,47,46,39:1:1:2:0/1:0/0:0.125:0:1:g.173955C>T:0	105,80,0,0:1:1:2:0/0:./.:.:0:0:.:.
chr2_ref_v2	174470	.	C	T	.	PASS	IntersectsRepeat=0;RepeatCorrectionApplied=0	SAC:ACF:DF:PD:GT:SGT:SF:SV:SIG:MT:PAC	123,115,0,1:1:1:2:0/0:./.:.:0	146,142,0,0:1:1:2:0/0:./.:.:0:0:.:.	47,61,52,66:1:1:2:0/1:./.:.:0:1:g.174470C>T:0	103,85,0,0:1:1:2:0/0:./.:.:0:0:.:.
chr2_ref_v2	174705	.	ATTT	A,AT,ATT	.	PASS	IntersectsRepeat=1;RepeatCorrectionApplied=1	SAC:ACF:DF:PD:GT:SGT:SF:SV:SIG:MT:PAC	37,27,0,0,0,2,1,10:1:1:2:0/0:0/2:0.125:0	8,5,11,37,2,27,0,2:1:1:2:0/2:1/2:0.5:0:1:g.174706_174707delTT:0	6,3,3,6,3,37,1,6:1:1:2:0/2:2/2:0.5:0:1:g.174706_174707delTT:0	8,4,1,2,3,19,0,29:1:1:2:0/3:2/3:0.25:0:1:g.174706delT:0
chr2_ref_v2	175061	.	A	T	.	PASS	IntersectsRepeat=1;RepeatCorrectionApplied=0	SAC:ACF:DF:PD:GT:SGT:SF:SV:SIG:MT:PAC	130,111,0,0:1:1:2:0/0:./.:.:0	153,182,0,0:1:1:2:0/0:./.:.:0:0:.:.	111,103,0,0:1:1:2:0/0:./.:.:0:0:.:.	32,51,56,52:1:1:2:0/1:1/1:0.125:0:1:g.175061A>T:0
chr2_ref_v2	177423	.	C	T	.	PASS	IntersectsRepeat=1;RepeatCorrectionApplied=0	SAC:ACF:DF:PD:GT:SGT:SF:SV:SIG:MT:PAC	105,100,0,0:1:1:2:0/0:./.:.:0	138,168,0,1:1:1:2:0/0:./.:.:0:0:.:.	46,64,44,61:1:1:2:0/1:./.:.:0:1:g.177423C>T:0	88,102,0,0:1:1:2:0/0:./.:.:0:0:.:.
chr2_ref_v2	177939	.	C	T	.	PASS	IntersectsRepeat=1;RepeatCorrectionApplied=0	SAC:ACF:DF:PD:GT:SGT:SF:SV:SIG:MT:PAC	82,110,0,0:1:1:2:0/0:./.:.:0	126,168,1,0:1:1:2:0/0:./.:.:0:0:.:.	91,118,0,0:1:1:2:0/0:./.:.:0:0:.:.	47,56,42,43:1:1:2:0/1:0/0:0.125:0:1:g.177939C>T:0
chr2_ref_v2	180612	.	G	A	.	PASS	IntersectsRepeat=0;RepeatCorrectionApplied=0	SAC:ACF:DF:PD:GT:SGT:SF:SV:SIG:MT:PAC	95,91,0,0:1:1:2:0/0:./.:.:0	138,142,0,0:1:1:2:0/0:./.:.:0:0:.:.	110,100,0,0:1:1:2:0/0:./.:.:0:0:.:.	33,37,49,29:1:1:2:0/1:./.:.:0:1:g.180612G>A:0
chr2_ref_v2	180960	.	T	C	.	PASS	IntersectsRepeat=0;RepeatCorrectionApplied=0	SAC:ACF:DF:PD:GT:SGT:SF:SV:SIG:MT:PAC	100,111,0,0:1:1:2:0/0:./.:.:0	128,134,0,0:1:1:2:0/0:./.:.:0:0:.:.	46,47,54,48:1:1:2:0/1:./.:.:0:1:g.180960T>C:0	105,106,0,0:1:1:2:0/0:./.:.:0:0:.:.
chr2_ref_v2	181837	.	C	T	.	PASS	IntersectsRepeat=0;RepeatCorrectionApplied=0	SAC:ACF:DF:PD:GT:SGT:SF:SV:SIG:MT:PAC	92,75,0,0:1:1:2:0/0:./.:.:0	129,100,0,0:1:1:2:0/0:./.:.:0:0:.:.	52,47,47,44:1:1:2:0/1:./.:.:0:1:g.181837C>T:0	90,91,0,0:1:1:2:0/0:./.:.:0:0:.:.
chr2_ref_v2	183075	.	A	G	.	PASS	IntersectsRepeat=0;RepeatCorrectionApplied=0	SAC:ACF:DF:PD:GT:SGT:SF:SV:SIG:MT:PAC	98,73,10,10:1:1:2:0/0:0/1:0.25:1	178,149,0,0:1:1:2:0/0:./.:.:0:0:.:.	132,92,1,0:1:1:2:0/0:./.:.:0:0:.:.	104,83,0,0:1:1:2:0/0:./.:.:0:0:.:.
chr2_ref_v2	183844	.	T	C	.	PASS	IntersectsRepeat=0;RepeatCorrectionApplied=0	SAC:ACF:DF:PD:GT:SGT:SF:SV:SIG:MT:PAC	94,155,0,0:1:1:2:0/0:./.:.:0	146,177,0,0:1:1:2:0/0:./.:.:0:0:.:.	108,124,0,1:1:1:2:0/0:./.:.:0:0:.:.	51,63,37,57:1:1:2:0/1:0/0:0.125:0:1:g.183844T>C:0
chr2_ref_v2	184197	.	AT	A	.	PASS	IntersectsRepeat=1;RepeatCorrectionApplied=1	SAC:ACF:DF:PD:GT:SGT:SF:SV:SIG:MT:PAC	119,77,5,1:1:1:2:0/0:./.:.:0	81,72,83,60:1:1:2:0/1:0/0:0.125:0:1:g.184198delT:0	111,90,1,1:1:1:2:0/0:./.:.:0:0:.:.	133,85,3,2:1:1:2:0/0:./.:.:0:0:.:.
chr2_ref_v2	184252	.	T	C	.	PASS	IntersectsRepeat=1;RepeatCorrectionApplied=0	SAC:ACF:DF:PD:GT:SGT:SF:SV:SIG:MT:PAC	146,77,1,0:1:1:2:0/0:./.:.:0	92,69,88,50:1:1:2:0/1:0/0:0.125:0:1:g.184252T>C:0	123,90,0,1:1:1:2:0/0:./.:.:0:0:.:.	145,89,0,0:1:1:2:0/0:./.:.:0:0:.:.
chr2_ref_v2	184430	.	CT	C	.	PASS	IntersectsRepeat=1;RepeatCorrectionApplied=1	SAC:ACF:DF:PD:GT:SGT:SF:SV:SIG:MT:PAC	96,141,0,1:1:1:2:0/0:./.:.:0	147,171,0,0:1:1:2:0/0:./.:.:0:0:.:.	41,48,45,41:1:1:2:0/1:./.:.:0:1:g.184431delT:0	105,131,0,0:1:1:2:0/0:./.:.:0:0:.:.
chr2_ref_v2	185814	.	G	A	.	PASS	IntersectsRepeat=0;RepeatCorrectionApplied=0	SAC:ACF:DF:PD:GT:SGT:SF:SV:SIG:MT:PAC	80,114,0,0:1:1:2:0/0:./.:.:0	113,153,0,0:1:1:2:0/0:./.:.:0:0:.:.	92,77,0,0:1:1:2:0/0:./.:.:0:0:.:.	35,48,39,59:1:1:2:0/1:1/1:0.125:0:1:g.185814G>A:0
chr2_ref_v2	186314	.	G	A	.	PASS	IntersectsRepeat=1;RepeatCorrectionApplied=0	SAC:ACF:DF:PD:GT:SGT:SF:SV:SIG:MT:PAC	95,104,0,0:1:1:2:0/0:./.:.:0	164,152,0,1:1:1:2:0/0:./.:.:0:0:.:.	42,49,40,55:1:1:2:0/1:./.:.:0:1:g.186314G>A:0	99,116,0,0:1:1:2:0/0:./.:.:0:0:.:.
chr2_ref_v2	187110	.	C	A	.	PASS	IntersectsRepeat=0;RepeatCorrectionApplied=0	SAC:ACF:DF:PD:GT:SGT:SF:SV:SIG:MT:PAC	116,115,0,0:1:1:2:0/0:./.:.:0	147,180,2,0:1:1:2:0/0:./.:.:0:0:.:.	126,137,0,1:1:1:2:0/0:./.:.:0:0:.:.	71,55,51,51:1:1:2:0/1:0/0:0.125:0:1:g.187110C>A:0
chr2_ref_v2	189678	.	C	T	.	PASS	IntersectsRepeat=0;RepeatCorrectionApplied=0	SAC:ACF:DF:PD:GT:SGT:SF:SV:SIG:MT:PAC	126,94,0,0:1:1:2:0/0:./.:.:0	148,121,0,0:1:1:2:0/0:./.:.:0:0:.:.	79,51,69,40:1:1:2:0/1:0/0:0.125:0:1:g.189678C>T:0	96,71,0,0:1:1:2:0/0:./.:.:0:0:.:.
chr2_ref_v2	190201	.	C	T	.	PASS	IntersectsRepeat=0;RepeatCorrectionApplied=0	SAC:ACF:DF:PD:GT:SGT:SF:SV:SIG:MT:PAC	94,102,1,0:1:1:2:0/0:./.:.:0	141,144,0,0:1:1:2:0/0:./.:.:0:0:.:.	51,46,45,59:1:1:2:0/1:./.:.:0:1:g.190201C>T:0	93,91,0,0:1:1:2:0/0:./.:.:0:0:.:.
chr2_ref_v2	191545	.	A	G	.	PASS	IntersectsRepeat=1;RepeatCorrectionApplied=0	SAC:ACF:DF:PD:GT:SGT:SF:SV:SIG:MT:PAC	55,54,58,48:1:1:2:0/1:./.:.:0	160,148,0,0:1:1:2:0/0:./.:.:0:1:g.191544_191546G>A:1	123,79,0,0:1:1:2:0/0:./.:.:0:1:g.191544_191546G>A:1	105,104,0,0:1:1:2:0/0:./.:.:0:1:g.191544_191546G>A:1
chr2_ref_v2	192223	.	CT	C	.	PASS	IntersectsRepeat=1;RepeatCorrectionApplied=1	SAC:ACF:DF:PD:GT:SGT:SF:SV:SIG:MT:PAC	68,50,14,10:1:1:2:0/0:./.:.:0	8,8,95,77:1:1:2:1/1:0/1:0.125:0:1:g.192224delT,g.192224delT:0,1	64,65,11,8:1:1:2:0/0:./.:.:0:0:.:.	50,54,8,7:1:1:2:0/0:./.:.:0:0:.:.
chr2_ref_v2	193613	.	C	T	.	PASS	IntersectsRepeat=0;RepeatCorrectionApplied=0	SAC:ACF:DF:PD:GT:SGT:SF:SV:SIG:MT:PAC	70,64,0,0:1:1:2:0/0:./.:.:0	113,105,0,0:1:1:2:0/0:./.:.:0:0:.:.	77,106,0,0:1:1:2:0/0:./.:.:0:0:.:.	43,46,44,37:1:1:2:0/1:./.:.:0:1:g.193613C>T:0
chr2_ref_v2	193956	.	G	A	.	PASS	IntersectsRepeat=1;RepeatCorrectionApplied=0	SAC:ACF:DF:PD:GT:SGT:SF:SV:SIG:MT:PAC	72,87,0,0:1:1:2:0/0:./.:.:0	108,121,0,0:1:1:2:0/0:./.:.:0:0:.:.	97,111,0,0:1:1:2:0/0:./.:.:0:0:.:.	37,40,39,32:1:1:2:0/1:./.:.:0:1:g.193956G>A:0
chr2_ref_v2	195339	.	G	A	.	PASS	IntersectsRepeat=1;RepeatCorrectionApplied=0	SAC:ACF:DF:PD:GT:SGT:SF:SV:SIG:MT:PAC	125,96,0,0:1:1:2:0/0:./.:.:0	82,75,71,74:1:1:2:0/1:./.:.:0:1:g.195339G>A:0	136,91,0,0:1:1:2:0/0:./.:.:0:0:.:.	73,76,0,0:1:1:2:0/0:./.:.:0:0:.:.
chr2_ref_v2	196015	.	T	C	.	PASS	IntersectsRepeat=0;RepeatCorrectionApplied=0	SAC:ACF:DF:PD:GT:SGT:SF:SV:SIG:MT:PAC	84,80,0,0:1:1:2:0/0:./.:.:0	119,136,0,0:1:1:2:0/0:./.:.:0:0:.:.	93,92,0,0:1:1:2:0/0:./.:.:0:0:.:.	40,59,37,51:1:1:2:0/1:./.:.:0:1:g.196015T>C:0
chr2_ref_v2	196353	.	GA	G	.	PASS	IntersectsRepeat=1;RepeatCorrectionApplied=1	SAC:ACF:DF:PD:GT:SGT:SF:SV:SIG:MT:PAC	78,113,1,1:1:1:2:0/0:./.:.:0	52,74,41,82:1:1:2:0/1:0/0:0.125:0:1:g.196354delA:0	64,97,2,2:1:1:2:0/0:./.:.:0:0:.:.	77,95,2,1:1:1:2:0/0:./.:.:0:0:.:.
chr2_ref_v2	196536	.	C	T	.	PASS	IntersectsRepeat=0;RepeatCorrectionApplied=0	SAC:ACF:DF:PD:GT:SGT:SF:SV:SIG:MT:PAC	97,90,0,0:1:1:2:0/0:./.:.:0	113,109,1,1:1:1:2:0/0:./.:.:0:0:.:.	48,35,43,37:1:1:2:0/1:./.:.:0:1:g.196536C>T:0	91,62,0,0:1:1:2:0/0:./.:.:0:0:.:.
chr2_ref_v2	196955	.	AT	A	.	PASS	IntersectsRepeat=1;RepeatCorrectionApplied=1	SAC:ACF:DF:PD:GT:SGT:SF:SV:SIG:MT:PAC	94,118,0,1:1:1:2:0/0:./.:.:0	73,82,71,80:1:1:2:0/1:0/0:0.125:0:1:g.196956delT:0	90,102,0,2:1:1:2:0/0:./.:.:0:0:.:.	78,101,3,1:1:1:2:0/0:./.:.:0:0:.:.
chr2_ref_v2	197016	.	G	A	.	ExcRegion	IntersectsRepeat=0;RepeatCorrectionApplied=0	SAC:ACF:DF:PD:GT:SGT:SF:SV:SIG:MT:PAC	86,122,0,0:1:1:2:./.:./.:.:0	176,176,0,0:1:1:2:./.:./.:.:0:0:.:.	83,117,0,0:1:1:2:./.:./.:.:0:0:.:.	54,73,48,49:1:1:2:./.:./.:.:0:1:.:.
chr2_ref_v2	197704	.	G	A	.	PASS	IntersectsRepeat=1;RepeatCorrectionApplied=0	SAC:ACF:DF:PD:GT:SGT:SF:SV:SIG:MT:PAC	60,72,0,0:1:1:2:0/0:./.:.:0	37,56,22,33:1:1:2:0/1:0/0:0.25:0:1:g.197704G>A:0	72,64,0,0:1:1:2:0/0:./.:.:0:0:.:.	67,85,0,0:1:1:2:0/0:./.:.:0:0:.:.
chr2_ref_v2	198348	.	CT	C	.	PASS	IntersectsRepeat=1;RepeatCorrectionApplied=1	SAC:ACF:DF:PD:GT:SGT:SF:SV:SIG:MT:PAC	120,132,4,1:1:1:2:0/0:./.:.:0	97,98,79,84:1:1:2:0/1:0/0:0.125:0:1:g.198349delT:0	121,146,0,2:1:1:2:0/0:./.:.:0:0:.:.	98,133,0,0:1:1:2:0/0:./.:.:0:0:.:.
chr2_ref_v2	198596	.	C	T	.	PASS	IntersectsRepeat=0;RepeatCorrectionApplied=0	SAC:ACF:DF:PD:GT:SGT:SF:SV:SIG:MT:PAC	91,85,0,0:1:1:2:0/0:./.:.:0	165,107,0,0:1:1:2:0/0:./.:.:0:0:.:.	43,44,42,52:1:1:2:0/1:./.:.:0:1:g.198596C>T:0	86,77,0,0:1:1:2:0/0:./.:.:0:0:.:.
chr2_ref_v2	202168	.	G	A	.	PASS	IntersectsRepeat=0;RepeatCorrectionApplied=0	SAC:ACF:DF:PD:GT:SGT:SF:SV:SIG:MT:PAC	77,86,0,0:1:1:2:0/0:./.:.:0	129,148,0,1:1:1:2:0/0:./.:.:0:0:.:.	87,90,0,0:1:1:2:0/0:./.:.:0:0:.:.	47,51,33,46:1:1:2:0/1:0/0:0.125:0:1:g.202168G>A:0
chr2_ref_v2	202294	.	A	C	.	PASS	IntersectsRepeat=0;RepeatCorrectionApplied=0	SAC:ACF:DF:PD:GT:SGT:SF:SV:SIG:MT:PAC	72,32,0,21:1:1:2:0/0:0/1:0.25:0	98,49,1,31:1:1:2:0/0:0/1:0.25:0:0:.:.	79,23,0,25:1:1:2:0/0:0/1:0.5:0:0:.:.	71,27,0,32:1:1:2:0/0:0/1:0.5:0:0:.:.
chr2_ref_v2	202695	.	A	G	.	PASS	IntersectsRepeat=0;RepeatCorrectionApplied=0	SAC:ACF:DF:PD:GT:SGT:SF:SV:SIG:MT:PAC	65,85,0,0:1:1:2:0/0:./.:.:0	100,105,0,0:1:1:2:0/0:./.:.:0:0:.:.	68,86,0,0:1:1:2:0/0:./.:.:0:0:.:.	45,28,25,17:1:1:2:0/1:0/0:0.25:0:1:g.202695A>G:0
chr2_ref_v2	203229	.	A	T	.	PASS	IntersectsRepeat=0;RepeatCorrectionApplied=0	SAC:ACF:DF:PD:GT:SGT:SF:SV:SIG:MT:PAC	54,104,0,0:1:1:2:0/0:./.:.:0	89,144,0,0:1:1:2:0/0:./.:.:0:0:.:.	68,87,0,0:1:1:2:0/0:./.:.:0:0:.:.	29,38,26,45:1:1:2:0/1:./.:.:0:1:g.203229A>T:0
chr2_ref_v2	204654	.	C	T	.	PASS	IntersectsRepeat=0;RepeatCorrectionApplied=0	SAC:ACF:DF:PD:GT:SGT:SF:SV:SIG:MT:PAC	133,108,0,0:1:1:2:0/0:./.:.:0	187,146,0,0:1:1:2:0/0:./.:.:0:0:.:.	50,60,60,56:1:1:2:0/1:./.:.:0:1:g.204654C>T:0	105,104,0,0:1:1:2:0/0:./.:.:0:0:.:.
chr2_ref_v2	205478	.	C	T	.	PASS	IntersectsRepeat=0;RepeatCorrectionApplied=0	SAC:ACF:DF:PD:GT:SGT:SF:SV:SIG:MT:PAC	119,101,0,0:1:1:2:0/0:./.:.:0	192,140,0,0:1:1:2:0/0:./.:.:0:0:.:.	72,47,58,42:1:1:2:0/1:0/0:0.125:0:1:g.205478C>T:0	99,81,0,0:1:1:2:0/0:./.:.:0:0:.:.
chr2_ref_v2	205890	.	G	A	.	PASS	IntersectsRepeat=0;RepeatCorrectionApplied=0	SAC:ACF:DF:PD:GT:SGT:SF:SV:SIG:MT:PAC	98,115,0,0:1:1:2:0/0:./.:.:0	133,148,1,1:1:1:2:0/0:./.:.:0:0:.:.	101,109,0,0:1:1:2:0/0:./.:.:0:0:.:.	44,41,42,52:1:1:2:0/1:./.:.:0:1:g.205890G>A:0
chr2_ref_v2	207012	.	GTT	G,GT,GTTT	.	PASS	IntersectsRepeat=1;RepeatCorrectionApplied=1	SAC:ACF:DF:PD:GT:SGT:SF:SV:SIG:MT:PAC	30,34,0,0,8,8,5,3:1:1:2:0/0:0/3:0.125:0	8,8,9,8,34,34,31,37:1:1:2:0/3:2/3:0.5:0:1:g.207012_207013insT:0	30,18,39,32,7,9,2,4:1:1:2:0/1:1/3:0.125:0:1:g.207013_207014delTT:0	35,45,2,3,9,9,6,7:1:1:2:0/3:0/2:0.25:0:0:.:.
chr2_ref_v2	207878	.	G	A	.	PASS	IntersectsRepeat=1;RepeatCorrectionApplied=0	SAC:ACF:DF:PD:GT:SGT:SF:SV:SIG:MT:PAC	113,118,0,0:1:1:2:0/0:./.:.:0	168,151,0,0:1:1:2:0/0:./.:.:0:0:.:.	135,111,0,0:1:1:2:0/0:./.:.:0:0:.:.	37,31,46,53:1:1:2:0/1:1/1:0.125:0:1:g.207878G>A:0
chr2_ref_v2	208895	.	C	T	.	PASS	IntersectsRepeat=1;RepeatCorrectionApplied=0	SAC:ACF:DF:PD:GT:SGT:SF:SV:SIG:MT:PAC	87,102,0,0:1:1:2:0/0:./.:.:0	126,153,0,0:1:1:2:0/0:./.:.:0:0:.:.	116,88,0,0:1:1:2:0/0:./.:.:0:0:.:.	51,52,64,53:1:1:2:0/1:1/1:0.125:0:1:g.208895C>T:0
chr2_ref_v2	209392	.	T	A	.	PASS	IntersectsRepeat=1;RepeatCorrectionApplied=0	SAC:ACF:DF:PD:GT:SGT:SF:SV:SIG:MT:PAC	119,113,0,0:1:1:2:0/0:./.:.:0	151,147,0,0:1:1:2:0/0:./.:.:0:0:.:.	128,98,1,0:1:1:2:0/0:./.:.:0:0:.:.	56,48,33,66:1:1:2:0/1:./.:.:0:1:g.209392T>A:0
chr2_ref_v2	210819	.	G	A	.	PASS	IntersectsRepeat=0;RepeatCorrectionApplied=0	SAC:ACF:DF:PD:GT:SGT:SF:SV:SIG:MT:PAC	94,102,0,0:1:1:2:0/0:./.:.:0	68,69,78,65:1:1:2:0/1:./.:.:0:1:g.210819G>A:0	114,95,0,0:1:1:2:0/0:./.:.:0:0:.:.	118,82,1,0:1:1:2:0/0:./.:.:0:0:.:.
chr2_ref_v2	211277	.	A	G	.	PASS	IntersectsRepeat=0;RepeatCorrectionApplied=0	SAC:ACF:DF:PD:GT:SGT:SF:SV:SIG:MT:PAC	77,71,56,51:1:1:2:0/1:0/0:0.125:0	168,168,0,1:1:1:2:0/0:./.:.:0:1:g.211276_211278G>A:1	136,113,0,0:1:1:2:0/0:./.:.:0:1:g.211276_211278G>A:1	121,99,0,0:1:1:2:0/0:./.:.:0:1:g.211276_211278G>A:1
chr2_ref_v2	211607	.	A	G	.	PASS	IntersectsRepeat=1;RepeatCorrectionApplied=0	SAC:ACF:DF:PD:GT:SGT:SF:SV:SIG:MT:PAC	45,54,46,39:1:1:2:0/1:0/0:0.125:0	136,143,0,0:1:1:2:0/0:./.:.:0:1:g.211606_211608G>A:1	113,95,2,0:1:1:2:0/0:./.:.:0:1:g.211606_211608G>A:1	89,86,0,0:1:1:2:0/0:./.:.:0:1:g.211606_211608G>A:1
chr2_ref_v2	211916	.	T	A	.	PASS	IntersectsRepeat=1;RepeatCorrectionApplied=0	SAC:ACF:DF:PD:GT:SGT:SF:SV:SIG:MT:PAC	135,116,0,0:1:1:2:0/0:./.:.:0	180,183,1,0:1:1:2:0/0:./.:.:0:0:.:.	124,118,0,0:1:1:2:0/0:./.:.:0:0:.:.	65,51,55,65:1:1:2:0/1:./.:.:0:1:g.211916T>A:0
chr2_ref_v2	212112	.	TA	T	.	PASS	IntersectsRepeat=1;RepeatCorrectionApplied=1	SAC:ACF:DF:PD:GT:SGT:SF:SV:SIG:MT:PAC	83,130,0,1:1:1:2:0/0:./.:.:0	126,136,0,0:1:1:2:0/0:./.:.:0:0:.:.	41,53,45,51:1:1:2:0/1:./.:.:0:1:g.212113delA:0	94,123,0,0:1:1:2:0/0:./.:.:0:0:.:.
chr2_ref_v2	212510	.	TA	T	.	PASS	IntersectsRepeat=1;RepeatCorrectionApplied=1	SAC:ACF:DF:PD:GT:SGT:SF:SV:SIG:MT:PAC	82,65,3,11:1:1:2:0/0:./.:.:0	1,1,118,126:1:1:2:1/1:./.:.:0:1:g.212511delA,g.212511delA:0,1	46,67,22,15:1:1:2:0/0:0/1:0.125:0:1:.:	46,39,62,42:1:1:2:0/1:0/0:0.125:0:1:g.212511delA:0
chr2_ref_v2	212873	.	A	G,T	.	PASS	IntersectsRepeat=0;RepeatCorrectionApplied=0	SAC:ACF:DF:PD:GT:SGT:SF:SV:SIG:MT:PAC	72,115,0,0,0,0:1:1:2:0/0:./.:.:0	65,83,1,0,55,52:1:1:2:0/2:0/0:0.125:0:1:g.212873A>T:0	57,65,29,40,0,0:1:1:2:0/1:0/0:0.25:0:1:g.212873A>G:0	88,111,0,0,0,0:1:1:2:0/0:./.:.:0:0:.:.
chr2_ref_v2	212954	.	G	A	.	PASS	IntersectsRepeat=0;RepeatCorrectionApplied=0	SAC:ACF:DF:PD:GT:SGT:SF:SV:SIG:MT:PAC	76,90,0,0:1:1:2:0/0:./.:.:0	113,153,0,0:1:1:2:0/0:./.:.:0:0:.:.	67,90,0,0:1:1:2:0/0:./.:.:0:0:.:.	26,37,44,36:1:1:2:0/1:1/1:0.125:0:1:g.212954G>A:0
chr2_ref_v2	213040	.	C	T	.	PASS	IntersectsRepeat=0;RepeatCorrectionApplied=0	SAC:ACF:DF:PD:GT:SGT:SF:SV:SIG:MT:PAC	50,43,0,0:1:1:2:0/0:./.:.:0	79,52,0,0:1:1:2:0/0:./.:.:0:0:.:.	59,39,0,0:1:1:2:0/0:./.:.:0:0:.:.	21,29,32,31:1:1:2:0/1:1/1:0.125:0:1:g.213040C>T:0
chr2_ref_v2	213185	.	A	T	.	PASS	IntersectsRepeat=0;RepeatCorrectionApplied=0	SAC:ACF:DF:PD:GT:SGT:SF:SV:SIG:MT:PAC	118,84,0,0:1:1:2:0/0:./.:.:0	133,87,0,0:1:1:2:0/0:./.:.:0:0:.:.	100,82,0,0:1:1:2:0/0:./.:.:0:0:.:.	53,43,4,19:1:1:2:0/0:0/1:0.5:0:1:.:
chr2_ref_v2	214906	.	GT	G	.	PASS	IntersectsRepeat=1;RepeatCorrectionApplied=1	SAC:ACF:DF:PD:GT:SGT:SF:SV:SIG:MT:PAC	109,91,1,0:1:1:2:0/0:./.:.:0	141,133,2,0:1:1:2:0/0:./.:.:0:0:.:.	65,53,45,50:1:1:2:0/1:0/0:0.125:0:1:g.214907delT:0	83,81,0,1:1:1:2:0/0:./.:.:0:0:.:.
chr2_ref_v2	215284	.	A	G	.	PASS	IntersectsRepeat=0;RepeatCorrectionApplied=0	SAC:ACF:DF:PD:GT:SGT:SF:SV:SIG:MT:PAC	157,70,0,0:1:1:2:0/0:./.:.:0	207,114,0,1:1:1:2:0/0:./.:.:0:0:.:.	73,33,76,46:1:1:2:0/1:1/1:0.125:0:1:g.215284A>G:0	115,90,0,1:1:1:2:0/0:./.:.:0:0:.:.
chr2_ref_v2	215395	.	A	G	.	PASS	IntersectsRepeat=0;RepeatCorrectionApplied=0	SAC:ACF:DF:PD:GT:SGT:SF:SV:SIG:MT:PAC	107,118,0,0:1:1:2:0/0:./.:.:0	196,158,1,0:1:1:2:0/0:./.:.:0:0:.:.	127,106,0,0:1:1:2:0/0:./.:.:0:0:.:.	57,50,58,54:1:1:2:0/1:./.:.:0:1:g.215395A>G:0
chr2_ref_v2	215548	.	C	T	.	PASS	IntersectsRepeat=0;RepeatCorrectionApplied=0	SAC:ACF:DF:PD:GT:SGT:SF:SV:SIG:MT:PAC	133,116,0,0:1:1:2:0/0:./.:.:0	169,178,0,0:1:1:2:0/0:./.:.:0:0:.:.	67,65,72,69:1:1:2:0/1:./.:.:0:1:g.215548C>T:0	105,108,0,0:1:1:2:0/0:./.:.:0:0:.:.
chr2_ref_v2	215868	.	T	C	.	PASS	IntersectsRepeat=1;RepeatCorrectionApplied=0	SAC:ACF:DF:PD:GT:SGT:SF:SV:SIG:MT:PAC	85,47,0,0:1:1:2:0/0:./.:.:0	122,63,0,0:1:1:2:0/0:./.:.:0:0:.:.	41,33,40,24:1:1:2:0/1:0/0:0.125:0:1:g.215868T>C:0	87,47,0,0:1:1:2:0/0:./.:.:0:0:.:.
chr2_ref_v2	217535	.	C	T	.	PASS	IntersectsRepeat=1;RepeatCorrectionApplied=0	SAC:ACF:DF:PD:GT:SGT:SF:SV:SIG:MT:PAC	121,123,0,0:1:1:2:0/0:./.:.:0	184,176,0,0:1:1:2:0/0:./.:.:0:0:.:.	48,50,67,63:1:1:2:0/1:1/1:0.125:0:1:g.217535C>T:0	121,91,0,0:1:1:2:0/0:./.:.:0:0:.:.
chr2_ref_v2	217793	.	T	A	.	PASS	IntersectsRepeat=0;RepeatCorrectionApplied=0	SAC:ACF:DF:PD:GT:SGT:SF:SV:SIG:MT:PAC	91,103,0,0:1:1:2:0/0:./.:.:0	61,90,72,70:1:1:2:0/1:./.:.:0:1:g.217793T>A:0	88,111,0,1:1:1:2:0/0:./.:.:0:0:.:.	101,126,0,0:1:1:2:0/0:./.:.:0:0:.:.
chr2_ref_v2	218228	.	TA	T	.	PASS	IntersectsRepeat=1;RepeatCorrectionApplied=1	SAC:ACF:DF:PD:GT:SGT:SF:SV:SIG:MT:PAC	100,114,1,1:1:1:2:0/0:./.:.:0	112,146,1,1:1:1:2:0/0:./.:.:0:0:.:.	74,105,0,1:1:1:2:0/0:./.:.:0:0:.:.	46,61,42,50:1:1:2:0/1:0/0:0.125:0:1:g.218229delA:0
chr2_ref_v2	218257	.	C	T	.	PASS	IntersectsRepeat=0;RepeatCorrectionApplied=0	SAC:ACF:DF:PD:GT:SGT:SF:SV:SIG:MT:PAC	97,121,0,0:1:1:2:0/0:./.:.:0	126,156,0,0:1:1:2:0/0:./.:.:0:0:.:.	76,115,0,0:1:1:2:0/0:./.:.:0:0:.:.	50,64,53,56:1:1:2:0/1:./.:.:0:1:g.218257C>T:0
chr2_ref_v2	219558	.	A	G	.	PASS	IntersectsRepeat=0;RepeatCorrectionApplied=0	SAC:ACF:DF:PD:GT:SGT:SF:SV:SIG:MT:PAC	108,99,0,0:1:1:2:0/0:./.:.:0	144,155,0,0:1:1:2:0/0:./.:.:0:0:.:.	51,42,59,64:1:1:2:0/1:1/1:0.125:0:1:g.219558A>G:0	95,93,0,0:1:1:2:0/0:./.:.:0:0:.:.
chr2_ref_v2	219706	.	CT	C	.	PASS	IntersectsRepeat=1;RepeatCorrectionApplied=1	SAC:ACF:DF:PD:GT:SGT:SF:SV:SIG:MT:PAC	86,105,0,0:1:1:2:0/0:./.:.:0	128,130,0,0:1:1:2:0/0:./.:.:0:0:.:.	78,99,0,0:1:1:2:0/0:./.:.:0:0:.:.	50,39,42,46:1:1:2:0/1:./.:.:0:1:g.219707delT:0
chr2_ref_v2	220107	.	G	A	.	PASS	IntersectsRepeat=0;RepeatCorrectionApplied=0	SAC:ACF:DF:PD:GT:SGT:SF:SV:SIG:MT:PAC	110,92,1,0:1:1:2:0/0:./.:.:0	81,58,80,48:1:1:2:0/1:./.:.:0:1:g.220107G>A:0	95,100,0,0:1:1:2:0/0:./.:.:0:0:.:.	81,84,0,0:1:1:2:0/0:./.:.:0:0:.:.
chr2_ref_v2	221279	.	AGT	A	.	ExcRegion	IntersectsRepeat=1;RepeatCorrectionApplied=1	SAC:ACF:DF:PD:GT:SGT:SF:SV:SIG:MT:PAC	0,0,0,1:0:1:2:./.:./.:.:0	0,0,0,0:0:1:2:./.:./.:.:0:0:.:.	0,0,0,0:0:1:2:./.:./.:.:0:0:.:.	0,0,0,10:0:1:2:./.:./.:.:0:0:.:.
chr2_ref_v2	228431	.	T	C	.	PASS	IntersectsRepeat=0;RepeatCorrectionApplied=0	SAC:ACF:DF:PD:GT:SGT:SF:SV:SIG:MT:PAC	116,110,0,0:1:1:2:0/0:./.:.:0	70,80,68,91:1:1:2:0/1:./.:.:0:1:g.228431T>C:0	119,111,0,0:1:1:2:0/0:./.:.:0:0:.:.	96,86,0,0:1:1:2:0/0:./.:.:0:0:.:.
chr2_ref_v2	228916	.	CT	C	.	PASS	IntersectsRepeat=1;RepeatCorrectionApplied=1	SAC:ACF:DF:PD:GT:SGT:SF:SV:SIG:MT:PAC	87,109,1,0:1:1:2:0/0:./.:.:0	162,170,0,1:1:1:2:0/0:./.:.:0:0:.:.	83,110,0,0:1:1:2:0/0:./.:.:0:0:.:.	47,40,42,38:1:1:2:0/1:./.:.:0:1:g.228917delT:0
chr2_ref_v2	229477	.	T	C	.	PASS	IntersectsRepeat=1;RepeatCorrectionApplied=0	SAC:ACF:DF:PD:GT:SGT:SF:SV:SIG:MT:PAC	118,132,0,0:1:1:2:0/0:./.:.:0	178,183,0,0:1:1:2:0/0:./.:.:0:0:.:.	124,119,0,0:1:1:2:0/0:./.:.:0:0:.:.	58,43,52,44:1:1:2:0/1:./.:.:0:1:g.229477T>C:0
chr2_ref_v2	230070	.	T	C	.	PASS	IntersectsRepeat=1;RepeatCorrectionApplied=0	SAC:ACF:DF:PD:GT:SGT:SF:SV:SIG:MT:PAC	82,122,0,0:1:1:2:0/0:./.:.:0	144,167,0,1:1:1:2:0/0:./.:.:0:0:.:.	41,74,58,58:1:1:2:0/1:./.:.:0:1:g.230070T>C:0	77,101,0,0:1:1:2:0/0:./.:.:0:0:.:.
chr2_ref_v2	231024	.	C	A	.	PASS	IntersectsRepeat=1;RepeatCorrectionApplied=0	SAC:ACF:DF:PD:GT:SGT:SF:SV:SIG:MT:PAC	57,65,55,53:1:1:2:0/1:./.:.:0	158,170,0,1:1:1:2:0/0:./.:.:0:1:g.231023_231025A>C:1	130,129,0,1:1:1:2:0/0:./.:.:0:1:g.231023_231025A>C:1	121,106,1,0:1:1:2:0/0:./.:.:0:1:g.231023_231025A>C:1
chr2_ref_v2	231076	.	G	A	.	PASS	IntersectsRepeat=1;RepeatCorrectionApplied=0	SAC:ACF:DF:PD:GT:SGT:SF:SV:SIG:MT:PAC	100,108,0,0:1:1:2:0/0:./.:.:0	60,68,83,76:1:1:2:0/1:1/1:0.125:0:1:g.231076G>A:0	106,117,0,0:1:1:2:0/0:./.:.:0:0:.:.	105,109,0,0:1:1:2:0/0:./.:.:0:0:.:.
chr2_ref_v2	231169	.	C	A	.	PASS	IntersectsRepeat=1;RepeatCorrectionApplied=0	SAC:ACF:DF:PD:GT:SGT:SF:SV:SIG:MT:PAC	115,119,0,0:1:1:2:0/0:./.:.:0	179,160,0,1:1:1:2:0/0:./.:.:0:0:.:.	61,55,59,81:1:1:2:0/1:1/1:0.125:0:1:g.231169C>A:0	107,110,0,0:1:1:2:0/0:./.:.:0:0:.:.
chr2_ref_v2	231868	.	G	A	.	PASS	IntersectsRepeat=1;RepeatCorrectionApplied=0	SAC:ACF:DF:PD:GT:SGT:SF:SV:SIG:MT:PAC	110,119,0,0:1:1:2:0/0:./.:.:0	170,172,0,1:1:1:2:0/0:./.:.:0:0:.:.	100,114,0,0:1:1:2:0/0:./.:.:0:0:.:.	50,47,55,49:1:1:2:0/1:./.:.:0:1:g.231868G>A:0
chr2_ref_v2	233112	.	G	GA	.	PASS	IntersectsRepeat=1;RepeatCorrectionApplied=1	SAC:ACF:DF:PD:GT:SGT:SF:SV:SIG:MT:PAC	132,109,0,0:1:1:2:0/0:./.:.:0	137,170,0,0:1:1:2:0/0:./.:.:0:0:.:.	50,64,44,57:1:1:2:0/1:./.:.:0:1:g.233112_233113insA:0	95,91,0,0:1:1:2:0/0:./.:.:0:0:.:.
chr2_ref_v2	233607	.	C	T	.	PASS	IntersectsRepeat=0;RepeatCorrectionApplied=0	SAC:ACF:DF:PD:GT:SGT:SF:SV:SIG:MT:PAC	120,109,0,0:1:1:2:0/0:./.:.:0	72,68,76,100:1:1:2:0/1:1/1:0.125:0:1:g.233607C>T:0	125,118,1,0:1:1:2:0/0:./.:.:0:0:.:.	112,100,0,0:1:1:2:0/0:./.:.:0:0:.:.
chr2_ref_v2	237034	.	CA	C	.	PASS	IntersectsRepeat=1;RepeatCorrectionApplied=1	SAC:ACF:DF:PD:GT:SGT:SF:SV:SIG:MT:PAC	51,31,56,34:1:1:2:0/1:./.:.:0	74,68,76,66:1:1:2:0/1:./.:.:0:0:.:.	63,52,47,35:1:1:2:0/1:0/0:0.25:0:0:.:.	45,36,47,40:1:1:2:0/1:./.:.:0:0:.:.
chr2_ref_v2	239443	.	C	T	.	PASS	IntersectsRepeat=0;RepeatCorrectionApplied=0	SAC:ACF:DF:PD:GT:SGT:SF:SV:SIG:MT:PAC	116,93,0,0:1:1:2:0/0:./.:.:0	157,130,0,0:1:1:2:0/0:./.:.:0:0:.:.	57,46,67,49:1:1:2:0/1:./.:.:0:1:g.239443C>T:0	81,94,0,0:1:1:2:0/0:./.:.:0:0:.:.
chr2_ref_v2	240323	.	A	T	.	PASS	IntersectsRepeat=0;RepeatCorrectionApplied=0	SAC:ACF:DF:PD:GT:SGT:SF:SV:SIG:MT:PAC	90,103,0,0:1:1:2:0/0:./.:.:0	153,150,0,0:1:1:2:0/0:./.:.:0:0:.:.	49,68,48,49:1:1:2:0/1:0/0:0.125:0:1:g.240323A>T:0	93,95,0,0:1:1:2:0/0:./.:.:0:0:.:.
chr2_ref_v2	241722	.	G	A	.	PASS	IntersectsRepeat=1;RepeatCorrectionApplied=0	SAC:ACF:DF:PD:GT:SGT:SF:SV:SIG:MT:PAC	103,65,0,0:1:1:2:0/0:./.:.:0	145,121,0,2:1:1:2:0/0:./.:.:0:0:.:.	92,75,0,0:1:1:2:0/0:./.:.:0:0:.:.	43,38,66,42:1:1:2:0/1:1/1:0.125:0:1:g.241722G>A:0
chr2_ref_v2	242620	.	AT	A	.	PASS	IntersectsRepeat=1;RepeatCorrectionApplied=1	SAC:ACF:DF:PD:GT:SGT:SF:SV:SIG:MT:PAC	66,85,4,5:1:1:2:0/0:./.:.:0	47,78,48,59:1:1:2:0/0:0/1:0.25:0:1:.:	59,104,5,3:1:1:2:0/0:./.:.:0:0:.:.	9,5,74,76:1:1:2:1/1:0/1:0.125:0:1:g.242621delT,g.242621delT:0,1
chr2_ref_v2	243815	.	A	C	.	PASS	IntersectsRepeat=0;RepeatCorrectionApplied=0	SAC:ACF:DF:PD:GT:SGT:SF:SV:SIG:MT:PAC	92,36,0,25:1:1:2:0/0:0/1:0.25:0	134,59,0,38:1:1:2:0/0:0/1:0.25:0:0:.:.	92,35,0,14:1:1:2:0/0:0/1:0.25:0:0:.:.	93,30,0,26:1:1:2:0/0:0/1:0.5:0:0:.:.
chr2_ref_v2	244725	.	A	G	.	PASS	IntersectsRepeat=0;RepeatCorrectionApplied=0	SAC:ACF:DF:PD:GT:SGT:SF:SV:SIG:MT:PAC	143,93,0,1:1:1:2:0/0:./.:.:0	119,75,97,74:1:1:2:0/1:0/0:0.125:0:1:g.244725A>G:0	173,103,1,0:1:1:2:0/0:./.:.:0:0:.:.	111,97,0,0:1:1:2:0/0:./.:.:0:0:.:.
chr2_ref_v2	245120	.	C	CA	.	PASS	IntersectsRepeat=1;RepeatCorrectionApplied=1	SAC:ACF:DF:PD:GT:SGT:SF:SV:SIG:MT:PAC	60,87,0,0:1:1:2:0/0:./.:.:0	95,135,0,4:1:1:2:0/0:./.:.:0:0:.:.	34,52,33,33:1:1:2:0/1:./.:.:0:1:g.245120_245121insA:0	24,41,29,51:1:1:2:0/1:1/1:0.25:0:1:g.245120_245121insA:0
chr2_ref_v2	245700	.	CT	C	.	PASS	IntersectsRepeat=1;RepeatCorrectionApplied=1	SAC:ACF:DF:PD:GT:SGT:SF:SV:SIG:MT:PAC	93,113,0,0:1:1:2:0/0:./.:.:0	54,77,72,73:1:1:2:0/1:./.:.:0:1:g.245701delT:0	79,96,0,0:1:1:2:0/0:./.:.:0:0:.:.	76,116,0,0:1:1:2:0/0:./.:.:0:0:.:.
chr2_ref_v2	248831	.	C	T	.	PASS	IntersectsRepeat=0;RepeatCorrectionApplied=0	SAC:ACF:DF:PD:GT:SGT:SF:SV:SIG:MT:PAC	46,62,34,61:1:1:2:0/1:0/0:0.125:0	175,162,0,0:1:1:2:0/0:./.:.:0:1:g.248830_248832T>C:1	107,97,0,0:1:1:2:0/0:./.:.:0:1:g.248830_248832T>C:1	106,101,0,0:1:1:2:0/0:./.:.:0:1:g.248830_248832T>C:1
chr2_ref_v2	249066	.	T	C	.	PASS	IntersectsRepeat=0;RepeatCorrectionApplied=0	SAC:ACF:DF:PD:GT:SGT:SF:SV:SIG:MT:PAC	69,107,0,0:1:1:2:0/0:./.:.:0	57,69,42,60:1:1:2:0/1:0/0:0.125:0:1:g.249066T>C:0	76,100,0,1:1:1:2:0/0:./.:.:0:0:.:.	60,95,0,0:1:1:2:0/0:./.:.:0:0:.:.
chr2_ref_v2	249898	.	GT	G	.	PASS	IntersectsRepeat=1;RepeatCorrectionApplied=1	SAC:ACF:DF:PD:GT:SGT:SF:SV:SIG:MT:PAC	143,109,4,6:1:1:2:0/0:./.:.:0	94,64,102,75:1:1:2:0/1:0/0:0.125:0:1:g.249899delT:0	147,102,8,4:1:1:2:0/0:./.:.:0:0:.:.	97,89,5,4:1:1:2:0/0:./.:.:0:0:.:.
chr2_ref_v2	250225	.	GT	G	.	PASS	IntersectsRepeat=1;RepeatCorrectionApplied=1	SAC:ACF:DF:PD:GT:SGT:SF:SV:SIG:MT:PAC	90,91,0,0:1:1:2:0/0:./.:.:0	63,63,73,81:1:1:2:0/1:1/1:0.125:0:1:g.250226delT:0	67,101,0,0:1:1:2:0/0:./.:.:0:0:.:.	79,107,0,0:1:1:2:0/0:./.:.:0:0:.:.
chr2_ref_v2	251574	.	CTTT	C,CT,CTT	.	PASS	IntersectsRepeat=1;RepeatCorrectionApplied=1	SAC:ACF:DF:PD:GT:SGT:SF:SV:SIG:MT:PAC	1,2,1,0,7,8,13,16:1:1:2:3/3:2/3:0.125:0	2,0,19,18,9,14,0,1:1:1:2:2/2:1/2:0.5:0:1:g.251574_251577T>,g.251574_251577T>:0,1	0,0,4,11,13,18,1,0:1:1:2:2/2:./.:.:0:1:g.251574_251577T>,g.251574_251577T>:0,1	0,1,10,11,14,22,1,3:1:1:2:2/2:2/3:0.125:0:1:g.251574_251577T>,g.251574_251577T>:0,1
chr2_ref_v2	252360	.	C	T	.	PASS	IntersectsRepeat=0;RepeatCorrectionApplied=0	SAC:ACF:DF:PD:GT:SGT:SF:SV:SIG:MT:PAC	101,130,0,0:1:1:2:0/0:./.:.:0	75,82,63,83:1:1:2:0/1:./.:.:0:1:g.252360C>T:0	102,115,0,0:1:1:2:0/0:./.:.:0:0:.:.	87,120,0,0:1:1:2:0/0:./.:.:0:0:.:.
chr2_ref_v2	252696	.	C	T	.	PASS	IntersectsRepeat=1;RepeatCorrectionApplied=0	SAC:ACF:DF:PD:GT:SGT:SF:SV:SIG:MT:PAC	82,69,0,0:1:1:2:0/0:./.:.:0	82,78,57,59:1:1:2:0/1:0/0:0.125:0:1:g.252696C>T:0	97,114,0,0:1:1:2:0/0:./.:.:0:0:.:.	107,81,0,0:1:1:2:0/0:./.:.:0:0:.:.
chr2_ref_v2	253359	.	C	T	.	PASS	IntersectsRepeat=1;RepeatCorrectionApplied=0	SAC:ACF:DF:PD:GT:SGT:SF:SV:SIG:MT:PAC	72,128,0,0:1:1:2:0/0:./.:.:0	74,97,57,115:1:1:2:0/1:./.:.:0:1:g.253359C>T:0	84,141,1,1:1:1:2:0/0:./.:.:0:0:.:.	80,126,0,1:1:1:2:0/0:./.:.:0:0:.:.
chr2_ref_v2	253813	.	G	A	.	PASS	IntersectsRepeat=0;RepeatCorrectionApplied=0	SAC:ACF:DF:PD:GT:SGT:SF:SV:SIG:MT:PAC	55,53,59,50:1:1:2:0/1:./.:.:0	69,67,85,71:1:1:2:0/1:1/1:0.125:0:0:.:.	51,48,37,46:1:1:2:0/1:0/0:0.125:0:0:.:.	45,43,56,41:1:1:2:0/1:./.:.:0:0:.:.
chr2_ref_v2	254440	.	CTT	C,CT	.	PASS	IntersectsRepeat=1;RepeatCorrectionApplied=1	SAC:ACF:DF:PD:GT:SGT:SF:SV:SIG:MT:PAC	98,115,0,0,1,1:1:1:2:0/0:./.:.:0	126,134,1,0,11,7:1:1:2:0/0:./.:.:0:0:.:.	92,90,0,0,5,3:1:1:2:0/0:./.:.:0:0:.:.	3,1,59,38,47,43:1:1:2:1/2:./.:.:0:1:g.254441_254442delTT,g.254441delT:0,0
chr2_ref_v2	254593	.	C	A	.	PASS	IntersectsRepeat=0;RepeatCorrectionApplied=0	SAC:ACF:DF:PD:GT:SGT:SF:SV:SIG:MT:PAC	43,39,51,52:1:1:2:0/1:1/1:0.125:0	134,130,0,0:1:1:2:0/0:./.:.:0:1:g.254592_254594A>C:1	91,106,0,1:1:1:2:0/0:./.:.:0:1:g.254592_254594A>C:1	103,88,0,0:1:1:2:0/0:./.:.:0:1:g.254592_254594A>C:1
chr2_ref_v2	255843	.	AG	A	.	PASS	IntersectsRepeat=1;RepeatCorrectionApplied=1	SAC:ACF:DF:PD:GT:SGT:SF:SV:SIG:MT:PAC	69,76,0,0:1:1:2:0/0:./.:.:0	72,68,47,44:1:1:2:0/1:0/0:0.25:0:1:g.255844delG:0	71,78,0,0:1:1:2:0/0:./.:.:0:0:.:.	72,77,0,0:1:1:2:0/0:./.:.:0:0:.:.
chr2_ref_v2	256131	.	G	A	.	PASS	IntersectsRepeat=0;RepeatCorrectionApplied=0	SAC:ACF:DF:PD:GT:SGT:SF:SV:SIG:MT:PAC	45,31,29,52:1:1:2:0/1:./.:.:0	82,114,0,0:1:1:2:0/0:./.:.:0:1:g.256130_256132A>G:1	99,106,0,0:1:1:2:0/0:./.:.:0:1:g.256130_256132A>G:1	69,83,0,0:1:1:2:0/0:./.:.:0:1:g.256130_256132A>G:1
chr2_ref_v2	256944	.	C	T	.	PASS	IntersectsRepeat=0;RepeatCorrectionApplied=0	SAC:ACF:DF:PD:GT:SGT:SF:SV:SIG:MT:PAC	101,83,0,0:1:1:2:0/0:./.:.:0	115,152,0,0:1:1:2:0/0:./.:.:0:0:.:.	81,104,0,0:1:1:2:0/0:./.:.:0:0:.:.	40,47,31,55:1:1:2:0/1:./.:.:0:1:g.256944C>T:0
chr2_ref_v2	258222	.	C	T	.	PASS	IntersectsRepeat=1;RepeatCorrectionApplied=0	SAC:ACF:DF:PD:GT:SGT:SF:SV:SIG:MT:PAC	80,121,1,0:1:1:2:0/0:./.:.:0	59,82,57,75:1:1:2:0/1:./.:.:0:1:g.258222C>T:0	87,94,0,0:1:1:2:0/0:./.:.:0:0:.:.	83,93,0,0:1:1:2:0/0:./.:.:0:0:.:.
chr2_ref_v2	258385	.	A	G	.	PASS	IntersectsRepeat=0;RepeatCorrectionApplied=0	SAC:ACF:DF:PD:GT:SGT:SF:SV:SIG:MT:PAC	79,93,0,1:1:1:2:0/0:./.:.:0	132,137,0,0:1:1:2:0/0:./.:.:0:0:.:.	56,44,40,50:1:1:2:0/1:./.:.:0:1:g.258385A>G:0	85,108,0,0:1:1:2:0/0:./.:.:0:0:.:.
chr2_ref_v2	258974	.	C	CAT	.	PASS	IntersectsRepeat=1;RepeatCorrectionApplied=1	SAC:ACF:DF:PD:GT:SGT:SF:SV:SIG:MT:PAC	75,86,0,2:1:1:2:0/0:./.:.:0	89,91,65,58:1:1:2:0/1:0/0:0.125:0:1:g.258974_258975insAT:0	71,86,2,1:1:1:2:0/0:./.:.:0:0:.:.	84,91,0,1:1:1:2:0/0:./.:.:0:0:.:.
chr2_ref_v2	259455	.	A	G	.	PASS	IntersectsRepeat=0;RepeatCorrectionApplied=0	SAC:ACF:DF:PD:GT:SGT:SF:SV:SIG:MT:PAC	127,109,1,0:1:1:2:0/0:./.:.:0	182,149,0,0:1:1:2:0/0:./.:.:0:0:.:.	67,48,52,65:1:1:2:0/1:./.:.:0:1:g.259455A>G:0	157,111,0,0:1:1:2:0/0:./.:.:0:0:.:.
chr2_ref_v2	259745	.	C	T	.	ExcRegion	IntersectsRepeat=0;RepeatCorrectionApplied=0	SAC:ACF:DF:PD:GT:SGT:SF:SV:SIG:MT:PAC	0,0,0,17:0:1:2:./.:./.:.:0	0,1,0,32:1:1:2:./.:./.:.:0:0:.:.	0,0,0,12:0:1:2:./.:./.:.:0:0:.:.	0,0,0,76:0:1:2:./.:./.:.:0:0:.:.
chr2_ref_v2	259755	.	A	G	.	ExcRegion	IntersectsRepeat=0;RepeatCorrectionApplied=0	SAC:ACF:DF:PD:GT:SGT:SF:SV:SIG:MT:PAC	0,12,0,0:0:1:2:./.:./.:.:0	0,8,0,13:1:1:2:./.:./.:.:0:0:.:.	0,10,0,0:0:1:2:./.:./.:.:0:0:.:.	0,59,0,0:0:1:2:./.:./.:.:0:0:.:.
chr2_ref_v2	263125	.	GC	G	.	ExcRegion	IntersectsRepeat=0;RepeatCorrectionApplied=0	SAC:ACF:DF:PD:GT:SGT:SF:SV:SIG:MT:PAC	0,0,1,0:0:1:2:./.:./.:.:0	0,0,2,0:0:1:2:./.:./.:.:0:0:.:.	0,0,2,0:0:1:2:./.:./.:.:0:0:.:.	0,0,0,0:0:1:2:./.:./.:.:0:0:.:.
chr2_ref_v2	265361	.	G	T	.	ExcRegion	IntersectsRepeat=1;RepeatCorrectionApplied=0	SAC:ACF:DF:PD:GT:SGT:SF:SV:SIG:MT:PAC	0,0,101,0:0:1:2:./.:./.:.:0	0,0,141,0:0:1:2:./.:./.:.:0:0:.:.	0,0,88,0:0:1:2:./.:./.:.:0:0:.:.	0,0,136,0:0:1:2:./.:./.:.:0:0:.:.
chr2_ref_v2	265783	.	C	T	.	PASS	IntersectsRepeat=0;RepeatCorrectionApplied=0	SAC:ACF:DF:PD:GT:SGT:SF:SV:SIG:MT:PAC	97,119,0,0:1:1:2:0/0:./.:.:0	170,140,0,0:1:1:2:0/0:./.:.:0:0:.:.	54,54,49,42:1:1:2:0/1:0/0:0.125:0:1:g.265783C>T:0	79,106,1,0:1:1:2:0/0:./.:.:0:0:.:.
chr2_ref_v2	266709	.	C	T	.	PASS	IntersectsRepeat=0;RepeatCorrectionApplied=0	SAC:ACF:DF:PD:GT:SGT:SF:SV:SIG:MT:PAC	131,120,0,0:1:1:2:0/0:./.:.:0	101,70,85,76:1:1:2:0/1:./.:.:0:1:g.266709C>T:0	114,91,0,0:1:1:2:0/0:./.:.:0:0:.:.	106,97,0,0:1:1:2:0/0:./.:.:0:0:.:.
chr2_ref_v2	267097	.	G	A	.	PASS	IntersectsRepeat=0;RepeatCorrectionApplied=0	SAC:ACF:DF:PD:GT:SGT:SF:SV:SIG:MT:PAC	94,95,0,0:1:1:2:0/0:./.:.:0	161,133,0,0:1:1:2:0/0:./.:.:0:0:.:.	45,31,53,61:1:1:2:0/1:1/1:0.25:0:1:g.267097G>A:0	83,93,0,0:1:1:2:0/0:./.:.:0:0:.:.
chr2_ref_v2	267705	.	G	A	.	PASS	IntersectsRepeat=0;RepeatCorrectionApplied=0	SAC:ACF:DF:PD:GT:SGT:SF:SV:SIG:MT:PAC	61,50,56,36:1:1:2:0/1:0/0:0.125:0	71,63,67,66:1:1:2:0/1:./.:.:0:0:.:.	52,51,66,42:1:1:2:0/1:./.:.:0:0:.:.	42,36,50,36:1:1:2:0/1:./.:.:0:0:.:.
chr2_ref_v2	268098	.	G	A	.	PASS	IntersectsRepeat=0;RepeatCorrectionApplied=0	SAC:ACF:DF:PD:GT:SGT:SF:SV:SIG:MT:PAC	110,128,0,1:1:1:2:0/0:./.:.:0	156,170,0,1:1:1:2:0/0:./.:.:0:0:.:.	59,56,73,60:1:1:2:0/1:1/1:0.125:0:1:g.268098G>A:0	85,106,0,0:1:1:2:0/0:./.:.:0:0:.:.
chr2_ref_v2	269170	.	A	G	.	PASS	IntersectsRepeat=1;RepeatCorrectionApplied=0	SAC:ACF:DF:PD:GT:SGT:SF:SV:SIG:MT:PAC	86,108,0,0:1:1:2:0/0:./.:.:0	133,156,0,1:1:1:2:0/0:./.:.:0:0:.:.	46,59,39,51:1:1:2:0/1:0/0:0.125:0:1:g.269170A>G:0	97,103,0,0:1:1:2:0/0:./.:.:0:0:.:.
chr2_ref_v2	270213	.	A	G	.	PASS	IntersectsRepeat=1;RepeatCorrectionApplied=0	SAC:ACF:DF:PD:GT:SGT:SF:SV:SIG:MT:PAC	90,63,0,0:1:1:2:0/0:./.:.:0	108,96,0,0:1:1:2:0/0:./.:.:0:0:.:.	51,30,37,31:1:1:2:0/1:0/0:0.125:0:1:g.270213A>G:0	88,61,0,0:1:1:2:0/0:./.:.:0:0:.:.
chr2_ref_v2	270382	.	C	T	.	PASS	IntersectsRepeat=1;RepeatCorrectionApplied=0	SAC:ACF:DF:PD:GT:SGT:SF:SV:SIG:MT:PAC	89,88,0,0:1:1:2:0/0:./.:.:0	133,112,0,0:1:1:2:0/0:./.:.:0:0:.:.	33,40,30,50:1:1:2:0/1:./.:.:0:1:g.270382C>T:0	76,90,0,0:1:1:2:0/0:./.:.:0:0:.:.
chr2_ref_v2	270639	.	GAA	GA,G	.	PASS	IntersectsRepeat=1;RepeatCorrectionApplied=1	SAC:ACF:DF:PD:GT:SGT:SF:SV:SIG:MT:PAC	60,32,15,5,1,0:1:1:2:0/0:./.:.:0	84,64,15,7,1,0:1:1:2:0/0:./.:.:0:0:.:.	53,40,10,4,5,2:1:1:2:0/0:0/2:0.125:0:0:.:.	25,25,5,2,27,28:1:1:2:0/2:./.:.:0:1:g.270640_270641delAA:0
chr2_ref_v2	270723	.	TA	T	.	PASS	IntersectsRepeat=1;RepeatCorrectionApplied=1	SAC:ACF:DF:PD:GT:SGT:SF:SV:SIG:MT:PAC	77,85,6,8:1:1:2:0/0:./.:.:0	110,131,6,5:1:1:2:0/0:./.:.:0:0:.:.	83,85,4,2:1:1:2:0/0:./.:.:0:0:.:.	23,42,43,62:1:1:2:0/1:1/1:0.125:0:1:g.270724delA:0
chr2_ref_v2	270836	.	CT	C	.	PASS	IntersectsRepeat=1;RepeatCorrectionApplied=1	SAC:ACF:DF:PD:GT:SGT:SF:SV:SIG:MT:PAC	36,85,8,2:1:1:2:0/0:./.:.:0	56,104,11,4:1:1:2:0/0:./.:.:0:0:.:.	31,55,34,22:1:1:2:0/0:0/1:0.25:0:1:.:	45,53,6,3:1:1:2:0/0:./.:.:0:0:.:.
chr2_ref_v2	271419	.	G	A	.	PASS	IntersectsRepeat=1;RepeatCorrectionApplied=0	SAC:ACF:DF:PD:GT:SGT:SF:SV:SIG:MT:PAC	59,52,60,45:1:1:2:0/1:./.:.:0	169,119,0,0:1:1:2:0/0:./.:.:0:1:g.271418_271420A>G:1	124,97,0,0:1:1:2:0/0:./.:.:0:1:g.271418_271420A>G:1	115,81,0,0:1:1:2:0/0:./.:.:0:1:g.271418_271420A>G:1
chr2_ref_v2	271966	.	A	C	.	PASS	IntersectsRepeat=0;RepeatCorrectionApplied=0	SAC:ACF:DF:PD:GT:SGT:SF:SV:SIG:MT:PAC	71,32,0,28:1:1:2:0/0:0/1:0.5:0	120,52,0,49:1:1:2:0/0:0/1:0.5:0:0:.:.	85,24,0,26:1:1:2:0/0:0/1:0.5:0:0:.:.	78,29,0,33:1:1:2:0/0:0/1:0.5:0:0:.:.
chr2_ref_v2	272823	.	G	A	.	PASS	IntersectsRepeat=1;RepeatCorrectionApplied=0	SAC:ACF:DF:PD:GT:SGT:SF:SV:SIG:MT:PAC	84,79,0,0:1:1:2:0/0:./.:.:0	74,67,68,59:1:1:2:0/1:./.:.:0:1:g.272823G>A:0	95,97,0,0:1:1:2:0/0:./.:.:0:0:.:.	87,114,0,1:1:1:2:0/0:./.:.:0:0:.:.
chr2_ref_v2	272874	.	A	T	.	PASS	IntersectsRepeat=0;RepeatCorrectionApplied=0	SAC:ACF:DF:PD:GT:SGT:SF:SV:SIG:MT:PAC	89,91,0,0:1:1:2:0/0:./.:.:0	143,130,0,0:1:1:2:0/0:./.:.:0:0:.:.	52,52,28,56:1:1:2:0/1:0/0:0.125:0:1:g.272874A>T:0	90,111,0,0:1:1:2:0/0:./.:.:0:0:.:.
chr2_ref_v2	274203	.	CTT	C,CT,CTTTT	.	PASS	IntersectsRepeat=1;RepeatCorrectionApplied=1	SAC:ACF:DF:PD:GT:SGT:SF:SV:SIG:MT:PAC	13,64,0,3,5,9,0,3:1:1:2:0/0:0/1:0.125:0	13,38,38,55,6,9,2,7:1:1:2:0/1:1/3:0.125:0:1:g.274204_274205delTT:0	5,11,0,4,9,25,22,20:1:1:2:0/3:2/3:0.25:0:1:g.274203_274204insTT:0	26,63,0,2,8,9,5,2:1:1:2:0/0:0/3:0.125:0:0:.:.
chr2_ref_v2	274270	.	C	T	.	PASS	IntersectsRepeat=0;RepeatCorrectionApplied=0	SAC:ACF:DF:PD:GT:SGT:SF:SV:SIG:MT:PAC	51,88,0,0:1:1:2:0/0:./.:.:0	104,151,0,0:1:1:2:0/0:./.:.:0:0:.:.	73,100,0,0:1:1:2:0/0:./.:.:0:0:.:.	34,41,31,57:1:1:2:0/1:1/1:0.125:0:1:g.274270C>T:0
chr2_ref_v2	274291	.	AAT	A	.	PASS	IntersectsRepeat=1;RepeatCorrectionApplied=1	SAC:ACF:DF:PD:GT:SGT:SF:SV:SIG:MT:PAC	60,47,5,6:1:1:2:0/0:0/1:0.125:0	64,48,43,54:1:1:2:0/1:0/0:0.125:0:1:g.274292_274293delAT:0	78,59,2,3:1:1:2:0/0:./.:.:0:0:.:.	71,65,8,5:1:1:2:0/0:0/1:0.125:0:0:.:.
chr2_ref_v2	274989	.	G	A	.	PASS	IntersectsRepeat=0;RepeatCorrectionApplied=0	SAC:ACF:DF:PD:GT:SGT:SF:SV:SIG:MT:PAC	104,130,0,0:1:1:2:0/0:./.:.:0	157,150,0,0:1:1:2:0/0:./.:.:0:0:.:.	50,60,61,42:1:1:2:0/1:./.:.:0:1:g.274989G>A:0	98,81,0,0:1:1:2:0/0:./.:.:0:0:.:.
chr2_ref_v2	277397	.	G	A	.	PASS	IntersectsRepeat=1;RepeatCorrectionApplied=0	SAC:ACF:DF:PD:GT:SGT:SF:SV:SIG:MT:PAC	110,104,0,0:1:1:2:0/0:./.:.:0	90,68,65,53:1:1:2:0/1:0/0:0.125:0:1:g.277397G>A:0	123,98,0,0:1:1:2:0/0:./.:.:0:0:.:.	95,97,0,0:1:1:2:0/0:./.:.:0:0:.:.
chr2_ref_v2	279190	.	G	A	.	PASS	IntersectsRepeat=1;RepeatCorrectionApplied=0	SAC:ACF:DF:PD:GT:SGT:SF:SV:SIG:MT:PAC	109,102,0,0:1:1:2:0/0:./.:.:0	118,145,0,0:1:1:2:0/0:./.:.:0:0:.:.	114,118,0,0:1:1:2:0/0:./.:.:0:0:.:.	42,45,49,44:1:1:2:0/1:./.:.:0:1:g.279190G>A:0
chr2_ref_v2	279913	.	C	T	.	PASS	IntersectsRepeat=0;RepeatCorrectionApplied=0	SAC:ACF:DF:PD:GT:SGT:SF:SV:SIG:MT:PAC	74,82,0,0:1:1:2:0/0:./.:.:0	64,60,64,75:1:1:2:0/1:./.:.:0:1:g.279913C>T:0	95,105,0,0:1:1:2:0/0:./.:.:0:0:.:.	92,84,0,0:1:1:2:0/0:./.:.:0:0:.:.
chr2_ref_v2	280495	.	A	C	.	PASS	IntersectsRepeat=0;RepeatCorrectionApplied=0	SAC:ACF:DF:PD:GT:SGT:SF:SV:SIG:MT:PAC	98,90,0,1:1:1:2:0/0:./.:.:0	170,126,0,0:1:1:2:0/0:./.:.:0:0:.:.	42,44,27,39:1:1:2:0/1:0/0:0.125:0:1:g.280495A>C:0	99,96,0,0:1:1:2:0/0:./.:.:0:0:.:.
chr2_ref_v2	281118	.	GA	G	.	PASS	IntersectsRepeat=1;RepeatCorrectionApplied=1	SAC:ACF:DF:PD:GT:SGT:SF:SV:SIG:MT:PAC	55,66,9,17:1:1:2:0/0:0/1:0.125:0	52,45,82,62:1:1:2:0/1:./.:.:0:1:g.281119delA:0	2,2,77,78:1:1:2:1/1:./.:.:0:1:g.281119delA,g.281119delA:0,1	26,32,37,40:1:1:2:0/1:./.:.:0:1:g.281119delA:0
chr2_ref_v2	281254	.	A	G	.	PASS	IntersectsRepeat=0;RepeatCorrectionApplied=0	SAC:ACF:DF:PD:GT:SGT:SF:SV:SIG:MT:PAC	110,89,0,0:1:1:2:0/0:./.:.:0	141,142,0,0:1:1:2:0/0:./.:.:0:0:.:.	102,97,1,0:1:1:2:0/0:./.:.:0:0:.:.	41,35,52,39:1:1:2:0/1:1/1:0.125:0:1:g.281254A>G:0
chr2_ref_v2	281879	.	G	T	.	PASS	IntersectsRepeat=0;RepeatCorrectionApplied=0	SAC:ACF:DF:PD:GT:SGT:SF:SV:SIG:MT:PAC	92,110,0,0:1:1:2:0/0:./.:.:0	118,143,0,0:1:1:2:0/0:./.:.:0:0:.:.	116,92,0,0:1:1:2:0/0:./.:.:0:0:.:.	37,46,39,57:1:1:2:0/1:1/1:0.125:0:1:g.281879G>T:0
chr2_ref_v2	283854	.	A	G	.	PASS	IntersectsRepeat=1;RepeatCorrectionApplied=0	SAC:ACF:DF:PD:GT:SGT:SF:SV:SIG:MT:PAC	74,114,0,0:1:1:2:0/0:./.:.:0	42,80,54,83:1:1:2:0/1:./.:.:0:1:g.283854A>G:0	85,112,0,0:1:1:2:0/0:./.:.:0:0:.:.	60,106,0,0:1:1:2:0/0:./.:.:0:0:.:.
chr2_ref_v2	284606	.	A	G	.	PASS	IntersectsRepeat=1;RepeatCorrectionApplied=0	SAC:ACF:DF:PD:GT:SGT:SF:SV:SIG:MT:PAC	98,134,1,0:1:1:2:0/0:./.:.:0	129,163,0,0:1:1:2:0/0:./.:.:0:0:.:.	39,57,59,78:1:1:2:0/1:1/1:0.125:0:1:g.284606A>G:0	87,122,0,0:1:1:2:0/0:./.:.:0:0:.:.
chr2_ref_v2	286636	.	C	T	.	PASS	IntersectsRepeat=0;RepeatCorrectionApplied=0	SAC:ACF:DF:PD:GT:SGT:SF:SV:SIG:MT:PAC	124,80,0,0:1:1:2:0/0:./.:.:0	136,141,1,0:1:1:2:0/0:./.:.:0:0:.:.	121,129,0,0:1:1:2:0/0:./.:.:0:0:.:.	40,43,39,32:1:1:2:0/1:0/0:0.125:0:1:g.286636C>T:0
chr2_ref_v2	286825	.	A	G	.	PASS	IntersectsRepeat=0;RepeatCorrectionApplied=0	SAC:ACF:DF:PD:GT:SGT:SF:SV:SIG:MT:PAC	118,93,0,0:1:1:2:0/0:./.:.:0	174,167,0,0:1:1:2:0/0:./.:.:0:0:.:.	137,113,0,0:1:1:2:0/0:./.:.:0:0:.:.	53,41,43,38:1:1:2:0/1:0/0:0.125:0:1:g.286825A>G:0
chr2_ref_v2	288307	.	G	A	.	PASS	IntersectsRepeat=0;RepeatCorrectionApplied=0	SAC:ACF:DF:PD:GT:SGT:SF:SV:SIG:MT:PAC	58,93,0,0:1:1:2:0/0:./.:.:0	107,150,0,0:1:1:2:0/0:./.:.:0:0:.:.	82,94,0,0:1:1:2:0/0:./.:.:0:0:.:.	40,46,35,49:1:1:2:0/1:./.:.:0:1:g.288307G>A:0
chr2_ref_v2	288683	.	AT	A	.	PASS	IntersectsRepeat=1;RepeatCorrectionApplied=1	SAC:ACF:DF:PD:GT:SGT:SF:SV:SIG:MT:PAC	66,97,0,0:1:1:2:0/0:./.:.:0	133,152,0,0:1:1:2:0/0:./.:.:0:0:.:.	50,65,37,51:1:1:2:0/1:0/0:0.125:0:1:g.288684delT:0	95,128,1,0:1:1:2:0/0:./.:.:0:0:.:.
chr2_ref_v2	289314	.	C	T	.	PASS	IntersectsRepeat=0;RepeatCorrectionApplied=0	SAC:ACF:DF:PD:GT:SGT:SF:SV:SIG:MT:PAC	110,77,0,0:1:1:2:0/0:./.:.:0	63,60,72,57:1:1:2:0/1:./.:.:0:1:g.289314C>T:0	121,94,1,0:1:1:2:0/0:./.:.:0:0:.:.	92,84,0,0:1:1:2:0/0:./.:.:0:0:.:.
chr2_ref_v2	290331	.	CA	C,CAA	.	PASS	IntersectsRepeat=1;RepeatCorrectionApplied=1	SAC:ACF:DF:PD:GT:SGT:SF:SV:SIG:MT:PAC	73,60,4,1,3,2:1:1:2:0/0:./.:.:0	47,44,1,4,35,37:1:1:2:2/2:0/2:0.25:0:1:g.290331_290332insA,g.290331_290332insA:0,1	51,78,1,5,4,1:1:1:2:0/0:./.:.:0:0:.:.	32,38,35,45,0,3:1:1:2:0/1:0/0:0.125:0:1:g.290332delA:0
chr2_ref_v2	290507	.	C	T	.	PASS	IntersectsRepeat=1;RepeatCorrectionApplied=0	SAC:ACF:DF:PD:GT:SGT:SF:SV:SIG:MT:PAC	89,81,0,0:1:1:2:0/0:./.:.:0	83,41,68,44:1:1:2:0/1:./.:.:0:1:g.290507C>T:0	100,76,0,0:1:1:2:0/0:./.:.:0:0:.:.	114,58,0,0:1:1:2:0/0:./.:.:0:0:.:.
chr2_ref_v2	291438	.	T	C	.	PASS	IntersectsRepeat=0;RepeatCorrectionApplied=0	SAC:ACF:DF:PD:GT:SGT:SF:SV:SIG:MT:PAC	90,83,0,0:1:1:2:0/0:./.:.:0	137,122,1,1:1:1:2:0/0:./.:.:0:0:.:.	45,47,55,61:1:1:2:0/1:1/1:0.125:0:1:g.291438T>C:0	72,90,0,0:1:1:2:0/0:./.:.:0:0:.:.
chr2_ref_v2	292097	.	GA	G	.	PASS	IntersectsRepeat=1;RepeatCorrectionApplied=1	SAC:ACF:DF:PD:GT:SGT:SF:SV:SIG:MT:PAC	53,56,1,2:1:1:2:0/0:./.:.:0	74,94,7,5:1:1:2:0/0:./.:.:0:0:.:.	66,71,4,8:1:1:2:0/0:./.:.:0:0:.:.	24,34,16,41:1:1:2:0/1:0/0:0.25:0:1:g.292098delA:0
chr2_ref_v2	293043	.	TG	T	.	PASS	IntersectsRepeat=1;RepeatCorrectionApplied=1	SAC:ACF:DF:PD:GT:SGT:SF:SV:SIG:MT:PAC	113,130,0,0:1:1:2:0/0:./.:.:0	166,173,0,0:1:1:2:0/0:./.:.:0:0:.:.	73,60,53,59:1:1:2:0/1:0/0:0.125:0:1:g.293044delG:0	112,103,0,0:1:1:2:0/0:./.:.:0:0:.:.
chr2_ref_v2	293734	.	C	T	.	PASS	IntersectsRepeat=1;RepeatCorrectionApplied=0	SAC:ACF:DF:PD:GT:SGT:SF:SV:SIG:MT:PAC	82,81,0,0:1:1:2:0/0:./.:.:0	119,111,0,0:1:1:2:0/0:./.:.:0:0:.:.	94,86,0,0:1:1:2:0/0:./.:.:0:0:.:.	35,34,44,38:1:1:2:0/1:1/1:0.125:0:1:g.293734C>T:0
chr2_ref_v2	294142	.	TA	T	.	PASS	IntersectsRepeat=1;RepeatCorrectionApplied=1	SAC:ACF:DF:PD:GT:SGT:SF:SV:SIG:MT:PAC	42,57,3,5:1:1:2:0/0:./.:.:0	80,87,8,7:1:1:2:0/0:./.:.:0:0:.:.	64,66,4,4:1:1:2:0/0:./.:.:0:0:.:.	62,91,7,10:1:1:2:0/0:./.:.:0:0:.:.
chr2_ref_v2	295252	.	T	C	.	PASS	IntersectsRepeat=0;RepeatCorrectionApplied=0	SAC:ACF:DF:PD:GT:SGT:SF:SV:SIG:MT:PAC	97,93,0,0:1:1:2:0/0:./.:.:0	154,153,0,0:1:1:2:0/0:./.:.:0:0:.:.	99,101,1,0:1:1:2:0/0:./.:.:0:0:.:.	39,51,43,49:1:1:2:0/1:./.:.:0:1:g.295252T>C:0
chr2_ref_v2	296104	.	ATT	A	.	PASS	IntersectsRepeat=1;RepeatCorrectionApplied=1	SAC:ACF:DF:PD:GT:SGT:SF:SV:SIG:MT:PAC	46,15,0,4:1:1:2:0/0:0/1:0.125:0	29,11,2,19:1:1:2:0/1:0/0:0.25:0:0:.:.	40,28,0,6:1:1:2:0/0:0/1:0.25:0:0:.:.	18,16,2,18:1:1:2:0/1:0/0:0.25:0:0:.:.
chr2_ref_v2	296292	.	GA	G,GAA	.	PASS	IntersectsRepeat=1;RepeatCorrectionApplied=1	SAC:ACF:DF:PD:GT:SGT:SF:SV:SIG:MT:PAC	79,74,7,6,0,2:1:1:2:0/0:./.:.:0	59,51,60,62,2,1:1:1:2:0/1:0/0:0.25:0:1:g.296293delA:0	69,90,7,4,1,4:1:1:2:0/0:./.:.:0:0:.:.	37,35,3,5,41,24:1:1:2:0/2:2/2:0.25:0:1:g.296292_296293insA:0
chr2_ref_v2	298794	.	T	C	.	PASS	IntersectsRepeat=0;RepeatCorrectionApplied=0	SAC:ACF:DF:PD:GT:SGT:SF:SV:SIG:MT:PAC	94,108,0,0:1:1:2:0/0:./.:.:0	50,84,48,93:1:1:2:0/1:./.:.:0:1:g.298794T>C:0	113,131,0,0:1:1:2:0/0:./.:.:0:0:.:.	59,101,0,1:1:1:2:0/0:./.:.:0:0:.:.
chr2_ref_v2	300012	.	GAAAAA	G,GA,GAA	.	PASS	IntersectsRepeat=1;RepeatCorrectionApplied=1	SAC:ACF:DF:PD:GT:SGT:SF:SV:SIG:MT:PAC	4,8,5,5,0,4,3,18:1:1:2:0/3:1/3:0.5:0	1,5,8,10,5,13,1,20:1:1:2:1/3:0/3:0.25:0:0:.:.	7,15,3,2,1,7,2,7:1:1:2:0/3:0/1:0.25:0:0:.:.	0,1,11,22,0,6,3,12:1:1:2:1/3:1/1:0.25:0:0:.:.
chr2_ref_v2	302887	.	T	C	.	PASS	IntersectsRepeat=1;RepeatCorrectionApplied=0	SAC:ACF:DF:PD:GT:SGT:SF:SV:SIG:MT:PAC	85,138,0,0:1:1:2:0/0:./.:.:0	124,186,0,0:1:1:2:0/0:./.:.:0:0:.:.	80,145,0,0:1:1:2:0/0:./.:.:0:0:.:.	34,47,44,46:1:1:2:0/1:./.:.:0:1:g.302887T>C:0
chr2_ref_v2	305328	.	C	T	.	PASS	IntersectsRepeat=0;RepeatCorrectionApplied=0	SAC:ACF:DF:PD:GT:SGT:SF:SV:SIG:MT:PAC	86,93,0,0:1:1:2:0/0:./.:.:0	59,72,51,65:1:1:2:0/1:./.:.:0:1:g.305328C>T:0	85,102,0,0:1:1:2:0/0:./.:.:0:0:.:.	105,91,0,0:1:1:2:0/0:./.:.:0:0:.:.
chr2_ref_v2	305381	.	A	G	.	PASS	IntersectsRepeat=0;RepeatCorrectionApplied=0	SAC:ACF:DF:PD:GT:SGT:SF:SV:SIG:MT:PAC	78,90,0,0:1:1:2:0/0:./.:.:0	98,113,0,0:1:1:2:0/0:./.:.:0:0:.:.	40,59,35,36:1:1:2:0/1:0/0:0.125:0:1:g.305381A>G:0	87,79,0,0:1:1:2:0/0:./.:.:0:0:.:.
chr2_ref_v2	305795	.	T	A	.	PASS	IntersectsRepeat=0;RepeatCorrectionApplied=0	SAC:ACF:DF:PD:GT:SGT:SF:SV:SIG:MT:PAC	97,110,0,0:1:1:2:0/0:./.:.:0	75,78,70,72:1:1:2:0/1:./.:.:0:1:g.305795T>A:0	98,115,1,0:1:1:2:0/0:./.:.:0:0:.:.	78,96,0,0:1:1:2:0/0:./.:.:0:0:.:.
chr2_ref_v2	307164	.	G	A	.	PASS	IntersectsRepeat=1;RepeatCorrectionApplied=0	SAC:ACF:DF:PD:GT:SGT:SF:SV:SIG:MT:PAC	83,72,0,0:1:1:2:0/0:./.:.:0	130,114,0,0:1:1:2:0/0:./.:.:0:0:.:.	50,45,48,36:1:1:2:0/1:./.:.:0:1:g.307164G>A:0	90,90,0,0:1:1:2:0/0:./.:.:0:0:.:.
chr2_ref_v2	307633	.	AT	A,ATT	.	PASS	IntersectsRepeat=1;RepeatCorrectionApplied=1	SAC:ACF:DF:PD:GT:SGT:SF:SV:SIG:MT:PAC	36,21,9,5,4,7:1:1:2:0/0:0/2:0.25:0	42,34,5,4,5,2:1:1:2:0/0:0/2:0.125:0:0:.:.	28,16,1,3,10,23:1:1:2:2/2:0/2:0.25:0:0:.:.	22,22,16,26,2,0:1:1:2:0/0:0/1:0.5:0:1:.:
chr2_ref_v2	307994	.	C	A	.	PASS	IntersectsRepeat=1;RepeatCorrectionApplied=0	SAC:ACF:DF:PD:GT:SGT:SF:SV:SIG:MT:PAC	66,41,49,37:1:1:2:0/1:0/0:0.125:0	86,57,73,73:1:1:2:0/1:./.:.:0:0:.:.	52,44,63,50:1:1:2:0/1:1/1:0.125:0:0:.:.	51,38,59,35:1:1:2:0/1:./.:.:0:0:.:.
chr2_ref_v2	308460	.	C	T	.	PASS	IntersectsRepeat=0;RepeatCorrectionApplied=0	SAC:ACF:DF:PD:GT:SGT:SF:SV:SIG:MT:PAC	44,55,36,41:1:1:2:0/1:0/0:0.125:0	116,115,0,0:1:1:2:0/0:./.:.:0:1:g.308459_308461T>C:1	110,98,0,0:1:1:2:0/0:./.:.:0:1:g.308459_308461T>C:1	100,85,0,0:1:1:2:0/0:./.:.:0:1:g.308459_308461T>C:1
chr2_ref_v2	308707	.	G	A	.	PASS	IntersectsRepeat=0;RepeatCorrectionApplied=0	SAC:ACF:DF:PD:GT:SGT:SF:SV:SIG:MT:PAC	95,98,0,0:1:1:2:0/0:./.:.:0	143,129,0,2:1:1:2:0/0:./.:.:0:0:.:.	90,104,0,0:1:1:2:0/0:./.:.:0:0:.:.	40,42,56,42:1:1:2:0/1:1/1:0.125:0:1:g.308707G>A:0
chr2_ref_v2	309247	.	C	T	.	PASS	IntersectsRepeat=0;RepeatCorrectionApplied=0	SAC:ACF:DF:PD:GT:SGT:SF:SV:SIG:MT:PAC	91,75,0,0:1:1:2:0/0:./.:.:0	126,122,0,1:1:1:2:0/0:./.:.:0:0:.:.	111,97,0,0:1:1:2:0/0:./.:.:0:0:.:.	31,44,40,44:1:1:2:0/1:./.:.:0:1:g.309247C>T:0
chr2_ref_v2	310427	.	CT	C	.	PASS	IntersectsRepeat=1;RepeatCorrectionApplied=1	SAC:ACF:DF:PD:GT:SGT:SF:SV:SIG:MT:PAC	57,89,2,2:1:1:2:0/0:./.:.:0	3,3,80,124:1:1:2:1/1:./.:.:0:1:g.310428delT,g.310428delT:0,1	43,98,1,3:1:1:2:0/0:./.:.:0:0:.:.	54,86,5,2:1:1:2:0/0:./.:.:0:0:.:.
chr2_ref_v2	311361	.	C	T	.	PASS	IntersectsRepeat=1;RepeatCorrectionApplied=0	SAC:ACF:DF:PD:GT:SGT:SF:SV:SIG:MT:PAC	91,88,0,0:1:1:2:0/0:./.:.:0	65,56,59,46:1:1:2:0/1:0/0:0.125:0:1:g.311361C>T:0	112,92,0,0:1:1:2:0/0:./.:.:0:0:.:.	116,75,0,0:1:1:2:0/0:./.:.:0:0:.:.
chr2_ref_v2	311716	.	T	A	.	PASS	IntersectsRepeat=0;RepeatCorrectionApplied=0	SAC:ACF:DF:PD:GT:SGT:SF:SV:SIG:MT:PAC	98,129,0,0:1:1:2:0/0:./.:.:0	135,146,0,0:1:1:2:0/0:./.:.:0:0:.:.	62,63,56,36:1:1:2:0/1:0/0:0.125:0:1:g.311716T>A:0	89,126,0,0:1:1:2:0/0:./.:.:0:0:.:.
chr2_ref_v2	312520	.	C	T	.	PASS	IntersectsRepeat=0;RepeatCorrectionApplied=0	SAC:ACF:DF:PD:GT:SGT:SF:SV:SIG:MT:PAC	131,100,0,0:1:1:2:0/0:./.:.:0	149,158,0,0:1:1:2:0/0:./.:.:0:0:.:.	54,58,45,62:1:1:2:0/1:./.:.:0:1:g.312520C>T:0	95,64,1,0:1:1:2:0/0:./.:.:0:0:.:.
chr2_ref_v2	312681	.	G	A	.	PASS	IntersectsRepeat=1;RepeatCorrectionApplied=0	SAC:ACF:DF:PD:GT:SGT:SF:SV:SIG:MT:PAC	104,137,0,0:1:1:2:0/0:./.:.:0	126,156,0,0:1:1:2:0/0:./.:.:0:0:.:.	112,106,0,0:1:1:2:0/0:./.:.:0:0:.:.	38,50,49,50:1:1:2:0/1:./.:.:0:1:g.312681G>A:0
chr2_ref_v2	312805	.	T	C	.	PASS	IntersectsRepeat=0;RepeatCorrectionApplied=0	SAC:ACF:DF:PD:GT:SGT:SF:SV:SIG:MT:PAC	92,87,13,16:1:1:2:0/0:0/1:0.25:1	151,127,0,0:1:1:2:0/0:./.:.:0:0:.:.	104,101,0,0:1:1:2:0/0:./.:.:0:0:.:.	121,88,0,0:1:1:2:0/0:./.:.:0:0:.:.
chr2_ref_v2	312979	.	C	T	.	PASS	IntersectsRepeat=0;RepeatCorrectionApplied=0	SAC:ACF:DF:PD:GT:SGT:SF:SV:SIG:MT:PAC	79,98,0,1:1:1:2:0/0:./.:.:0	123,134,0,0:1:1:2:0/0:./.:.:0:0:.:.	65,104,0,0:1:1:2:0/0:./.:.:0:0:.:.	35,45,40,43:1:1:2:0/1:./.:.:0:1:g.312979C>T:0
chr2_ref_v2	313428	.	C	A	.	PASS	IntersectsRepeat=0;RepeatCorrectionApplied=0	SAC:ACF:DF:PD:GT:SGT:SF:SV:SIG:MT:PAC	88,72,0,2:1:1:2:0/0:./.:.:0	142,96,0,0:1:1:2:0/0:./.:.:0:0:.:.	58,48,61,30:1:1:2:0/1:0/0:0.125:0:1:g.313428C>A:0	113,73,0,0:1:1:2:0/0:./.:.:0:0:.:.
chr2_ref_v2	313474	.	C	T	.	PASS	IntersectsRepeat=0;RepeatCorrectionApplied=0	SAC:ACF:DF:PD:GT:SGT:SF:SV:SIG:MT:PAC	80,83,0,0:1:1:2:0/0:./.:.:0	139,107,1,0:1:1:2:0/0:./.:.:0:0:.:.	109,76,2,0:1:1:2:0/0:./.:.:0:0:.:.	65,35,42,37:1:1:2:0/1:0/0:0.125:0:1:g.313474C>T:0
chr2_ref_v2	313516	.	G	A	.	PASS	IntersectsRepeat=0;RepeatCorrectionApplied=0	SAC:ACF:DF:PD:GT:SGT:SF:SV:SIG:MT:PAC	71,85,0,0:1:1:2:0/0:./.:.:0	106,103,0,0:1:1:2:0/0:./.:.:0:0:.:.	41,49,50,40:1:1:2:0/1:./.:.:0:1:g.313516G>A:0	77,76,0,0:1:1:2:0/0:./.:.:0:0:.:.
chr2_ref_v2	316162	.	G	A	.	PASS	IntersectsRepeat=1;RepeatCorrectionApplied=0	SAC:ACF:DF:PD:GT:SGT:SF:SV:SIG:MT:PAC	84,92,1,0:1:1:2:0/0:./.:.:0	108,122,0,0:1:1:2:0/0:./.:.:0:0:.:.	38,37,42,49:1:1:2:0/1:1/1:0.125:0:1:g.316162G>A:0	82,84,0,0:1:1:2:0/0:./.:.:0:0:.:.
chr2_ref_v2	316672	.	CT	C,CTT	.	PASS	IntersectsRepeat=1;RepeatCorrectionApplied=1	SAC:ACF:DF:PD:GT:SGT:SF:SV:SIG:MT:PAC	112,69,2,5,1,2:1:1:2:0/0:./.:.:0	83,60,5,1,50,46:1:1:2:2/2:0/2:0.25:1:1:g.316672_316673insT,g.316672_316673insT:0,1	49,34,59,33,0,0:1:1:2:0/1:0/0:0.125:0:1:g.316673delT:0	83,62,3,7,0,3:1:1:2:0/0:./.:.:0:0:.:.
chr2_ref_v2	316928	.	CAAAA	C,CAA,CAAA	.	PASS	IntersectsRepeat=1;RepeatCorrectionApplied=1	SAC:ACF:DF:PD:GT:SGT:SF:SV:SIG:MT:PAC	18,17,0,0,0,3,3,7:1:1:2:0/0:0/2:0.25:0	3,16,18,9,9,5,4,6:1:1:2:0/1:1/2:0.5:0:1:g.316929_316932delAAAA:0	2,8,7,6,7,6,0,4:1:1:2:0/2:0/1:0.5:0:0:.:.	3,8,7,0,21,5,7,3:1:1:2:0/2:1/2:0.25:0:0:.:.
chr2_ref_v2	317343	.	G	A	.	PASS	IntersectsRepeat=0;RepeatCorrectionApplied=0	SAC:ACF:DF:PD:GT:SGT:SF:SV:SIG:MT:PAC	122,107,0,0:1:1:2:0/0:./.:.:0	91,60,92,82:1:1:2:0/1:1/1:0.125:0:1:g.317343G>A:0	105,109,1,0:1:1:2:0/0:./.:.:0:0:.:.	100,97,0,0:1:1:2:0/0:./.:.:0:0:.:.
chr2_ref_v2	317838	.	G	A	.	PASS	IntersectsRepeat=0;RepeatCorrectionApplied=0	SAC:ACF:DF:PD:GT:SGT:SF:SV:SIG:MT:PAC	96,119,0,0:1:1:2:0/0:./.:.:0	145,172,0,0:1:1:2:0/0:./.:.:0:0:.:.	128,116,1,0:1:1:2:0/0:./.:.:0:0:.:.	36,54,50,54:1:1:2:0/1:1/1:0.125:0:1:g.317838G>A:0
chr2_ref_v2	318665	.	G	A	.	PASS	IntersectsRepeat=0;RepeatCorrectionApplied=0	SAC:ACF:DF:PD:GT:SGT:SF:SV:SIG:MT:PAC	113,100,0,0:1:1:2:0/0:./.:.:0	130,155,0,1:1:1:2:0/0:./.:.:0:0:.:.	96,90,0,0:1:1:2:0/0:./.:.:0:0:.:.	49,55,56,55:1:1:2:0/1:./.:.:0:1:g.318665G>A:0
chr2_ref_v2	319124	.	T	C	.	PASS	IntersectsRepeat=1;RepeatCorrectionApplied=0	SAC:ACF:DF:PD:GT:SGT:SF:SV:SIG:MT:PAC	106,98,0,0:1:1:2:0/0:./.:.:0	142,120,0,1:1:1:2:0/0:./.:.:0:0:.:.	92,98,0,1:1:1:2:0/0:./.:.:0:0:.:.	40,39,53,45:1:1:2:0/1:1/1:0.125:0:1:g.319124T>C:0
chr2_ref_v2	319369	.	A	G	.	PASS	IntersectsRepeat=1;RepeatCorrectionApplied=0	SAC:ACF:DF:PD:GT:SGT:SF:SV:SIG:MT:PAC	114,95,0,2:1:1:2:0/0:./.:.:0	115,89,11,17:1:1:2:0/0:0/1:0.25:1:1:.:	93,79,1,0:1:1:2:0/0:./.:.:0:0:.:.	83,88,0,0:1:1:2:0/0:./.:.:0:0:.:.
chr2_ref_v2	320194	.	C	T	.	PASS	IntersectsRepeat=1;RepeatCorrectionApplied=0	SAC:ACF:DF:PD:GT:SGT:SF:SV:SIG:MT:PAC	108,76,0,0:1:1:2:0/0:./.:.:0	119,131,0,0:1:1:2:0/0:./.:.:0:0:.:.	51,47,46,43:1:1:2:0/1:./.:.:0:1:g.320194C>T:0	91,96,0,0:1:1:2:0/0:./.:.:0:0:.:.
chr2_ref_v2	320688	.	A	T	.	PASS	IntersectsRepeat=1;RepeatCorrectionApplied=0	SAC:ACF:DF:PD:GT:SGT:SF:SV:SIG:MT:PAC	148,143,0,0:1:1:2:0/0:./.:.:0	195,203,0,0:1:1:2:0/0:./.:.:0:0:.:.	76,60,68,64:1:1:2:0/1:./.:.:0:1:g.320688A>T:0	145,138,0,0:1:1:2:0/0:./.:.:0:0:.:.
chr2_ref_v2	321962	.	C	T	.	PASS	IntersectsRepeat=0;RepeatCorrectionApplied=0	SAC:ACF:DF:PD:GT:SGT:SF:SV:SIG:MT:PAC	80,93,1,0:1:1:2:0/0:./.:.:0	106,150,0,0:1:1:2:0/0:./.:.:0:0:.:.	85,110,0,0:1:1:2:0/0:./.:.:0:0:.:.	50,56,45,49:1:1:2:0/1:./.:.:0:1:g.321962C>T:0
chr2_ref_v2	322991	.	G	A	.	PASS	IntersectsRepeat=1;RepeatCorrectionApplied=0	SAC:ACF:DF:PD:GT:SGT:SF:SV:SIG:MT:PAC	112,127,0,0:1:1:2:0/0:./.:.:0	186,158,0,0:1:1:2:0/0:./.:.:0:0:.:.	67,60,48,64:1:1:2:0/1:0/0:0.125:0:1:g.322991G>A:0	101,88,0,0:1:1:2:0/0:./.:.:0:0:.:.
chr2_ref_v2	323951	.	A	C	.	PASS	IntersectsRepeat=0;RepeatCorrectionApplied=0	SAC:ACF:DF:PD:GT:SGT:SF:SV:SIG:MT:PAC	86,104,0,0:1:1:2:0/0:./.:.:0	123,166,0,0:1:1:2:0/0:./.:.:0:0:.:.	46,56,48,53:1:1:2:0/1:./.:.:0:1:g.323951A>C:0	97,108,0,0:1:1:2:0/0:./.:.:0:0:.:.
chr2_ref_v2	324868	.	C	T	.	PASS	IntersectsRepeat=0;RepeatCorrectionApplied=0	SAC:ACF:DF:PD:GT:SGT:SF:SV:SIG:MT:PAC	94,94,0,0:1:1:2:0/0:./.:.:0	104,126,1,0:1:1:2:0/0:./.:.:0:0:.:.	48,34,54,52:1:1:2:0/1:1/1:0.125:0:1:g.324868C>T:0	95,97,0,0:1:1:2:0/0:./.:.:0:0:.:.
chr2_ref_v2	325584	.	G	A	.	PASS	IntersectsRepeat=0;RepeatCorrectionApplied=0	SAC:ACF:DF:PD:GT:SGT:SF:SV:SIG:MT:PAC	88,86,0,0:1:1:2:0/0:./.:.:0	128,122,1,1:1:1:2:0/0:./.:.:0:0:.:.	87,89,0,0:1:1:2:0/0:./.:.:0:0:.:.	49,44,49,56:1:1:2:0/1:./.:.:0:1:g.325584G>A:0
chr2_ref_v2	326181	.	AT	A	.	PASS	IntersectsRepeat=1;RepeatCorrectionApplied=1	SAC:ACF:DF:PD:GT:SGT:SF:SV:SIG:MT:PAC	118,98,0,1:1:1:2:0/0:./.:.:0	65,64,58,71:1:1:2:0/1:./.:.:0:1:g.326182delT:0	109,87,0,0:1:1:2:0/0:./.:.:0:0:.:.	84,83,0,0:1:1:2:0/0:./.:.:0:0:.:.
chr2_ref_v2	326220	.	T	C	.	PASS	IntersectsRepeat=1;RepeatCorrectionApplied=0	SAC:ACF:DF:PD:GT:SGT:SF:SV:SIG:MT:PAC	102,99,0,0:1:1:2:0/0:./.:.:0	68,59,52,71:1:1:2:0/1:./.:.:0:1:g.326220T>C:0	114,97,0,0:1:1:2:0/0:./.:.:0:0:.:.	98,87,0,0:1:1:2:0/0:./.:.:0:0:.:.
chr2_ref_v2	326312	.	C	T	.	PASS	IntersectsRepeat=0;RepeatCorrectionApplied=0	SAC:ACF:DF:PD:GT:SGT:SF:SV:SIG:MT:PAC	98,106,0,0:1:1:2:0/0:./.:.:0	147,109,0,0:1:1:2:0/0:./.:.:0:0:.:.	91,93,0,0:1:1:2:0/0:./.:.:0:0:.:.	52,44,58,52:1:1:2:0/1:1/1:0.125:0:1:g.326312C>T:0
chr2_ref_v2	327586	.	T	C	.	ExcRegion	IntersectsRepeat=0;RepeatCorrectionApplied=0	SAC:ACF:DF:PD:GT:SGT:SF:SV:SIG:MT:PAC	138,98,0,0:1:1:2:./.:./.:.:0	174,170,0,0:1:1:2:./.:./.:.:0:0:.:.	115,117,0,0:1:1:2:./.:./.:.:0:0:.:.	57,52,63,43:1:1:2:./.:./.:.:0:1:.:.
chr2_ref_v2	329857	.	C	T	.	PASS	IntersectsRepeat=0;RepeatCorrectionApplied=0	SAC:ACF:DF:PD:GT:SGT:SF:SV:SIG:MT:PAC	105,101,0,0:1:1:2:0/0:./.:.:0	139,121,0,0:1:1:2:0/0:./.:.:0:0:.:.	48,68,37,48:1:1:2:0/1:0/0:0.125:0:1:g.329857C>T:0	84,91,0,0:1:1:2:0/0:./.:.:0:0:.:.
chr2_ref_v2	330696	.	AT	A	.	PASS	IntersectsRepeat=1;RepeatCorrectionApplied=1	SAC:ACF:DF:PD:GT:SGT:SF:SV:SIG:MT:PAC	88,104,0,0:1:1:2:0/0:./.:.:0	56,55,52,61:1:1:2:0/1:./.:.:0:1:g.330697delT:0	86,126,0,0:1:1:2:0/0:./.:.:0:0:.:.	66,107,0,0:1:1:2:0/0:./.:.:0:0:.:.
chr2_ref_v2	330840	.	G	A	.	PASS	IntersectsRepeat=0;RepeatCorrectionApplied=0	SAC:ACF:DF:PD:GT:SGT:SF:SV:SIG:MT:PAC	86,86,0,0:1:1:2:0/0:./.:.:0	88,92,35,18:1:1:2:0/0:0/1:0.5:1:1:.:	80,95,0,0:1:1:2:0/0:./.:.:0:0:.:.	67,103,0,1:1:1:2:0/0:./.:.:0:0:.:.
chr2_ref_v2	331792	.	GA	G	.	PASS	IntersectsRepeat=1;RepeatCorrectionApplied=1	SAC:ACF:DF:PD:GT:SGT:SF:SV:SIG:MT:PAC	134,80,0,0:1:1:2:0/0:./.:.:0	158,109,0,0:1:1:2:0/0:./.:.:0:0:.:.	69,49,48,41:1:1:2:0/1:0/0:0.125:0:1:g.331793delA:0	114,91,0,0:1:1:2:0/0:./.:.:0:0:.:.
chr2_ref_v2	332738	.	A	G	.	PASS	IntersectsRepeat=1;RepeatCorrectionApplied=0	SAC:ACF:DF:PD:GT:SGT:SF:SV:SIG:MT:PAC	102,78,0,0:1:1:2:0/0:./.:.:0	63,62,41,68:1:1:2:0/1:0/0:0.125:0:1:g.332738A>G:0	96,78,0,0:1:1:2:0/0:./.:.:0:0:.:.	97,90,0,0:1:1:2:0/0:./.:.:0:0:.:.
chr2_ref_v2	333458	.	G	A	.	PASS	IntersectsRepeat=0;RepeatCorrectionApplied=0	SAC:ACF:DF:PD:GT:SGT:SF:SV:SIG:MT:PAC	24,92,0,0:1:1:2:0/0:./.:.:0	23,66,0,59:1:1:2:0/1:0/0:0.25:0:0:.:.	27,95,0,0:1:1:2:0/0:./.:.:0:0:.:.	40,95,0,0:1:1:2:0/0:./.:.:0:0:.:.
chr2_ref_v2	336690	.	C	T	.	PASS	IntersectsRepeat=0;RepeatCorrectionApplied=0	SAC:ACF:DF:PD:GT:SGT:SF:SV:SIG:MT:PAC	119,95,0,0:1:1:2:0/0:./.:.:0	106,87,76,78:1:1:2:0/1:0/0:0.125:0:1:g.336690C>T:0	124,113,0,0:1:1:2:0/0:./.:.:0:0:.:.	107,104,0,0:1:1:2:0/0:./.:.:0:0:.:.
chr2_ref_v2	337038	.	G	A	.	PASS	IntersectsRepeat=0;RepeatCorrectionApplied=0	SAC:ACF:DF:PD:GT:SGT:SF:SV:SIG:MT:PAC	60,81,0,0:1:1:2:0/0:./.:.:0	109,116,0,0:1:1:2:0/0:./.:.:0:0:.:.	47,48,39,47:1:1:2:0/1:./.:.:0:1:g.337038G>A:0	79,84,0,0:1:1:2:0/0:./.:.:0:0:.:.
chr2_ref_v2	337353	.	C	T	.	PASS	IntersectsRepeat=1;RepeatCorrectionApplied=0	SAC:ACF:DF:PD:GT:SGT:SF:SV:SIG:MT:PAC	70,103,0,0:1:1:2:0/0:./.:.:0	101,126,0,0:1:1:2:0/0:./.:.:0:0:.:.	64,83,0,0:1:1:2:0/0:./.:.:0:0:.:.	45,49,33,45:1:1:2:0/1:0/0:0.125:0:1:g.337353C>T:0
chr2_ref_v2	337736	.	CA	C	.	PASS	IntersectsRepeat=1;RepeatCorrectionApplied=1	SAC:ACF:DF:PD:GT:SGT:SF:SV:SIG:MT:PAC	70,102,0,0:1:1:2:0/0:./.:.:0	104,128,0,0:1:1:2:0/0:./.:.:0:0:.:.	30,55,24,37:1:1:2:0/1:0/0:0.125:0:1:g.337737delA:0	77,82,0,0:1:1:2:0/0:./.:.:0:0:.:.
chr2_ref_v2	338326	.	C	T	.	PASS	IntersectsRepeat=0;RepeatCorrectionApplied=0	SAC:ACF:DF:PD:GT:SGT:SF:SV:SIG:MT:PAC	65,84,0,0:1:1:2:0/0:./.:.:0	95,112,0,0:1:1:2:0/0:./.:.:0:0:.:.	36,57,32,54:1:1:2:0/1:./.:.:0:1:g.338326C>T:0	77,87,0,0:1:1:2:0/0:./.:.:0:0:.:.
chr2_ref_v2	338468	.	C	T	.	PASS	IntersectsRepeat=1;RepeatCorrectionApplied=0	SAC:ACF:DF:PD:GT:SGT:SF:SV:SIG:MT:PAC	80,74,0,0:1:1:2:0/0:./.:.:0	150,104,0,0:1:1:2:0/0:./.:.:0:0:.:.	96,73,0,0:1:1:2:0/0:./.:.:0:0:.:.	47,45,56,38:1:1:2:0/1:./.:.:0:1:g.338468C>T:0
chr2_ref_v2	338494	.	T	C	.	PASS	IntersectsRepeat=1;RepeatCorrectionApplied=0	SAC:ACF:DF:PD:GT:SGT:SF:SV:SIG:MT:PAC	80,40,0,6:1:1:2:0/0:0/1:0.125:0	140,56,0,4:1:1:2:0/0:./.:.:0:0:.:.	49,23,42,24:1:1:2:0/1:./.:.:0:1:.:.	76,56,0,10:1:1:2:0/0:0/1:0.125:0:0:.:.
chr2_ref_v2	340759	.	C	T	.	PASS	IntersectsRepeat=1;RepeatCorrectionApplied=0	SAC:ACF:DF:PD:GT:SGT:SF:SV:SIG:MT:PAC	97,110,0,0:1:1:2:0/0:./.:.:0	153,149,0,0:1:1:2:0/0:./.:.:0:0:.:.	91,109,0,0:1:1:2:0/0:./.:.:0:0:.:.	41,53,53,51:1:1:2:0/1:./.:.:0:1:g.340759C>T:0
chr2_ref_v2	340828	.	G	A	.	PASS	IntersectsRepeat=0;RepeatCorrectionApplied=0	SAC:ACF:DF:PD:GT:SGT:SF:SV:SIG:MT:PAC	98,85,0,0:1:1:2:0/0:./.:.:0	147,122,0,0:1:1:2:0/0:./.:.:0:0:.:.	50,48,60,36:1:1:2:0/1:./.:.:0:1:g.340828G>A:0	129,76,0,0:1:1:2:0/0:./.:.:0:0:.:.
chr2_ref_v2	341061	.	TA	T	.	PASS	IntersectsRepeat=1;RepeatCorrectionApplied=1	SAC:ACF:DF:PD:GT:SGT:SF:SV:SIG:MT:PAC	102,90,0,0:1:1:2:0/0:./.:.:0	137,136,1,0:1:1:2:0/0:./.:.:0:0:.:.	30,50,56,62:1:1:2:0/1:1/1:0.25:0:1:g.341062delA:0	91,111,0,0:1:1:2:0/0:./.:.:0:0:.:.
chr2_ref_v2	342419	.	GAA	G,GA	.	PASS	IntersectsRepeat=1;RepeatCorrectionApplied=1	SAC:ACF:DF:PD:GT:SGT:SF:SV:SIG:MT:PAC	73,95,0,0,7,8:1:1:2:0/0:./.:.:0	61,45,2,0,67,68:1:1:2:0/0:0/2:0.25:1:1:.:	47,36,1,2,60,46:1:1:2:0/0:0/2:0.25:1:1:.:	0,2,30,44,36,41:1:1:2:1/2:2/2:0.125:0:1:g.342420_342421delAA,g.342420delA:0,0
chr2_ref_v2	343953	.	G	A	.	PASS	IntersectsRepeat=1;RepeatCorrectionApplied=0	SAC:ACF:DF:PD:GT:SGT:SF:SV:SIG:MT:PAC	102,112,0,1:1:1:2:0/0:./.:.:0	131,149,0,0:1:1:2:0/0:./.:.:0:0:.:.	102,126,0,0:1:1:2:0/0:./.:.:0:0:.:.	41,48,51,39:1:1:2:0/1:./.:.:0:1:g.343953G>A:0
chr2_ref_v2	344094	.	G	A	.	PASS	IntersectsRepeat=0;RepeatCorrectionApplied=0	SAC:ACF:DF:PD:GT:SGT:SF:SV:SIG:MT:PAC	104,125,0,0:1:1:2:0/0:./.:.:0	84,69,64,54:1:1:2:0/1:0/0:0.125:0:1:g.344094G>A:0	84,110,0,0:1:1:2:0/0:./.:.:0:0:.:.	105,107,0,0:1:1:2:0/0:./.:.:0:0:.:.
chr2_ref_v2	345117	.	C	T	.	PASS	IntersectsRepeat=0;RepeatCorrectionApplied=0	SAC:ACF:DF:PD:GT:SGT:SF:SV:SIG:MT:PAC	132,93,0,0:1:1:2:0/0:./.:.:0	181,154,0,0:1:1:2:0/0:./.:.:0:0:.:.	129,102,0,0:1:1:2:0/0:./.:.:0:0:.:.	46,42,58,60:1:1:2:0/1:1/1:0.125:0:1:g.345117C>T:0
chr2_ref_v2	347349	.	GT	G	.	PASS	IntersectsRepeat=1;RepeatCorrectionApplied=1	SAC:ACF:DF:PD:GT:SGT:SF:SV:SIG:MT:PAC	90,109,2,1:1:1:2:0/0:./.:.:0	138,119,0,1:1:1:2:0/0:./.:.:0:0:.:.	57,65,43,53:1:1:2:0/1:0/0:0.125:0:1:g.347350delT:0	72,103,0,1:1:1:2:0/0:./.:.:0:0:.:.
chr2_ref_v2	348464	.	GA	G	.	PASS	IntersectsRepeat=1;RepeatCorrectionApplied=1	SAC:ACF:DF:PD:GT:SGT:SF:SV:SIG:MT:PAC	47,104,0,0:1:1:2:0/0:./.:.:0	98,153,0,0:1:1:2:0/0:./.:.:0:0:.:.	54,100,0,0:1:1:2:0/0:./.:.:0:0:.:.	20,47,17,49:1:1:2:0/1:./.:.:0:1:g.348465delA:0
chr2_ref_v2	351209	.	C	CA	.	PASS	IntersectsRepeat=1;RepeatCorrectionApplied=1	SAC:ACF:DF:PD:GT:SGT:SF:SV:SIG:MT:PAC	65,57,2,2:1:1:2:0/0:./.:.:0	67,87,1,1:1:1:2:0/0:./.:.:0:0:.:.	62,55,2,1:1:1:2:0/0:./.:.:0:0:.:.	29,29,32,28:1:1:2:0/1:1/1:0.5:0:1:g.351209_351210insA:0
chr2_ref_v2	352502	.	C	T	.	PASS	IntersectsRepeat=0;RepeatCorrectionApplied=0	SAC:ACF:DF:PD:GT:SGT:SF:SV:SIG:MT:PAC	120,116,0,0:1:1:2:0/0:./.:.:0	156,146,0,0:1:1:2:0/0:./.:.:0:0:.:.	59,68,66,65:1:1:2:0/1:./.:.:0:1:g.352502C>T:0	80,76,0,0:1:1:2:0/0:./.:.:0:0:.:.
chr2_ref_v2	352866	.	C	T	.	PASS	IntersectsRepeat=0;RepeatCorrectionApplied=0	SAC:ACF:DF:PD:GT:SGT:SF:SV:SIG:MT:PAC	115,132,0,0:1:1:2:0/0:./.:.:0	80,76,80,92:1:1:2:0/1:./.:.:0:1:g.352866C>T:0	148,125,0,0:1:1:2:0/0:./.:.:0:0:.:.	99,123,0,0:1:1:2:0/0:./.:.:0:0:.:.
chr2_ref_v2	353141	.	C	T	.	PASS	IntersectsRepeat=0;RepeatCorrectionApplied=0	SAC:ACF:DF:PD:GT:SGT:SF:SV:SIG:MT:PAC	98,58,0,0:1:1:2:0/0:./.:.:0	127,150,0,0:1:1:2:0/0:./.:.:0:0:.:.	54,36,55,35:1:1:2:0/1:./.:.:0:1:g.353141C>T:0	68,81,0,0:1:1:2:0/0:./.:.:0:0:.:.
chr2_ref_v2	353146	.	C	T	.	PASS	IntersectsRepeat=0;RepeatCorrectionApplied=0	SAC:ACF:DF:PD:GT:SGT:SF:SV:SIG:MT:PAC	105,57,0,0:1:1:2:0/0:./.:.:0	136,151,0,0:1:1:2:0/0:./.:.:0:0:.:.	54,32,56,34:1:1:2:0/1:./.:.:0:1:g.353146C>T:0	71,78,1,2:1:1:2:0/0:./.:.:0:0:.:.
chr2_ref_v2	353163	.	G	T	.	PASS	IntersectsRepeat=0;RepeatCorrectionApplied=0	SAC:ACF:DF:PD:GT:SGT:SF:SV:SIG:MT:PAC	116,75,0,0:1:1:2:0/0:./.:.:0	63,89,64,58:1:1:2:0/1:0/0:0.125:0:1:g.353163G>T:0	118,89,0,0:1:1:2:0/0:./.:.:0:0:.:.	70,95,0,0:1:1:2:0/0:./.:.:0:0:.:.
chr2_ref_v2	353464	.	CA	C,CAA	.	PASS	IntersectsRepeat=1;RepeatCorrectionApplied=1	SAC:ACF:DF:PD:GT:SGT:SF:SV:SIG:MT:PAC	2,35,10,52,2,2:1:1:2:0/1:1/1:0.125:0	17,74,3,5,2,5:1:1:2:0/0:0/2:0.125:0:1:.:.	7,32,2,2,8,29:1:1:2:0/2:2/2:0.5:0:1:.:.	10,30,9,35,2,4:1:1:2:0/1:0/2:0.125:0:0:.:.
chr2_ref_v2	354485	.	A	G	.	PASS	IntersectsRepeat=0;RepeatCorrectionApplied=0	SAC:ACF:DF:PD:GT:SGT:SF:SV:SIG:MT:PAC	137,136,1,0:1:1:2:0/0:./.:.:0	176,180,0,0:1:1:2:0/0:./.:.:0:0:.:.	56,81,64,68:1:1:2:0/1:./.:.:0:1:g.354485A>G:0	117,101,0,0:1:1:2:0/0:./.:.:0:0:.:.
chr2_ref_v2	356501	.	C	T	.	PASS	IntersectsRepeat=0;RepeatCorrectionApplied=0	SAC:ACF:DF:PD:GT:SGT:SF:SV:SIG:MT:PAC	144,136,0,0:1:1:2:0/0:./.:.:0	174,193,1,0:1:1:2:0/0:./.:.:0:0:.:.	133,122,0,0:1:1:2:0/0:./.:.:0:0:.:.	49,62,64,54:1:1:2:0/1:./.:.:0:1:g.356501C>T:0
chr2_ref_v2	357109	.	A	T	.	PASS	IntersectsRepeat=0;RepeatCorrectionApplied=0	SAC:ACF:DF:PD:GT:SGT:SF:SV:SIG:MT:PAC	131,87,1,0:1:1:2:0/0:./.:.:0	160,124,0,0:1:1:2:0/0:./.:.:0:0:.:.	131,94,0,0:1:1:2:0/0:./.:.:0:0:.:.	41,46,52,52:1:1:2:0/1:1/1:0.125:0:1:g.357109A>T:0
chr2_ref_v2	357516	.	G	T	.	PASS	IntersectsRepeat=0;RepeatCorrectionApplied=0	SAC:ACF:DF:PD:GT:SGT:SF:SV:SIG:MT:PAC	74,51,44,54:1:1:2:0/1:0/0:0.125:0	56,84,69,76:1:1:2:0/1:./.:.:0:0:.:.	50,68,56,66:1:1:2:0/1:./.:.:0:0:.:.	50,52,40,52:1:1:2:0/1:./.:.:0:0:.:.
chr2_ref_v2	357691	.	C	T	.	PASS	IntersectsRepeat=0;RepeatCorrectionApplied=0	SAC:ACF:DF:PD:GT:SGT:SF:SV:SIG:MT:PAC	111,93,0,0:1:1:2:0/0:./.:.:0	135,115,0,0:1:1:2:0/0:./.:.:0:0:.:.	92,86,0,0:1:1:2:0/0:./.:.:0:0:.:.	48,39,53,50:1:1:2:0/1:1/1:0.125:0:1:g.357691C>T:0
chr2_ref_v2	360246	.	A	G	.	PASS	IntersectsRepeat=1;RepeatCorrectionApplied=0	SAC:ACF:DF:PD:GT:SGT:SF:SV:SIG:MT:PAC	46,39,35,46:1:1:2:0/1:./.:.:0	109,129,0,0:1:1:2:0/0:./.:.:0:1:g.360245_360247G>A:1	109,73,0,0:1:1:2:0/0:./.:.:0:1:g.360245_360247G>A:1	84,73,0,0:1:1:2:0/0:./.:.:0:1:g.360245_360247G>A:1
chr2_ref_v2	360438	.	A	G	.	PASS	IntersectsRepeat=0;RepeatCorrectionApplied=0	SAC:ACF:DF:PD:GT:SGT:SF:SV:SIG:MT:PAC	71,72,0,0:1:1:2:0/0:./.:.:0	132,109,0,0:1:1:2:0/0:./.:.:0:0:.:.	92,103,0,1:1:1:2:0/0:./.:.:0:0:.:.	39,41,32,36:1:1:2:0/1:0/0:0.125:0:1:g.360438A>G:0
chr2_ref_v2	362058	.	C	A	.	PASS	IntersectsRepeat=0;RepeatCorrectionApplied=0	SAC:ACF:DF:PD:GT:SGT:SF:SV:SIG:MT:PAC	111,92,0,3:1:1:2:0/0:./.:.:0	142,110,0,0:1:1:2:0/0:./.:.:0:0:.:.	54,50,58,54:1:1:2:0/1:./.:.:0:1:g.362058C>A:0	73,82,0,0:1:1:2:0/0:./.:.:0:0:.:.
chr2_ref_v2	363071	.	C	T	.	PASS	IntersectsRepeat=1;RepeatCorrectionApplied=0	SAC:ACF:DF:PD:GT:SGT:SF:SV:SIG:MT:PAC	104,117,0,0:1:1:2:0/0:./.:.:0	75,66,85,68:1:1:2:0/1:./.:.:0:1:g.363071C>T:0	108,103,0,0:1:1:2:0/0:./.:.:0:0:.:.	94,112,0,0:1:1:2:0/0:./.:.:0:0:.:.
chr2_ref_v2	363764	.	T	C	.	PASS	IntersectsRepeat=0;RepeatCorrectionApplied=0	SAC:ACF:DF:PD:GT:SGT:SF:SV:SIG:MT:PAC	137,105,1,0:1:1:2:0/0:./.:.:0	184,181,0,0:1:1:2:0/0:./.:.:0:0:.:.	118,109,0,0:1:1:2:0/0:./.:.:0:0:.:.	61,46,55,48:1:1:2:0/1:./.:.:0:1:g.363764T>C:0
chr2_ref_v2	365647	.	CT	C	.	PASS	IntersectsRepeat=1;RepeatCorrectionApplied=1	SAC:ACF:DF:PD:GT:SGT:SF:SV:SIG:MT:PAC	98,117,0,0:1:1:2:0/0:./.:.:0	168,156,0,0:1:1:2:0/0:./.:.:0:0:.:.	45,52,72,56:1:1:2:0/1:1/1:0.125:0:1:g.365648delT:0	98,96,0,0:1:1:2:0/0:./.:.:0:0:.:.
chr2_ref_v2	369767	.	CTT	C,CT	.	PASS	IntersectsRepeat=1;RepeatCorrectionApplied=1	SAC:ACF:DF:PD:GT:SGT:SF:SV:SIG:MT:PAC	36,19,2,1,7,8:1:1:2:0/0:0/1:0.125:0	22,14,8,13,39,52:1:1:2:0/2:0/0:0.25:0:1:g.369768delT:0	3,2,6,6,33,35:1:1:2:2/2:./.:.:0:1:g.369768delT,g.369768delT:0,1	17,27,3,6,23,35:1:1:2:0/0:0/2:0.5:0:1:.:
chr2_ref_v2	370191	.	G	A	.	PASS	IntersectsRepeat=1;RepeatCorrectionApplied=0	SAC:ACF:DF:PD:GT:SGT:SF:SV:SIG:MT:PAC	86,106,0,0:1:1:2:0/0:./.:.:0	124,132,0,0:1:1:2:0/0:./.:.:0:0:.:.	49,65,48,59:1:1:2:0/1:./.:.:0:1:g.370191G>A:0	92,86,0,0:1:1:2:0/0:./.:.:0:0:.:.
chr2_ref_v2	370466	.	C	T	.	PASS	IntersectsRepeat=0;RepeatCorrectionApplied=0	SAC:ACF:DF:PD:GT:SGT:SF:SV:SIG:MT:PAC	93,99,0,0:1:1:2:0/0:./.:.:0	75,68,69,72:1:1:2:0/1:./.:.:0:1:g.370466C>T:0	125,107,0,0:1:1:2:0/0:./.:.:0:0:.:.	102,95,0,0:1:1:2:0/0:./.:.:0:0:.:.
chr2_ref_v2	371890	.	G	A	.	PASS	IntersectsRepeat=0;RepeatCorrectionApplied=0	SAC:ACF:DF:PD:GT:SGT:SF:SV:SIG:MT:PAC	85,78,0,0:1:1:2:0/0:./.:.:0	132,108,0,0:1:1:2:0/0:./.:.:0:0:.:.	46,62,49,48:1:1:2:0/1:./.:.:0:1:g.371890G>A:0	72,79,0,0:1:1:2:0/0:./.:.:0:0:.:.
chr2_ref_v2	372237	.	A	C	.	PASS	IntersectsRepeat=1;RepeatCorrectionApplied=0	SAC:ACF:DF:PD:GT:SGT:SF:SV:SIG:MT:PAC	65,85,0,1:1:1:2:0/0:./.:.:0	91,116,0,0:1:1:2:0/0:./.:.:0:0:.:.	65,113,0,0:1:1:2:0/0:./.:.:0:0:.:.	43,43,31,31:1:1:2:0/1:0/0:0.125:0:1:g.372237A>C:0
chr2_ref_v2	373066	.	C	A	.	PASS	IntersectsRepeat=0;RepeatCorrectionApplied=0	SAC:ACF:DF:PD:GT:SGT:SF:SV:SIG:MT:PAC	90,104,0,0:1:1:2:0/0:./.:.:0	151,119,0,0:1:1:2:0/0:./.:.:0:0:.:.	83,118,0,0:1:1:2:0/0:./.:.:0:0:.:.	43,49,44,51:1:1:2:0/1:./.:.:0:1:g.373066C>A:0
chr2_ref_v2	373433	.	GT	G	.	PASS	IntersectsRepeat=1;RepeatCorrectionApplied=1	SAC:ACF:DF:PD:GT:SGT:SF:SV:SIG:MT:PAC	107,91,1,2:1:1:2:0/0:./.:.:0	91,59,76,77:1:1:2:0/1:./.:.:0:1:g.373434delT:0	95,68,0,0:1:1:2:0/0:./.:.:0:0:.:.	111,80,0,2:1:1:2:0/0:./.:.:0:0:.:.
chr2_ref_v2	374879	.	T	A	.	PASS	IntersectsRepeat=0;RepeatCorrectionApplied=0	SAC:ACF:DF:PD:GT:SGT:SF:SV:SIG:MT:PAC	45,43,55,31:1:1:2:0/1:./.:.:0	116,129,0,0:1:1:2:0/0:./.:.:0:1:g.374878_374880A>T:1	93,93,0,0:1:1:2:0/0:./.:.:0:1:g.374878_374880A>T:1	88,92,0,0:1:1:2:0/0:./.:.:0:1:g.374878_374880A>T:1
chr2_ref_v2	375439	.	A	G	.	PASS	IntersectsRepeat=0;RepeatCorrectionApplied=0	SAC:ACF:DF:PD:GT:SGT:SF:SV:SIG:MT:PAC	85,83,0,0:1:1:2:0/0:./.:.:0	77,57,60,61:1:1:2:0/1:./.:.:0:1:g.375439A>G:0	121,98,0,0:1:1:2:0/0:./.:.:0:0:.:.	94,85,1,0:1:1:2:0/0:./.:.:0:0:.:.
chr2_ref_v2	376782	.	G	A	.	PASS	IntersectsRepeat=1;RepeatCorrectionApplied=0	SAC:ACF:DF:PD:GT:SGT:SF:SV:SIG:MT:PAC	86,106,0,0:1:1:2:0/0:./.:.:0	127,157,0,0:1:1:2:0/0:./.:.:0:0:.:.	100,131,0,0:1:1:2:0/0:./.:.:0:0:.:.	53,42,48,59:1:1:2:0/1:./.:.:0:1:g.376782G>A:0
chr2_ref_v2	376799	.	C	T	.	PASS	IntersectsRepeat=0;RepeatCorrectionApplied=0	SAC:ACF:DF:PD:GT:SGT:SF:SV:SIG:MT:PAC	97,106,0,0:1:1:2:0/0:./.:.:0	129,162,0,0:1:1:2:0/0:./.:.:0:0:.:.	100,133,0,0:1:1:2:0/0:./.:.:0:0:.:.	48,50,49,39:1:1:2:0/1:./.:.:0:1:g.376799C>T:0
chr2_ref_v2	379242	.	G	A	.	PASS	IntersectsRepeat=0;RepeatCorrectionApplied=0	SAC:ACF:DF:PD:GT:SGT:SF:SV:SIG:MT:PAC	48,43,52,48:1:1:2:0/1:./.:.:0	64,62,82,62:1:1:2:0/1:1/1:0.125:0:0:.:.	46,52,48,44:1:1:2:0/1:./.:.:0:0:.:.	39,48,54,45:1:1:2:0/1:1/1:0.125:0:0:.:.
chr2_ref_v2	379719	.	A	T	.	PASS	IntersectsRepeat=0;RepeatCorrectionApplied=0	SAC:ACF:DF:PD:GT:SGT:SF:SV:SIG:MT:PAC	131,82,0,0:1:1:2:0/0:./.:.:0	58,64,66,50:1:1:2:0/1:./.:.:0:1:g.379719A>T:0	111,65,0,0:1:1:2:0/0:./.:.:0:0:.:.	76,80,0,0:1:1:2:0/0:./.:.:0:0:.:.
chr2_ref_v2	380307	.	G	A	.	PASS	IntersectsRepeat=1;RepeatCorrectionApplied=0	SAC:ACF:DF:PD:GT:SGT:SF:SV:SIG:MT:PAC	92,115,0,1:1:1:2:0/0:./.:.:0	145,148,0,0:1:1:2:0/0:./.:.:0:0:.:.	49,43,65,37:1:1:2:0/1:./.:.:0:1:g.380307G>A:0	97,92,1,0:1:1:2:0/0:./.:.:0:0:.:.
chr2_ref_v2	380510	.	C	T	.	PASS	IntersectsRepeat=1;RepeatCorrectionApplied=0	SAC:ACF:DF:PD:GT:SGT:SF:SV:SIG:MT:PAC	115,91,0,0:1:1:2:0/0:./.:.:0	126,158,0,0:1:1:2:0/0:./.:.:0:0:.:.	110,105,0,0:1:1:2:0/0:./.:.:0:0:.:.	43,45,40,46:1:1:2:0/1:./.:.:0:1:g.380510C>T:0
chr2_ref_v2	381355	.	AG	A	.	PASS	IntersectsRepeat=1;RepeatCorrectionApplied=1	SAC:ACF:DF:PD:GT:SGT:SF:SV:SIG:MT:PAC	66,70,0,0:1:1:2:0/0:./.:.:0	119,97,0,1:1:1:2:0/0:./.:.:0:0:.:.	42,52,33,44:1:1:2:0/1:0/0:0.125:0:1:g.381356delG:0	87,73,0,0:1:1:2:0/0:./.:.:0:0:.:.
chr2_ref_v2	381465	.	C	A	.	PASS	IntersectsRepeat=0;RepeatCorrectionApplied=0	SAC:ACF:DF:PD:GT:SGT:SF:SV:SIG:MT:PAC	86,64,0,0:1:1:2:0/0:./.:.:0	55,65,61,45:1:1:2:0/1:./.:.:0:1:g.381465C>A:0	102,87,0,1:1:1:2:0/0:./.:.:0:0:.:.	87,82,1,0:1:1:2:0/0:./.:.:0:0:.:.
chr2_ref_v2	381696	.	CA	C	.	PASS	IntersectsRepeat=1;RepeatCorrectionApplied=1	SAC:ACF:DF:PD:GT:SGT:SF:SV:SIG:MT:PAC	80,84,0,1:1:1:2:0/0:./.:.:0	151,121,0,0:1:1:2:0/0:./.:.:0:0:.:.	100,99,0,0:1:1:2:0/0:./.:.:0:0:.:.	52,34,57,50:1:1:2:0/1:1/1:0.125:0:1:g.381697delA:0
chr2_ref_v2	382605	.	C	T	.	PASS	IntersectsRepeat=0;RepeatCorrectionApplied=0	SAC:ACF:DF:PD:GT:SGT:SF:SV:SIG:MT:PAC	102,101,0,0:1:1:2:0/0:./.:.:0	88,70,92,73:1:1:2:0/1:./.:.:0:1:g.382605C>T:0	97,102,0,0:1:1:2:0/0:./.:.:0:0:.:.	96,89,0,0:1:1:2:0/0:./.:.:0:0:.:.
chr2_ref_v2	383031	.	TA	T	.	PASS	IntersectsRepeat=1;RepeatCorrectionApplied=1	SAC:ACF:DF:PD:GT:SGT:SF:SV:SIG:MT:PAC	79,59,6,5:1:1:2:0/0:./.:.:0	53,59,56,46:1:1:2:0/0:0/1:0.5:0:1:.:	82,62,12,6:1:1:2:0/0:./.:.:0:0:.:.	66,76,16,12:1:1:2:0/0:./.:.:0:0:.:.
chr2_ref_v2	383143	.	TA	T	.	PASS	IntersectsRepeat=1;RepeatCorrectionApplied=1	SAC:ACF:DF:PD:GT:SGT:SF:SV:SIG:MT:PAC	94,92,0,0:1:1:2:0/0:./.:.:0	125,123,0,0:1:1:2:0/0:./.:.:0:0:.:.	41,62,43,48:1:1:2:0/1:0/0:0.125:0:1:g.383144delA:0	87,91,0,1:1:1:2:0/0:./.:.:0:0:.:.
chr2_ref_v2	385290	.	A	AT	.	PASS	IntersectsRepeat=1;RepeatCorrectionApplied=0	SAC:ACF:DF:PD:GT:SGT:SF:SV:SIG:MT:PAC	46,34,49,35:1:1:2:0/1:./.:.:0	61,64,61,67:1:1:2:0/1:./.:.:0:0:.:.	50,53,43,47:1:1:2:0/1:0/0:0.125:0:0:.:.	51,42,40,32:1:1:2:0/1:0/0:0.125:0:0:.:.
chr2_ref_v2	385488	.	G	A	.	PASS	IntersectsRepeat=0;RepeatCorrectionApplied=0	SAC:ACF:DF:PD:GT:SGT:SF:SV:SIG:MT:PAC	98,126,0,0:1:1:2:0/0:./.:.:0	191,127,0,0:1:1:2:0/0:./.:.:0:0:.:.	111,118,0,0:1:1:2:0/0:./.:.:0:0:.:.	41,62,47,49:1:1:2:0/1:./.:.:0:1:g.385488G>A:0
chr2_ref_v2	385598	.	A	T	.	PASS	IntersectsRepeat=0;RepeatCorrectionApplied=0	SAC:ACF:DF:PD:GT:SGT:SF:SV:SIG:MT:PAC	110,113,0,0:1:1:2:0/0:./.:.:0	165,173,0,0:1:1:2:0/0:./.:.:0:0:.:.	103,88,0,1:1:1:2:0/0:./.:.:0:0:.:.	45,48,42,51:1:1:2:0/1:./.:.:0:1:g.385598A>T:0
chr2_ref_v2	386187	.	CAAA	C	.	PASS	IntersectsRepeat=1;RepeatCorrectionApplied=1	SAC:ACF:DF:PD:GT:SGT:SF:SV:SIG:MT:PAC	43,71,4,1:1:1:2:0/0:0/1:0.125:0	23,24,23,25:1:1:2:0/1:./.:.:0:1:g.386188_386190delAAA:0	45,57,6,13:1:1:2:0/0:0/1:0.25:1:0:.:.	32,34,21,10:1:1:2:0/1:0/0:0.25:0:1:g.386188_386190delAAA:0
chr2_ref_v2	386398	.	C	T	.	PASS	IntersectsRepeat=0;RepeatCorrectionApplied=0	SAC:ACF:DF:PD:GT:SGT:SF:SV:SIG:MT:PAC	102,109,1,0:1:1:2:0/0:./.:.:0	149,151,0,0:1:1:2:0/0:./.:.:0:0:.:.	57,54,48,58:1:1:2:0/1:./.:.:0:1:g.386398C>T:0	87,87,0,0:1:1:2:0/0:./.:.:0:0:.:.
chr2_ref_v2	386927	.	A	G	.	PASS	IntersectsRepeat=1;RepeatCorrectionApplied=0	SAC:ACF:DF:PD:GT:SGT:SF:SV:SIG:MT:PAC	110,85,0,0:1:1:2:0/0:./.:.:0	157,130,0,0:1:1:2:0/0:./.:.:0:0:.:.	54,47,77,48:1:1:2:0/1:1/1:0.125:0:1:g.386927A>G:0	126,90,0,0:1:1:2:0/0:./.:.:0:0:.:.
chr2_ref_v2	387123	.	A	T	.	PASS	IntersectsRepeat=1;RepeatCorrectionApplied=0	SAC:ACF:DF:PD:GT:SGT:SF:SV:SIG:MT:PAC	83,119,0,0:1:1:2:0/0:./.:.:0	105,156,0,0:1:1:2:0/0:./.:.:0:0:.:.	36,71,32,62:1:1:2:0/1:0/0:0.125:0:1:g.387123A>T:0	73,122,0,0:1:1:2:0/0:./.:.:0:0:.:.
chr2_ref_v2	387194	.	C	T	.	PASS	IntersectsRepeat=0;RepeatCorrectionApplied=0	SAC:ACF:DF:PD:GT:SGT:SF:SV:SIG:MT:PAC	67,91,0,0:1:1:2:0/0:./.:.:0	127,137,1,0:1:1:2:0/0:./.:.:0:0:.:.	76,99,0,0:1:1:2:0/0:./.:.:0:0:.:.	47,41,42,53:1:1:2:0/1:./.:.:0:1:g.387194C>T:0
chr2_ref_v2	387617	.	AT	A	.	PASS	IntersectsRepeat=1;RepeatCorrectionApplied=1	SAC:ACF:DF:PD:GT:SGT:SF:SV:SIG:MT:PAC	109,90,3,2:1:1:2:0/0:./.:.:0	167,147,4,4:1:1:2:0/0:./.:.:0:0:.:.	47,42,63,53:1:1:2:0/1:1/1:0.125:0:1:g.387618delT:0	86,93,2,0:1:1:2:0/0:./.:.:0:0:.:.
chr2_ref_v2	387704	.	A	T	.	PASS	IntersectsRepeat=0;RepeatCorrectionApplied=0	SAC:ACF:DF:PD:GT:SGT:SF:SV:SIG:MT:PAC	108,100,0,0:1:1:2:0/0:./.:.:0	159,186,0,0:1:1:2:0/0:./.:.:0:0:.:.	120,130,0,0:1:1:2:0/0:./.:.:0:0:.:.	41,56,54,59:1:1:2:0/1:1/1:0.125:0:1:g.387704A>T:0
chr2_ref_v2	390259	.	G	A	.	PASS	IntersectsRepeat=0;RepeatCorrectionApplied=0	SAC:ACF:DF:PD:GT:SGT:SF:SV:SIG:MT:PAC	139,112,0,0:1:1:2:0/0:./.:.:0	171,167,0,1:1:1:2:0/0:./.:.:0:0:.:.	68,52,79,53:1:1:2:0/1:./.:.:0:1:g.390259G>A:0	125,81,0,0:1:1:2:0/0:./.:.:0:0:.:.
chr2_ref_v2	391470	.	GA	G	.	PASS	IntersectsRepeat=1;RepeatCorrectionApplied=1	SAC:ACF:DF:PD:GT:SGT:SF:SV:SIG:MT:PAC	82,90,0,0:1:1:2:0/0:./.:.:0	64,58,46,51:1:1:2:0/1:0/0:0.125:0:1:g.391471delA:0	74,78,0,1:1:1:2:0/0:./.:.:0:0:.:.	80,99,0,1:1:1:2:0/0:./.:.:0:0:.:.
chr2_ref_v2	391486	.	G	A	.	PASS	IntersectsRepeat=0;RepeatCorrectionApplied=0	SAC:ACF:DF:PD:GT:SGT:SF:SV:SIG:MT:PAC	36,47,47,52:1:1:2:0/1:1/1:0.125:0	116,122,0,1:1:1:2:0/0:./.:.:0:1:g.391485_391487A>G:1	77,87,0,0:1:1:2:0/0:./.:.:0:1:g.391485_391487A>G:1	83,120,0,0:1:1:2:0/0:./.:.:0:1:g.391485_391487A>G:1
chr2_ref_v2	391661	.	G	C	.	PASS	IntersectsRepeat=1;RepeatCorrectionApplied=0	SAC:ACF:DF:PD:GT:SGT:SF:SV:SIG:MT:PAC	84,85,0,0:1:1:2:0/0:./.:.:0	94,125,0,0:1:1:2:0/0:./.:.:0:0:.:.	69,71,13,16:1:1:2:0/0:0/1:0.25:1:1:.:	101,86,0,0:1:1:2:0/0:./.:.:0:0:.:.
chr2_ref_v2	391726	.	G	A	.	PASS	IntersectsRepeat=1;RepeatCorrectionApplied=0	SAC:ACF:DF:PD:GT:SGT:SF:SV:SIG:MT:PAC	80,74,0,0:1:1:2:0/0:./.:.:0	153,92,0,0:1:1:2:0/0:./.:.:0:0:.:.	79,77,0,1:1:1:2:0/0:./.:.:0:0:.:.	49,39,42,39:1:1:2:0/1:./.:.:0:1:g.391726G>A:0
chr2_ref_v2	392313	.	CT	C	.	PASS	IntersectsRepeat=1;RepeatCorrectionApplied=1	SAC:ACF:DF:PD:GT:SGT:SF:SV:SIG:MT:PAC	71,85,9,3:1:1:2:0/0:./.:.:0	103,123,6,17:1:1:2:0/0:./.:.:0:0:.:.	62,71,7,15:1:1:2:0/0:./.:.:0:0:.:.	30,48,28,63:1:1:2:0/1:0/0:0.125:0:1:g.392314delT:0
chr2_ref_v2	392499	.	A	T,AT	.	PASS	IntersectsRepeat=1;RepeatCorrectionApplied=0	SAC:ACF:DF:PD:GT:SGT:SF:SV:SIG:MT:PAC	0,0,24,35,22,29:1:1:2:1/2:1/1:0.125:0	1,0,2,5,70,112:1:1:2:2/2:1/2:0.125:0:1:g.392498_392500T>AT:1	0,0,1,1,53,67:1:1:2:2/2:./.:.:0:1:g.392498_392500T>AT:1	0,0,3,1,45,60:1:1:2:2/2:1/2:0.125:0:1:g.392498_392500T>AT:1
chr2_ref_v2	392853	.	A	ATCTTTCCTCTGCATTTTCTTTCCTCTGCATTT	.	PASS	IntersectsRepeat=0;RepeatCorrectionApplied=0	SAC:ACF:DF:PD:GT:SGT:SF:SV:SIG:MT:PAC	0,0,7,7:1:0:2:./.:./.:.:0	1,0,6,14:1:1:2:1/1:0/1:0.125:0:0:.:.	0,0,2,15:1:0:2:./.:./.:.:0:0:.:.	0,0,2,2:1:0:2:./.:./.:.:0:0:.:.
chr2_ref_v2	393318	.	CA	C	.	PASS	IntersectsRepeat=1;RepeatCorrectionApplied=1	SAC:ACF:DF:PD:GT:SGT:SF:SV:SIG:MT:PAC	45,77,0,0:1:1:2:0/0:./.:.:0	92,100,1,1:1:1:2:0/0:./.:.:0:0:.:.	44,40,31,42:1:1:2:0/1:0/0:0.25:0:1:g.393319delA:0	51,74,3,0:1:1:2:0/0:./.:.:0:0:.:.
chr2_ref_v2	393858	.	A	G	.	PASS	IntersectsRepeat=1;RepeatCorrectionApplied=0	SAC:ACF:DF:PD:GT:SGT:SF:SV:SIG:MT:PAC	143,116,0,0:1:1:2:0/0:./.:.:0	94,87,111,88:1:1:2:0/1:./.:.:0:1:g.393858A>G:0	167,134,0,0:1:1:2:0/0:./.:.:0:0:.:.	103,110,0,0:1:1:2:0/0:./.:.:0:0:.:.
chr2_ref_v2	395020	.	GAA	G,GAAA	.	PASS	IntersectsRepeat=1;RepeatCorrectionApplied=1	SAC:ACF:DF:PD:GT:SGT:SF:SV:SIG:MT:PAC	60,76,0,1,0,5:1:1:2:0/0:./.:.:0	51,58,60,60,2,2:1:1:2:0/1:./.:.:0:1:g.395021_395022delAA:0	54,61,1,0,3,2:1:1:2:0/0:./.:.:0:0:.:.	39,44,0,0,35,38:1:1:2:0/2:2/2:0.5:0:1:g.395020_395021insA:0
chr2_ref_v2	395853	.	C	T	.	PASS	IntersectsRepeat=0;RepeatCorrectionApplied=0	SAC:ACF:DF:PD:GT:SGT:SF:SV:SIG:MT:PAC	35,53,36,45:1:1:2:0/1:./.:.:0	100,114,1,0:1:1:2:0/0:./.:.:0:1:g.395852_395854T>C:1	71,97,0,0:1:1:2:0/0:./.:.:0:1:g.395852_395854T>C:1	73,87,0,0:1:1:2:0/0:./.:.:0:1:g.395852_395854T>C:1
chr2_ref_v2	396610	.	G	A	.	PASS	IntersectsRepeat=0;RepeatCorrectionApplied=0	SAC:ACF:DF:PD:GT:SGT:SF:SV:SIG:MT:PAC	107,135,0,0:1:1:2:0/0:./.:.:0	184,196,0,0:1:1:2:0/0:./.:.:0:0:.:.	124,130,0,0:1:1:2:0/0:./.:.:0:0:.:.	53,56,48,62:1:1:2:0/1:./.:.:0:1:g.396610G>A:0
chr2_ref_v2	397418	.	G	A	.	PASS	IntersectsRepeat=0;RepeatCorrectionApplied=0	SAC:ACF:DF:PD:GT:SGT:SF:SV:SIG:MT:PAC	109,87,0,0:1:1:2:0/0:./.:.:0	90,59,72,65:1:1:2:0/1:./.:.:0:1:g.397418G>A:0	111,97,0,0:1:1:2:0/0:./.:.:0:0:.:.	89,106,1,0:1:1:2:0/0:./.:.:0:0:.:.
chr2_ref_v2	397815	.	C	T	.	PASS	IntersectsRepeat=1;RepeatCorrectionApplied=0	SAC:ACF:DF:PD:GT:SGT:SF:SV:SIG:MT:PAC	147,123,0,0:1:1:2:0/0:./.:.:0	141,181,0,0:1:1:2:0/0:./.:.:0:0:.:.	55,81,61,87:1:1:2:0/1:./.:.:0:1:g.397815C>T:0	96,98,0,0:1:1:2:0/0:./.:.:0:0:.:.
chr2_ref_v2	398405	.	CG	C	.	PASS	IntersectsRepeat=1;RepeatCorrectionApplied=1	SAC:ACF:DF:PD:GT:SGT:SF:SV:SIG:MT:PAC	65,68,0,0:1:1:2:0/0:./.:.:0	101,137,0,0:1:1:2:0/0:./.:.:0:0:.:.	88,81,0,0:1:1:2:0/0:./.:.:0:0:.:.	30,55,35,32:1:1:2:0/1:0/0:0.125:0:1:g.398406delG:0
chr2_ref_v2	402237	.	C	T	.	PASS	IntersectsRepeat=0;RepeatCorrectionApplied=0	SAC:ACF:DF:PD:GT:SGT:SF:SV:SIG:MT:PAC	91,108,0,0:1:1:2:0/0:./.:.:0	127,129,2,0:1:1:2:0/0:./.:.:0:0:.:.	86,118,0,0:1:1:2:0/0:./.:.:0:0:.:.	57,43,33,44:1:1:2:0/1:0/0:0.125:0:1:g.402237C>T:0
chr2_ref_v2	403003	.	T	A	.	PASS	IntersectsRepeat=0;RepeatCorrectionApplied=0	SAC:ACF:DF:PD:GT:SGT:SF:SV:SIG:MT:PAC	110,74,0,0:1:1:2:0/0:./.:.:0	138,114,0,0:1:1:2:0/0:./.:.:0:0:.:.	48,54,41,31:1:1:2:0/1:0/0:0.125:0:1:g.403003T>A:0	77,81,0,0:1:1:2:0/0:./.:.:0:0:.:.
chr2_ref_v2	404001	.	AT	A	.	PASS	IntersectsRepeat=1;RepeatCorrectionApplied=1	SAC:ACF:DF:PD:GT:SGT:SF:SV:SIG:MT:PAC	104,148,0,0:1:1:2:0/0:./.:.:0	133,198,0,0:1:1:2:0/0:./.:.:0:0:.:.	45,66,46,54:1:1:2:0/1:0/0:0.125:0:1:g.404002delT:0	91,96,0,0:1:1:2:0/0:./.:.:0:0:.:.
chr2_ref_v2	406058	.	G	A	.	PASS	IntersectsRepeat=1;RepeatCorrectionApplied=0	SAC:ACF:DF:PD:GT:SGT:SF:SV:SIG:MT:PAC	98,99,0,0:1:1:2:0/0:./.:.:0	150,125,0,0:1:1:2:0/0:./.:.:0:0:.:.	64,44,48,46:1:1:2:0/1:0/0:0.125:0:1:g.406058G>A:0	89,91,0,0:1:1:2:0/0:./.:.:0:0:.:.
chr2_ref_v2	406410	.	GAA	G,GA,GAAA	.	PASS	IntersectsRepeat=1;RepeatCorrectionApplied=1	SAC:ACF:DF:PD:GT:SGT:SF:SV:SIG:MT:PAC	44,49,2,2,11,12,2,2:1:1:2:0/0:0/1:0.125:0	3,8,56,64,3,4,26,49:1:1:2:1/3:1/1:0.5:0:1:g.406411_406412delAA,g.406410_406411insA:0,0	43,52,2,7,14,7,1,4:1:1:2:0/0:0/1:0.125:0:0:.:.	1,3,34,71,39,51,0,0:1:1:2:1/2:2/2:0.25:0:1:g.406411_406412delAA,g.406411delA:0,0
chr2_ref_v2	407150	.	GT	G	.	PASS	IntersectsRepeat=1;RepeatCorrectionApplied=1	SAC:ACF:DF:PD:GT:SGT:SF:SV:SIG:MT:PAC	88,83,0,1:1:1:2:0/0:./.:.:0	75,69,76,77:1:1:2:0/1:./.:.:0:1:g.407151delT:0	103,98,1,3:1:1:2:0/0:./.:.:0:0:.:.	70,74,0,0:1:1:2:0/0:./.:.:0:0:.:.
chr2_ref_v2	407241	.	AT	A	.	PASS	IntersectsRepeat=1;RepeatCorrectionApplied=1	SAC:ACF:DF:PD:GT:SGT:SF:SV:SIG:MT:PAC	64,148,0,1:1:1:2:0/0:./.:.:0	60,107,63,88:1:1:2:0/1:0/0:0.125:0:1:g.407242delT:0	93,126,0,0:1:1:2:0/0:./.:.:0:0:.:.	99,111,4,2:1:1:2:0/0:./.:.:0:0:.:.
chr2_ref_v2	407458	.	GA	G	.	PASS	IntersectsRepeat=1;RepeatCorrectionApplied=1	SAC:ACF:DF:PD:GT:SGT:SF:SV:SIG:MT:PAC	82,92,0,0:1:1:2:0/0:./.:.:0	59,93,61,72:1:1:2:0/1:0/0:0.125:0:1:g.407459delA:0	88,127,0,0:1:1:2:0/0:./.:.:0:0:.:.	66,112,0,0:1:1:2:0/0:./.:.:0:0:.:.
chr2_ref_v2	407713	.	CT	C	.	PASS	IntersectsRepeat=1;RepeatCorrectionApplied=1	SAC:ACF:DF:PD:GT:SGT:SF:SV:SIG:MT:PAC	90,86,2,2:1:1:2:0/0:./.:.:0	146,140,3,4:1:1:2:0/0:./.:.:0:0:.:.	109,97,5,4:1:1:2:0/0:./.:.:0:0:.:.	52,43,40,33:1:1:2:0/1:0/0:0.25:0:1:g.407714delT:0
chr2_ref_v2	408028	.	TA	T	.	PASS	IntersectsRepeat=1;RepeatCorrectionApplied=1	SAC:ACF:DF:PD:GT:SGT:SF:SV:SIG:MT:PAC	97,67,0,0:1:1:2:0/0:./.:.:0	147,143,0,1:1:1:2:0/0:./.:.:0:0:.:.	54,46,52,28:1:1:2:0/1:0/0:0.125:0:1:g.408029delA:0	96,91,0,0:1:1:2:0/0:./.:.:0:0:.:.
chr2_ref_v2	408512	.	CT	C	.	PASS	IntersectsRepeat=1;RepeatCorrectionApplied=1	SAC:ACF:DF:PD:GT:SGT:SF:SV:SIG:MT:PAC	103,83,0,0:1:1:2:0/0:./.:.:0	53,65,60,61:1:1:2:0/1:./.:.:0:1:g.408513delT:0	99,93,1,0:1:1:2:0/0:./.:.:0:0:.:.	87,73,2,3:1:1:2:0/0:./.:.:0:0:.:.
chr2_ref_v2	409257	.	C	T	.	PASS	IntersectsRepeat=0;RepeatCorrectionApplied=0	SAC:ACF:DF:PD:GT:SGT:SF:SV:SIG:MT:PAC	93,61,0,0:1:1:2:0/0:./.:.:0	74,45,76,50:1:1:2:0/1:./.:.:0:1:g.409257C>T:0	76,63,0,0:1:1:2:0/0:./.:.:0:0:.:.	92,77,0,0:1:1:2:0/0:./.:.:0:0:.:.
chr2_ref_v2	409802	.	C	T	.	PASS	IntersectsRepeat=0;RepeatCorrectionApplied=0	SAC:ACF:DF:PD:GT:SGT:SF:SV:SIG:MT:PAC	88,121,1,0:1:1:2:0/0:./.:.:0	69,84,78,88:1:1:2:0/1:./.:.:0:1:g.409802C>T:0	85,126,1,0:1:1:2:0/0:./.:.:0:0:.:.	99,96,0,0:1:1:2:0/0:./.:.:0:0:.:.
chr2_ref_v2	410558	.	C	T	.	PASS	IntersectsRepeat=1;RepeatCorrectionApplied=0	SAC:ACF:DF:PD:GT:SGT:SF:SV:SIG:MT:PAC	124,107,0,0:1:1:2:0/0:./.:.:0	180,145,0,0:1:1:2:0/0:./.:.:0:0:.:.	56,60,70,54:1:1:2:0/1:./.:.:0:1:g.410558C>T:0	87,106,0,0:1:1:2:0/0:./.:.:0:0:.:.
chr2_ref_v2	411086	.	A	G	.	PASS	IntersectsRepeat=0;RepeatCorrectionApplied=0	SAC:ACF:DF:PD:GT:SGT:SF:SV:SIG:MT:PAC	104,75,0,0:1:1:2:0/0:./.:.:0	150,119,1,0:1:1:2:0/0:./.:.:0:0:.:.	102,80,0,0:1:1:2:0/0:./.:.:0:0:.:.	44,28,46,31:1:1:2:0/1:./.:.:0:1:g.411086A>G:0
chr2_ref_v2	411113	.	A	G	.	PASS	IntersectsRepeat=0;RepeatCorrectionApplied=0	SAC:ACF:DF:PD:GT:SGT:SF:SV:SIG:MT:PAC	1,1,112,84:1:1:2:1/1:./.:.:0	0,1,134,138:1:1:2:1/1:./.:.:0:0:.:.	0,0,111,90:1:1:2:1/1:./.:.:0:0:.:.	0,0,67,69:1:1:2:1/1:./.:.:0:0:.:.
chr2_ref_v2	411473	.	G	A	.	PASS	IntersectsRepeat=1;RepeatCorrectionApplied=0	SAC:ACF:DF:PD:GT:SGT:SF:SV:SIG:MT:PAC	138,124,0,0:1:1:2:0/0:./.:.:0	224,155,0,0:1:1:2:0/0:./.:.:0:0:.:.	141,122,0,0:1:1:2:0/0:./.:.:0:0:.:.	55,45,54,52:1:1:2:0/1:./.:.:0:1:g.411473G>A:0
chr2_ref_v2	411625	.	T	C	.	PASS	IntersectsRepeat=1;RepeatCorrectionApplied=0	SAC:ACF:DF:PD:GT:SGT:SF:SV:SIG:MT:PAC	118,140,0,0:1:1:2:0/0:./.:.:0	131,195,0,0:1:1:2:0/0:./.:.:0:0:.:.	108,142,0,0:1:1:2:0/0:./.:.:0:0:.:.	54,51,45,46:1:1:2:0/1:0/0:0.125:0:1:g.411625T>C:0
chr2_ref_v2	412417	.	C	A	.	PASS	IntersectsRepeat=0;RepeatCorrectionApplied=0	SAC:ACF:DF:PD:GT:SGT:SF:SV:SIG:MT:PAC	72,100,0,1:1:1:2:0/0:./.:.:0	99,135,0,0:1:1:2:0/0:./.:.:0:0:.:.	95,86,0,0:1:1:2:0/0:./.:.:0:0:.:.	44,47,45,39:1:1:2:0/1:./.:.:0:1:g.412417C>A:0
chr2_ref_v2	412508	.	G	A	.	PASS	IntersectsRepeat=0;RepeatCorrectionApplied=0	SAC:ACF:DF:PD:GT:SGT:SF:SV:SIG:MT:PAC	124,78,0,0:1:1:2:0/0:./.:.:0	168,109,0,1:1:1:2:0/0:./.:.:0:0:.:.	59,45,60,46:1:1:2:0/1:./.:.:0:1:g.412508G>A:0	96,81,0,0:1:1:2:0/0:./.:.:0:0:.:.
chr2_ref_v2	413711	.	CA	C	.	PASS	IntersectsRepeat=1;RepeatCorrectionApplied=1	SAC:ACF:DF:PD:GT:SGT:SF:SV:SIG:MT:PAC	102,107,0,0:1:1:2:0/0:./.:.:0	73,89,76,68:1:1:2:0/1:./.:.:0:1:g.413712delA:0	130,120,0,0:1:1:2:0/0:./.:.:0:0:.:.	68,92,0,0:1:1:2:0/0:./.:.:0:0:.:.
chr2_ref_v2	414856	.	G	A	.	PASS	IntersectsRepeat=1;RepeatCorrectionApplied=0	SAC:ACF:DF:PD:GT:SGT:SF:SV:SIG:MT:PAC	99,71,0,0:1:1:2:0/0:./.:.:0	170,128,0,0:1:1:2:0/0:./.:.:0:0:.:.	61,51,68,54:1:1:2:0/1:./.:.:0:1:g.414856G>A:0	98,87,0,0:1:1:2:0/0:./.:.:0:0:.:.
chr2_ref_v2	414974	.	G	GA	.	PASS	IntersectsRepeat=1;RepeatCorrectionApplied=1	SAC:ACF:DF:PD:GT:SGT:SF:SV:SIG:MT:PAC	89,71,1,0:1:1:2:0/0:./.:.:0	81,69,76,65:1:1:2:0/1:1/1:0.125:0:1:g.414974_414975insA:0	101,108,0,0:1:1:2:0/0:./.:.:0:0:.:.	103,94,2,1:1:1:2:0/0:./.:.:0:0:.:.
chr2_ref_v2	415438	.	G	C	.	PASS	IntersectsRepeat=0;RepeatCorrectionApplied=0	SAC:ACF:DF:PD:GT:SGT:SF:SV:SIG:MT:PAC	26,44,30,49:1:1:2:0/1:./.:.:0	93,100,0,0:1:1:2:0/0:./.:.:0:1:g.415437_415439C>G:1	47,92,0,0:1:1:2:0/0:./.:.:0:1:g.415437_415439C>G:1	87,77,0,0:1:1:2:0/0:./.:.:0:1:g.415437_415439C>G:1
chr2_ref_v2	415720	.	C	T	.	PASS	IntersectsRepeat=0;RepeatCorrectionApplied=0	SAC:ACF:DF:PD:GT:SGT:SF:SV:SIG:MT:PAC	85,60,0,0:1:1:2:0/0:./.:.:0	120,94,1,1:1:1:2:0/0:./.:.:0:0:.:.	95,55,0,0:1:1:2:0/0:./.:.:0:0:.:.	29,21,46,21:1:1:2:0/1:1/1:0.125:0:1:g.415720C>T:0
chr2_ref_v2	415743	.	C	CTTTTTTTTTTT	.	PASS	IntersectsRepeat=1;RepeatCorrectionApplied=1	SAC:ACF:DF:PD:GT:SGT:SF:SV:SIG:MT:PAC	1,0,77,48:1:1:2:1/1:./.:.:0	10,16,104,45:1:1:2:1/1:0/1:0.25:1:1:.:	3,15,85,48:1:1:2:1/1:0/1:0.25:0:0:.:.	11,12,67,22:1:1:2:1/1:0/1:0.5:1:1:.:
chr2_ref_v2	416726	.	C	T	.	PASS	IntersectsRepeat=0;RepeatCorrectionApplied=0	SAC:ACF:DF:PD:GT:SGT:SF:SV:SIG:MT:PAC	101,117,0,0:1:1:2:0/0:./.:.:0	168,178,0,1:1:1:2:0/0:./.:.:0:0:.:.	90,148,0,0:1:1:2:0/0:./.:.:0:0:.:.	55,43,47,43:1:1:2:0/1:./.:.:0:1:g.416726C>T:0
chr2_ref_v2	416983	.	G	T	.	PASS	IntersectsRepeat=1;RepeatCorrectionApplied=0	SAC:ACF:DF:PD:GT:SGT:SF:SV:SIG:MT:PAC	73,90,0,0:1:1:2:0/0:./.:.:0	106,134,1,0:1:1:2:0/0:./.:.:0:0:.:.	83,98,0,0:1:1:2:0/0:./.:.:0:0:.:.	45,53,49,46:1:1:2:0/1:./.:.:0:1:g.416983G>T:0
chr2_ref_v2	417456	.	G	A	.	PASS	IntersectsRepeat=0;RepeatCorrectionApplied=0	SAC:ACF:DF:PD:GT:SGT:SF:SV:SIG:MT:PAC	104,114,0,0:1:1:2:0/0:./.:.:0	79,80,83,81:1:1:2:0/1:./.:.:0:1:g.417456G>A:0	125,98,0,1:1:1:2:0/0:./.:.:0:0:.:.	88,103,0,0:1:1:2:0/0:./.:.:0:0:.:.
chr2_ref_v2	418101	.	C	T	.	PASS	IntersectsRepeat=0;RepeatCorrectionApplied=0	SAC:ACF:DF:PD:GT:SGT:SF:SV:SIG:MT:PAC	81,89,0,0:1:1:2:0/0:./.:.:0	119,147,0,0:1:1:2:0/0:./.:.:0:0:.:.	46,48,50,47:1:1:2:0/1:./.:.:0:1:g.418101C>T:0	75,109,0,0:1:1:2:0/0:./.:.:0:0:.:.
chr2_ref_v2	418616	.	C	CA	.	PASS	IntersectsRepeat=1;RepeatCorrectionApplied=1	SAC:ACF:DF:PD:GT:SGT:SF:SV:SIG:MT:PAC	120,98,0,0:1:1:2:0/0:./.:.:0	150,154,0,0:1:1:2:0/0:./.:.:0:0:.:.	105,83,0,0:1:1:2:0/0:./.:.:0:0:.:.	55,47,53,58:1:1:2:0/1:./.:.:0:1:g.418616_418617insA:0
chr2_ref_v2	420223	.	T	C	.	PASS	IntersectsRepeat=1;RepeatCorrectionApplied=0	SAC:ACF:DF:PD:GT:SGT:SF:SV:SIG:MT:PAC	96,78,0,0:1:1:2:0/0:./.:.:0	112,122,0,0:1:1:2:0/0:./.:.:0:0:.:.	99,78,0,0:1:1:2:0/0:./.:.:0:0:.:.	87,72,8,6:1:1:2:0/0:0/1:0.125:0:0:.:.
chr2_ref_v2	420345	.	T	TGTAGTAGTAGTA	.	PASS	IntersectsRepeat=1;RepeatCorrectionApplied=1	SAC:ACF:DF:PD:GT:SGT:SF:SV:SIG:MT:PAC	9,0,60,66:1:1:2:1/1:0/1:0.125:0	5,2,64,96:1:1:2:1/1:0/1:0.125:0:0:.:.	2,3,52,66:1:1:2:1/1:0/1:0.125:0:0:.:.	1,2,47,66:1:1:2:1/1:./.:.:0:0:.:.
chr2_ref_v2	420517	.	G	T	.	PASS	IntersectsRepeat=0;RepeatCorrectionApplied=0	SAC:ACF:DF:PD:GT:SGT:SF:SV:SIG:MT:PAC	83,98,0,0:1:1:2:0/0:./.:.:0	135,125,0,0:1:1:2:0/0:./.:.:0:0:.:.	45,45,45,39:1:1:2:0/1:./.:.:0:1:g.420517G>T:0	101,80,0,1:1:1:2:0/0:./.:.:0:0:.:.
chr2_ref_v2	420518	.	G	A	.	PASS	IntersectsRepeat=0;RepeatCorrectionApplied=0	SAC:ACF:DF:PD:GT:SGT:SF:SV:SIG:MT:PAC	84,100,0,0:1:1:2:0/0:./.:.:0	133,121,0,0:1:1:2:0/0:./.:.:0:0:.:.	87,84,0,0:1:1:2:0/0:./.:.:0:0:.:.	56,40,45,41:1:1:2:0/1:./.:.:0:1:g.420518G>A:0
chr2_ref_v2	421437	.	A	C	.	PASS	IntersectsRepeat=0;RepeatCorrectionApplied=0	SAC:ACF:DF:PD:GT:SGT:SF:SV:SIG:MT:PAC	115,97,0,0:1:1:2:0/0:./.:.:0	122,133,0,0:1:1:2:0/0:./.:.:0:0:.:.	58,56,52,34:1:1:2:0/1:0/0:0.125:0:1:g.421437A>C:0	90,93,0,0:1:1:2:0/0:./.:.:0:0:.:.
chr2_ref_v2	421499	.	G	T	.	PASS	IntersectsRepeat=1;RepeatCorrectionApplied=0	SAC:ACF:DF:PD:GT:SGT:SF:SV:SIG:MT:PAC	136,124,0,0:1:1:2:0/0:./.:.:0	165,178,1,0:1:1:2:0/0:./.:.:0:0:.:.	126,116,0,0:1:1:2:0/0:./.:.:0:0:.:.	45,38,50,51:1:1:2:0/1:1/1:0.125:0:1:g.421499G>T:0
chr2_ref_v2	423205	.	GA	G	.	PASS	IntersectsRepeat=1;RepeatCorrectionApplied=1	SAC:ACF:DF:PD:GT:SGT:SF:SV:SIG:MT:PAC	100,91,0,0:1:1:2:0/0:./.:.:0	137,149,0,2:1:1:2:0/0:./.:.:0:0:.:.	100,113,0,1:1:1:2:0/0:./.:.:0:0:.:.	37,42,38,49:1:1:2:0/1:./.:.:0:1:g.423206delA:0
chr2_ref_v2	423361	.	G	GA,GAA,GAAA	.	PASS	IntersectsRepeat=1;RepeatCorrectionApplied=1	SAC:ACF:DF:PD:GT:SGT:SF:SV:SIG:MT:PAC	4,0,4,3,22,32,24,20:1:1:2:2/3:0/3:0.125:0	11,15,32,40,5,6,28,19:1:1:2:1/3:1/1:0.125:0:1:g.423361_423363AA>A:0	3,1,7,7,33,34,26,18:1:1:2:2/3:1/3:0.25:0:0:.:.	1,2,10,5,25,27,25,17:1:1:2:2/3:3/3:0.25:0:0:.:.
chr2_ref_v2	423441	.	GA	G	.	PASS	IntersectsRepeat=1;RepeatCorrectionApplied=1	SAC:ACF:DF:PD:GT:SGT:SF:SV:SIG:MT:PAC	100,137,1,1:1:1:2:0/0:./.:.:0	132,163,1,3:1:1:2:0/0:./.:.:0:0:.:.	46,72,27,58:1:1:2:0/1:0/0:0.125:0:1:g.423442delA:0	85,98,0,1:1:1:2:0/0:./.:.:0:0:.:.
chr2_ref_v2	423929	.	G	T	.	PASS	IntersectsRepeat=0;RepeatCorrectionApplied=0	SAC:ACF:DF:PD:GT:SGT:SF:SV:SIG:MT:PAC	118,104,0,0:1:1:2:0/0:./.:.:0	80,89,74,80:1:1:2:0/1:./.:.:0:1:g.423929G>T:0	97,134,1,0:1:1:2:0/0:./.:.:0:0:.:.	100,107,0,0:1:1:2:0/0:./.:.:0:0:.:.
chr2_ref_v2	424912	.	GT	G	.	PASS	IntersectsRepeat=1;RepeatCorrectionApplied=1	SAC:ACF:DF:PD:GT:SGT:SF:SV:SIG:MT:PAC	49,56,45,60:1:1:2:0/1:./.:.:0	68,95,63,78:1:1:2:0/1:0/0:0.125:0:0:.:.	41,65,47,49:1:1:2:0/1:0/0:0.125:0:0:.:.	55,59,44,57:1:1:2:0/1:0/0:0.125:0:0:.:.
chr2_ref_v2	426305	.	G	A	.	PASS	IntersectsRepeat=0;RepeatCorrectionApplied=0	SAC:ACF:DF:PD:GT:SGT:SF:SV:SIG:MT:PAC	73,100,0,0:1:1:2:0/0:./.:.:0	54,85,86,77:1:1:2:0/1:1/1:0.125:0:1:g.426305G>A:0	93,108,0,0:1:1:2:0/0:./.:.:0:0:.:.	78,118,0,0:1:1:2:0/0:./.:.:0:0:.:.
chr2_ref_v2	426956	.	TA	T	.	PASS	IntersectsRepeat=1;RepeatCorrectionApplied=1	SAC:ACF:DF:PD:GT:SGT:SF:SV:SIG:MT:PAC	41,52,3,2:1:1:2:0/0:./.:.:0	80,86,3,7:1:1:2:0/0:./.:.:0:0:.:.	24,46,30,44:1:1:2:0/1:0/0:0.125:0:1:g.426957delA:0	26,37,25,27:1:1:2:0/1:0/0:0.25:0:1:g.426957delA:0
chr2_ref_v2	427509	.	G	A	.	PASS	IntersectsRepeat=0;RepeatCorrectionApplied=0	SAC:ACF:DF:PD:GT:SGT:SF:SV:SIG:MT:PAC	92,105,0,0:1:1:2:0/0:./.:.:0	142,128,0,0:1:1:2:0/0:./.:.:0:0:.:.	100,91,0,0:1:1:2:0/0:./.:.:0:0:.:.	50,43,43,35:1:1:2:0/1:0/0:0.125:0:1:g.427509G>A:0
chr2_ref_v2	428795	.	C	T	.	PASS	IntersectsRepeat=0;RepeatCorrectionApplied=0	SAC:ACF:DF:PD:GT:SGT:SF:SV:SIG:MT:PAC	59,145,0,0:1:1:2:0/0:./.:.:0	43,123,44,84:1:1:2:0/1:0/0:0.125:0:1:g.428795C>T:0	87,131,0,0:1:1:2:0/0:./.:.:0:0:.:.	100,110,0,0:1:1:2:0/0:./.:.:0:0:.:.
chr2_ref_v2	429105	.	AT	A	.	PASS	IntersectsRepeat=1;RepeatCorrectionApplied=1	SAC:ACF:DF:PD:GT:SGT:SF:SV:SIG:MT:PAC	86,80,0,1:1:1:2:0/0:./.:.:0	74,60,54,46:1:1:2:0/1:0/0:0.125:0:1:g.429106delT:0	89,75,0,1:1:1:2:0/0:./.:.:0:0:.:.	79,82,0,0:1:1:2:0/0:./.:.:0:0:.:.
chr2_ref_v2	429236	.	AT	A	.	PASS	IntersectsRepeat=1;RepeatCorrectionApplied=1	SAC:ACF:DF:PD:GT:SGT:SF:SV:SIG:MT:PAC	85,68,2,8:1:1:2:0/0:./.:.:0	73,67,85,56:1:1:2:0/0:0/1:0.5:1:1:.:	87,63,6,8:1:1:2:0/0:./.:.:0:0:.:.	101,63,9,8:1:1:2:0/0:./.:.:0:0:.:.
chr2_ref_v2	430141	.	G	T	.	PASS	IntersectsRepeat=1;RepeatCorrectionApplied=0	SAC:ACF:DF:PD:GT:SGT:SF:SV:SIG:MT:PAC	111,146,0,0:1:1:2:0/0:./.:.:0	73,67,91,74:1:1:2:0/1:1/1:0.125:0:1:g.430141G>T:0	123,143,0,0:1:1:2:0/0:./.:.:0:0:.:.	94,90,0,0:1:1:2:0/0:./.:.:0:0:.:.
chr2_ref_v2	431962	.	C	T	.	PASS	IntersectsRepeat=1;RepeatCorrectionApplied=0	SAC:ACF:DF:PD:GT:SGT:SF:SV:SIG:MT:PAC	76,98,0,0:1:1:2:0/0:./.:.:0	123,151,0,0:1:1:2:0/0:./.:.:0:0:.:.	42,58,37,44:1:1:2:0/1:0/0:0.125:0:1:g.431962C>T:0	72,87,1,0:1:1:2:0/0:./.:.:0:0:.:.
chr2_ref_v2	432499	.	G	T	.	PASS	IntersectsRepeat=0;RepeatCorrectionApplied=0	SAC:ACF:DF:PD:GT:SGT:SF:SV:SIG:MT:PAC	113,116,0,0:1:1:2:0/0:./.:.:0	148,148,1,0:1:1:2:0/0:./.:.:0:0:.:.	67,56,53,57:1:1:2:0/1:./.:.:0:1:g.432499G>T:0	93,82,0,0:1:1:2:0/0:./.:.:0:0:.:.
chr2_ref_v2	433953	.	G	A	.	PASS	IntersectsRepeat=0;RepeatCorrectionApplied=0	SAC:ACF:DF:PD:GT:SGT:SF:SV:SIG:MT:PAC	119,117,0,0:1:1:2:0/0:./.:.:0	103,96,95,88:1:1:2:0/1:./.:.:0:1:g.433953G>A:0	113,113,0,0:1:1:2:0/0:./.:.:0:0:.:.	81,107,0,0:1:1:2:0/0:./.:.:0:0:.:.
chr2_ref_v2	434269	.	CAA	C,CA	.	PASS	IntersectsRepeat=1;RepeatCorrectionApplied=1	SAC:ACF:DF:PD:GT:SGT:SF:SV:SIG:MT:PAC	52,69,7,1,6,16:1:1:2:0/0:0/1:0.125:0	66,93,3,1,10,15:1:1:2:0/0:0/2:0.125:0:0:.:.	33,45,1,3,27,32:1:1:2:0/0:0/2:0.25:0:1:.:.	4,9,5,14,49,64:1:1:2:2/2:0/2:0.125:0:1:.:.
chr2_ref_v2	435082	.	G	A	.	PASS	IntersectsRepeat=0;RepeatCorrectionApplied=0	SAC:ACF:DF:PD:GT:SGT:SF:SV:SIG:MT:PAC	118,119,1,0:1:1:2:0/0:./.:.:0	95,94,73,73:1:1:2:0/1:0/0:0.125:0:1:g.435082G>A:0	121,133,0,0:1:1:2:0/0:./.:.:0:0:.:.	100,105,0,0:1:1:2:0/0:./.:.:0:0:.:.
chr2_ref_v2	435964	.	C	A	.	PASS	IntersectsRepeat=0;RepeatCorrectionApplied=0	SAC:ACF:DF:PD:GT:SGT:SF:SV:SIG:MT:PAC	103,92,0,1:1:1:2:0/0:./.:.:0	149,118,0,2:1:1:2:0/0:./.:.:0:0:.:.	90,84,0,1:1:1:2:0/0:./.:.:0:0:.:.	46,43,44,43:1:1:2:0/1:./.:.:0:1:g.435964C>A:0
chr2_ref_v2	438071	.	A	G	.	PASS	IntersectsRepeat=0;RepeatCorrectionApplied=0	SAC:ACF:DF:PD:GT:SGT:SF:SV:SIG:MT:PAC	103,111,0,0:1:1:2:0/0:./.:.:0	63,71,55,65:1:1:2:0/1:./.:.:0:1:g.438071A>G:0	111,93,0,0:1:1:2:0/0:./.:.:0:0:.:.	96,88,0,0:1:1:2:0/0:./.:.:0:0:.:.
chr2_ref_v2	439327	.	A	G	.	PASS	IntersectsRepeat=0;RepeatCorrectionApplied=0	SAC:ACF:DF:PD:GT:SGT:SF:SV:SIG:MT:PAC	93,105,0,0:1:1:2:0/0:./.:.:0	140,160,0,0:1:1:2:0/0:./.:.:0:0:.:.	109,119,0,0:1:1:2:0/0:./.:.:0:0:.:.	46,75,41,68:1:1:2:0/1:./.:.:0:1:g.439327A>G:0
chr2_ref_v2	440220	.	G	T	.	PASS	IntersectsRepeat=0;RepeatCorrectionApplied=0	SAC:ACF:DF:PD:GT:SGT:SF:SV:SIG:MT:PAC	89,81,0,0:1:1:2:0/0:./.:.:0	130,125,2,0:1:1:2:0/0:./.:.:0:0:.:.	107,92,0,0:1:1:2:0/0:./.:.:0:0:.:.	36,52,36,34:1:1:2:0/1:0/0:0.125:0:1:g.440220G>T:0
chr2_ref_v2	442532	.	A	G	.	PASS	IntersectsRepeat=1;RepeatCorrectionApplied=0	SAC:ACF:DF:PD:GT:SGT:SF:SV:SIG:MT:PAC	100,124,0,0:1:1:2:0/0:./.:.:0	61,80,60,63:1:1:2:0/1:0/0:0.125:0:1:g.442532A>G:0	110,124,0,0:1:1:2:0/0:./.:.:0:0:.:.	86,114,0,0:1:1:2:0/0:./.:.:0:0:.:.
chr2_ref_v2	445165	.	G	A	.	PASS	IntersectsRepeat=0;RepeatCorrectionApplied=0	SAC:ACF:DF:PD:GT:SGT:SF:SV:SIG:MT:PAC	113,93,0,0:1:1:2:0/0:./.:.:0	68,88,69,64:1:1:2:0/1:0/0:0.125:0:1:g.445165G>A:0	106,118,0,0:1:1:2:0/0:./.:.:0:0:.:.	102,99,0,0:1:1:2:0/0:./.:.:0:0:.:.
chr2_ref_v2	445732	.	G	A	.	PASS	IntersectsRepeat=0;RepeatCorrectionApplied=0	SAC:ACF:DF:PD:GT:SGT:SF:SV:SIG:MT:PAC	71,102,0,0:1:1:2:0/0:./.:.:0	56,79,72,55:1:1:2:0/1:./.:.:0:1:g.445732G>A:0	95,94,0,0:1:1:2:0/0:./.:.:0:0:.:.	88,123,0,0:1:1:2:0/0:./.:.:0:0:.:.
chr2_ref_v2	445806	.	G	A	.	PASS	IntersectsRepeat=0;RepeatCorrectionApplied=0	SAC:ACF:DF:PD:GT:SGT:SF:SV:SIG:MT:PAC	113,89,0,0:1:1:2:0/0:./.:.:0	154,136,0,0:1:1:2:0/0:./.:.:0:0:.:.	65,51,68,40:1:1:2:0/1:./.:.:0:1:g.445806G>A:0	98,90,0,0:1:1:2:0/0:./.:.:0:0:.:.
chr2_ref_v2	446551	.	C	T	.	PASS	IntersectsRepeat=1;RepeatCorrectionApplied=0	SAC:ACF:DF:PD:GT:SGT:SF:SV:SIG:MT:PAC	105,125,0,0:1:1:2:0/0:./.:.:0	150,136,0,0:1:1:2:0/0:./.:.:0:0:.:.	52,51,55,53:1:1:2:0/1:./.:.:0:1:g.446551C>T:0	97,97,0,0:1:1:2:0/0:./.:.:0:0:.:.
chr2_ref_v2	448942	.	G	A	.	PASS	IntersectsRepeat=1;RepeatCorrectionApplied=0	SAC:ACF:DF:PD:GT:SGT:SF:SV:SIG:MT:PAC	47,55,42,40:1:1:2:0/1:0/0:0.125:0	56,56,61,41:1:1:2:0/1:./.:.:0:0:.:.	51,38,49,26:1:1:2:0/1:0/0:0.125:0:0:.:.	36,37,49,45:1:1:2:0/1:1/1:0.125:0:0:.:.
chr2_ref_v2	449159	.	T	C	.	PASS	IntersectsRepeat=1;RepeatCorrectionApplied=0	SAC:ACF:DF:PD:GT:SGT:SF:SV:SIG:MT:PAC	86,87,0,0:1:1:2:0/0:./.:.:0	124,143,0,2:1:1:2:0/0:./.:.:0:0:.:.	39,56,49,51:1:1:2:0/1:./.:.:0:1:g.449159T>C:0	68,80,0,0:1:1:2:0/0:./.:.:0:0:.:.
chr2_ref_v2	451064	.	C	T	.	PASS	IntersectsRepeat=1;RepeatCorrectionApplied=0	SAC:ACF:DF:PD:GT:SGT:SF:SV:SIG:MT:PAC	78,116,0,0:1:1:2:0/0:./.:.:0	128,159,0,0:1:1:2:0/0:./.:.:0:0:.:.	88,130,0,0:1:1:2:0/0:./.:.:0:0:.:.	58,49,46,55:1:1:2:0/1:./.:.:0:1:g.451064C>T:0
chr2_ref_v2	451171	.	C	T	.	PASS	IntersectsRepeat=1;RepeatCorrectionApplied=0	SAC:ACF:DF:PD:GT:SGT:SF:SV:SIG:MT:PAC	95,64,0,0:1:1:2:0/0:./.:.:0	147,121,0,0:1:1:2:0/0:./.:.:0:0:.:.	44,35,47,46:1:1:2:0/1:1/1:0.125:0:1:g.451171C>T:0	88,81,0,0:1:1:2:0/0:./.:.:0:0:.:.
chr2_ref_v2	451747	.	C	T	.	PASS	IntersectsRepeat=1;RepeatCorrectionApplied=0	SAC:ACF:DF:PD:GT:SGT:SF:SV:SIG:MT:PAC	70,118,0,0:1:1:2:0/0:./.:.:0	103,145,0,0:1:1:2:0/0:./.:.:0:0:.:.	38,64,32,46:1:1:2:0/1:0/0:0.125:0:1:g.451747C>T:0	78,98,0,0:1:1:2:0/0:./.:.:0:0:.:.
chr2_ref_v2	452243	.	GA	G	.	PASS	IntersectsRepeat=1;RepeatCorrectionApplied=1	SAC:ACF:DF:PD:GT:SGT:SF:SV:SIG:MT:PAC	41,53,3,1:1:1:2:0/0:./.:.:0	75,71,3,7:1:1:2:0/0:./.:.:0:0:.:.	44,44,19,12:1:1:2:0/0:0/1:0.25:0:1:.:	61,48,1,4:1:1:2:0/0:./.:.:0:0:.:.
chr2_ref_v2	452404	.	CTT	C,CT	.	PASS	IntersectsRepeat=1;RepeatCorrectionApplied=1	SAC:ACF:DF:PD:GT:SGT:SF:SV:SIG:MT:PAC	27,25,2,0,3,2:1:1:2:0/0:0/1:0.125:0	6,5,21,15,5,4:1:1:2:0/1:1/1:0.25:0:1:g.452405_452406delTT:0	19,18,0,3,5,7:1:1:2:0/0:0/1:0.125:0:0:.:.	21,23,0,1,1,3:1:1:2:0/0:./.:.:0:0:.:.
chr2_ref_v2	452513	.	T	C	.	PASS	IntersectsRepeat=0;RepeatCorrectionApplied=0	SAC:ACF:DF:PD:GT:SGT:SF:SV:SIG:MT:PAC	49,47,43,33:1:1:2:0/1:0/0:0.125:0	57,54,48,54:1:1:2:0/1:./.:.:0:0:.:.	45,50,32,48:1:1:2:0/1:0/0:0.125:0:0:.:.	40,48,49,32:1:1:2:0/1:./.:.:0:0:.:.
chr2_ref_v2	453212	.	AT	A	.	PASS	IntersectsRepeat=1;RepeatCorrectionApplied=1	SAC:ACF:DF:PD:GT:SGT:SF:SV:SIG:MT:PAC	75,89,2,0:1:1:2:0/0:./.:.:0	103,139,0,0:1:1:2:0/0:./.:.:0:0:.:.	88,87,0,1:1:1:2:0/0:./.:.:0:0:.:.	1,1,72,101:1:1:2:1/1:./.:.:0:1:g.453213delT,g.453213delT:0,1
chr2_ref_v2	454851	.	T	C	.	PASS	IntersectsRepeat=1;RepeatCorrectionApplied=0	SAC:ACF:DF:PD:GT:SGT:SF:SV:SIG:MT:PAC	113,76,0,0:1:1:2:0/0:./.:.:0	166,130,0,0:1:1:2:0/0:./.:.:0:0:.:.	130,108,0,0:1:1:2:0/0:./.:.:0:0:.:.	50,38,47,47:1:1:2:0/1:./.:.:0:1:g.454851T>C:0
chr2_ref_v2	455109	.	C	T	.	PASS	IntersectsRepeat=0;RepeatCorrectionApplied=0	SAC:ACF:DF:PD:GT:SGT:SF:SV:SIG:MT:PAC	76,110,0,0:1:1:2:0/0:./.:.:0	122,137,0,0:1:1:2:0/0:./.:.:0:0:.:.	78,107,0,0:1:1:2:0/0:./.:.:0:0:.:.	34,47,45,45:1:1:2:0/1:./.:.:0:1:g.455109C>T:0
chr2_ref_v2	455355	.	C	T	.	PASS	IntersectsRepeat=0;RepeatCorrectionApplied=0	SAC:ACF:DF:PD:GT:SGT:SF:SV:SIG:MT:PAC	96,86,0,0:1:1:2:0/0:./.:.:0	58,57,53,47:1:1:2:0/1:0/0:0.125:0:1:g.455355C>T:0	111,81,0,0:1:1:2:0/0:./.:.:0:0:.:.	85,71,0,0:1:1:2:0/0:./.:.:0:0:.:.
chr2_ref_v2	455984	.	G	T	.	PASS	IntersectsRepeat=0;RepeatCorrectionApplied=0	SAC:ACF:DF:PD:GT:SGT:SF:SV:SIG:MT:PAC	93,97,0,0:1:1:2:0/0:./.:.:0	91,108,1,0:1:1:2:0/0:./.:.:0:0:.:.	51,42,62,33:1:1:2:0/1:./.:.:0:1:g.455984G>T:0	82,70,0,0:1:1:2:0/0:./.:.:0:0:.:.
chr2_ref_v2	456265	.	A	C	.	PASS	IntersectsRepeat=1;RepeatCorrectionApplied=0	SAC:ACF:DF:PD:GT:SGT:SF:SV:SIG:MT:PAC	106,105,0,1:1:1:2:0/0:./.:.:0	134,124,0,3:1:1:2:0/0:./.:.:0:0:.:.	65,57,71,58:1:1:2:0/1:./.:.:0:1:g.456265A>C:0	96,92,0,0:1:1:2:0/0:./.:.:0:0:.:.
chr2_ref_v2	456748	.	C	T	.	PASS	IntersectsRepeat=0;RepeatCorrectionApplied=0	SAC:ACF:DF:PD:GT:SGT:SF:SV:SIG:MT:PAC	70,86,0,0:1:1:2:0/0:./.:.:0	110,108,0,0:1:1:2:0/0:./.:.:0:0:.:.	77,108,1,0:1:1:2:0/0:./.:.:0:0:.:.	42,43,39,39:1:1:2:0/1:./.:.:0:1:g.456748C>T:0
chr2_ref_v2	457418	.	G	A	.	PASS	IntersectsRepeat=1;RepeatCorrectionApplied=0	SAC:ACF:DF:PD:GT:SGT:SF:SV:SIG:MT:PAC	89,65,0,0:1:1:2:0/0:./.:.:0	118,106,0,0:1:1:2:0/0:./.:.:0:0:.:.	56,40,47,42:1:1:2:0/1:./.:.:0:1:g.457418G>A:0	70,71,0,0:1:1:2:0/0:./.:.:0:0:.:.
chr2_ref_v2	457460	.	A	G	.	PASS	IntersectsRepeat=1;RepeatCorrectionApplied=0	SAC:ACF:DF:PD:GT:SGT:SF:SV:SIG:MT:PAC	79,66,0,1:1:1:2:0/0:./.:.:0	123,117,0,0:1:1:2:0/0:./.:.:0:0:.:.	100,102,1,1:1:1:2:0/0:./.:.:0:0:.:.	48,45,42,33:1:1:2:0/1:0/0:0.125:0:1:g.457460A>G:0
chr2_ref_v2	457496	.	G	A	.	PASS	IntersectsRepeat=0;RepeatCorrectionApplied=0	SAC:ACF:DF:PD:GT:SGT:SF:SV:SIG:MT:PAC	105,83,1,0:1:1:2:0/0:./.:.:0	139,132,0,0:1:1:2:0/0:./.:.:0:0:.:.	47,57,62,58:1:1:2:0/1:1/1:0.125:0:1:g.457496G>A:0	101,79,0,0:1:1:2:0/0:./.:.:0:0:.:.
chr2_ref_v2	461867	.	G	A	.	PASS	IntersectsRepeat=0;RepeatCorrectionApplied=0	SAC:ACF:DF:PD:GT:SGT:SF:SV:SIG:MT:PAC	94,86,1,0:1:1:2:0/0:./.:.:0	145,120,1,0:1:1:2:0/0:./.:.:0:0:.:.	50,59,42,40:1:1:2:0/1:0/0:0.125:0:1:g.461867G>A:0	105,95,0,0:1:1:2:0/0:./.:.:0:0:.:.
chr2_ref_v2	462386	.	C	T	.	PASS	IntersectsRepeat=0;RepeatCorrectionApplied=0	SAC:ACF:DF:PD:GT:SGT:SF:SV:SIG:MT:PAC	105,108,0,0:1:1:2:0/0:./.:.:0	161,188,0,0:1:1:2:0/0:./.:.:0:0:.:.	56,60,60,56:1:1:2:0/1:./.:.:0:1:g.462386C>T:0	100,112,0,0:1:1:2:0/0:./.:.:0:0:.:.
chr2_ref_v2	462718	.	CT	C	.	PASS	IntersectsRepeat=1;RepeatCorrectionApplied=1	SAC:ACF:DF:PD:GT:SGT:SF:SV:SIG:MT:PAC	112,85,5,0:1:1:2:0/0:./.:.:0	89,95,81,56:1:1:2:0/1:0/0:0.25:0:1:g.462719delT:0	106,97,6,4:1:1:2:0/0:./.:.:0:0:.:.	111,107,9,5:1:1:2:0/0:./.:.:0:0:.:.
chr2_ref_v2	463300	.	C	T	.	PASS	IntersectsRepeat=1;RepeatCorrectionApplied=0	SAC:ACF:DF:PD:GT:SGT:SF:SV:SIG:MT:PAC	114,105,0,0:1:1:2:0/0:./.:.:0	156,159,1,0:1:1:2:0/0:./.:.:0:0:.:.	51,62,42,76:1:1:2:0/1:./.:.:0:1:g.463300C>T:0	97,99,0,0:1:1:2:0/0:./.:.:0:0:.:.
chr2_ref_v2	463302	.	G	A	.	PASS	IntersectsRepeat=1;RepeatCorrectionApplied=0	SAC:ACF:DF:PD:GT:SGT:SF:SV:SIG:MT:PAC	112,106,0,0:1:1:2:0/0:./.:.:0	163,157,0,0:1:1:2:0/0:./.:.:0:0:.:.	96,137,0,0:1:1:2:0/0:./.:.:0:0:.:.	45,57,47,42:1:1:2:0/1:0/0:0.125:0:1:g.463302G>A:0
chr2_ref_v2	464288	.	G	A	.	PASS	IntersectsRepeat=0;RepeatCorrectionApplied=0	SAC:ACF:DF:PD:GT:SGT:SF:SV:SIG:MT:PAC	62,6,0,0:1:1:2:0/0:./.:.:0	96,3,0,0:1:1:2:0/0:./.:.:0:0:.:.	77,6,0,0:1:1:2:0/0:./.:.:0:0:.:.	41,6,27,2:1:1:2:0/1:0/0:0.25:0:0:.:.
chr2_ref_v2	464400	.	C	T	.	PASS	IntersectsRepeat=0;RepeatCorrectionApplied=0	SAC:ACF:DF:PD:GT:SGT:SF:SV:SIG:MT:PAC	64,39,0,1:1:1:2:0/0:./.:.:0	108,59,0,1:1:1:2:0/0:./.:.:0:0:.:.	61,49,1,0:1:1:2:0/0:./.:.:0:0:.:.	47,20,37,6:1:1:2:0/1:0/0:0.25:0:1:g.464400C>T:0
chr2_ref_v2	465792	.	T	C	.	PASS	IntersectsRepeat=1;RepeatCorrectionApplied=0	SAC:ACF:DF:PD:GT:SGT:SF:SV:SIG:MT:PAC	73,81,0,0:1:1:2:0/0:./.:.:0	133,121,0,0:1:1:2:0/0:./.:.:0:0:.:.	58,53,48,63:1:1:2:0/1:./.:.:0:1:g.465792T>C:0	90,80,0,0:1:1:2:0/0:./.:.:0:0:.:.
chr2_ref_v2	465826	.	GA	G	.	PASS	IntersectsRepeat=1;RepeatCorrectionApplied=1	SAC:ACF:DF:PD:GT:SGT:SF:SV:SIG:MT:PAC	89,81,0,0:1:1:2:0/0:./.:.:0	141,104,1,0:1:1:2:0/0:./.:.:0:0:.:.	117,95,0,0:1:1:2:0/0:./.:.:0:0:.:.	58,30,40,36:1:1:2:0/1:0/0:0.125:0:1:g.465827delA:0
chr2_ref_v2	465872	.	C	A	.	PASS	IntersectsRepeat=1;RepeatCorrectionApplied=0	SAC:ACF:DF:PD:GT:SGT:SF:SV:SIG:MT:PAC	98,79,0,0:1:1:2:0/0:./.:.:0	147,129,1,0:1:1:2:0/0:./.:.:0:0:.:.	106,94,0,0:1:1:2:0/0:./.:.:0:0:.:.	53,29,42,35:1:1:2:0/1:./.:.:0:1:g.465872C>A:0
chr2_ref_v2	466459	.	GA	G	.	PASS	IntersectsRepeat=1;RepeatCorrectionApplied=1	SAC:ACF:DF:PD:GT:SGT:SF:SV:SIG:MT:PAC	64,69,0,1:1:1:2:0/0:./.:.:0	112,115,1,2:1:1:2:0/0:./.:.:0:0:.:.	68,95,0,0:1:1:2:0/0:./.:.:0:0:.:.	44,37,34,34:1:1:2:0/1:0/0:0.125:0:1:g.466460delA:0
chr2_ref_v2	467042	.	C	CT	.	PASS	IntersectsRepeat=1;RepeatCorrectionApplied=1	SAC:ACF:DF:PD:GT:SGT:SF:SV:SIG:MT:PAC	95,72,2,3:1:1:2:0/0:./.:.:0	107,83,3,2:1:1:2:0/0:./.:.:0:0:.:.	47,31,37,37:1:1:2:0/1:1/1:0.125:0:1:g.467042_467043insT:0	86,62,1,3:1:1:2:0/0:./.:.:0:0:.:.
chr2_ref_v2	468245	.	G	A	.	PASS	IntersectsRepeat=0;RepeatCorrectionApplied=0	SAC:ACF:DF:PD:GT:SGT:SF:SV:SIG:MT:PAC	91,86,0,0:1:1:2:0/0:./.:.:0	134,142,0,0:1:1:2:0/0:./.:.:0:0:.:.	42,42,35,51:1:1:2:0/1:./.:.:0:1:g.468245G>A:0	101,108,0,0:1:1:2:0/0:./.:.:0:0:.:.
chr2_ref_v2	468732	.	C	A	.	PASS	IntersectsRepeat=0;RepeatCorrectionApplied=0	SAC:ACF:DF:PD:GT:SGT:SF:SV:SIG:MT:PAC	66,54,50,64:1:1:2:0/1:./.:.:0	68,79,70,72:1:1:2:0/1:./.:.:0:0:.:.	58,56,53,55:1:1:2:0/1:./.:.:0:0:.:.	38,58,41,55:1:1:2:0/1:./.:.:0:0:.:.
chr2_ref_v2	469912	.	A	G	.	PASS	IntersectsRepeat=1;RepeatCorrectionApplied=0	SAC:ACF:DF:PD:GT:SGT:SF:SV:SIG:MT:PAC	120,75,0,0:1:1:2:0/0:./.:.:0	174,104,0,1:1:1:2:0/0:./.:.:0:0:.:.	54,38,53,43:1:1:2:0/1:./.:.:0:1:g.469912A>G:0	105,89,0,0:1:1:2:0/0:./.:.:0:0:.:.
chr2_ref_v2	470549	.	T	C	.	PASS	IntersectsRepeat=0;RepeatCorrectionApplied=0	SAC:ACF:DF:PD:GT:SGT:SF:SV:SIG:MT:PAC	89,92,0,0:1:1:2:0/0:./.:.:0	74,65,78,68:1:1:2:0/1:./.:.:0:1:g.470549T>C:0	121,80,0,0:1:1:2:0/0:./.:.:0:0:.:.	85,97,0,0:1:1:2:0/0:./.:.:0:0:.:.
chr2_ref_v2	470943	.	A	G	.	PASS	IntersectsRepeat=0;RepeatCorrectionApplied=0	SAC:ACF:DF:PD:GT:SGT:SF:SV:SIG:MT:PAC	94,94,0,0:1:1:2:0/0:./.:.:0	69,77,57,59:1:1:2:0/1:0/0:0.125:0:1:g.470943A>G:0	89,99,0,0:1:1:2:0/0:./.:.:0:0:.:.	75,110,0,1:1:1:2:0/0:./.:.:0:0:.:.
chr2_ref_v2	471993	.	C	T	.	PASS	IntersectsRepeat=1;RepeatCorrectionApplied=0	SAC:ACF:DF:PD:GT:SGT:SF:SV:SIG:MT:PAC	111,111,0,0:1:1:2:0/0:./.:.:0	78,81,70,54:1:1:2:0/1:0/0:0.125:0:1:g.471993C>T:0	122,119,0,0:1:1:2:0/0:./.:.:0:0:.:.	95,105,0,0:1:1:2:0/0:./.:.:0:0:.:.
chr2_ref_v2	472242	.	G	A	.	PASS	IntersectsRepeat=0;RepeatCorrectionApplied=0	SAC:ACF:DF:PD:GT:SGT:SF:SV:SIG:MT:PAC	101,116,0,0:1:1:2:0/0:./.:.:0	84,59,88,70:1:1:2:0/1:./.:.:0:1:g.472242G>A:0	139,104,1,1:1:1:2:0/0:./.:.:0:0:.:.	111,83,0,0:1:1:2:0/0:./.:.:0:0:.:.
chr2_ref_v2	473150	.	T	A	.	PASS	IntersectsRepeat=0;RepeatCorrectionApplied=0	SAC:ACF:DF:PD:GT:SGT:SF:SV:SIG:MT:PAC	95,72,0,0:1:1:2:0/0:./.:.:0	65,62,57,55:1:1:2:0/1:0/0:0.125:0:1:g.473150T>A:0	116,104,0,0:1:1:2:0/0:./.:.:0:0:.:.	101,69,0,0:1:1:2:0/0:./.:.:0:0:.:.
chr2_ref_v2	475564	.	AC	A	.	PASS	IntersectsRepeat=1;RepeatCorrectionApplied=1	SAC:ACF:DF:PD:GT:SGT:SF:SV:SIG:MT:PAC	93,112,0,0:1:1:2:0/0:./.:.:0	139,141,0,0:1:1:2:0/0:./.:.:0:0:.:.	62,58,41,40:1:1:2:0/1:0/0:0.25:0:1:g.475565delC:0	105,86,0,0:1:1:2:0/0:./.:.:0:0:.:.
chr2_ref_v2	475842	.	C	A	.	PASS	IntersectsRepeat=0;RepeatCorrectionApplied=0	SAC:ACF:DF:PD:GT:SGT:SF:SV:SIG:MT:PAC	79,105,0,0:1:1:2:0/0:./.:.:0	58,74,50,72:1:1:2:0/1:./.:.:0:1:g.475842C>A:0	108,97,0,2:1:1:2:0/0:./.:.:0:0:.:.	63,100,0,0:1:1:2:0/0:./.:.:0:0:.:.
chr2_ref_v2	475879	.	G	A	.	PASS	IntersectsRepeat=0;RepeatCorrectionApplied=0	SAC:ACF:DF:PD:GT:SGT:SF:SV:SIG:MT:PAC	107,96,0,0:1:1:2:0/0:./.:.:0	125,137,0,1:1:1:2:0/0:./.:.:0:0:.:.	114,100,0,0:1:1:2:0/0:./.:.:0:0:.:.	40,45,48,38:1:1:2:0/1:./.:.:0:1:g.475879G>A:0
chr2_ref_v2	476738	.	C	A	.	PASS	IntersectsRepeat=0;RepeatCorrectionApplied=0	SAC:ACF:DF:PD:GT:SGT:SF:SV:SIG:MT:PAC	88,85,0,0:1:1:2:0/0:./.:.:0	141,130,0,1:1:1:2:0/0:./.:.:0:0:.:.	53,44,45,60:1:1:2:0/1:./.:.:0:1:g.476738C>A:0	102,98,0,0:1:1:2:0/0:./.:.:0:0:.:.
chr2_ref_v2	477035	.	T	C	.	PASS	IntersectsRepeat=1;RepeatCorrectionApplied=0	SAC:ACF:DF:PD:GT:SGT:SF:SV:SIG:MT:PAC	42,77,1,0:1:1:2:0/0:./.:.:0	104,123,0,0:1:1:2:0/0:./.:.:0:0:.:.	57,93,0,1:1:1:2:0/0:./.:.:0:0:.:.	44,40,33,55:1:1:2:0/1:./.:.:0:1:g.477035T>C:0
chr2_ref_v2	477056	.	GTA	G	.	PASS	IntersectsRepeat=1;RepeatCorrectionApplied=1	SAC:ACF:DF:PD:GT:SGT:SF:SV:SIG:MT:PAC	31,29,4,10:1:1:2:0/0:0/1:0.25:0	64,70,24,16:1:1:2:0/0:0/1:0.25:0:0:.:.	40,43,13,19:1:1:2:0/0:0/1:0.5:0:0:.:.	52,46,16,16:1:1:2:0/0:0/1:0.25:0:0:.:.
chr2_ref_v2	477341	.	GA	G	.	PASS	IntersectsRepeat=1;RepeatCorrectionApplied=1	SAC:ACF:DF:PD:GT:SGT:SF:SV:SIG:MT:PAC	71,71,1,0:1:1:2:0/0:./.:.:0	119,93,3,0:1:1:2:0/0:./.:.:0:0:.:.	94,62,2,0:1:1:2:0/0:./.:.:0:0:.:.	34,38,33,34:1:1:2:0/1:0/0:0.125:0:1:g.477342delA:0
chr2_ref_v2	477475	.	ATT	A,AT	.	PASS	IntersectsRepeat=1;RepeatCorrectionApplied=1	SAC:ACF:DF:PD:GT:SGT:SF:SV:SIG:MT:PAC	50,20,2,2,55,32:1:1:2:0/2:./.:.:0	134,89,0,1,7,7:1:1:2:0/0:./.:.:0:1:g.477475_477477>T:1	64,43,52,48,5,3:1:1:2:0/1:./.:.:0:1:g.477475_477478T>:0	6,1,1,2,94,75:1:1:2:2/2:./.:.:0:1:g.477476delT:1
chr2_ref_v2	477576	.	GT	G,GTT	.	PASS	IntersectsRepeat=1;RepeatCorrectionApplied=1	SAC:ACF:DF:PD:GT:SGT:SF:SV:SIG:MT:PAC	97,86,0,3,0,0:1:1:2:0/0:./.:.:0	73,74,5,3,50,74:1:1:2:0/2:./.:.:0:1:g.477576_477577insT:0	126,100,4,3,0,0:1:1:2:0/0:./.:.:0:0:.:.	64,45,48,46,2,0:1:1:2:0/1:0/0:0.125:0:1:g.477577delT:0
chr2_ref_v2	477795	.	C	CT	.	PASS	IntersectsRepeat=0;RepeatCorrectionApplied=0	SAC:ACF:DF:PD:GT:SGT:SF:SV:SIG:MT:PAC	0,55,0,0:0:1:2:0/0:./.:.:0	0,70,0,0:0:1:2:0/0:./.:.:0:0:.:.	0,36,0,16:1:1:2:0/1:0/0:0.25:0:0:.:.	0,102,0,0:0:1:2:0/0:./.:.:0:0:.:.
chr2_ref_v2	479239	.	CAA	C,CA	.	PASS	IntersectsRepeat=1;RepeatCorrectionApplied=1	SAC:ACF:DF:PD:GT:SGT:SF:SV:SIG:MT:PAC	1,8,2,4,43,24:1:1:2:2/2:0/2:0.125:0	27,30,46,30,15,15:1:1:2:0/1:./.:.:0:1:.:.	5,6,12,7,49,40:1:1:2:2/2:0/2:0.125:0:0:.:.	7,13,16,6,48,34:1:1:2:2/2:0/2:0.5:0:0:.:.
chr2_ref_v2	479763	.	CAA	C,CA,CAAA	.	PASS	IntersectsRepeat=1;RepeatCorrectionApplied=1	SAC:ACF:DF:PD:GT:SGT:SF:SV:SIG:MT:PAC	75,83,0,0,5,4,4,2:1:1:2:0/0:./.:.:0	3,4,86,69,49,50,0,0:1:1:2:1/2:1/1:0.125:0:1:g.479764_479765delAA,g.479764delA:0,0	47,45,0,0,2,3,28,27:1:1:2:0/3:3/3:0.5:0:1:g.479763_479764insA:0	64,73,0,0,7,9,4,3:1:1:2:0/0:./.:.:0:0:.:.
chr2_ref_v2	481382	.	C	A	.	PASS	IntersectsRepeat=0;RepeatCorrectionApplied=0	SAC:ACF:DF:PD:GT:SGT:SF:SV:SIG:MT:PAC	121,98,0,0:1:1:2:0/0:./.:.:0	89,61,70,69:1:1:2:0/1:./.:.:0:1:g.481382C>A:0	141,94,0,0:1:1:2:0/0:./.:.:0:0:.:.	113,93,1,0:1:1:2:0/0:./.:.:0:0:.:.
chr2_ref_v2	482583	.	G	A	.	PASS	IntersectsRepeat=0;RepeatCorrectionApplied=0	SAC:ACF:DF:PD:GT:SGT:SF:SV:SIG:MT:PAC	80,98,0,0:1:1:2:0/0:./.:.:0	129,151,0,0:1:1:2:0/0:./.:.:0:0:.:.	74,91,0,0:1:1:2:0/0:./.:.:0:0:.:.	40,56,44,53:1:1:2:0/1:./.:.:0:1:g.482583G>A:0
chr2_ref_v2	485052	.	TC	T	.	PASS	IntersectsRepeat=1;RepeatCorrectionApplied=1	SAC:ACF:DF:PD:GT:SGT:SF:SV:SIG:MT:PAC	105,103,0,0:1:1:2:0/0:./.:.:0	163,138,0,0:1:1:2:0/0:./.:.:0:0:.:.	107,106,0,0:1:1:2:0/0:./.:.:0:0:.:.	46,47,54,43:1:1:2:0/1:./.:.:0:1:g.485053delC:0
chr2_ref_v2	485478	.	C	A	.	PASS	IntersectsRepeat=0;RepeatCorrectionApplied=0	SAC:ACF:DF:PD:GT:SGT:SF:SV:SIG:MT:PAC	85,105,0,0:1:1:2:0/0:./.:.:0	127,138,0,1:1:1:2:0/0:./.:.:0:0:.:.	92,114,0,1:1:1:2:0/0:./.:.:0:0:.:.	38,61,45,55:1:1:2:0/1:./.:.:0:1:g.485478C>A:0
chr2_ref_v2	485749	.	C	T	.	PASS	IntersectsRepeat=0;RepeatCorrectionApplied=0	SAC:ACF:DF:PD:GT:SGT:SF:SV:SIG:MT:PAC	100,111,0,0:1:1:2:0/0:./.:.:0	136,146,0,0:1:1:2:0/0:./.:.:0:0:.:.	47,47,65,39:1:1:2:0/1:./.:.:0:1:g.485749C>T:0	80,97,0,0:1:1:2:0/0:./.:.:0:0:.:.
chr2_ref_v2	485894	.	GT	G,GTT	.	PASS	IntersectsRepeat=1;RepeatCorrectionApplied=1	SAC:ACF:DF:PD:GT:SGT:SF:SV:SIG:MT:PAC	36,38,6,4,7,1:1:1:2:0/0:0/2:0.125:0	28,33,5,4,31,21:1:1:2:2/2:0/2:0.25:0:1:.:.	30,20,22,24,2,2:1:1:2:0/0:0/1:0.25:0:1:.:.	28,35,25,23,5,0:1:1:2:0/0:./.:.:0:1:.:.
chr2_ref_v2	487015	.	TA	T	.	PASS	IntersectsRepeat=1;RepeatCorrectionApplied=1	SAC:ACF:DF:PD:GT:SGT:SF:SV:SIG:MT:PAC	69,86,7,4:1:1:2:0/0:./.:.:0	57,43,62,76:1:1:2:0/1:./.:.:0:1:g.487016delA:0	41,50,30,50:1:1:2:0/1:0/0:0.25:0:1:g.487016delA:0	73,90,8,9:1:1:2:0/0:./.:.:0:0:.:.
chr2_ref_v2	488413	.	G	T	.	PASS	IntersectsRepeat=0;RepeatCorrectionApplied=0	SAC:ACF:DF:PD:GT:SGT:SF:SV:SIG:MT:PAC	102,93,0,0:1:1:2:0/0:./.:.:0	134,110,0,0:1:1:2:0/0:./.:.:0:0:.:.	54,38,48,51:1:1:2:0/1:./.:.:0:1:g.488413G>T:0	112,83,0,0:1:1:2:0/0:./.:.:0:0:.:.
chr2_ref_v2	488421	.	G	A	.	PASS	IntersectsRepeat=0;RepeatCorrectionApplied=0	SAC:ACF:DF:PD:GT:SGT:SF:SV:SIG:MT:PAC	94,91,0,0:1:1:2:0/0:./.:.:0	137,107,1,1:1:1:2:0/0:./.:.:0:0:.:.	102,96,0,0:1:1:2:0/0:./.:.:0:0:.:.	46,48,65,39:1:1:2:0/1:./.:.:0:1:g.488421G>A:0
chr2_ref_v2	488730	.	C	T	.	PASS	IntersectsRepeat=0;RepeatCorrectionApplied=0	SAC:ACF:DF:PD:GT:SGT:SF:SV:SIG:MT:PAC	55,117,0,0:1:1:2:0/0:./.:.:0	50,76,47,73:1:1:2:0/1:./.:.:0:1:g.488730C>T:0	81,137,0,1:1:1:2:0/0:./.:.:0:0:.:.	78,121,0,0:1:1:2:0/0:./.:.:0:0:.:.
chr2_ref_v2	489506	.	C	T	.	PASS	IntersectsRepeat=0;RepeatCorrectionApplied=0	SAC:ACF:DF:PD:GT:SGT:SF:SV:SIG:MT:PAC	85,104,0,0:1:1:2:0/0:./.:.:0	148,144,0,0:1:1:2:0/0:./.:.:0:0:.:.	58,41,54,50:1:1:2:0/1:./.:.:0:1:g.489506C>T:0	84,97,0,0:1:1:2:0/0:./.:.:0:0:.:.
chr2_ref_v2	490591	.	G	GC	.	PASS	IntersectsRepeat=1;RepeatCorrectionApplied=1	SAC:ACF:DF:PD:GT:SGT:SF:SV:SIG:MT:PAC	83,50,0,0:1:1:2:0/0:./.:.:0	110,85,0,0:1:1:2:0/0:./.:.:0:0:.:.	36,40,40,28:1:1:2:0/1:./.:.:0:1:g.490591_490592insC:0	90,52,0,0:1:1:2:0/0:./.:.:0:0:.:.
chr2_ref_v2	491049	.	A	C	.	PASS	IntersectsRepeat=0;RepeatCorrectionApplied=0	SAC:ACF:DF:PD:GT:SGT:SF:SV:SIG:MT:PAC	85,65,0,0:1:1:2:0/0:./.:.:0	131,111,0,1:1:1:2:0/0:./.:.:0:0:.:.	45,36,41,23:1:1:2:0/1:0/0:0.125:0:1:g.491049A>C:0	66,95,0,0:1:1:2:0/0:./.:.:0:0:.:.
chr2_ref_v2	491057	.	CT	C	.	PASS	IntersectsRepeat=1;RepeatCorrectionApplied=1	SAC:ACF:DF:PD:GT:SGT:SF:SV:SIG:MT:PAC	58,53,3,8:1:1:2:0/0:./.:.:0	87,95,15,12:1:1:2:0/0:./.:.:0:0:.:.	68,66,13,6:1:1:2:0/0:./.:.:0:0:.:.	57,74,8,16:1:1:2:0/0:./.:.:0:0:.:.
chr2_ref_v2	491183	.	C	CA	.	PASS	IntersectsRepeat=1;RepeatCorrectionApplied=1	SAC:ACF:DF:PD:GT:SGT:SF:SV:SIG:MT:PAC	43,34,37,35:1:1:2:0/1:./.:.:0	100,118,3,3:1:1:2:0/0:./.:.:0:1:g.491183_491185A>:1	60,84,5,2:1:1:2:0/0:./.:.:0:1:g.491183_491185A>:1	92,74,2,4:1:1:2:0/0:./.:.:0:1:g.491183_491185A>:1
chr2_ref_v2	491277	.	C	A	.	PASS	IntersectsRepeat=0;RepeatCorrectionApplied=0	SAC:ACF:DF:PD:GT:SGT:SF:SV:SIG:MT:PAC	90,85,0,0:1:1:2:0/0:./.:.:0	52,57,78,66:1:1:2:0/1:1/1:0.125:0:1:g.491277C>A:0	93,89,0,0:1:1:2:0/0:./.:.:0:0:.:.	82,73,0,1:1:1:2:0/0:./.:.:0:0:.:.
chr2_ref_v2	491970	.	C	T	.	PASS	IntersectsRepeat=1;RepeatCorrectionApplied=0	SAC:ACF:DF:PD:GT:SGT:SF:SV:SIG:MT:PAC	87,94,0,0:1:1:2:0/0:./.:.:0	136,138,0,0:1:1:2:0/0:./.:.:0:0:.:.	42,57,48,56:1:1:2:0/1:./.:.:0:1:g.491970C>T:0	54,81,0,0:1:1:2:0/0:./.:.:0:0:.:.
chr2_ref_v2	492210	.	C	T	.	PASS	IntersectsRepeat=0;RepeatCorrectionApplied=0	SAC:ACF:DF:PD:GT:SGT:SF:SV:SIG:MT:PAC	122,70,0,0:1:1:2:0/0:./.:.:0	161,97,0,0:1:1:2:0/0:./.:.:0:0:.:.	96,69,0,0:1:1:2:0/0:./.:.:0:0:.:.	39,26,45,29:1:1:2:0/1:1/1:0.125:0:1:g.492210C>T:0
chr2_ref_v2	492917	.	GAAAAAA	G,GA,GAA,GAAA,GAAAA	.	PASS	IntersectsRepeat=1;RepeatCorrectionApplied=1	SAC:ACF:DF:PD:GT:SGT:SF:SV:SIG:MT:PAC	4,1,0,3,5,9,14,15,6,6,9,6:1:1:2:3/5:0/3:0.125:0	1,0,51,45,9,7,14,12,13,16,1,2:1:1:2:1/4:1/2:0.25:0:1:g.492917_492922>A|g.492917_492924AA>,g.492917_492921A>|g.492917_492924AAAA>:0|0,0|0	2,1,4,4,5,14,24,26,20,13,3,1:1:1:2:3/4:1/4:0.125:0:0:.:.	0,1,13,7,28,29,18,21,4,2,0,0:1:1:2:2/3:3/4:0.125:0:1:g.492917_492923AAA>:0
chr2_ref_v2	493550	.	G	T	.	PASS	IntersectsRepeat=0;RepeatCorrectionApplied=0	SAC:ACF:DF:PD:GT:SGT:SF:SV:SIG:MT:PAC	107,137,0,0:1:1:2:0/0:./.:.:0	153,210,0,0:1:1:2:0/0:./.:.:0:0:.:.	96,149,0,0:1:1:2:0/0:./.:.:0:0:.:.	60,49,53,42:1:1:2:0/1:0/0:0.125:0:1:g.493550G>T:0
chr2_ref_v2	494733	.	T	C	.	PASS	IntersectsRepeat=0;RepeatCorrectionApplied=0	SAC:ACF:DF:PD:GT:SGT:SF:SV:SIG:MT:PAC	85,90,1,0:1:1:2:0/0:./.:.:0	152,141,0,0:1:1:2:0/0:./.:.:0:0:.:.	105,88,0,0:1:1:2:0/0:./.:.:0:0:.:.	49,52,50,51:1:1:2:0/1:./.:.:0:1:g.494733T>C:0
chr2_ref_v2	496924	.	G	A	.	PASS	IntersectsRepeat=1;RepeatCorrectionApplied=0	SAC:ACF:DF:PD:GT:SGT:SF:SV:SIG:MT:PAC	67,71,0,0:1:1:2:0/0:./.:.:0	57,56,56,73:1:1:2:0/1:1/1:0.125:0:1:g.496924G>A:0	102,103,0,0:1:1:2:0/0:./.:.:0:0:.:.	68,83,0,0:1:1:2:0/0:./.:.:0:0:.:.
chr2_ref_v2	499303	.	GA	G	.	PASS	IntersectsRepeat=1;RepeatCorrectionApplied=1	SAC:ACF:DF:PD:GT:SGT:SF:SV:SIG:MT:PAC	90,96,1,2:1:1:2:0/0:./.:.:0	63,71,81,63:1:1:2:0/1:0/0:0.125:0:1:g.499304delA:0	102,80,10,20:1:1:2:0/0:0/1:0.125:0:1:.:	77,82,7,10:1:1:2:0/0:./.:.:0:0:.:.
chr2_ref_v2	499503	.	CAAAA	C	.	PASS	IntersectsRepeat=1;RepeatCorrectionApplied=1	SAC:ACF:DF:PD:GT:SGT:SF:SV:SIG:MT:PAC	69,69,0,0:1:1:2:0/0:./.:.:0	89,116,0,1:1:1:2:0/0:./.:.:0:0:.:.	12,15,10,7:1:1:2:0/1:0/0:0.25:0:1:g.499504_499507delAAAA:0	12,22,21,6:1:1:2:0/1:0/0:0.125:0:1:g.499504_499507delAAAA:0
chr2_ref_v2	500897	.	C	T	.	PASS	IntersectsRepeat=0;RepeatCorrectionApplied=0	SAC:ACF:DF:PD:GT:SGT:SF:SV:SIG:MT:PAC	98,60,0,0:1:1:2:0/0:./.:.:0	76,36,63,48:1:1:2:0/1:./.:.:0:1:g.500897C>T:0	113,88,0,0:1:1:2:0/0:./.:.:0:0:.:.	98,62,0,0:1:1:2:0/0:./.:.:0:0:.:.
chr2_ref_v2	500954	.	G	A	.	PASS	IntersectsRepeat=1;RepeatCorrectionApplied=0	SAC:ACF:DF:PD:GT:SGT:SF:SV:SIG:MT:PAC	85,91,0,0:1:1:2:0/0:./.:.:0	114,120,1,0:1:1:2:0/0:./.:.:0:0:.:.	70,101,0,0:1:1:2:0/0:./.:.:0:0:.:.	42,37,33,34:1:1:2:0/1:0/0:0.125:0:1:g.500954G>A:0
chr2_ref_v2	501707	.	T	G	.	PASS	IntersectsRepeat=1;RepeatCorrectionApplied=0	SAC:ACF:DF:PD:GT:SGT:SF:SV:SIG:MT:PAC	86,99,0,0:1:1:2:0/0:./.:.:0	116,143,1,0:1:1:2:0/0:./.:.:0:0:.:.	53,46,37,35:1:1:2:0/1:0/0:0.125:0:1:g.501707T>G:0	74,90,0,0:1:1:2:0/0:./.:.:0:0:.:.
chr2_ref_v2	501965	.	C	T	.	PASS	IntersectsRepeat=0;RepeatCorrectionApplied=0	SAC:ACF:DF:PD:GT:SGT:SF:SV:SIG:MT:PAC	79,81,0,0:1:1:2:0/0:./.:.:0	162,128,2,0:1:1:2:0/0:./.:.:0:0:.:.	34,40,52,36:1:1:2:0/1:1/1:0.125:0:1:g.501965C>T:0	99,75,0,0:1:1:2:0/0:./.:.:0:0:.:.
chr2_ref_v2	503457	.	A	G	.	PASS	IntersectsRepeat=0;RepeatCorrectionApplied=0	SAC:ACF:DF:PD:GT:SGT:SF:SV:SIG:MT:PAC	57,47,51,46:1:1:2:0/1:./.:.:0	147,152,1,0:1:1:2:0/0:./.:.:0:1:g.503456_503458G>A:1	71,67,60,53:1:1:2:0/1:0/0:0.125:0:0:.:.	110,101,0,0:1:1:2:0/0:./.:.:0:1:g.503456_503458G>A:1
chr2_ref_v2	504322	.	CCA	C	.	PASS	IntersectsRepeat=1;RepeatCorrectionApplied=1	SAC:ACF:DF:PD:GT:SGT:SF:SV:SIG:MT:PAC	71,40,2,1:1:1:2:0/0:./.:.:0	52,27,49,34:1:1:2:0/1:0/0:0.125:0:1:g.504323_504324delCA:0	65,43,4,2:1:1:2:0/0:./.:.:0:0:.:.	78,53,5,10:1:1:2:0/0:./.:.:0:0:.:.
chr2_ref_v2	504385	.	G	A	.	PASS	IntersectsRepeat=0;RepeatCorrectionApplied=0	SAC:ACF:DF:PD:GT:SGT:SF:SV:SIG:MT:PAC	55,88,0,0:1:1:2:0/0:./.:.:0	102,131,0,1:1:1:2:0/0:./.:.:0:0:.:.	32,40,40,46:1:1:2:0/1:1/1:0.125:0:1:g.504385G>A:0	77,86,0,0:1:1:2:0/0:./.:.:0:0:.:.
chr2_ref_v2	505095	.	C	T	.	PASS	IntersectsRepeat=1;RepeatCorrectionApplied=0	SAC:ACF:DF:PD:GT:SGT:SF:SV:SIG:MT:PAC	74,68,0,0:1:1:2:0/0:./.:.:0	121,115,0,0:1:1:2:0/0:./.:.:0:0:.:.	71,111,0,0:1:1:2:0/0:./.:.:0:0:.:.	38,43,45,26:1:1:2:0/1:0/0:0.125:0:1:g.505095C>T:0
chr2_ref_v2	505097	.	C	T	.	PASS	IntersectsRepeat=1;RepeatCorrectionApplied=0	SAC:ACF:DF:PD:GT:SGT:SF:SV:SIG:MT:PAC	74,66,0,0:1:1:2:0/0:./.:.:0	60,59,61,54:1:1:2:0/1:./.:.:0:1:g.505097C>T:0	75,107,0,0:1:1:2:0/0:./.:.:0:0:.:.	83,68,0,0:1:1:2:0/0:./.:.:0:0:.:.
chr2_ref_v2	505341	.	A	G	.	PASS	IntersectsRepeat=0;RepeatCorrectionApplied=0	SAC:ACF:DF:PD:GT:SGT:SF:SV:SIG:MT:PAC	75,59,1,0:1:1:2:0/0:./.:.:0	117,98,0,0:1:1:2:0/0:./.:.:0:0:.:.	98,71,0,0:1:1:2:0/0:./.:.:0:0:.:.	44,37,41,26:1:1:2:0/1:0/0:0.125:0:1:g.505341A>G:0
chr2_ref_v2	505379	.	CAAAA	C,CA,CAA,CAAA	.	PASS	IntersectsRepeat=1;RepeatCorrectionApplied=1	SAC:ACF:DF:PD:GT:SGT:SF:SV:SIG:MT:PAC	19,42,0,0,1,1,5,6,19,23:1:1:2:0/4:0/0:0.25:0	1,1,0,2,38,59,41,36,1,4:1:1:2:3/3:2/3:0.125:0:1:g.505380_505381delAA,g.505379_505382A>:-1,-1	30,28,32,43,1,0,2,0,2,1:1:1:2:0/1:0/4:0.125:0:1:g.505379_505384AAA>:0	2,9,0,0,3,1,26,41,24,23:1:1:2:4/4:3/4:0.25:0:1:g.505380delA:1
chr2_ref_v2	505719	.	A	C	.	PASS	IntersectsRepeat=1;RepeatCorrectionApplied=0	SAC:ACF:DF:PD:GT:SGT:SF:SV:SIG:MT:PAC	79,70,0,0:1:1:2:0/0:./.:.:0	131,124,0,0:1:1:2:0/0:./.:.:0:0:.:.	43,54,58,39:1:1:2:0/1:./.:.:0:1:g.505719A>C:0	82,90,0,0:1:1:2:0/0:./.:.:0:0:.:.
chr2_ref_v2	505771	.	A	C	.	PASS	IntersectsRepeat=0;RepeatCorrectionApplied=0	SAC:ACF:DF:PD:GT:SGT:SF:SV:SIG:MT:PAC	80,112,0,0:1:1:2:0/0:./.:.:0	76,66,59,81:1:1:2:0/1:./.:.:0:1:g.505771A>C:0	122,85,0,1:1:1:2:0/0:./.:.:0:0:.:.	68,104,1,0:1:1:2:0/0:./.:.:0:0:.:.
chr2_ref_v2	508485	.	C	T	.	PASS	IntersectsRepeat=0;RepeatCorrectionApplied=0	SAC:ACF:DF:PD:GT:SGT:SF:SV:SIG:MT:PAC	103,113,0,0:1:1:2:0/0:./.:.:0	166,139,1,0:1:1:2:0/0:./.:.:0:0:.:.	59,49,49,60:1:1:2:0/1:./.:.:0:1:g.508485C>T:0	95,90,0,0:1:1:2:0/0:./.:.:0:0:.:.
chr2_ref_v2	509189	.	G	A	.	PASS	IntersectsRepeat=0;RepeatCorrectionApplied=0	SAC:ACF:DF:PD:GT:SGT:SF:SV:SIG:MT:PAC	119,88,0,0:1:1:2:0/0:./.:.:0	170,104,0,0:1:1:2:0/0:./.:.:0:0:.:.	47,55,53,50:1:1:2:0/1:./.:.:0:1:g.509189G>A:0	89,91,0,0:1:1:2:0/0:./.:.:0:0:.:.
chr2_ref_v2	509372	.	T	C	.	PASS	IntersectsRepeat=0;RepeatCorrectionApplied=0	SAC:ACF:DF:PD:GT:SGT:SF:SV:SIG:MT:PAC	112,111,0,0:1:1:2:0/0:./.:.:0	148,171,1,0:1:1:2:0/0:./.:.:0:0:.:.	133,106,0,0:1:1:2:0/0:./.:.:0:0:.:.	56,53,55,54:1:1:2:0/1:./.:.:0:1:g.509372T>C:0
chr2_ref_v2	510893	.	C	A	.	PASS	IntersectsRepeat=0;RepeatCorrectionApplied=0	SAC:ACF:DF:PD:GT:SGT:SF:SV:SIG:MT:PAC	84,71,0,1:1:1:2:0/0:./.:.:0	66,69,46,74:1:1:2:0/1:./.:.:0:1:g.510893C>A:0	73,91,0,1:1:1:2:0/0:./.:.:0:0:.:.	84,78,0,0:1:1:2:0/0:./.:.:0:0:.:.
chr2_ref_v2	511080	.	G	A	.	PASS	IntersectsRepeat=0;RepeatCorrectionApplied=0	SAC:ACF:DF:PD:GT:SGT:SF:SV:SIG:MT:PAC	105,96,0,0:1:1:2:0/0:./.:.:0	143,137,0,1:1:1:2:0/0:./.:.:0:0:.:.	42,46,44,42:1:1:2:0/1:./.:.:0:1:g.511080G>A:0	132,91,0,0:1:1:2:0/0:./.:.:0:0:.:.
chr2_ref_v2	511576	.	T	A	.	PASS	IntersectsRepeat=0;RepeatCorrectionApplied=0	SAC:ACF:DF:PD:GT:SGT:SF:SV:SIG:MT:PAC	94,148,0,0:1:1:2:0/0:./.:.:0	156,208,0,0:1:1:2:0/0:./.:.:0:0:.:.	116,134,0,0:1:1:2:0/0:./.:.:0:0:.:.	52,48,49,45:1:1:2:0/1:./.:.:0:1:g.511576T>A:0
chr2_ref_v2	513372	.	A	G	.	PASS	IntersectsRepeat=0;RepeatCorrectionApplied=0	SAC:ACF:DF:PD:GT:SGT:SF:SV:SIG:MT:PAC	92,84,0,0:1:1:2:0/0:./.:.:0	114,114,47,34:1:1:2:0/0:0/1:0.5:1:1:.:	108,96,0,0:1:1:2:0/0:./.:.:0:0:.:.	83,87,0,0:1:1:2:0/0:./.:.:0:0:.:.
chr2_ref_v2	513407	.	C	A	.	PASS	IntersectsRepeat=0;RepeatCorrectionApplied=0	SAC:ACF:DF:PD:GT:SGT:SF:SV:SIG:MT:PAC	100,95,0,1:1:1:2:0/0:./.:.:0	74,73,79,75:1:1:2:0/1:./.:.:0:1:g.513407C>A:0	112,104,0,0:1:1:2:0/0:./.:.:0:0:.:.	102,101,0,0:1:1:2:0/0:./.:.:0:0:.:.
chr2_ref_v2	513948	.	CT	C	.	PASS	IntersectsRepeat=1;RepeatCorrectionApplied=1	SAC:ACF:DF:PD:GT:SGT:SF:SV:SIG:MT:PAC	93,144,2,2:1:1:2:0/0:./.:.:0	1,3,132,170:1:1:2:1/1:./.:.:0:1:g.513949delT,g.513949delT:0,1	101,119,2,3:1:1:2:0/0:./.:.:0:0:.:.	46,45,40,44:1:1:2:0/1:0/0:0.125:0:1:g.513949delT:0
chr2_ref_v2	514286	.	C	A	.	PASS	IntersectsRepeat=1;RepeatCorrectionApplied=0	SAC:ACF:DF:PD:GT:SGT:SF:SV:SIG:MT:PAC	115,110,0,2:1:1:2:0/0:./.:.:0	180,154,0,0:1:1:2:0/0:./.:.:0:0:.:.	74,62,76,47:1:1:2:0/1:./.:.:0:1:g.514286C>A:0	113,105,1,0:1:1:2:0/0:./.:.:0:0:.:.
chr2_ref_v2	514588	.	AT	A	.	PASS	IntersectsRepeat=1;RepeatCorrectionApplied=1	SAC:ACF:DF:PD:GT:SGT:SF:SV:SIG:MT:PAC	103,110,1,0:1:1:2:0/0:./.:.:0	0,2,133,174:1:1:2:1/1:./.:.:0:1:g.514589delT,g.514589delT:0,1	102,110,1,0:1:1:2:0/0:./.:.:0:0:.:.	89,101,0,0:1:1:2:0/0:./.:.:0:0:.:.
chr2_ref_v2	514815	.	T	A	.	PASS	IntersectsRepeat=0;RepeatCorrectionApplied=0	SAC:ACF:DF:PD:GT:SGT:SF:SV:SIG:MT:PAC	99,110,0,0:1:1:2:0/0:./.:.:0	155,162,0,0:1:1:2:0/0:./.:.:0:0:.:.	130,100,0,0:1:1:2:0/0:./.:.:0:0:.:.	55,36,44,53:1:1:2:0/1:./.:.:0:1:g.514815T>A:0
chr2_ref_v2	516443	.	C	T	.	PASS	IntersectsRepeat=0;RepeatCorrectionApplied=0	SAC:ACF:DF:PD:GT:SGT:SF:SV:SIG:MT:PAC	38,86,44,53:1:1:2:0/1:0/0:0.125:0	127,145,0,3:1:1:2:0/0:./.:.:0:1:g.516442_516444T>C:1	92,131,0,0:1:1:2:0/0:./.:.:0:1:g.516442_516444T>C:1	97,99,0,0:1:1:2:0/0:./.:.:0:1:g.516442_516444T>C:1
chr2_ref_v2	517327	.	G	A	.	PASS	IntersectsRepeat=0;RepeatCorrectionApplied=0	SAC:ACF:DF:PD:GT:SGT:SF:SV:SIG:MT:PAC	104,63,0,0:1:1:2:0/0:./.:.:0	183,132,0,0:1:1:2:0/0:./.:.:0:0:.:.	96,93,0,0:1:1:2:0/0:./.:.:0:0:.:.	60,43,66,42:1:1:2:0/1:./.:.:0:1:g.517327G>A:0
chr2_ref_v2	517483	.	T	A	.	PASS	IntersectsRepeat=1;RepeatCorrectionApplied=0	SAC:ACF:DF:PD:GT:SGT:SF:SV:SIG:MT:PAC	60,57,49,55:1:1:2:0/1:./.:.:0	66,88,84,74:1:1:2:0/1:./.:.:0:0:.:.	63,48,47,47:1:1:2:0/1:0/0:0.125:0:0:.:.	53,56,62,55:1:1:2:0/1:./.:.:0:0:.:.
chr2_ref_v2	519912	.	G	A	.	PASS	IntersectsRepeat=0;RepeatCorrectionApplied=0	SAC:ACF:DF:PD:GT:SGT:SF:SV:SIG:MT:PAC	74,57,53,49:1:1:2:0/1:0/0:0.125:0	105,73,101,76:1:1:2:0/1:./.:.:0:0:.:.	66,54,68,60:1:1:2:0/1:./.:.:0:0:.:.	62,55,58,46:1:1:2:0/1:./.:.:0:0:.:.
chr2_ref_v2	521873	.	A	G	.	PASS	IntersectsRepeat=0;RepeatCorrectionApplied=0	SAC:ACF:DF:PD:GT:SGT:SF:SV:SIG:MT:PAC	114,89,0,0:1:1:2:0/0:./.:.:0	137,121,0,0:1:1:2:0/0:./.:.:0:0:.:.	59,57,69,44:1:1:2:0/1:./.:.:0:1:g.521873A>G:0	81,102,0,0:1:1:2:0/0:./.:.:0:0:.:.
chr2_ref_v2	522833	.	A	G	.	PASS	IntersectsRepeat=0;RepeatCorrectionApplied=0	SAC:ACF:DF:PD:GT:SGT:SF:SV:SIG:MT:PAC	102,60,0,0:1:1:2:0/0:./.:.:0	140,112,1,0:1:1:2:0/0:./.:.:0:0:.:.	91,105,0,0:1:1:2:0/0:./.:.:0:0:.:.	33,52,42,32:1:1:2:0/1:0/0:0.125:0:1:g.522833A>G:0
chr2_ref_v2	526523	.	C	CA	.	PASS	IntersectsRepeat=1;RepeatCorrectionApplied=1	SAC:ACF:DF:PD:GT:SGT:SF:SV:SIG:MT:PAC	90,79,1,1:1:1:2:0/0:./.:.:0	89,77,75,72:1:1:2:0/1:./.:.:0:1:g.526523_526524insA:0	100,118,0,0:1:1:2:0/0:./.:.:0:0:.:.	83,83,0,0:1:1:2:0/0:./.:.:0:0:.:.
chr2_ref_v2	526798	.	GA	G	.	PASS	IntersectsRepeat=1;RepeatCorrectionApplied=1	SAC:ACF:DF:PD:GT:SGT:SF:SV:SIG:MT:PAC	31,26,27,36:1:1:2:0/1:0/0:0.125:0	41,53,39,69:1:1:2:0/1:0/0:0.25:0:0:.:.	38,79,8,13:1:1:2:0/0:./.:.:0:0:.:.	5,7,53,78:1:1:2:1/1:0/1:0.125:0:1:g.526799delA:1
chr2_ref_v2	528761	.	A	G	.	PASS	IntersectsRepeat=1;RepeatCorrectionApplied=0	SAC:ACF:DF:PD:GT:SGT:SF:SV:SIG:MT:PAC	86,91,0,1:1:1:2:0/0:./.:.:0	65,79,74,65:1:1:2:0/1:./.:.:0:1:g.528761A>G:0	82,107,0,0:1:1:2:0/0:./.:.:0:0:.:.	90,98,0,0:1:1:2:0/0:./.:.:0:0:.:.
chr2_ref_v2	530154	.	C	A	.	PASS	IntersectsRepeat=1;RepeatCorrectionApplied=0	SAC:ACF:DF:PD:GT:SGT:SF:SV:SIG:MT:PAC	137,97,0,1:1:1:2:0/0:./.:.:0	176,157,0,0:1:1:2:0/0:./.:.:0:0:.:.	113,97,0,0:1:1:2:0/0:./.:.:0:0:.:.	69,52,46,46:1:1:2:0/1:0/0:0.125:0:1:g.530154C>A:0
chr2_ref_v2	530383	.	G	A	.	PASS	IntersectsRepeat=0;RepeatCorrectionApplied=0	SAC:ACF:DF:PD:GT:SGT:SF:SV:SIG:MT:PAC	104,104,1,0:1:1:2:0/0:./.:.:0	172,152,0,1:1:1:2:0/0:./.:.:0:0:.:.	53,53,62,37:1:1:2:0/1:./.:.:0:1:g.530383G>A:0	90,95,0,0:1:1:2:0/0:./.:.:0:0:.:.
chr2_ref_v2	531426	.	T	G	.	PASS	IntersectsRepeat=0;RepeatCorrectionApplied=0	SAC:ACF:DF:PD:GT:SGT:SF:SV:SIG:MT:PAC	88,90,0,0:1:1:2:0/0:./.:.:0	133,139,0,0:1:1:2:0/0:./.:.:0:0:.:.	51,54,39,31:1:1:2:0/1:0/0:0.25:0:1:g.531426T>G:0	90,93,0,0:1:1:2:0/0:./.:.:0:0:.:.
chr2_ref_v2	533451	.	T	C	.	PASS	IntersectsRepeat=0;RepeatCorrectionApplied=0	SAC:ACF:DF:PD:GT:SGT:SF:SV:SIG:MT:PAC	83,80,1,0:1:1:2:0/0:./.:.:0	120,116,1,0:1:1:2:0/0:./.:.:0:0:.:.	95,86,0,0:1:1:2:0/0:./.:.:0:0:.:.	38,45,41,43:1:1:2:0/1:./.:.:0:1:g.533451T>C:0
chr2_ref_v2	534177	.	C	T	.	PASS	IntersectsRepeat=0;RepeatCorrectionApplied=0	SAC:ACF:DF:PD:GT:SGT:SF:SV:SIG:MT:PAC	88,81,0,0:1:1:2:0/0:./.:.:0	54,68,53,49:1:1:2:0/1:0/0:0.125:0:1:g.534177C>T:0	106,83,0,0:1:1:2:0/0:./.:.:0:0:.:.	88,90,0,0:1:1:2:0/0:./.:.:0:0:.:.
chr2_ref_v2	534353	.	G	A	.	PASS	IntersectsRepeat=0;RepeatCorrectionApplied=0	SAC:ACF:DF:PD:GT:SGT:SF:SV:SIG:MT:PAC	93,91,0,0:1:1:2:0/0:./.:.:0	61,64,72,56:1:1:2:0/1:./.:.:0:1:g.534353G>A:0	95,123,0,0:1:1:2:0/0:./.:.:0:0:.:.	103,103,0,0:1:1:2:0/0:./.:.:0:0:.:.
chr2_ref_v2	536163	.	C	T	.	PASS	IntersectsRepeat=1;RepeatCorrectionApplied=0	SAC:ACF:DF:PD:GT:SGT:SF:SV:SIG:MT:PAC	71,90,0,0:1:1:2:0/0:./.:.:0	108,111,0,0:1:1:2:0/0:./.:.:0:0:.:.	87,82,0,0:1:1:2:0/0:./.:.:0:0:.:.	47,51,39,50:1:1:2:0/1:./.:.:0:1:g.536163C>T:0
chr2_ref_v2	537106	.	G	T	.	PASS	IntersectsRepeat=0;RepeatCorrectionApplied=0	SAC:ACF:DF:PD:GT:SGT:SF:SV:SIG:MT:PAC	110,104,1,0:1:1:2:0/0:./.:.:0	138,125,2,0:1:1:2:0/0:./.:.:0:0:.:.	54,45,49,48:1:1:2:0/1:./.:.:0:1:g.537106G>T:0	92,83,0,0:1:1:2:0/0:./.:.:0:0:.:.
chr2_ref_v2	537126	.	TA	T	.	PASS	IntersectsRepeat=1;RepeatCorrectionApplied=1	SAC:ACF:DF:PD:GT:SGT:SF:SV:SIG:MT:PAC	98,93,3,2:1:1:2:0/0:./.:.:0	64,78,55,67:1:1:2:0/1:0/0:0.125:0:1:g.537127delA:0	43,48,48,44:1:1:2:0/1:./.:.:0:1:g.537127delA:0	51,34,52,38:1:1:2:0/1:./.:.:0:1:g.537127delA:0
chr2_ref_v2	539193	.	GAA	G,GA,GAAA	.	PASS	IntersectsRepeat=1;RepeatCorrectionApplied=1	SAC:ACF:DF:PD:GT:SGT:SF:SV:SIG:MT:PAC	34,41,1,1,6,9,4,6:1:1:2:0/0:0/3:0.125:0	20,37,35,48,8,4,7,5:1:1:2:1/3:0/1:0.25:0:1:g.539194_539195delAA,g.539193_539194insA:0,0	18,23,4,7,18,26,3,4:1:1:2:0/2:0/3:0.25:0:0:.:.	32,68,0,0,4,10,3,17:1:1:2:0/3:3/3:0.5:0:0:.:.
chr2_ref_v2	539326	.	T	C	.	PASS	IntersectsRepeat=0;RepeatCorrectionApplied=0	SAC:ACF:DF:PD:GT:SGT:SF:SV:SIG:MT:PAC	40,41,32,50:1:1:2:0/1:./.:.:0	125,148,0,0:1:1:2:0/0:./.:.:0:1:g.539325_539327C>T:1	103,112,0,0:1:1:2:0/0:./.:.:0:1:g.539325_539327C>T:1	104,80,0,0:1:1:2:0/0:./.:.:0:1:g.539325_539327C>T:1
chr2_ref_v2	539650	.	G	A	.	PASS	IntersectsRepeat=1;RepeatCorrectionApplied=0	SAC:ACF:DF:PD:GT:SGT:SF:SV:SIG:MT:PAC	92,112,0,0:1:1:2:0/0:./.:.:0	159,128,0,0:1:1:2:0/0:./.:.:0:0:.:.	58,61,54,56:1:1:2:0/1:./.:.:0:1:g.539650G>A:0	85,106,0,0:1:1:2:0/0:./.:.:0:0:.:.
chr2_ref_v2	540107	.	C	A	.	PASS	IntersectsRepeat=0;RepeatCorrectionApplied=0	SAC:ACF:DF:PD:GT:SGT:SF:SV:SIG:MT:PAC	111,53,0,17:1:1:2:0/0:0/1:0.25:0	131,68,0,20:1:1:2:0/0:0/1:0.25:0:0:.:.	105,47,0,24:1:1:2:0/0:0/1:0.25:0:0:.:.	77,44,1,37:1:1:2:0/0:0/1:0.5:0:0:.:.
chr2_ref_v2	540350	.	C	T	.	PASS	IntersectsRepeat=0;RepeatCorrectionApplied=0	SAC:ACF:DF:PD:GT:SGT:SF:SV:SIG:MT:PAC	67,81,0,0:1:1:2:0/0:./.:.:0	57,48,51,75:1:1:2:0/1:1/1:0.125:0:1:g.540350C>T:0	74,102,0,0:1:1:2:0/0:./.:.:0:0:.:.	51,75,0,0:1:1:2:0/0:./.:.:0:0:.:.
chr2_ref_v2	540525	.	T	C	.	PASS	IntersectsRepeat=1;RepeatCorrectionApplied=0	SAC:ACF:DF:PD:GT:SGT:SF:SV:SIG:MT:PAC	98,75,0,0:1:1:2:0/0:./.:.:0	134,110,0,0:1:1:2:0/0:./.:.:0:0:.:.	88,89,0,0:1:1:2:0/0:./.:.:0:0:.:.	38,21,35,34:1:1:2:0/1:1/1:0.125:0:1:g.540525T>C:0
chr2_ref_v2	541677	.	G	A	.	PASS	IntersectsRepeat=0;RepeatCorrectionApplied=0	SAC:ACF:DF:PD:GT:SGT:SF:SV:SIG:MT:PAC	87,48,0,0:1:1:2:0/0:./.:.:0	136,80,0,0:1:1:2:0/0:./.:.:0:0:.:.	59,30,56,29:1:1:2:0/1:./.:.:0:1:g.541677G>A:0	99,55,0,0:1:1:2:0/0:./.:.:0:0:.:.
chr2_ref_v2	542005	.	TA	T	.	PASS	IntersectsRepeat=1;RepeatCorrectionApplied=1	SAC:ACF:DF:PD:GT:SGT:SF:SV:SIG:MT:PAC	121,88,3,1:1:1:2:0/0:./.:.:0	75,60,62,76:1:1:2:0/1:./.:.:0:1:g.542006delA:0	49,53,55,61:1:1:2:0/1:./.:.:0:1:g.542006delA:0	81,73,6,10:1:1:2:0/0:0/1:0.125:0:0:.:.
chr2_ref_v2	542542	.	T	C	.	PASS	IntersectsRepeat=1;RepeatCorrectionApplied=0	SAC:ACF:DF:PD:GT:SGT:SF:SV:SIG:MT:PAC	105,117,0,0:1:1:2:0/0:./.:.:0	146,165,0,0:1:1:2:0/0:./.:.:0:0:.:.	130,137,0,0:1:1:2:0/0:./.:.:0:0:.:.	54,44,45,60:1:1:2:0/1:./.:.:0:1:g.542542T>C:0
chr2_ref_v2	542631	.	G	A	.	PASS	IntersectsRepeat=0;RepeatCorrectionApplied=0	SAC:ACF:DF:PD:GT:SGT:SF:SV:SIG:MT:PAC	128,85,0,0:1:1:2:0/0:./.:.:0	164,117,0,0:1:1:2:0/0:./.:.:0:0:.:.	56,57,64,47:1:1:2:0/1:./.:.:0:1:g.542631G>A:0	108,98,0,0:1:1:2:0/0:./.:.:0:0:.:.
chr2_ref_v2	542856	.	A	G	.	PASS	IntersectsRepeat=1;RepeatCorrectionApplied=0	SAC:ACF:DF:PD:GT:SGT:SF:SV:SIG:MT:PAC	99,118,0,0:1:1:2:0/0:./.:.:0	138,142,0,0:1:1:2:0/0:./.:.:0:0:.:.	63,62,56,67:1:1:2:0/1:./.:.:0:1:g.542856A>G:0	111,96,0,1:1:1:2:0/0:./.:.:0:0:.:.
chr2_ref_v2	543009	.	A	T	.	PASS	IntersectsRepeat=0;RepeatCorrectionApplied=0	SAC:ACF:DF:PD:GT:SGT:SF:SV:SIG:MT:PAC	81,100,1,0:1:1:2:0/0:./.:.:0	123,137,0,0:1:1:2:0/0:./.:.:0:0:.:.	51,59,39,52:1:1:2:0/1:0/0:0.125:0:1:g.543009A>T:0	63,93,0,0:1:1:2:0/0:./.:.:0:0:.:.
chr2_ref_v2	543943	.	A	G	.	PASS	IntersectsRepeat=0;RepeatCorrectionApplied=0	SAC:ACF:DF:PD:GT:SGT:SF:SV:SIG:MT:PAC	95,99,0,0:1:1:2:0/0:./.:.:0	132,117,0,0:1:1:2:0/0:./.:.:0:0:.:.	54,42,47,38:1:1:2:0/1:./.:.:0:1:g.543943A>G:0	81,81,1,0:1:1:2:0/0:./.:.:0:0:.:.
chr2_ref_v2	544051	.	C	T	.	PASS	IntersectsRepeat=0;RepeatCorrectionApplied=0	SAC:ACF:DF:PD:GT:SGT:SF:SV:SIG:MT:PAC	93,102,0,0:1:1:2:0/0:./.:.:0	153,113,1,0:1:1:2:0/0:./.:.:0:0:.:.	103,88,24,17:1:1:2:0/0:0/1:0.25:1:1:.:	90,87,0,0:1:1:2:0/0:./.:.:0:0:.:.
chr2_ref_v2	545989	.	C	T	.	PASS	IntersectsRepeat=0;RepeatCorrectionApplied=0	SAC:ACF:DF:PD:GT:SGT:SF:SV:SIG:MT:PAC	88,104,0,0:1:1:2:0/0:./.:.:0	118,155,0,0:1:1:2:0/0:./.:.:0:0:.:.	49,54,39,39:1:1:2:0/1:0/0:0.125:0:1:g.545989C>T:0	69,91,0,0:1:1:2:0/0:./.:.:0:0:.:.
chr2_ref_v2	546057	.	A	G	.	PASS	IntersectsRepeat=0;RepeatCorrectionApplied=0	SAC:ACF:DF:PD:GT:SGT:SF:SV:SIG:MT:PAC	107,104,0,0:1:1:2:0/0:./.:.:0	77,68,71,49:1:1:2:0/1:0/0:0.125:0:1:g.546057A>G:0	110,98,0,1:1:1:2:0/0:./.:.:0:0:.:.	93,92,0,1:1:1:2:0/0:./.:.:0:0:.:.
chr2_ref_v2	546310	.	AT	A	.	PASS	IntersectsRepeat=1;RepeatCorrectionApplied=1	SAC:ACF:DF:PD:GT:SGT:SF:SV:SIG:MT:PAC	57,72,0,0:1:1:2:0/0:./.:.:0	97,122,0,1:1:1:2:0/0:./.:.:0:0:.:.	82,80,0,0:1:1:2:0/0:./.:.:0:0:.:.	38,46,37,43:1:1:2:0/1:./.:.:0:1:g.546311delT:0
chr2_ref_v2	546854	.	G	A	.	PASS	IntersectsRepeat=1;RepeatCorrectionApplied=0	SAC:ACF:DF:PD:GT:SGT:SF:SV:SIG:MT:PAC	137,139,1,0:1:1:2:0/0:./.:.:0	207,141,0,0:1:1:2:0/0:./.:.:0:0:.:.	63,59,68,57:1:1:2:0/1:./.:.:0:1:g.546854G>A:0	111,103,0,0:1:1:2:0/0:./.:.:0:0:.:.
chr2_ref_v2	550271	.	A	G	.	PASS	IntersectsRepeat=0;RepeatCorrectionApplied=0	SAC:ACF:DF:PD:GT:SGT:SF:SV:SIG:MT:PAC	95,102,1,0:1:1:2:0/0:./.:.:0	56,67,54,59:1:1:2:0/1:./.:.:0:1:g.550271A>G:0	90,106,0,0:1:1:2:0/0:./.:.:0:0:.:.	94,113,0,0:1:1:2:0/0:./.:.:0:0:.:.
chr2_ref_v2	551206	.	C	T	.	PASS	IntersectsRepeat=1;RepeatCorrectionApplied=0	SAC:ACF:DF:PD:GT:SGT:SF:SV:SIG:MT:PAC	110,105,1,0:1:1:2:0/0:./.:.:0	166,126,0,0:1:1:2:0/0:./.:.:0:0:.:.	52,43,56,42:1:1:2:0/1:./.:.:0:1:g.551206C>T:0	92,78,0,0:1:1:2:0/0:./.:.:0:0:.:.
chr2_ref_v2	551385	.	C	T	.	PASS	IntersectsRepeat=0;RepeatCorrectionApplied=0	SAC:ACF:DF:PD:GT:SGT:SF:SV:SIG:MT:PAC	103,106,0,0:1:1:2:0/0:./.:.:0	172,156,0,0:1:1:2:0/0:./.:.:0:0:.:.	55,54,62,57:1:1:2:0/1:./.:.:0:1:g.551385C>T:0	86,91,0,0:1:1:2:0/0:./.:.:0:0:.:.
chr2_ref_v2	552342	.	AT	A	.	PASS	IntersectsRepeat=1;RepeatCorrectionApplied=1	SAC:ACF:DF:PD:GT:SGT:SF:SV:SIG:MT:PAC	124,89,0,0:1:1:2:0/0:./.:.:0	116,116,1,0:1:1:2:0/0:./.:.:0:0:.:.	46,39,54,45:1:1:2:0/1:./.:.:0:1:g.552343delT:0	72,86,0,1:1:1:2:0/0:./.:.:0:0:.:.
chr2_ref_v2	552654	.	T	G	.	PASS	IntersectsRepeat=1;RepeatCorrectionApplied=0	SAC:ACF:DF:PD:GT:SGT:SF:SV:SIG:MT:PAC	100,75,0,0:1:1:2:0/0:./.:.:0	150,144,2,0:1:1:2:0/0:./.:.:0:0:.:.	59,53,48,54:1:1:2:0/1:./.:.:0:1:g.552654T>G:0	104,90,0,0:1:1:2:0/0:./.:.:0:0:.:.
chr2_ref_v2	553479	.	GA	G,GAAA	.	PASS	IntersectsRepeat=1;RepeatCorrectionApplied=1	SAC:ACF:DF:PD:GT:SGT:SF:SV:SIG:MT:PAC	58,56,3,4,0,0:1:1:2:0/0:./.:.:0	56,40,3,2,50,44:1:1:2:0/2:./.:.:0:1:g.553479_553480insAA:0	61,89,4,3,0,1:1:1:2:0/0:./.:.:0:0:.:.	30,35,50,39,1,0:1:1:2:0/1:./.:.:0:1:g.553480delA:0
chr2_ref_v2	554351	.	C	T	.	PASS	IntersectsRepeat=1;RepeatCorrectionApplied=0	SAC:ACF:DF:PD:GT:SGT:SF:SV:SIG:MT:PAC	77,94,1,0:1:1:2:0/0:./.:.:0	124,140,0,0:1:1:2:0/0:./.:.:0:0:.:.	90,100,0,0:1:1:2:0/0:./.:.:0:0:.:.	41,61,42,58:1:1:2:0/1:./.:.:0:1:g.554351C>T:0
chr2_ref_v2	554674	.	CA	C	.	PASS	IntersectsRepeat=1;RepeatCorrectionApplied=1	SAC:ACF:DF:PD:GT:SGT:SF:SV:SIG:MT:PAC	49,84,1,2:1:1:2:0/0:./.:.:0	97,141,5,4:1:1:2:0/0:./.:.:0:0:.:.	37,55,47,60:1:1:2:0/1:./.:.:0:1:g.554675delA:0	69,98,2,3:1:1:2:0/0:./.:.:0:0:.:.
chr2_ref_v2	554946	.	A	G	.	PASS	IntersectsRepeat=1;RepeatCorrectionApplied=0	SAC:ACF:DF:PD:GT:SGT:SF:SV:SIG:MT:PAC	79,105,0,0:1:1:2:0/0:./.:.:0	118,141,1,0:1:1:2:0/0:./.:.:0:0:.:.	38,54,42,59:1:1:2:0/1:./.:.:0:1:g.554946A>G:0	79,94,0,0:1:1:2:0/0:./.:.:0:0:.:.
chr2_ref_v2	554963	.	C	T	.	PASS	IntersectsRepeat=1;RepeatCorrectionApplied=0	SAC:ACF:DF:PD:GT:SGT:SF:SV:SIG:MT:PAC	71,102,0,0:1:1:2:0/0:./.:.:0	61,55,59,67:1:1:2:0/1:./.:.:0:1:g.554963C>T:0	80,98,0,0:1:1:2:0/0:./.:.:0:0:.:.	69,86,0,0:1:1:2:0/0:./.:.:0:0:.:.
chr2_ref_v2	555018	.	C	T	.	PASS	IntersectsRepeat=1;RepeatCorrectionApplied=0	SAC:ACF:DF:PD:GT:SGT:SF:SV:SIG:MT:PAC	80,88,1,0:1:1:2:0/0:./.:.:0	117,114,0,0:1:1:2:0/0:./.:.:0:0:.:.	47,45,47,42:1:1:2:0/1:./.:.:0:1:g.555018C>T:0	76,75,0,0:1:1:2:0/0:./.:.:0:0:.:.
chr2_ref_v2	555782	.	C	T	.	PASS	IntersectsRepeat=1;RepeatCorrectionApplied=0	SAC:ACF:DF:PD:GT:SGT:SF:SV:SIG:MT:PAC	96,60,0,0:1:1:2:0/0:./.:.:0	76,47,62,43:1:1:2:0/1:0/0:0.125:0:1:g.555782C>T:0	102,71,0,0:1:1:2:0/0:./.:.:0:0:.:.	101,79,0,0:1:1:2:0/0:./.:.:0:0:.:.
chr2_ref_v2	556177	.	GAT	G	.	PASS	IntersectsRepeat=1;RepeatCorrectionApplied=1	SAC:ACF:DF:PD:GT:SGT:SF:SV:SIG:MT:PAC	76,78,5,5:1:1:2:0/0:0/1:0.125:0	117,104,6,7:1:1:2:0/0:0/1:0.125:0:0:.:.	75,83,3,8:1:1:2:0/0:0/1:0.125:0:0:.:.	87,87,12,9:1:1:2:0/0:0/1:0.25:1:0:.:.
chr2_ref_v2	556596	.	A	G	.	PASS	IntersectsRepeat=0;RepeatCorrectionApplied=0	SAC:ACF:DF:PD:GT:SGT:SF:SV:SIG:MT:PAC	87,124,0,0:1:1:2:0/0:./.:.:0	50,71,54,62:1:1:2:0/1:./.:.:0:1:g.556596A>G:0	104,103,0,1:1:1:2:0/0:./.:.:0:0:.:.	85,100,0,0:1:1:2:0/0:./.:.:0:0:.:.
chr2_ref_v2	558597	.	A	C	.	PASS	IntersectsRepeat=1;RepeatCorrectionApplied=0	SAC:ACF:DF:PD:GT:SGT:SF:SV:SIG:MT:PAC	129,93,0,3:1:1:2:0/0:./.:.:0	158,142,0,3:1:1:2:0/0:./.:.:0:0:.:.	133,101,0,3:1:1:2:0/0:./.:.:0:0:.:.	54,49,46,47:1:1:2:0/1:./.:.:0:1:g.558597A>C:0
chr2_ref_v2	559661	.	TA	T	.	PASS	IntersectsRepeat=1;RepeatCorrectionApplied=1	SAC:ACF:DF:PD:GT:SGT:SF:SV:SIG:MT:PAC	46,70,0,0:1:1:2:0/0:./.:.:0	72,145,0,0:1:1:2:0/0:./.:.:0:0:.:.	76,91,0,0:1:1:2:0/0:./.:.:0:0:.:.	52,48,28,42:1:1:2:0/1:0/0:0.125:0:1:g.559662delA:0
chr2_ref_v2	559729	.	CAT	C,CATAT	.	PASS	IntersectsRepeat=1;RepeatCorrectionApplied=1	SAC:ACF:DF:PD:GT:SGT:SF:SV:SIG:MT:PAC	20,19,3,6,1,4:1:1:2:0/0:0/2:0.125:0	30,24,7,2,22,23:1:1:2:0/2:./.:.:0:1:g.559729_559730insAT:0	21,15,27,38,1,2:1:1:2:0/1:1/1:0.125:0:1:g.559730_559731delAT:0	20,25,36,27,6,5:1:1:2:0/1:0/2:0.125:0:1:g.559730_559731delAT:0
chr2_ref_v2	559897	.	C	CA	.	PASS	IntersectsRepeat=1;RepeatCorrectionApplied=1	SAC:ACF:DF:PD:GT:SGT:SF:SV:SIG:MT:PAC	85,32,0,0:1:1:2:0/0:./.:.:0	118,65,1,0:1:1:2:0/0:./.:.:0:0:.:.	83,56,3,2:1:1:2:0/0:./.:.:0:0:.:.	29,24,30,43:1:1:2:0/1:1/1:0.5:0:1:g.559897_559898insA:0
chr2_ref_v2	561189	.	GAAAA	G	.	PASS	IntersectsRepeat=1;RepeatCorrectionApplied=1	SAC:ACF:DF:PD:GT:SGT:SF:SV:SIG:MT:PAC	11,14,0,3:1:1:2:0/0:0/1:0.25:0	11,31,0,7:1:1:2:0/0:0/1:0.25:0:0:.:.	12,26,0,8:1:1:2:0/0:0/1:0.5:0:0:.:.	9,17,1,7:1:1:2:0/0:0/1:0.5:0:0:.:.
chr2_ref_v2	562998	.	GTTTTT	G,GTTT	.	PASS	IntersectsRepeat=1;RepeatCorrectionApplied=1	SAC:ACF:DF:PD:GT:SGT:SF:SV:SIG:MT:PAC	10,36,0,0,7,9:1:1:2:0/0:0/2:0.5:1	4,35,21,41,5,1:1:1:2:0/1:1/2:0.125:0:1:g.562999_563003delTTTTT:0	23,45,2,10,1,1:1:1:2:0/0:0/1:0.25:0:0:.:.	2,31,7,12,7,4:1:1:2:0/2:0/1:0.5:1:1:g.562999_563000delTT:0
chr2_ref_v2	563213	.	T	C	.	PASS	IntersectsRepeat=0;RepeatCorrectionApplied=0	SAC:ACF:DF:PD:GT:SGT:SF:SV:SIG:MT:PAC	45,45,48,45:1:1:2:0/1:./.:.:0	128,121,0,0:1:1:2:0/0:./.:.:0:1:g.563212_563214C>T:1	74,84,2,0:1:1:2:0/0:./.:.:0:1:g.563212_563214C>T:1	88,87,0,0:1:1:2:0/0:./.:.:0:1:g.563212_563214C>T:1
chr2_ref_v2	564829	.	G	A	.	PASS	IntersectsRepeat=0;RepeatCorrectionApplied=0	SAC:ACF:DF:PD:GT:SGT:SF:SV:SIG:MT:PAC	83,57,1,0:1:1:2:0/0:./.:.:0	124,124,0,1:1:1:2:0/0:./.:.:0:0:.:.	99,98,0,0:1:1:2:0/0:./.:.:0:0:.:.	46,37,37,39:1:1:2:0/1:./.:.:0:1:g.564829G>A:0
chr2_ref_v2	565079	.	CT	C	.	PASS	IntersectsRepeat=1;RepeatCorrectionApplied=1	SAC:ACF:DF:PD:GT:SGT:SF:SV:SIG:MT:PAC	64,75,0,0:1:1:2:0/0:./.:.:0	83,110,0,0:1:1:2:0/0:./.:.:0:0:.:.	46,35,29,51:1:1:2:0/1:./.:.:0:1:g.565080delT:0	73,77,0,0:1:1:2:0/0:./.:.:0:0:.:.
chr2_ref_v2	566730	.	GT	G	.	PASS	IntersectsRepeat=1;RepeatCorrectionApplied=1	SAC:ACF:DF:PD:GT:SGT:SF:SV:SIG:MT:PAC	89,73,1,0:1:1:2:0/0:./.:.:0	119,110,2,2:1:1:2:0/0:./.:.:0:0:.:.	37,31,36,48:1:1:2:0/1:./.:.:0:1:g.566731delT:0	75,82,2,0:1:1:2:0/0:./.:.:0:0:.:.
chr2_ref_v2	567135	.	G	A	.	PASS	IntersectsRepeat=0;RepeatCorrectionApplied=0	SAC:ACF:DF:PD:GT:SGT:SF:SV:SIG:MT:PAC	103,100,0,0:1:1:2:0/0:./.:.:0	140,182,0,0:1:1:2:0/0:./.:.:0:0:.:.	50,50,53,44:1:1:2:0/1:./.:.:0:1:g.567135G>A:0	99,126,0,0:1:1:2:0/0:./.:.:0:0:.:.
chr2_ref_v2	567641	.	AT	A	.	PASS	IntersectsRepeat=1;RepeatCorrectionApplied=1	SAC:ACF:DF:PD:GT:SGT:SF:SV:SIG:MT:PAC	102,118,0,0:1:1:2:0/0:./.:.:0	153,157,0,0:1:1:2:0/0:./.:.:0:0:.:.	45,48,62,44:1:1:2:0/1:1/1:0.125:0:1:g.567642delT:0	102,83,0,0:1:1:2:0/0:./.:.:0:0:.:.
chr2_ref_v2	567818	.	CT	C	.	PASS	IntersectsRepeat=1;RepeatCorrectionApplied=1	SAC:ACF:DF:PD:GT:SGT:SF:SV:SIG:MT:PAC	102,92,1,0:1:1:2:0/0:./.:.:0	142,142,2,1:1:1:2:0/0:./.:.:0:0:.:.	111,110,1,1:1:1:2:0/0:./.:.:0:0:.:.	35,44,47,50:1:1:2:0/1:1/1:0.125:0:1:g.567819delT:0
chr2_ref_v2	567950	.	T	A	.	PASS	IntersectsRepeat=0;RepeatCorrectionApplied=0	SAC:ACF:DF:PD:GT:SGT:SF:SV:SIG:MT:PAC	109,111,0,0:1:1:2:0/0:./.:.:0	158,158,1,0:1:1:2:0/0:./.:.:0:0:.:.	126,103,0,0:1:1:2:0/0:./.:.:0:0:.:.	59,35,51,55:1:1:2:0/1:./.:.:0:1:g.567950T>A:0
chr2_ref_v2	568033	.	C	T	.	PASS	IntersectsRepeat=1;RepeatCorrectionApplied=0	SAC:ACF:DF:PD:GT:SGT:SF:SV:SIG:MT:PAC	99,103,1,0:1:1:2:0/0:./.:.:0	147,157,0,1:1:1:2:0/0:./.:.:0:0:.:.	56,70,55,57:1:1:2:0/1:./.:.:0:1:g.568033C>T:0	96,68,0,0:1:1:2:0/0:./.:.:0:0:.:.
chr2_ref_v2	569307	.	CA	C	.	PASS	IntersectsRepeat=1;RepeatCorrectionApplied=1	SAC:ACF:DF:PD:GT:SGT:SF:SV:SIG:MT:PAC	96,110,0,0:1:1:2:0/0:./.:.:0	168,130,0,0:1:1:2:0/0:./.:.:0:0:.:.	99,101,0,0:1:1:2:0/0:./.:.:0:0:.:.	65,50,50,54:1:1:2:0/1:./.:.:0:1:g.569308delA:0
chr2_ref_v2	569545	.	A	T	.	PASS	IntersectsRepeat=0;RepeatCorrectionApplied=0	SAC:ACF:DF:PD:GT:SGT:SF:SV:SIG:MT:PAC	108,110,0,0:1:1:2:0/0:./.:.:0	147,181,0,0:1:1:2:0/0:./.:.:0:0:.:.	50,65,49,64:1:1:2:0/1:./.:.:0:1:g.569545A>T:0	122,116,0,0:1:1:2:0/0:./.:.:0:0:.:.
chr2_ref_v2	570808	.	T	C	.	PASS	IntersectsRepeat=0;RepeatCorrectionApplied=0	SAC:ACF:DF:PD:GT:SGT:SF:SV:SIG:MT:PAC	40,45,51,57:1:1:2:0/1:1/1:0.125:0	130,132,0,1:1:1:2:0/0:./.:.:0:1:g.570807_570809C>T:1	88,125,0,0:1:1:2:0/0:./.:.:0:1:g.570807_570809C>T:1	93,87,1,0:1:1:2:0/0:./.:.:0:1:g.570807_570809C>T:1
chr2_ref_v2	571295	.	CAAA	C,CA	.	PASS	IntersectsRepeat=1;RepeatCorrectionApplied=1	SAC:ACF:DF:PD:GT:SGT:SF:SV:SIG:MT:PAC	19,33,2,3,3,6:1:1:2:0/0:0/2:0.5:0	9,22,9,6,16,13:1:1:2:0/2:2/2:0.125:0:0:.:.	17,29,4,2,6,3:1:1:2:0/0:0/2:0.5:0:0:.:.	2,10,32,16,7,4:1:1:2:1/2:0/1:0.25:0:1:g.571296_571298delAAA,g.571296_571297delAA:0,0
chr2_ref_v2	571770	.	G	A	.	PASS	IntersectsRepeat=1;RepeatCorrectionApplied=0	SAC:ACF:DF:PD:GT:SGT:SF:SV:SIG:MT:PAC	106,121,0,0:1:1:2:0/0:./.:.:0	164,152,0,0:1:1:2:0/0:./.:.:0:0:.:.	121,123,0,0:1:1:2:0/0:./.:.:0:0:.:.	87,84,21,19:1:1:2:0/0:0/1:0.5:1:1:.:
chr2_ref_v2	571904	.	C	T	.	PASS	IntersectsRepeat=0;RepeatCorrectionApplied=0	SAC:ACF:DF:PD:GT:SGT:SF:SV:SIG:MT:PAC	105,115,0,0:1:1:2:0/0:./.:.:0	94,79,86,81:1:1:2:0/1:./.:.:0:1:g.571904C>T:0	127,133,0,0:1:1:2:0/0:./.:.:0:0:.:.	90,107,0,0:1:1:2:0/0:./.:.:0:0:.:.
chr2_ref_v2	572144	.	G	T	.	PASS	IntersectsRepeat=1;RepeatCorrectionApplied=0	SAC:ACF:DF:PD:GT:SGT:SF:SV:SIG:MT:PAC	103,133,0,0:1:1:2:0/0:./.:.:0	150,172,2,1:1:1:2:0/0:./.:.:0:0:.:.	89,132,0,0:1:1:2:0/0:./.:.:0:0:.:.	43,60,38,47:1:1:2:0/1:0/0:0.125:0:1:g.572144G>T:0
chr2_ref_v2	572756	.	T	C	.	PASS	IntersectsRepeat=0;RepeatCorrectionApplied=0	SAC:ACF:DF:PD:GT:SGT:SF:SV:SIG:MT:PAC	93,89,0,0:1:1:2:0/0:./.:.:0	150,129,0,0:1:1:2:0/0:./.:.:0:0:.:.	63,45,47,38:1:1:2:0/1:0/0:0.125:0:1:g.572756T>C:0	111,84,0,0:1:1:2:0/0:./.:.:0:0:.:.
chr2_ref_v2	574793	.	G	A	.	PASS	IntersectsRepeat=0;RepeatCorrectionApplied=0	SAC:ACF:DF:PD:GT:SGT:SF:SV:SIG:MT:PAC	72,68,0,0:1:1:2:0/0:./.:.:0	49,59,54,59:1:1:2:0/1:./.:.:0:1:g.574793G>A:0	85,70,0,0:1:1:2:0/0:./.:.:0:0:.:.	75,66,1,0:1:1:2:0/0:./.:.:0:0:.:.
chr2_ref_v2	575662	.	C	T	.	PASS	IntersectsRepeat=1;RepeatCorrectionApplied=0	SAC:ACF:DF:PD:GT:SGT:SF:SV:SIG:MT:PAC	113,86,0,0:1:1:2:0/0:./.:.:0	175,134,0,0:1:1:2:0/0:./.:.:0:0:.:.	63,43,42,48:1:1:2:0/1:0/0:0.125:0:1:g.575662C>T:0	95,95,0,0:1:1:2:0/0:./.:.:0:0:.:.
chr2_ref_v2	575673	.	AT	A	.	PASS	IntersectsRepeat=1;RepeatCorrectionApplied=1	SAC:ACF:DF:PD:GT:SGT:SF:SV:SIG:MT:PAC	103,95,0,0:1:1:2:0/0:./.:.:0	164,142,0,0:1:1:2:0/0:./.:.:0:0:.:.	59,46,42,48:1:1:2:0/1:0/0:0.125:0:1:g.575674delT:0	95,102,0,0:1:1:2:0/0:./.:.:0:0:.:.
chr2_ref_v2	575997	.	TAAA	T,TAA	.	PASS	IntersectsRepeat=1;RepeatCorrectionApplied=1	SAC:ACF:DF:PD:GT:SGT:SF:SV:SIG:MT:PAC	17,17,4,1,17,9:1:1:2:0/0:0/1:0.125:0	21,33,32,27,5,3:1:1:2:0/1:./.:.:0:1:g.575998_576000delAAA:0	11,15,4,3,17,15:1:1:2:0/0:0/1:0.25:0:0:.:.	1,5,36,32,19,17:1:1:2:1/2:0/1:0.125:0:1:g.575998_576000delAAA,g.575998delA:0,0
chr2_ref_v2	576376	.	G	T	.	PASS	IntersectsRepeat=1;RepeatCorrectionApplied=0	SAC:ACF:DF:PD:GT:SGT:SF:SV:SIG:MT:PAC	89,73,1,0:1:1:2:0/0:./.:.:0	107,124,0,0:1:1:2:0/0:./.:.:0:0:.:.	57,46,41,41:1:1:2:0/1:0/0:0.125:0:1:g.576376G>T:0	70,95,0,0:1:1:2:0/0:./.:.:0:0:.:.
chr2_ref_v2	577902	.	C	T	.	PASS	IntersectsRepeat=0;RepeatCorrectionApplied=0	SAC:ACF:DF:PD:GT:SGT:SF:SV:SIG:MT:PAC	88,121,0,0:1:1:2:0/0:./.:.:0	138,147,0,1:1:1:2:0/0:./.:.:0:0:.:.	53,71,47,65:1:1:2:0/1:./.:.:0:1:g.577902C>T:0	81,84,0,0:1:1:2:0/0:./.:.:0:0:.:.
chr2_ref_v2	578483	.	C	T	.	PASS	IntersectsRepeat=1;RepeatCorrectionApplied=0	SAC:ACF:DF:PD:GT:SGT:SF:SV:SIG:MT:PAC	86,89,0,0:1:1:2:0/0:./.:.:0	155,124,0,0:1:1:2:0/0:./.:.:0:0:.:.	103,95,0,0:1:1:2:0/0:./.:.:0:0:.:.	56,39,46,41:1:1:2:0/1:./.:.:0:1:g.578483C>T:0
chr2_ref_v2	580025	.	T	C	.	PASS	IntersectsRepeat=1;RepeatCorrectionApplied=0	SAC:ACF:DF:PD:GT:SGT:SF:SV:SIG:MT:PAC	142,109,0,0:1:1:2:0/0:./.:.:0	181,190,0,0:1:1:2:0/0:./.:.:0:0:.:.	71,53,74,50:1:1:2:0/1:./.:.:0:1:g.580025T>C:0	91,101,0,0:1:1:2:0/0:./.:.:0:0:.:.
chr2_ref_v2	580705	.	T	C	.	PASS	IntersectsRepeat=1;RepeatCorrectionApplied=0	SAC:ACF:DF:PD:GT:SGT:SF:SV:SIG:MT:PAC	112,131,1,0:1:1:2:0/0:./.:.:0	157,179,0,0:1:1:2:0/0:./.:.:0:0:.:.	37,64,56,69:1:1:2:0/1:1/1:0.125:0:1:g.580705T>C:0	95,104,0,0:1:1:2:0/0:./.:.:0:0:.:.
chr2_ref_v2	581000	.	T	A	.	PASS	IntersectsRepeat=0;RepeatCorrectionApplied=0	SAC:ACF:DF:PD:GT:SGT:SF:SV:SIG:MT:PAC	88,111,0,0:1:1:2:0/0:./.:.:0	98,125,1,0:1:1:2:0/0:./.:.:0:0:.:.	37,54,32,41:1:1:2:0/1:0/0:0.125:0:1:g.581000T>A:0	79,68,0,0:1:1:2:0/0:./.:.:0:0:.:.
chr2_ref_v2	581525	.	AT	A	.	PASS	IntersectsRepeat=1;RepeatCorrectionApplied=1	SAC:ACF:DF:PD:GT:SGT:SF:SV:SIG:MT:PAC	69,50,9,8:1:1:2:0/0:./.:.:0	83,95,9,7:1:1:2:0/0:./.:.:0:0:.:.	33,29,37,45:1:1:2:0/1:0/0:0.25:0:1:g.581526delT:0	22,30,37,40:1:1:2:0/1:0/0:0.25:0:1:g.581526delT:0
chr2_ref_v2	582639	.	C	T	.	PASS	IntersectsRepeat=1;RepeatCorrectionApplied=0	SAC:ACF:DF:PD:GT:SGT:SF:SV:SIG:MT:PAC	82,107,0,0:1:1:2:0/0:./.:.:0	121,125,0,0:1:1:2:0/0:./.:.:0:0:.:.	42,49,65,51:1:1:2:0/1:1/1:0.125:0:1:g.582639C>T:0	98,93,0,0:1:1:2:0/0:./.:.:0:0:.:.
chr2_ref_v2	582901	.	C	T	.	PASS	IntersectsRepeat=0;RepeatCorrectionApplied=0	SAC:ACF:DF:PD:GT:SGT:SF:SV:SIG:MT:PAC	102,130,0,0:1:1:2:0/0:./.:.:0	82,73,74,101:1:1:2:0/1:./.:.:0:1:g.582901C>T:0	111,121,0,0:1:1:2:0/0:./.:.:0:0:.:.	92,107,0,0:1:1:2:0/0:./.:.:0:0:.:.
chr2_ref_v2	583377	.	T	C	.	PASS	IntersectsRepeat=1;RepeatCorrectionApplied=0	SAC:ACF:DF:PD:GT:SGT:SF:SV:SIG:MT:PAC	77,117,0,0:1:1:2:0/0:./.:.:0	116,183,0,0:1:1:2:0/0:./.:.:0:0:.:.	53,48,48,54:1:1:2:0/1:./.:.:0:1:g.583377T>C:0	95,117,0,0:1:1:2:0/0:./.:.:0:0:.:.
chr2_ref_v2	583452	.	AT	A	.	PASS	IntersectsRepeat=1;RepeatCorrectionApplied=1	SAC:ACF:DF:PD:GT:SGT:SF:SV:SIG:MT:PAC	80,70,2,3:1:1:2:0/0:./.:.:0	129,118,7,4:1:1:2:0/0:./.:.:0:0:.:.	42,54,47,44:1:1:2:0/1:0/0:0.25:0:1:g.583453delT:0	99,70,3,4:1:1:2:0/0:./.:.:0:0:.:.
chr2_ref_v2	583895	.	C	T	.	PASS	IntersectsRepeat=0;RepeatCorrectionApplied=0	SAC:ACF:DF:PD:GT:SGT:SF:SV:SIG:MT:PAC	108,119,0,0:1:1:2:0/0:./.:.:0	146,161,2,0:1:1:2:0/0:./.:.:0:0:.:.	110,104,0,0:1:1:2:0/0:./.:.:0:0:.:.	43,53,47,45:1:1:2:0/1:./.:.:0:1:g.583895C>T:0
chr2_ref_v2	586298	.	TA	T	.	PASS	IntersectsRepeat=1;RepeatCorrectionApplied=1	SAC:ACF:DF:PD:GT:SGT:SF:SV:SIG:MT:PAC	48,40,4,12:1:1:2:0/0:./.:.:0	0,0,70,78:1:1:2:1/1:./.:.:0:1:g.586299delA,g.586299delA:0,1	17,24,30,38:1:1:2:0/1:./.:.:0:1:g.586299delA:0	20,21,19,29:1:1:2:0/1:0/0:0.25:0:1:g.586299delA:0
chr2_ref_v2	586426	.	GA	G	.	PASS	IntersectsRepeat=1;RepeatCorrectionApplied=1	SAC:ACF:DF:PD:GT:SGT:SF:SV:SIG:MT:PAC	63,85,2,3:1:1:2:0/0:./.:.:0	118,126,4,4:1:1:2:0/0:./.:.:0:0:.:.	0,1,80,84:1:1:2:1/1:./.:.:0:1:g.586427delA,g.586427delA:0,1	65,82,3,0:1:1:2:0/0:./.:.:0:0:.:.
chr2_ref_v2	589035	.	T	A	.	PASS	IntersectsRepeat=1;RepeatCorrectionApplied=0	SAC:ACF:DF:PD:GT:SGT:SF:SV:SIG:MT:PAC	91,133,1,0:1:1:2:0/0:./.:.:0	97,157,0,0:1:1:2:0/0:./.:.:0:0:.:.	50,44,35,37:1:1:2:0/1:0/0:0.125:0:1:g.589035T>A:0	84,118,0,0:1:1:2:0/0:./.:.:0:0:.:.
chr2_ref_v2	589511	.	AT	A	.	PASS	IntersectsRepeat=1;RepeatCorrectionApplied=1	SAC:ACF:DF:PD:GT:SGT:SF:SV:SIG:MT:PAC	66,64,3,2:1:1:2:0/0:./.:.:0	92,74,7,5:1:1:2:0/0:./.:.:0:0:.:.	54,43,48,42:1:1:2:0/1:0/0:0.25:0:1:g.589512delT:0	55,79,5,5:1:1:2:0/0:./.:.:0:0:.:.
chr2_ref_v2	589946	.	C	T	.	PASS	IntersectsRepeat=0;RepeatCorrectionApplied=0	SAC:ACF:DF:PD:GT:SGT:SF:SV:SIG:MT:PAC	91,105,0,0:1:1:2:0/0:./.:.:0	136,159,0,0:1:1:2:0/0:./.:.:0:0:.:.	97,120,0,0:1:1:2:0/0:./.:.:0:0:.:.	42,41,45,39:1:1:2:0/1:./.:.:0:1:g.589946C>T:0
chr2_ref_v2	591540	.	G	A	.	PASS	IntersectsRepeat=1;RepeatCorrectionApplied=0	SAC:ACF:DF:PD:GT:SGT:SF:SV:SIG:MT:PAC	88,102,0,0:1:1:2:0/0:./.:.:0	159,132,0,0:1:1:2:0/0:./.:.:0:0:.:.	106,106,0,0:1:1:2:0/0:./.:.:0:0:.:.	49,50,47,36:1:1:2:0/1:0/0:0.125:0:1:g.591540G>A:0
chr2_ref_v2	594707	.	T	C	.	PASS	IntersectsRepeat=0;RepeatCorrectionApplied=0	SAC:ACF:DF:PD:GT:SGT:SF:SV:SIG:MT:PAC	103,116,0,0:1:1:2:0/0:./.:.:0	158,208,0,0:1:1:2:0/0:./.:.:0:0:.:.	66,71,60,63:1:1:2:0/1:./.:.:0:1:g.594707T>C:0	114,93,0,0:1:1:2:0/0:./.:.:0:0:.:.
chr2_ref_v2	597192	.	C	T	.	PASS	IntersectsRepeat=1;RepeatCorrectionApplied=0	SAC:ACF:DF:PD:GT:SGT:SF:SV:SIG:MT:PAC	47,26,49,41:1:1:2:0/1:1/1:0.125:0	70,67,76,72:1:1:2:0/1:./.:.:0:0:.:.	54,46,54,57:1:1:2:0/1:./.:.:0:0:.:.	48,34,55,30:1:1:2:0/1:./.:.:0:0:.:.
chr2_ref_v2	597686	.	C	T	.	PASS	IntersectsRepeat=0;RepeatCorrectionApplied=0	SAC:ACF:DF:PD:GT:SGT:SF:SV:SIG:MT:PAC	82,107,0,0:1:1:2:0/0:./.:.:0	154,157,1,0:1:1:2:0/0:./.:.:0:0:.:.	54,60,51,53:1:1:2:0/1:./.:.:0:1:g.597686C>T:0	86,134,0,0:1:1:2:0/0:./.:.:0:0:.:.
chr2_ref_v2	597847	.	C	T	.	PASS	IntersectsRepeat=0;RepeatCorrectionApplied=0	SAC:ACF:DF:PD:GT:SGT:SF:SV:SIG:MT:PAC	144,97,0,0:1:1:2:0/0:./.:.:0	185,147,0,0:1:1:2:0/0:./.:.:0:0:.:.	60,49,51,50:1:1:2:0/1:./.:.:0:1:g.597847C>T:0	123,97,0,0:1:1:2:0/0:./.:.:0:0:.:.
chr2_ref_v2	598435	.	C	T	.	PASS	IntersectsRepeat=1;RepeatCorrectionApplied=0	SAC:ACF:DF:PD:GT:SGT:SF:SV:SIG:MT:PAC	99,133,0,0:1:1:2:0/0:./.:.:0	140,156,0,0:1:1:2:0/0:./.:.:0:0:.:.	57,55,58,61:1:1:2:0/1:./.:.:0:1:g.598435C>T:0	91,108,0,0:1:1:2:0/0:./.:.:0:0:.:.
chr2_ref_v2	598775	.	C	T	.	PASS	IntersectsRepeat=0;RepeatCorrectionApplied=0	SAC:ACF:DF:PD:GT:SGT:SF:SV:SIG:MT:PAC	112,97,0,0:1:1:2:0/0:./.:.:0	82,73,82,64:1:1:2:0/1:./.:.:0:1:g.598775C>T:0	110,108,0,0:1:1:2:0/0:./.:.:0:0:.:.	92,101,0,0:1:1:2:0/0:./.:.:0:0:.:.
chr2_ref_v2	598911	.	G	A	.	PASS	IntersectsRepeat=0;RepeatCorrectionApplied=0	SAC:ACF:DF:PD:GT:SGT:SF:SV:SIG:MT:PAC	68,151,1,0:1:1:2:0/0:./.:.:0	122,220,0,0:1:1:2:0/0:./.:.:0:0:.:.	39,81,44,66:1:1:2:0/1:./.:.:0:1:g.598911G>A:0	96,151,0,0:1:1:2:0/0:./.:.:0:0:.:.
chr2_ref_v2	599390	.	C	T	.	PASS	IntersectsRepeat=0;RepeatCorrectionApplied=0	SAC:ACF:DF:PD:GT:SGT:SF:SV:SIG:MT:PAC	84,78,0,0:1:1:2:0/0:./.:.:0	67,73,57,75:1:1:2:0/1:./.:.:0:1:g.599390C>T:0	101,111,0,0:1:1:2:0/0:./.:.:0:0:.:.	87,92,1,0:1:1:2:0/0:./.:.:0:0:.:.
chr2_ref_v2	600552	.	A	G	.	PASS	IntersectsRepeat=1;RepeatCorrectionApplied=0	SAC:ACF:DF:PD:GT:SGT:SF:SV:SIG:MT:PAC	100,89,0,0:1:1:2:0/0:./.:.:0	148,158,1,0:1:1:2:0/0:./.:.:0:0:.:.	67,60,53,47:1:1:2:0/1:0/0:0.125:0:1:g.600552A>G:0	108,89,0,0:1:1:2:0/0:./.:.:0:0:.:.
chr2_ref_v2	601006	.	G	A	.	PASS	IntersectsRepeat=0;RepeatCorrectionApplied=0	SAC:ACF:DF:PD:GT:SGT:SF:SV:SIG:MT:PAC	88,106,1,0:1:1:2:0/0:./.:.:0	123,159,0,0:1:1:2:0/0:./.:.:0:0:.:.	78,89,0,0:1:1:2:0/0:./.:.:0:0:.:.	53,48,56,51:1:1:2:0/1:./.:.:0:1:g.601006G>A:0
chr2_ref_v2	601068	.	C	T	.	PASS	IntersectsRepeat=0;RepeatCorrectionApplied=0	SAC:ACF:DF:PD:GT:SGT:SF:SV:SIG:MT:PAC	94,89,0,0:1:1:2:0/0:./.:.:0	127,123,0,0:1:1:2:0/0:./.:.:0:0:.:.	92,86,0,0:1:1:2:0/0:./.:.:0:0:.:.	52,41,56,42:1:1:2:0/1:./.:.:0:1:g.601068C>T:0
chr2_ref_v2	602255	.	T	C	.	PASS	IntersectsRepeat=0;RepeatCorrectionApplied=0	SAC:ACF:DF:PD:GT:SGT:SF:SV:SIG:MT:PAC	87,93,0,0:1:1:2:0/0:./.:.:0	143,153,0,1:1:1:2:0/0:./.:.:0:0:.:.	92,113,0,0:1:1:2:0/0:./.:.:0:0:.:.	44,46,48,42:1:1:2:0/1:./.:.:0:1:g.602255T>C:0
chr2_ref_v2	603132	.	G	A	.	PASS	IntersectsRepeat=0;RepeatCorrectionApplied=0	SAC:ACF:DF:PD:GT:SGT:SF:SV:SIG:MT:PAC	100,127,0,0:1:1:2:0/0:./.:.:0	74,84,67,79:1:1:2:0/1:./.:.:0:1:g.603132G>A:0	98,112,0,0:1:1:2:0/0:./.:.:0:0:.:.	83,93,0,0:1:1:2:0/0:./.:.:0:0:.:.
chr2_ref_v2	603543	.	T	C	.	PASS	IntersectsRepeat=1;RepeatCorrectionApplied=0	SAC:ACF:DF:PD:GT:SGT:SF:SV:SIG:MT:PAC	86,71,0,0:1:1:2:0/0:./.:.:0	114,113,0,0:1:1:2:0/0:./.:.:0:0:.:.	55,48,49,59:1:1:2:0/1:./.:.:0:1:g.603543T>C:0	100,92,0,0:1:1:2:0/0:./.:.:0:0:.:.
chr2_ref_v2	603568	.	CTT	C,CT	.	PASS	IntersectsRepeat=1;RepeatCorrectionApplied=1	SAC:ACF:DF:PD:GT:SGT:SF:SV:SIG:MT:PAC	60,62,0,0,4,5:1:1:2:0/0:./.:.:0	1,0,1,3,92,74:1:1:2:2/2:./.:.:0:1:g.603569delT,g.603569delT:0,1	32,43,42,39,1,5:1:1:2:0/1:./.:.:0:1:g.603569_603570delTT:0	0,0,2,2,84,64:1:1:2:2/2:./.:.:0:1:g.603569delT,g.603569delT:0,1
chr2_ref_v2	604375	.	C	A	.	PASS	IntersectsRepeat=0;RepeatCorrectionApplied=0	SAC:ACF:DF:PD:GT:SGT:SF:SV:SIG:MT:PAC	102,92,1,0:1:1:2:0/0:./.:.:0	158,144,0,0:1:1:2:0/0:./.:.:0:0:.:.	105,112,0,0:1:1:2:0/0:./.:.:0:0:.:.	48,54,52,67:1:1:2:0/1:1/1:0.125:0:1:g.604375C>A:0
chr2_ref_v2	604880	.	CT	C	.	PASS	IntersectsRepeat=1;RepeatCorrectionApplied=1	SAC:ACF:DF:PD:GT:SGT:SF:SV:SIG:MT:PAC	44,43,3,6:1:1:2:0/0:./.:.:0	33,50,43,36:1:1:2:0/0:0/1:0.5:0:1:.:	23,20,41,31:1:1:2:0/1:./.:.:0:1:g.604881delT:0	32,28,44,34:1:1:2:0/1:0/0:0.125:0:1:g.604881delT:0
chr2_ref_v2	605991	.	G	A	.	PASS	IntersectsRepeat=0;RepeatCorrectionApplied=0	SAC:ACF:DF:PD:GT:SGT:SF:SV:SIG:MT:PAC	66,52,0,0:1:1:2:0/0:./.:.:0	119,80,0,0:1:1:2:0/0:./.:.:0:0:.:.	83,76,0,0:1:1:2:0/0:./.:.:0:0:.:.	47,26,39,30:1:1:2:0/1:./.:.:0:1:g.605991G>A:0
chr2_ref_v2	609273	.	G	A	.	PASS	IntersectsRepeat=1;RepeatCorrectionApplied=0	SAC:ACF:DF:PD:GT:SGT:SF:SV:SIG:MT:PAC	109,127,0,0:1:1:2:0/0:./.:.:0	178,159,0,0:1:1:2:0/0:./.:.:0:0:.:.	60,70,55,47:1:1:2:0/1:0/0:0.125:0:1:g.609273G>A:0	110,116,0,0:1:1:2:0/0:./.:.:0:0:.:.
chr2_ref_v2	609637	.	T	C	.	PASS	IntersectsRepeat=1;RepeatCorrectionApplied=0	SAC:ACF:DF:PD:GT:SGT:SF:SV:SIG:MT:PAC	74,104,0,0:1:1:2:0/0:./.:.:0	97,81,27,27:1:1:2:0/0:0/1:0.5:1:1:.:	96,84,1,0:1:1:2:0/0:./.:.:0:0:.:.	81,110,1,0:1:1:2:0/0:./.:.:0:0:.:.
chr2_ref_v2	609685	.	G	A	.	PASS	IntersectsRepeat=0;RepeatCorrectionApplied=0	SAC:ACF:DF:PD:GT:SGT:SF:SV:SIG:MT:PAC	99,99,0,0:1:1:2:0/0:./.:.:0	121,127,0,0:1:1:2:0/0:./.:.:0:0:.:.	60,48,48,49:1:1:2:0/1:./.:.:0:1:g.609685G>A:0	89,93,0,0:1:1:2:0/0:./.:.:0:0:.:.
chr2_ref_v2	610799	.	T	C	.	PASS	IntersectsRepeat=0;RepeatCorrectionApplied=0	SAC:ACF:DF:PD:GT:SGT:SF:SV:SIG:MT:PAC	102,98,0,0:1:1:2:0/0:./.:.:0	78,53,72,60:1:1:2:0/1:./.:.:0:1:g.610799T>C:0	99,78,0,0:1:1:2:0/0:./.:.:0:0:.:.	71,106,0,0:1:1:2:0/0:./.:.:0:0:.:.
chr2_ref_v2	612796	.	G	A	.	PASS	IntersectsRepeat=0;RepeatCorrectionApplied=0	SAC:ACF:DF:PD:GT:SGT:SF:SV:SIG:MT:PAC	148,144,0,0:1:1:2:0/0:./.:.:0	133,191,0,1:1:1:2:0/0:./.:.:0:0:.:.	58,91,57,89:1:1:2:0/1:./.:.:0:1:g.612796G>A:0	96,110,0,0:1:1:2:0/0:./.:.:0:0:.:.
chr2_ref_v2	613314	.	C	T	.	PASS	IntersectsRepeat=1;RepeatCorrectionApplied=0	SAC:ACF:DF:PD:GT:SGT:SF:SV:SIG:MT:PAC	151,143,0,0:1:1:2:0/0:./.:.:0	203,166,0,0:1:1:2:0/0:./.:.:0:0:.:.	139,126,0,0:1:1:2:0/0:./.:.:0:0:.:.	65,65,51,48:1:1:2:0/1:0/0:0.125:0:1:g.613314C>T:0
chr2_ref_v2	614027	.	A	G	.	PASS	IntersectsRepeat=0;RepeatCorrectionApplied=0	SAC:ACF:DF:PD:GT:SGT:SF:SV:SIG:MT:PAC	114,122,0,0:1:1:2:0/0:./.:.:0	168,174,0,1:1:1:2:0/0:./.:.:0:0:.:.	140,130,1,0:1:1:2:0/0:./.:.:0:0:.:.	45,47,50,40:1:1:2:0/1:./.:.:0:1:g.614027A>G:0
chr2_ref_v2	614090	.	A	G	.	PASS	IntersectsRepeat=0;RepeatCorrectionApplied=0	SAC:ACF:DF:PD:GT:SGT:SF:SV:SIG:MT:PAC	131,124,0,0:1:1:2:0/0:./.:.:0	151,180,0,0:1:1:2:0/0:./.:.:0:0:.:.	103,131,0,0:1:1:2:0/0:./.:.:0:0:.:.	43,52,30,50:1:1:2:0/1:0/0:0.125:0:1:g.614090A>G:0
chr2_ref_v2	614201	.	C	T	.	PASS	IntersectsRepeat=0;RepeatCorrectionApplied=0	SAC:ACF:DF:PD:GT:SGT:SF:SV:SIG:MT:PAC	85,99,0,0:1:1:2:0/0:./.:.:0	123,133,1,0:1:1:2:0/0:./.:.:0:0:.:.	52,52,41,51:1:1:2:0/1:./.:.:0:1:g.614201C>T:0	90,92,0,0:1:1:2:0/0:./.:.:0:0:.:.
chr2_ref_v2	614677	.	G	A	.	PASS	IntersectsRepeat=0;RepeatCorrectionApplied=0	SAC:ACF:DF:PD:GT:SGT:SF:SV:SIG:MT:PAC	92,84,0,0:1:1:2:0/0:./.:.:0	132,111,0,0:1:1:2:0/0:./.:.:0:0:.:.	79,85,1,1:1:1:2:0/0:./.:.:0:0:.:.	77,79,10,6:1:1:2:0/0:0/1:0.25:1:0:.:.
chr2_ref_v2	616142	.	C	T	.	PASS	IntersectsRepeat=0;RepeatCorrectionApplied=0	SAC:ACF:DF:PD:GT:SGT:SF:SV:SIG:MT:PAC	101,95,1,0:1:1:2:0/0:./.:.:0	129,138,0,0:1:1:2:0/0:./.:.:0:0:.:.	46,50,51,47:1:1:2:0/1:./.:.:0:1:g.616142C>T:0	102,85,0,0:1:1:2:0/0:./.:.:0:0:.:.
chr2_ref_v2	617174	.	C	A	.	PASS	IntersectsRepeat=0;RepeatCorrectionApplied=0	SAC:ACF:DF:PD:GT:SGT:SF:SV:SIG:MT:PAC	120,82,0,1:1:1:2:0/0:./.:.:0	83,57,70,40:1:1:2:0/1:0/0:0.125:0:1:g.617174C>A:0	110,102,0,0:1:1:2:0/0:./.:.:0:0:.:.	102,74,0,0:1:1:2:0/0:./.:.:0:0:.:.
chr2_ref_v2	619151	.	T	A	.	PASS	IntersectsRepeat=1;RepeatCorrectionApplied=0	SAC:ACF:DF:PD:GT:SGT:SF:SV:SIG:MT:PAC	100,118,0,0:1:1:2:0/0:./.:.:0	127,145,0,0:1:1:2:0/0:./.:.:0:0:.:.	35,51,52,44:1:1:2:0/1:./.:.:0:1:g.619151T>A:0	93,77,0,0:1:1:2:0/0:./.:.:0:0:.:.
chr2_ref_v2	620836	.	TA	T	.	PASS	IntersectsRepeat=1;RepeatCorrectionApplied=0	SAC:ACF:DF:PD:GT:SGT:SF:SV:SIG:MT:PAC	130,111,0,0:1:1:2:0/0:./.:.:0	101,78,70,78:1:1:2:0/1:0/0:0.125:0:1:g.620837delA:0	114,117,0,0:1:1:2:0/0:./.:.:0:0:.:.	107,93,0,0:1:1:2:0/0:./.:.:0:0:.:.
chr2_ref_v2	620964	.	A	G	.	PASS	IntersectsRepeat=0;RepeatCorrectionApplied=0	SAC:ACF:DF:PD:GT:SGT:SF:SV:SIG:MT:PAC	108,108,0,0:1:1:2:0/0:./.:.:0	172,156,1,0:1:1:2:0/0:./.:.:0:0:.:.	45,43,44,44:1:1:2:0/1:./.:.:0:1:g.620964A>G:0	103,87,0,0:1:1:2:0/0:./.:.:0:0:.:.
chr2_ref_v2	621887	.	T	C	.	PASS	IntersectsRepeat=1;RepeatCorrectionApplied=0	SAC:ACF:DF:PD:GT:SGT:SF:SV:SIG:MT:PAC	104,106,0,0:1:1:2:0/0:./.:.:0	112,123,0,0:1:1:2:0/0:./.:.:0:0:.:.	97,78,0,0:1:1:2:0/0:./.:.:0:0:.:.	42,47,37,48:1:1:2:0/1:./.:.:0:1:g.621887T>C:0
chr2_ref_v2	622815	.	TA	T	.	PASS	IntersectsRepeat=1;RepeatCorrectionApplied=1	SAC:ACF:DF:PD:GT:SGT:SF:SV:SIG:MT:PAC	89,73,0,0:1:1:2:0/0:./.:.:0	84,82,70,69:1:1:2:0/1:0/0:0.125:0:1:g.622816delA:0	101,92,2,0:1:1:2:0/0:./.:.:0:0:.:.	86,74,2,2:1:1:2:0/0:./.:.:0:0:.:.
chr2_ref_v2	623935	.	GA	G	.	PASS	IntersectsRepeat=1;RepeatCorrectionApplied=1	SAC:ACF:DF:PD:GT:SGT:SF:SV:SIG:MT:PAC	95,115,0,0:1:1:2:0/0:./.:.:0	150,178,0,0:1:1:2:0/0:./.:.:0:0:.:.	38,77,37,69:1:1:2:0/1:./.:.:0:1:g.623936delA:0	85,107,0,0:1:1:2:0/0:./.:.:0:0:.:.
chr2_ref_v2	624473	.	T	C	.	PASS	IntersectsRepeat=1;RepeatCorrectionApplied=0	SAC:ACF:DF:PD:GT:SGT:SF:SV:SIG:MT:PAC	116,139,0,0:1:1:2:0/0:./.:.:0	159,139,0,0:1:1:2:0/0:./.:.:0:0:.:.	115,125,0,0:1:1:2:0/0:./.:.:0:0:.:.	50,42,54,41:1:1:2:0/1:./.:.:0:1:g.624473T>C:0
chr2_ref_v2	625071	.	G	T	.	PASS	IntersectsRepeat=1;RepeatCorrectionApplied=0	SAC:ACF:DF:PD:GT:SGT:SF:SV:SIG:MT:PAC	87,83,0,0:1:1:2:0/0:./.:.:0	131,125,1,0:1:1:2:0/0:./.:.:0:0:.:.	92,92,0,0:1:1:2:0/0:./.:.:0:0:.:.	54,38,44,47:1:1:2:0/1:./.:.:0:1:g.625071G>T:0
chr2_ref_v2	625473	.	GT	G	.	PASS	IntersectsRepeat=1;RepeatCorrectionApplied=1	SAC:ACF:DF:PD:GT:SGT:SF:SV:SIG:MT:PAC	75,72,0,0:1:1:2:0/0:./.:.:0	136,129,0,0:1:1:2:0/0:./.:.:0:0:.:.	50,48,53,35:1:1:2:0/1:./.:.:0:1:g.625474delT:0	113,78,0,0:1:1:2:0/0:./.:.:0:0:.:.
chr2_ref_v2	625872	.	A	G	.	PASS	IntersectsRepeat=1;RepeatCorrectionApplied=0	SAC:ACF:DF:PD:GT:SGT:SF:SV:SIG:MT:PAC	90,119,0,0:1:1:2:0/0:./.:.:0	135,145,0,0:1:1:2:0/0:./.:.:0:0:.:.	43,45,43,63:1:1:2:0/1:1/1:0.125:0:1:g.625872A>G:0	100,85,0,0:1:1:2:0/0:./.:.:0:0:.:.
chr2_ref_v2	626115	.	C	T	.	PASS	IntersectsRepeat=0;RepeatCorrectionApplied=0	SAC:ACF:DF:PD:GT:SGT:SF:SV:SIG:MT:PAC	91,90,0,0:1:1:2:0/0:./.:.:0	147,136,0,0:1:1:2:0/0:./.:.:0:0:.:.	54,27,64,59:1:1:2:0/1:1/1:0.25:0:1:g.626115C>T:0	95,87,0,0:1:1:2:0/0:./.:.:0:0:.:.
chr2_ref_v2	626698	.	A	G	.	PASS	IntersectsRepeat=1;RepeatCorrectionApplied=0	SAC:ACF:DF:PD:GT:SGT:SF:SV:SIG:MT:PAC	99,128,0,0:1:1:2:0/0:./.:.:0	154,180,0,1:1:1:2:0/0:./.:.:0:0:.:.	42,54,48,63:1:1:2:0/1:1/1:0.125:0:1:g.626698A>G:0	91,102,0,0:1:1:2:0/0:./.:.:0:0:.:.
chr2_ref_v2	626982	.	C	T	.	PASS	IntersectsRepeat=1;RepeatCorrectionApplied=0	SAC:ACF:DF:PD:GT:SGT:SF:SV:SIG:MT:PAC	58,42,60,42:1:1:2:0/1:./.:.:0	146,134,0,0:1:1:2:0/0:./.:.:0:1:g.626981_626983T>C:1	109,115,0,0:1:1:2:0/0:./.:.:0:1:g.626981_626983T>C:1	90,84,0,0:1:1:2:0/0:./.:.:0:1:g.626981_626983T>C:1
chr2_ref_v2	627246	.	C	T	.	PASS	IntersectsRepeat=0;RepeatCorrectionApplied=0	SAC:ACF:DF:PD:GT:SGT:SF:SV:SIG:MT:PAC	72,108,0,0:1:1:2:0/0:./.:.:0	118,136,0,0:1:1:2:0/0:./.:.:0:0:.:.	95,99,0,1:1:1:2:0/0:./.:.:0:0:.:.	43,49,51,43:1:1:2:0/1:./.:.:0:1:g.627246C>T:0
chr2_ref_v2	627725	.	G	T	.	PASS	IntersectsRepeat=0;RepeatCorrectionApplied=0	SAC:ACF:DF:PD:GT:SGT:SF:SV:SIG:MT:PAC	90,102,0,0:1:1:2:0/0:./.:.:0	154,163,1,0:1:1:2:0/0:./.:.:0:0:.:.	58,41,50,40:1:1:2:0/1:./.:.:0:1:g.627725G>T:0	91,91,0,0:1:1:2:0/0:./.:.:0:0:.:.
chr2_ref_v2	628283	.	TA	T	.	PASS	IntersectsRepeat=1;RepeatCorrectionApplied=1	SAC:ACF:DF:PD:GT:SGT:SF:SV:SIG:MT:PAC	23,37,33,44:1:1:2:0/1:1/1:0.125:0	34,58,60,65:1:1:2:0/1:./.:.:0:0:.:.	26,41,39,35:1:1:2:0/1:./.:.:0:0:.:.	28,43,32,42:1:1:2:0/1:0/0:0.125:0:0:.:.
chr2_ref_v2	628323	.	T	C	.	PASS	IntersectsRepeat=1;RepeatCorrectionApplied=0	SAC:ACF:DF:PD:GT:SGT:SF:SV:SIG:MT:PAC	93,96,0,0:1:1:2:0/0:./.:.:0	119,142,0,1:1:1:2:0/0:./.:.:0:0:.:.	91,86,1,3:1:1:2:0/0:./.:.:0:0:.:.	41,46,30,59:1:1:2:0/1:./.:.:0:1:g.628323T>C:0
chr2_ref_v2	628525	.	GT	G,GTT,GTTT	.	PASS	IntersectsRepeat=1;RepeatCorrectionApplied=1	SAC:ACF:DF:PD:GT:SGT:SF:SV:SIG:MT:PAC	7,32,1,8,0,4,0,0:1:1:2:0/0:0/2:0.125:0	7,52,1,8,1,4,0,0:1:1:2:0/0:0/2:0.125:0:0:.:.	6,19,4,31,0,1,0,0:1:1:2:0/1:0/0:0.25:0:1:g.628526delT:0	11,20,0,2,1,13,7,11:1:1:2:2/3:0/3:0.25:0:0:.:.
chr2_ref_v2	628865	.	C	CAT,CATAT,CATATAT	.	PASS	IntersectsRepeat=1;RepeatCorrectionApplied=1	SAC:ACF:DF:PD:GT:SGT:SF:SV:SIG:MT:PAC	0,0,5,5,30,25,1,0:1:1:2:2/2:1/2:0.125:0	4,0,8,11,55,48,2,3:1:1:2:2/2:0/2:0.125:0:0:.:.	0,1,5,1,36,25,13,26:1:1:2:2/3:2/2:0.125:0:1:g.628865_628867ATAT>ATATAT:0	48,32,4,2,31,39,1,2:1:1:2:0/2:./.:.:0:1:g.628865_628867ATAT>:0
chr2_ref_v2	629027	.	G	T	.	PASS	IntersectsRepeat=0;RepeatCorrectionApplied=0	SAC:ACF:DF:PD:GT:SGT:SF:SV:SIG:MT:PAC	105,38,0,0:1:1:2:0/0:./.:.:0	151,83,0,0:1:1:2:0/0:./.:.:0:0:.:.	141,62,1,0:1:1:2:0/0:./.:.:0:0:.:.	47,49,52,34:1:1:2:0/1:./.:.:0:1:g.629027G>T:0
chr2_ref_v2	633252	.	C	T	.	PASS	IntersectsRepeat=0;RepeatCorrectionApplied=0	SAC:ACF:DF:PD:GT:SGT:SF:SV:SIG:MT:PAC	105,125,0,0:1:1:2:0/0:./.:.:0	131,165,0,0:1:1:2:0/0:./.:.:0:0:.:.	57,65,51,67:1:1:2:0/1:./.:.:0:1:g.633252C>T:0	88,85,0,0:1:1:2:0/0:./.:.:0:0:.:.
chr2_ref_v2	634293	.	G	T	.	PASS	IntersectsRepeat=0;RepeatCorrectionApplied=0	SAC:ACF:DF:PD:GT:SGT:SF:SV:SIG:MT:PAC	108,99,0,0:1:1:2:0/0:./.:.:0	148,144,0,0:1:1:2:0/0:./.:.:0:0:.:.	116,95,1,0:1:1:2:0/0:./.:.:0:0:.:.	55,34,49,37:1:1:2:0/1:./.:.:0:1:g.634293G>T:0
chr2_ref_v2	634357	.	A	T	.	PASS	IntersectsRepeat=0;RepeatCorrectionApplied=0	SAC:ACF:DF:PD:GT:SGT:SF:SV:SIG:MT:PAC	104,100,0,0:1:1:2:0/0:./.:.:0	77,76,63,77:1:1:2:0/1:./.:.:0:1:g.634357A>T:0	116,104,0,0:1:1:2:0/0:./.:.:0:0:.:.	88,99,0,0:1:1:2:0/0:./.:.:0:0:.:.
chr2_ref_v2	635116	.	G	T	.	PASS	IntersectsRepeat=0;RepeatCorrectionApplied=0	SAC:ACF:DF:PD:GT:SGT:SF:SV:SIG:MT:PAC	104,97,0,0:1:1:2:0/0:./.:.:0	101,160,1,0:1:1:2:0/0:./.:.:0:0:.:.	90,99,0,0:1:1:2:0/0:./.:.:0:0:.:.	34,60,43,47:1:1:2:0/1:./.:.:0:1:g.635116G>T:0
chr2_ref_v2	635487	.	G	A	.	PASS	IntersectsRepeat=0;RepeatCorrectionApplied=0	SAC:ACF:DF:PD:GT:SGT:SF:SV:SIG:MT:PAC	81,85,0,0:1:1:2:0/0:./.:.:0	111,128,0,0:1:1:2:0/0:./.:.:0:0:.:.	78,86,0,0:1:1:2:0/0:./.:.:0:0:.:.	27,45,40,61:1:1:2:0/1:1/1:0.125:0:1:g.635487G>A:0
chr2_ref_v2	636491	.	G	A	.	PASS	IntersectsRepeat=0;RepeatCorrectionApplied=0	SAC:ACF:DF:PD:GT:SGT:SF:SV:SIG:MT:PAC	100,110,0,0:1:1:2:0/0:./.:.:0	152,116,0,0:1:1:2:0/0:./.:.:0:0:.:.	96,109,0,0:1:1:2:0/0:./.:.:0:0:.:.	40,50,55,51:1:1:2:0/1:1/1:0.125:0:1:g.636491G>A:0
chr2_ref_v2	636696	.	C	T	.	PASS	IntersectsRepeat=0;RepeatCorrectionApplied=0	SAC:ACF:DF:PD:GT:SGT:SF:SV:SIG:MT:PAC	129,100,0,0:1:1:2:0/0:./.:.:0	211,139,0,0:1:1:2:0/0:./.:.:0:0:.:.	71,46,59,55:1:1:2:0/1:./.:.:0:1:g.636696C>T:0	128,113,0,0:1:1:2:0/0:./.:.:0:0:.:.
chr2_ref_v2	637314	.	C	T	.	PASS	IntersectsRepeat=0;RepeatCorrectionApplied=0	SAC:ACF:DF:PD:GT:SGT:SF:SV:SIG:MT:PAC	98,96,0,0:1:1:2:0/0:./.:.:0	114,97,0,0:1:1:2:0/0:./.:.:0:0:.:.	120,79,0,0:1:1:2:0/0:./.:.:0:0:.:.	54,42,51,44:1:1:2:0/1:./.:.:0:1:g.637314C>T:0
chr2_ref_v2	638059	.	G	T	.	PASS	IntersectsRepeat=0;RepeatCorrectionApplied=0	SAC:ACF:DF:PD:GT:SGT:SF:SV:SIG:MT:PAC	120,135,2,0:1:1:2:0/0:./.:.:0	155,171,0,0:1:1:2:0/0:./.:.:0:0:.:.	55,65,60,66:1:1:2:0/1:./.:.:0:1:g.638059G>T:0	88,102,0,0:1:1:2:0/0:./.:.:0:0:.:.
chr2_ref_v2	638544	.	G	T	.	PASS	IntersectsRepeat=1;RepeatCorrectionApplied=0	SAC:ACF:DF:PD:GT:SGT:SF:SV:SIG:MT:PAC	65,68,60,55:1:1:2:0/1:0/0:0.125:0	126,173,1,0:1:1:2:0/0:./.:.:0:1:g.638543_638545T>G:1	113,114,0,0:1:1:2:0/0:./.:.:0:1:g.638543_638545T>G:1	91,92,0,0:1:1:2:0/0:./.:.:0:1:g.638543_638545T>G:1
chr2_ref_v2	638625	.	T	C	.	PASS	IntersectsRepeat=0;RepeatCorrectionApplied=0	SAC:ACF:DF:PD:GT:SGT:SF:SV:SIG:MT:PAC	114,117,0,0:1:1:2:0/0:./.:.:0	74,63,57,66:1:1:2:0/1:./.:.:0:1:g.638625T>C:0	107,99,0,0:1:1:2:0/0:./.:.:0:0:.:.	64,78,0,2:1:1:2:0/0:./.:.:0:0:.:.
chr2_ref_v2	640706	.	G	A	.	PASS	IntersectsRepeat=0;RepeatCorrectionApplied=0	SAC:ACF:DF:PD:GT:SGT:SF:SV:SIG:MT:PAC	89,110,0,0:1:1:2:0/0:./.:.:0	67,59,61,63:1:1:2:0/1:./.:.:0:1:g.640706G>A:0	97,137,0,0:1:1:2:0/0:./.:.:0:0:.:.	75,93,0,0:1:1:2:0/0:./.:.:0:0:.:.
chr2_ref_v2	640779	.	A	G	.	PASS	IntersectsRepeat=0;RepeatCorrectionApplied=0	SAC:ACF:DF:PD:GT:SGT:SF:SV:SIG:MT:PAC	81,116,0,1:1:1:2:0/0:./.:.:0	119,142,0,0:1:1:2:0/0:./.:.:0:0:.:.	35,45,45,45:1:1:2:0/1:./.:.:0:1:g.640779A>G:0	97,82,0,0:1:1:2:0/0:./.:.:0:0:.:.
chr2_ref_v2	641029	.	C	T	.	PASS	IntersectsRepeat=1;RepeatCorrectionApplied=0	SAC:ACF:DF:PD:GT:SGT:SF:SV:SIG:MT:PAC	84,105,0,0:1:1:2:0/0:./.:.:0	133,132,0,0:1:1:2:0/0:./.:.:0:0:.:.	111,96,0,0:1:1:2:0/0:./.:.:0:0:.:.	50,58,43,37:1:1:2:0/1:0/0:0.125:0:1:g.641029C>T:0
chr2_ref_v2	641414	.	G	T	.	PASS	IntersectsRepeat=0;RepeatCorrectionApplied=0	SAC:ACF:DF:PD:GT:SGT:SF:SV:SIG:MT:PAC	89,110,0,0:1:1:2:0/0:./.:.:0	53,88,43,67:1:1:2:0/1:0/0:0.125:0:1:g.641414G>T:0	87,97,1,0:1:1:2:0/0:./.:.:0:0:.:.	79,118,0,0:1:1:2:0/0:./.:.:0:0:.:.
chr2_ref_v2	641758	.	G	A	.	PASS	IntersectsRepeat=1;RepeatCorrectionApplied=0	SAC:ACF:DF:PD:GT:SGT:SF:SV:SIG:MT:PAC	101,25,0,0:1:1:2:0/0:./.:.:0	118,46,0,0:1:1:2:0/0:./.:.:0:0:.:.	43,21,49,15:1:1:2:0/1:./.:.:0:1:g.641758G>A:0	87,42,0,1:1:1:2:0/0:./.:.:0:0:.:.
chr2_ref_v2	642330	.	GA	G	.	PASS	IntersectsRepeat=1;RepeatCorrectionApplied=1	SAC:ACF:DF:PD:GT:SGT:SF:SV:SIG:MT:PAC	77,58,0,0:1:1:2:0/0:./.:.:0	83,51,65,52:1:1:2:0/1:0/0:0.125:0:1:g.642331delA:0	83,80,0,0:1:1:2:0/0:./.:.:0:0:.:.	90,79,0,0:1:1:2:0/0:./.:.:0:0:.:.
chr2_ref_v2	642960	.	CA	C	.	PASS	IntersectsRepeat=1;RepeatCorrectionApplied=1	SAC:ACF:DF:PD:GT:SGT:SF:SV:SIG:MT:PAC	66,56,4,1:1:1:2:0/0:./.:.:0	82,74,3,4:1:1:2:0/0:./.:.:0:0:.:.	68,64,3,4:1:1:2:0/0:./.:.:0:0:.:.	41,35,34,29:1:1:2:0/1:0/0:0.25:0:1:g.642961delA:0
chr2_ref_v2	643005	.	C	T	.	PASS	IntersectsRepeat=0;RepeatCorrectionApplied=0	SAC:ACF:DF:PD:GT:SGT:SF:SV:SIG:MT:PAC	50,92,0,0:1:1:2:0/0:./.:.:0	98,117,0,0:1:1:2:0/0:./.:.:0:0:.:.	69,94,0,0:1:1:2:0/0:./.:.:0:0:.:.	32,40,48,49:1:1:2:0/1:1/1:0.125:0:1:g.643005C>T:0
chr2_ref_v2	644783	.	G	A	.	PASS	IntersectsRepeat=1;RepeatCorrectionApplied=0	SAC:ACF:DF:PD:GT:SGT:SF:SV:SIG:MT:PAC	104,98,0,0:1:1:2:0/0:./.:.:0	172,156,0,0:1:1:2:0/0:./.:.:0:0:.:.	68,67,50,66:1:1:2:0/1:0/0:0.125:0:1:g.644783G>A:0	104,108,0,0:1:1:2:0/0:./.:.:0:0:.:.
chr2_ref_v2	645958	.	GA	G,GAA	.	PASS	IntersectsRepeat=1;RepeatCorrectionApplied=1	SAC:ACF:DF:PD:GT:SGT:SF:SV:SIG:MT:PAC	52,98,0,3,0,0:1:1:2:0/0:./.:.:0	39,78,33,60,1,0:1:1:2:0/1:0/0:0.125:0:1:g.645959delA:0	47,93,0,2,0,0:1:1:2:0/0:./.:.:0:0:.:.	42,44,0,0,26,36:1:1:2:0/2:0/0:0.125:0:1:g.645958_645959insA:0
chr2_ref_v2	646078	.	CATAT	C,CAT	.	PASS	IntersectsRepeat=1;RepeatCorrectionApplied=1	SAC:ACF:DF:PD:GT:SGT:SF:SV:SIG:MT:PAC	23,26,0,0,4,3:1:1:2:0/0:./.:.:0	42,44,3,5,6,5:1:1:2:0/0:0/1:0.125:0:0:.:.	11,11,9,14,2,8:1:1:2:0/1:0/2:0.125:0:1:g.646079_646082delATAT:0	20,29,6,7,16,22:1:1:2:0/2:0/1:0.125:0:0:.:.
chr2_ref_v2	647557	.	A	AT	.	PASS	IntersectsRepeat=1;RepeatCorrectionApplied=1	SAC:ACF:DF:PD:GT:SGT:SF:SV:SIG:MT:PAC	97,50,3,0:1:1:2:0/0:./.:.:0	95,91,4,2:1:1:2:0/0:./.:.:0:0:.:.	84,57,5,1:1:1:2:0/0:./.:.:0:0:.:.	51,31,36,22:1:1:2:0/1:1/1:0.125:0:1:g.647557_647558insT:0
chr2_ref_v2	648181	.	T	C	.	PASS	IntersectsRepeat=0;RepeatCorrectionApplied=0	SAC:ACF:DF:PD:GT:SGT:SF:SV:SIG:MT:PAC	101,98,0,0:1:1:2:0/0:./.:.:0	141,141,0,0:1:1:2:0/0:./.:.:0:0:.:.	112,93,0,0:1:1:2:0/0:./.:.:0:0:.:.	38,42,49,44:1:1:2:0/1:1/1:0.125:0:1:g.648181T>C:0
chr2_ref_v2	649304	.	TCAG	T	.	PASS	IntersectsRepeat=1;RepeatCorrectionApplied=1	SAC:ACF:DF:PD:GT:SGT:SF:SV:SIG:MT:PAC	57,39,2,1:1:1:2:0/0:./.:.:0	64,55,0,1:1:1:2:0/0:./.:.:0:0:.:.	23,31,18,17:1:1:2:0/1:0/0:0.25:0:1:g.649305_649307delCAG:0	32,39,27,22:1:1:2:0/1:0/0:0.25:0:1:g.649305_649307delCAG:0
chr2_ref_v2	650625	.	C	G	.	PASS	IntersectsRepeat=0;RepeatCorrectionApplied=0	SAC:ACF:DF:PD:GT:SGT:SF:SV:SIG:MT:PAC	69,93,0,0:1:1:2:0/0:./.:.:0	64,62,51,56:1:1:2:0/1:0/0:0.125:0:1:g.650625C>G:0	87,91,0,0:1:1:2:0/0:./.:.:0:0:.:.	73,91,0,0:1:1:2:0/0:./.:.:0:0:.:.
chr2_ref_v2	651524	.	A	G	.	PASS	IntersectsRepeat=0;RepeatCorrectionApplied=0	SAC:ACF:DF:PD:GT:SGT:SF:SV:SIG:MT:PAC	72,61,0,0:1:1:2:0/0:./.:.:0	105,86,0,0:1:1:2:0/0:./.:.:0:0:.:.	41,36,27,29:1:1:2:0/1:0/0:0.125:0:1:g.651524A>G:0	79,59,0,0:1:1:2:0/0:./.:.:0:0:.:.
chr2_ref_v2	651904	.	G	A	.	PASS	IntersectsRepeat=0;RepeatCorrectionApplied=0	SAC:ACF:DF:PD:GT:SGT:SF:SV:SIG:MT:PAC	107,107,0,0:1:1:2:0/0:./.:.:0	143,152,0,0:1:1:2:0/0:./.:.:0:0:.:.	46,64,57,47:1:1:2:0/1:./.:.:0:1:g.651904G>A:0	69,69,0,0:1:1:2:0/0:./.:.:0:0:.:.
chr2_ref_v2	653006	.	CA	C,CAA	.	PASS	IntersectsRepeat=1;RepeatCorrectionApplied=1	SAC:ACF:DF:PD:GT:SGT:SF:SV:SIG:MT:PAC	60,65,3,4,0,3:1:1:2:0/0:./.:.:0	41,57,46,55,3,0:1:1:2:0/1:0/0:0.25:0:1:g.653007delA:0	53,57,1,5,7,11:1:1:2:0/0:0/2:0.25:0:0:.:.	43,73,4,2,0,0:1:1:2:0/0:./.:.:0:0:.:.
chr2_ref_v2	654067	.	C	T	.	PASS	IntersectsRepeat=1;RepeatCorrectionApplied=0	SAC:ACF:DF:PD:GT:SGT:SF:SV:SIG:MT:PAC	147,123,0,0:1:1:2:0/0:./.:.:0	189,164,1,0:1:1:2:0/0:./.:.:0:0:.:.	116,104,0,0:1:1:2:0/0:./.:.:0:0:.:.	61,40,70,52:1:1:2:0/1:1/1:0.125:0:1:g.654067C>T:0
chr2_ref_v2	654443	.	CA	C	.	PASS	IntersectsRepeat=1;RepeatCorrectionApplied=1	SAC:ACF:DF:PD:GT:SGT:SF:SV:SIG:MT:PAC	112,92,0,0:1:1:2:0/0:./.:.:0	134,95,0,0:1:1:2:0/0:./.:.:0:0:.:.	68,38,57,45:1:1:2:0/1:./.:.:0:1:g.654444delA:0	86,73,4,3:1:1:2:0/0:0/1:0.125:0:0:.:.
chr2_ref_v2	654479	.	GA	G	.	PASS	IntersectsRepeat=1;RepeatCorrectionApplied=1	SAC:ACF:DF:PD:GT:SGT:SF:SV:SIG:MT:PAC	100,82,1,1:1:1:2:0/0:./.:.:0	44,51,58,53:1:1:2:0/1:./.:.:0:1:g.654480delA:0	118,92,1,0:1:1:2:0/0:./.:.:0:0:.:.	86,97,0,1:1:1:2:0/0:./.:.:0:0:.:.
chr2_ref_v2	654956	.	A	G	.	PASS	IntersectsRepeat=1;RepeatCorrectionApplied=0	SAC:ACF:DF:PD:GT:SGT:SF:SV:SIG:MT:PAC	124,105,0,0:1:1:2:0/0:./.:.:0	154,168,0,0:1:1:2:0/0:./.:.:0:0:.:.	99,107,1,0:1:1:2:0/0:./.:.:0:0:.:.	51,49,46,53:1:1:2:0/1:./.:.:0:1:g.654956A>G:0
chr2_ref_v2	655685	.	GT	G	.	PASS	IntersectsRepeat=1;RepeatCorrectionApplied=1	SAC:ACF:DF:PD:GT:SGT:SF:SV:SIG:MT:PAC	79,122,0,0:1:1:2:0/0:./.:.:0	57,78,63,69:1:1:2:0/1:./.:.:0:1:g.655686delT:0	106,115,0,0:1:1:2:0/0:./.:.:0:0:.:.	74,121,1,2:1:1:2:0/0:./.:.:0:0:.:.
chr2_ref_v2	659778	.	A	G	.	PASS	IntersectsRepeat=0;RepeatCorrectionApplied=0	SAC:ACF:DF:PD:GT:SGT:SF:SV:SIG:MT:PAC	106,70,0,0:1:1:2:0/0:./.:.:0	73,61,74,45:1:1:2:0/1:./.:.:0:1:g.659778A>G:0	139,84,0,0:1:1:2:0/0:./.:.:0:0:.:.	93,78,0,0:1:1:2:0/0:./.:.:0:0:.:.
chr2_ref_v2	660000	.	A	C	.	PASS	IntersectsRepeat=0;RepeatCorrectionApplied=0	SAC:ACF:DF:PD:GT:SGT:SF:SV:SIG:MT:PAC	101,47,0,33:1:1:2:0/0:0/1:0.5:0	130,67,0,36:1:1:2:0/0:0/1:0.25:0:0:.:.	93,46,0,21:1:1:2:0/0:0/1:0.25:0:0:.:.	82,45,0,24:1:1:2:0/0:0/1:0.25:0:0:.:.
chr2_ref_v2	660330	.	C	T	.	PASS	IntersectsRepeat=0;RepeatCorrectionApplied=0	SAC:ACF:DF:PD:GT:SGT:SF:SV:SIG:MT:PAC	38,53,0,0:1:1:2:0/0:./.:.:0	41,66,0,0:1:1:2:0/0:./.:.:0:0:.:.	43,52,0,0:1:1:2:0/0:./.:.:0:0:.:.	32,31,0,33:1:1:2:0/1:0/0:0.25:0:0:.:.
chr2_ref_v2	660623	.	G	A	.	PASS	IntersectsRepeat=1;RepeatCorrectionApplied=0	SAC:ACF:DF:PD:GT:SGT:SF:SV:SIG:MT:PAC	56,21,0,0:1:1:2:0/0:./.:.:0	69,25,0,0:1:1:2:0/0:./.:.:0:0:.:.	40,18,12,4:1:1:2:0/0:0/1:0.5:0:1:.:.	57,38,0,0:1:1:2:0/0:./.:.:0:0:.:.
chr2_ref_v2	661692	.	C	T	.	PASS	IntersectsRepeat=0;RepeatCorrectionApplied=0	SAC:ACF:DF:PD:GT:SGT:SF:SV:SIG:MT:PAC	37,14,0,0:1:1:2:0/0:./.:.:0	18,9,10,0:1:1:2:0/0:0/1:0.5:0:0:.:.	29,8,0,0:1:1:2:0/0:./.:.:0:0:.:.	68,34,0,0:1:1:2:0/0:./.:.:0:0:.:.
chr2_ref_v2	662290	.	CA	C	.	PASS	IntersectsRepeat=1;RepeatCorrectionApplied=1	SAC:ACF:DF:PD:GT:SGT:SF:SV:SIG:MT:PAC	104,75,0,0:1:1:2:0/0:./.:.:0	138,107,0,0:1:1:2:0/0:./.:.:0:0:.:.	47,41,38,46:1:1:2:0/1:./.:.:0:1:g.662291delA:0	111,95,0,0:1:1:2:0/0:./.:.:0:0:.:.
chr2_ref_v2	662531	.	TA	T	.	PASS	IntersectsRepeat=1;RepeatCorrectionApplied=1	SAC:ACF:DF:PD:GT:SGT:SF:SV:SIG:MT:PAC	38,38,38,59:1:1:2:0/1:1/1:0.125:0	67,56,42,59:1:1:2:0/1:0/0:0.25:0:0:.:.	40,44,38,44:1:1:2:0/1:0/0:0.125:0:0:.:.	43,46,41,53:1:1:2:0/1:./.:.:0:0:.:.
chr2_ref_v2	662568	.	GA	G	.	PASS	IntersectsRepeat=1;RepeatCorrectionApplied=1	SAC:ACF:DF:PD:GT:SGT:SF:SV:SIG:MT:PAC	78,93,4,1:1:1:2:0/0:./.:.:0	109,100,2,1:1:1:2:0/0:./.:.:0:0:.:.	34,37,36,44:1:1:2:0/1:./.:.:0:1:g.662569delA:0	72,77,5,4:1:1:2:0/0:./.:.:0:0:.:.
chr2_ref_v2	665546	.	A	AT	.	PASS	IntersectsRepeat=1;RepeatCorrectionApplied=0	SAC:ACF:DF:PD:GT:SGT:SF:SV:SIG:MT:PAC	117,145,0,0:1:1:2:0/0:./.:.:0	94,96,72,91:1:1:2:0/1:0/0:0.125:0:1:g.665546_665547insT:0	120,146,0,0:1:1:2:0/0:./.:.:0:0:.:.	106,101,0,0:1:1:2:0/0:./.:.:0:0:.:.
chr2_ref_v2	667243	.	C	T	.	PASS	IntersectsRepeat=1;RepeatCorrectionApplied=0	SAC:ACF:DF:PD:GT:SGT:SF:SV:SIG:MT:PAC	51,79,0,0:1:1:2:0/0:./.:.:0	80,127,1,0:1:1:2:0/0:./.:.:0:0:.:.	62,63,0,0:1:1:2:0/0:./.:.:0:0:.:.	35,39,11,28:1:1:2:0/1:0/0:0.25:0:1:g.667243C>T:0
chr2_ref_v2	667510	.	A	G	.	PASS	IntersectsRepeat=0;RepeatCorrectionApplied=0	SAC:ACF:DF:PD:GT:SGT:SF:SV:SIG:MT:PAC	101,104,0,0:1:1:2:0/0:./.:.:0	72,66,63,81:1:1:2:0/1:./.:.:0:1:g.667510A>G:0	117,121,0,0:1:1:2:0/0:./.:.:0:0:.:.	78,94,0,0:1:1:2:0/0:./.:.:0:0:.:.
chr2_ref_v2	667634	.	G	A	.	PASS	IntersectsRepeat=0;RepeatCorrectionApplied=0	SAC:ACF:DF:PD:GT:SGT:SF:SV:SIG:MT:PAC	97,118,0,0:1:1:2:0/0:./.:.:0	54,89,63,57:1:1:2:0/1:0/0:0.125:0:1:g.667634G>A:0	100,119,0,0:1:1:2:0/0:./.:.:0:0:.:.	70,87,0,0:1:1:2:0/0:./.:.:0:0:.:.
chr2_ref_v2	668515	.	GA	G	.	PASS	IntersectsRepeat=1;RepeatCorrectionApplied=1	SAC:ACF:DF:PD:GT:SGT:SF:SV:SIG:MT:PAC	71,69,0,0:1:1:2:0/0:./.:.:0	74,57,49,58:1:1:2:0/1:0/0:0.125:0:1:g.668516delA:0	77,74,1,0:1:1:2:0/0:./.:.:0:0:.:.	66,76,0,0:1:1:2:0/0:./.:.:0:0:.:.
chr2_ref_v2	669229	.	C	T	.	PASS	IntersectsRepeat=0;RepeatCorrectionApplied=0	SAC:ACF:DF:PD:GT:SGT:SF:SV:SIG:MT:PAC	86,79,0,0:1:1:2:0/0:./.:.:0	118,114,0,0:1:1:2:0/0:./.:.:0:0:.:.	50,50,42,36:1:1:2:0/1:0/0:0.125:0:1:g.669229C>T:0	98,80,0,0:1:1:2:0/0:./.:.:0:0:.:.
chr2_ref_v2	670613	.	CA	C	.	PASS	IntersectsRepeat=1;RepeatCorrectionApplied=1	SAC:ACF:DF:PD:GT:SGT:SF:SV:SIG:MT:PAC	162,94,0,1:1:1:2:0/0:./.:.:0	210,131,0,0:1:1:2:0/0:./.:.:0:0:.:.	138,104,0,0:1:1:2:0/0:./.:.:0:0:.:.	46,55,64,46:1:1:2:0/1:./.:.:0:1:g.670614delA:0
chr2_ref_v2	670695	.	C	T	.	PASS	IntersectsRepeat=0;RepeatCorrectionApplied=0	SAC:ACF:DF:PD:GT:SGT:SF:SV:SIG:MT:PAC	134,136,0,0:1:1:2:0/0:./.:.:0	176,167,0,0:1:1:2:0/0:./.:.:0:0:.:.	76,69,74,74:1:1:2:0/1:./.:.:0:1:g.670695C>T:0	101,118,0,0:1:1:2:0/0:./.:.:0:0:.:.
chr2_ref_v2	670905	.	G	A	.	PASS	IntersectsRepeat=0;RepeatCorrectionApplied=0	SAC:ACF:DF:PD:GT:SGT:SF:SV:SIG:MT:PAC	50,106,0,1:1:1:2:0/0:./.:.:0	99,136,0,0:1:1:2:0/0:./.:.:0:0:.:.	37,50,43,57:1:1:2:0/1:1/1:0.125:0:1:g.670905G>A:0	74,93,0,0:1:1:2:0/0:./.:.:0:0:.:.
chr2_ref_v2	671874	.	C	T	.	PASS	IntersectsRepeat=0;RepeatCorrectionApplied=0	SAC:ACF:DF:PD:GT:SGT:SF:SV:SIG:MT:PAC	103,83,0,0:1:1:2:0/0:./.:.:0	117,122,0,0:1:1:2:0/0:./.:.:0:0:.:.	110,80,0,0:1:1:2:0/0:./.:.:0:0:.:.	31,45,37,41:1:1:2:0/1:./.:.:0:1:g.671874C>T:0
chr2_ref_v2	671985	.	A	G	.	PASS	IntersectsRepeat=0;RepeatCorrectionApplied=0	SAC:ACF:DF:PD:GT:SGT:SF:SV:SIG:MT:PAC	112,92,0,0:1:1:2:0/0:./.:.:0	86,59,60,61:1:1:2:0/1:0/0:0.125:0:1:g.671985A>G:0	118,110,0,0:1:1:2:0/0:./.:.:0:0:.:.	85,83,0,0:1:1:2:0/0:./.:.:0:0:.:.
chr2_ref_v2	672412	.	C	A	.	PASS	IntersectsRepeat=1;RepeatCorrectionApplied=0	SAC:ACF:DF:PD:GT:SGT:SF:SV:SIG:MT:PAC	67,73,58,44:1:1:2:0/1:0/0:0.125:0	89,77,71,77:1:1:2:0/1:./.:.:0:0:.:.	66,70,59,64:1:1:2:0/1:./.:.:0:0:.:.	44,46,49,36:1:1:2:0/1:./.:.:0:0:.:.
chr2_ref_v2	672688	.	C	T	.	PASS	IntersectsRepeat=0;RepeatCorrectionApplied=0	SAC:ACF:DF:PD:GT:SGT:SF:SV:SIG:MT:PAC	77,98,0,0:1:1:2:0/0:./.:.:0	126,112,0,1:1:1:2:0/0:./.:.:0:0:.:.	100,88,0,0:1:1:2:0/0:./.:.:0:0:.:.	51,35,50,38:1:1:2:0/1:./.:.:0:1:g.672688C>T:0
chr2_ref_v2	672950	.	C	A	.	PASS	IntersectsRepeat=0;RepeatCorrectionApplied=0	SAC:ACF:DF:PD:GT:SGT:SF:SV:SIG:MT:PAC	42,41,60,43:1:1:2:0/1:1/1:0.125:0	76,55,59,63:1:1:2:0/1:./.:.:0:0:.:.	49,52,49,56:1:1:2:0/1:./.:.:0:0:.:.	43,45,49,52:1:1:2:0/1:1/1:0.125:0:0:.:.
chr2_ref_v2	673531	.	AT	A	.	PASS	IntersectsRepeat=1;RepeatCorrectionApplied=1	SAC:ACF:DF:PD:GT:SGT:SF:SV:SIG:MT:PAC	99,78,1,2:1:1:2:0/0:./.:.:0	124,111,0,1:1:1:2:0/0:./.:.:0:0:.:.	89,99,4,1:1:1:2:0/0:./.:.:0:0:.:.	46,36,64,44:1:1:2:0/1:1/1:0.125:0:1:g.673532delT:0
chr2_ref_v2	674020	.	C	T	.	PASS	IntersectsRepeat=0;RepeatCorrectionApplied=0	SAC:ACF:DF:PD:GT:SGT:SF:SV:SIG:MT:PAC	102,86,0,0:1:1:2:0/0:./.:.:0	157,131,0,1:1:1:2:0/0:./.:.:0:0:.:.	44,38,58,48:1:1:2:0/1:1/1:0.125:0:1:g.674020C>T:0	120,64,0,0:1:1:2:0/0:./.:.:0:0:.:.
chr2_ref_v2	674331	.	AT	A	.	PASS	IntersectsRepeat=1;RepeatCorrectionApplied=1	SAC:ACF:DF:PD:GT:SGT:SF:SV:SIG:MT:PAC	100,120,0,0:1:1:2:0/0:./.:.:0	120,159,1,0:1:1:2:0/0:./.:.:0:0:.:.	109,126,0,0:1:1:2:0/0:./.:.:0:0:.:.	45,48,48,37:1:1:2:0/1:./.:.:0:1:g.674332delT:0
chr2_ref_v2	675040	.	G	A	.	PASS	IntersectsRepeat=1;RepeatCorrectionApplied=0	SAC:ACF:DF:PD:GT:SGT:SF:SV:SIG:MT:PAC	98,106,0,1:1:1:2:0/0:./.:.:0	148,120,0,0:1:1:2:0/0:./.:.:0:0:.:.	41,41,60,36:1:1:2:0/1:1/1:0.125:0:1:g.675040G>A:0	90,86,0,0:1:1:2:0/0:./.:.:0:0:.:.
chr2_ref_v2	676432	.	AT	A	.	PASS	IntersectsRepeat=1;RepeatCorrectionApplied=1	SAC:ACF:DF:PD:GT:SGT:SF:SV:SIG:MT:PAC	111,102,0,1:1:1:2:0/0:./.:.:0	148,142,1,1:1:1:2:0/0:./.:.:0:0:.:.	122,83,1,0:1:1:2:0/0:./.:.:0:0:.:.	38,31,40,38:1:1:2:0/1:./.:.:0:1:g.676433delT:0
chr2_ref_v2	678015	.	A	G	.	PASS	IntersectsRepeat=0;RepeatCorrectionApplied=0	SAC:ACF:DF:PD:GT:SGT:SF:SV:SIG:MT:PAC	104,88,0,0:1:1:2:0/0:./.:.:0	133,93,0,0:1:1:2:0/0:./.:.:0:0:.:.	101,107,0,1:1:1:2:0/0:./.:.:0:0:.:.	44,48,42,42:1:1:2:0/1:./.:.:0:1:g.678015A>G:0
chr2_ref_v2	678656	.	G	A	.	PASS	IntersectsRepeat=1;RepeatCorrectionApplied=0	SAC:ACF:DF:PD:GT:SGT:SF:SV:SIG:MT:PAC	105,143,0,0:1:1:2:0/0:./.:.:0	156,189,0,0:1:1:2:0/0:./.:.:0:0:.:.	115,127,0,0:1:1:2:0/0:./.:.:0:0:.:.	47,42,44,49:1:1:2:0/1:./.:.:0:1:g.678656G>A:0
chr2_ref_v2	678725	.	T	C	.	PASS	IntersectsRepeat=1;RepeatCorrectionApplied=0	SAC:ACF:DF:PD:GT:SGT:SF:SV:SIG:MT:PAC	41,65,43,58:1:1:2:0/1:./.:.:0	131,182,0,0:1:1:2:0/0:./.:.:0:1:g.678724_678726C>T:1	89,113,0,0:1:1:2:0/0:./.:.:0:1:g.678724_678726C>T:1	87,98,0,0:1:1:2:0/0:./.:.:0:1:g.678724_678726C>T:1
chr2_ref_v2	679213	.	G	A	.	PASS	IntersectsRepeat=0;RepeatCorrectionApplied=0	SAC:ACF:DF:PD:GT:SGT:SF:SV:SIG:MT:PAC	83,79,0,0:1:1:2:0/0:./.:.:0	112,85,0,1:1:1:2:0/0:./.:.:0:0:.:.	50,42,40,35:1:1:2:0/1:0/0:0.125:0:1:g.679213G>A:0	80,63,0,0:1:1:2:0/0:./.:.:0:0:.:.
chr2_ref_v2	680232	.	A	G	.	PASS	IntersectsRepeat=1;RepeatCorrectionApplied=0	SAC:ACF:DF:PD:GT:SGT:SF:SV:SIG:MT:PAC	45,109,1,0:1:1:2:0/0:./.:.:0	83,127,0,1:1:1:2:0/0:./.:.:0:0:.:.	36,38,42,61:1:1:2:0/1:1/1:0.125:0:1:g.680232A>G:0	77,112,1,0:1:1:2:0/0:./.:.:0:0:.:.
chr2_ref_v2	680306	.	TAA	T,TA,TAAA	.	PASS	IntersectsRepeat=1;RepeatCorrectionApplied=1	SAC:ACF:DF:PD:GT:SGT:SF:SV:SIG:MT:PAC	22,36,34,33,1,3,1,0:1:1:2:0/1:1/1:0.25:0	35,41,0,0,30,43,1,1:1:1:2:0/0:0/2:0.25:1:1:g.680306_680309>AA:1	19,30,0,0,2,0,29,26:1:1:2:3/3:0/3:0.25:0:1:g.680306_680307insA,g.680306_680309>AAA:-1,-1	64,75,0,0,5,2,4,0:1:1:2:0/0:./.:.:0:1:g.680306_680309>AA:1
chr2_ref_v2	680808	.	CA	C	.	PASS	IntersectsRepeat=1;RepeatCorrectionApplied=1	SAC:ACF:DF:PD:GT:SGT:SF:SV:SIG:MT:PAC	102,95,0,0:1:1:2:0/0:./.:.:0	121,131,0,3:1:1:2:0/0:./.:.:0:0:.:.	101,91,2,1:1:1:2:0/0:./.:.:0:0:.:.	28,38,41,42:1:1:2:0/1:1/1:0.125:0:1:g.680809delA:0
chr2_ref_v2	681046	.	GA	G	.	PASS	IntersectsRepeat=1;RepeatCorrectionApplied=1	SAC:ACF:DF:PD:GT:SGT:SF:SV:SIG:MT:PAC	105,82,0,0:1:1:2:0/0:./.:.:0	68,66,49,56:1:1:2:0/1:0/0:0.125:0:1:g.681047delA:0	77,91,1,1:1:1:2:0/0:./.:.:0:0:.:.	67,62,0,1:1:1:2:0/0:./.:.:0:0:.:.
chr2_ref_v2	681221	.	G	A	.	PASS	IntersectsRepeat=1;RepeatCorrectionApplied=0	SAC:ACF:DF:PD:GT:SGT:SF:SV:SIG:MT:PAC	71,111,0,0:1:1:2:0/0:./.:.:0	115,124,0,0:1:1:2:0/0:./.:.:0:0:.:.	75,108,2,0:1:1:2:0/0:./.:.:0:0:.:.	38,43,38,43:1:1:2:0/1:./.:.:0:1:g.681221G>A:0
chr2_ref_v2	681492	.	TA	T	.	PASS	IntersectsRepeat=1;RepeatCorrectionApplied=1	SAC:ACF:DF:PD:GT:SGT:SF:SV:SIG:MT:PAC	93,75,0,0:1:1:2:0/0:./.:.:0	107,113,0,0:1:1:2:0/0:./.:.:0:0:.:.	55,55,53,57:1:1:2:0/1:./.:.:0:1:g.681493delA:0	72,86,0,0:1:1:2:0/0:./.:.:0:0:.:.
chr2_ref_v2	681956	.	CA	C,CAA	.	PASS	IntersectsRepeat=1;RepeatCorrectionApplied=1	SAC:ACF:DF:PD:GT:SGT:SF:SV:SIG:MT:PAC	28,36,6,6,4,10:1:1:2:0/0:0/2:0.25:0	31,38,32,31,3,1:1:1:2:0/0:0/1:0.25:0:1:.:	31,25,6,6,19,26:1:1:2:0/2:2/2:0.25:0:0:.:.	23,21,24,25,4,2:1:1:2:0/0:0/1:0.5:0:1:.:
chr2_ref_v2	682006	.	GT	G	.	PASS	IntersectsRepeat=1;RepeatCorrectionApplied=1	SAC:ACF:DF:PD:GT:SGT:SF:SV:SIG:MT:PAC	68,56,1,0:1:1:2:0/0:./.:.:0	103,89,2,0:1:1:2:0/0:./.:.:0:0:.:.	65,77,0,0:1:1:2:0/0:./.:.:0:0:.:.	28,25,26,29:1:1:2:0/1:./.:.:0:1:g.682007delT:0
chr2_ref_v2	683175	.	CT	C	.	PASS	IntersectsRepeat=1;RepeatCorrectionApplied=1	SAC:ACF:DF:PD:GT:SGT:SF:SV:SIG:MT:PAC	110,88,3,2:1:1:2:0/0:./.:.:0	70,77,74,57:1:1:2:0/1:0/0:0.125:0:1:g.683176delT:0	129,118,0,1:1:1:2:0/0:./.:.:0:0:.:.	82,89,5,4:1:1:2:0/0:0/1:0.125:0:0:.:.
chr2_ref_v2	683253	.	C	T	.	PASS	IntersectsRepeat=0;RepeatCorrectionApplied=0	SAC:ACF:DF:PD:GT:SGT:SF:SV:SIG:MT:PAC	97,128,1,0:1:1:2:0/0:./.:.:0	150,172,0,0:1:1:2:0/0:./.:.:0:0:.:.	58,68,48,55:1:1:2:0/1:0/0:0.125:0:1:g.683253C>T:0	99,76,0,0:1:1:2:0/0:./.:.:0:0:.:.
chr2_ref_v2	684473	.	G	T	.	PASS	IntersectsRepeat=1;RepeatCorrectionApplied=0	SAC:ACF:DF:PD:GT:SGT:SF:SV:SIG:MT:PAC	87,88,0,0:1:1:2:0/0:./.:.:0	141,126,0,0:1:1:2:0/0:./.:.:0:0:.:.	43,49,37,51:1:1:2:0/1:./.:.:0:1:g.684473G>T:0	92,98,0,0:1:1:2:0/0:./.:.:0:0:.:.
chr2_ref_v2	684805	.	ATT	A,AT	.	PASS	IntersectsRepeat=1;RepeatCorrectionApplied=1	SAC:ACF:DF:PD:GT:SGT:SF:SV:SIG:MT:PAC	35,29,2,0,12,11:1:1:2:0/0:./.:.:0	19,28,8,4,42,41:1:1:2:0/0:0/2:0.5:0:1:.:	18,21,5,6,30,17:1:1:2:0/2:0/0:0.25:0:0:.:.	1,6,21,24,48,42:1:1:2:2/2:./.:.:0:1:g.684806delT,g.684806delT:0,1
chr2_ref_v2	687301	.	C	T	.	PASS	IntersectsRepeat=0;RepeatCorrectionApplied=0	SAC:ACF:DF:PD:GT:SGT:SF:SV:SIG:MT:PAC	65,81,0,0:1:1:2:0/0:./.:.:0	106,123,0,0:1:1:2:0/0:./.:.:0:0:.:.	77,87,0,0:1:1:2:0/0:./.:.:0:0:.:.	44,51,28,48:1:1:2:0/1:0/0:0.125:0:1:g.687301C>T:0
chr2_ref_v2	687779	.	G	A	.	PASS	IntersectsRepeat=0;RepeatCorrectionApplied=0	SAC:ACF:DF:PD:GT:SGT:SF:SV:SIG:MT:PAC	104,118,0,0:1:1:2:0/0:./.:.:0	143,137,0,0:1:1:2:0/0:./.:.:0:0:.:.	42,72,59,57:1:1:2:0/1:./.:.:0:1:g.687779G>A:0	79,93,0,0:1:1:2:0/0:./.:.:0:0:.:.
chr2_ref_v2	689909	.	C	T	.	PASS	IntersectsRepeat=0;RepeatCorrectionApplied=0	SAC:ACF:DF:PD:GT:SGT:SF:SV:SIG:MT:PAC	78,94,0,0:1:1:2:0/0:./.:.:0	109,124,0,0:1:1:2:0/0:./.:.:0:0:.:.	41,38,38,34:1:1:2:0/1:./.:.:0:1:g.689909C>T:0	81,77,0,0:1:1:2:0/0:./.:.:0:0:.:.
chr2_ref_v2	690695	.	AT	A	.	PASS	IntersectsRepeat=1;RepeatCorrectionApplied=1	SAC:ACF:DF:PD:GT:SGT:SF:SV:SIG:MT:PAC	93,100,0,0:1:1:2:0/0:./.:.:0	134,126,0,0:1:1:2:0/0:./.:.:0:0:.:.	90,94,1,0:1:1:2:0/0:./.:.:0:0:.:.	41,48,32,42:1:1:2:0/1:0/0:0.125:0:1:g.690696delT:0
chr2_ref_v2	692017	.	CA	C	.	PASS	IntersectsRepeat=1;RepeatCorrectionApplied=1	SAC:ACF:DF:PD:GT:SGT:SF:SV:SIG:MT:PAC	155,108,1,0:1:1:2:0/0:./.:.:0	103,83,86,73:1:1:2:0/1:0/0:0.125:0:1:g.692018delA:0	147,99,2,0:1:1:2:0/0:./.:.:0:0:.:.	98,93,0,0:1:1:2:0/0:./.:.:0:0:.:.
chr2_ref_v2	693258	.	G	A	.	PASS	IntersectsRepeat=1;RepeatCorrectionApplied=0	SAC:ACF:DF:PD:GT:SGT:SF:SV:SIG:MT:PAC	95,81,0,0:1:1:2:0/0:./.:.:0	126,127,0,0:1:1:2:0/0:./.:.:0:0:.:.	103,100,0,0:1:1:2:0/0:./.:.:0:0:.:.	49,39,49,39:1:1:2:0/1:./.:.:0:1:g.693258G>A:0
chr2_ref_v2	693825	.	G	A	.	PASS	IntersectsRepeat=0;RepeatCorrectionApplied=0	SAC:ACF:DF:PD:GT:SGT:SF:SV:SIG:MT:PAC	94,86,0,0:1:1:2:0/0:./.:.:0	60,66,54,53:1:1:2:0/1:0/0:0.125:0:1:g.693825G>A:0	94,96,0,0:1:1:2:0/0:./.:.:0:0:.:.	98,90,1,0:1:1:2:0/0:./.:.:0:0:.:.
chr2_ref_v2	694133	.	C	T	.	PASS	IntersectsRepeat=1;RepeatCorrectionApplied=0	SAC:ACF:DF:PD:GT:SGT:SF:SV:SIG:MT:PAC	49,57,25,52:1:1:2:0/1:0/0:0.125:0	61,65,58,51:1:1:2:0/1:0/0:0.125:0:0:.:.	34,37,47,46:1:1:2:0/1:1/1:0.125:0:0:.:.	40,22,36,53:1:1:2:0/1:1/1:0.125:0:0:.:.
chr2_ref_v2	694199	.	C	T	.	PASS	IntersectsRepeat=0;RepeatCorrectionApplied=0	SAC:ACF:DF:PD:GT:SGT:SF:SV:SIG:MT:PAC	69,99,0,0:1:1:2:0/0:./.:.:0	74,73,71,52:1:1:2:0/1:0/0:0.125:0:1:g.694199C>T:0	92,87,0,0:1:1:2:0/0:./.:.:0:0:.:.	83,107,0,0:1:1:2:0/0:./.:.:0:0:.:.
chr2_ref_v2	694578	.	T	TA,TAA,TAAA	.	PASS	IntersectsRepeat=1;RepeatCorrectionApplied=1	SAC:ACF:DF:PD:GT:SGT:SF:SV:SIG:MT:PAC	0,0,4,3,29,20,6,6:1:1:2:2/3:2/2:0.5:0	5,7,37,35,22,18,3,9:1:1:2:1/2:2/3:0.25:0:1:g.694578_694580AAA>A:0	6,1,27,23,5,8,1,1:1:1:2:2/2:1/2:0.5:0:1:g.694578_694580AAA>AA:1	35,44,29,31,1,1,0,0:1:1:2:1/1:0/1:0.5:0:1:g.694578_694580AA>A,g.694578_694580AAA>A:-1,-1
chr2_ref_v2	694864	.	GT	G	.	PASS	IntersectsRepeat=1;RepeatCorrectionApplied=1	SAC:ACF:DF:PD:GT:SGT:SF:SV:SIG:MT:PAC	102,119,0,0:1:1:2:0/0:./.:.:0	169,186,0,0:1:1:2:0/0:./.:.:0:0:.:.	51,54,55,75:1:1:2:0/1:1/1:0.125:0:1:g.694865delT:0	89,134,0,1:1:1:2:0/0:./.:.:0:0:.:.
chr2_ref_v2	696312	.	C	T	.	PASS	IntersectsRepeat=1;RepeatCorrectionApplied=0	SAC:ACF:DF:PD:GT:SGT:SF:SV:SIG:MT:PAC	115,124,0,0:1:1:2:0/0:./.:.:0	173,169,0,0:1:1:2:0/0:./.:.:0:0:.:.	144,134,0,0:1:1:2:0/0:./.:.:0:0:.:.	57,54,55,60:1:1:2:0/1:./.:.:0:1:g.696312C>T:0
chr2_ref_v2	697373	.	G	GA	.	PASS	IntersectsRepeat=1;RepeatCorrectionApplied=1	SAC:ACF:DF:PD:GT:SGT:SF:SV:SIG:MT:PAC	82,94,0,1:1:1:2:0/0:./.:.:0	141,158,0,0:1:1:2:0/0:./.:.:0:0:.:.	116,115,0,0:1:1:2:0/0:./.:.:0:0:.:.	33,62,48,54:1:1:2:0/1:1/1:0.125:0:1:g.697373_697374insA:0
chr2_ref_v2	698042	.	GAAAA	G,GA,GAA,GAAA	.	PASS	IntersectsRepeat=1;RepeatCorrectionApplied=1	SAC:ACF:DF:PD:GT:SGT:SF:SV:SIG:MT:PAC	0,3,1,0,6,4,33,8,8,4:1:1:2:3/4:0/3:0.125:0	4,1,44,22,4,6,32,7,2,0:1:1:2:1/3:3/3:0.125:0:1:g.698042_698047AAA>:0	1,1,35,13,28,15,4,1,0,0:1:1:2:2/2:1/2:0.25:0:1:g.698042_698046A>,g.698042_698046AA>:-1,-1	0,0,39,15,5,3,21,5,6,2:1:1:2:1/4:1/3:0.25:0:1:g.698042_698047AA>:0
chr2_ref_v2	698310	.	GA	G	.	PASS	IntersectsRepeat=1;RepeatCorrectionApplied=1	SAC:ACF:DF:PD:GT:SGT:SF:SV:SIG:MT:PAC	99,82,0,0:1:1:2:0/0:./.:.:0	136,121,0,0:1:1:2:0/0:./.:.:0:0:.:.	43,55,42,56:1:1:2:0/1:./.:.:0:1:g.698311delA:0	99,93,0,0:1:1:2:0/0:./.:.:0:0:.:.
chr2_ref_v2	698361	.	G	A	.	PASS	IntersectsRepeat=1;RepeatCorrectionApplied=0	SAC:ACF:DF:PD:GT:SGT:SF:SV:SIG:MT:PAC	54,43,63,50:1:1:2:0/1:1/1:0.125:0	176,116,0,0:1:1:2:0/0:./.:.:0:1:g.698360_698362A>G:1	114,77,0,0:1:1:2:0/0:./.:.:0:1:g.698360_698362A>G:1	106,73,0,0:1:1:2:0/0:./.:.:0:1:g.698360_698362A>G:1
chr2_ref_v2	699560	.	T	C	.	PASS	IntersectsRepeat=0;RepeatCorrectionApplied=0	SAC:ACF:DF:PD:GT:SGT:SF:SV:SIG:MT:PAC	91,122,0,0:1:1:2:0/0:./.:.:0	145,165,0,0:1:1:2:0/0:./.:.:0:0:.:.	96,133,0,0:1:1:2:0/0:./.:.:0:0:.:.	47,37,40,49:1:1:2:0/1:./.:.:0:1:g.699560T>C:0
chr2_ref_v2	700135	.	AT	A	.	PASS	IntersectsRepeat=1;RepeatCorrectionApplied=1	SAC:ACF:DF:PD:GT:SGT:SF:SV:SIG:MT:PAC	22,51,5,12:1:1:2:0/0:./.:.:0	27,40,21,31:1:1:2:0/0:./.:.:0:0:.:.	33,48,5,5:1:1:2:0/0:./.:.:0:0:.:.	17,54,1,10:1:1:2:0/0:./.:.:0:0:.:.
chr2_ref_v2	700301	.	C	CATATATATATAT,CATATATATATATAT	.	PASS	IntersectsRepeat=1;RepeatCorrectionApplied=1	SAC:ACF:DF:PD:GT:SGT:SF:SV:SIG:MT:PAC	2,1,1,4,0,7:1:1:2:./.:./.:.:0	2,4,7,19,6,7:1:1:2:1/2:0/1:0.25:0:0:.:.	7,6,2,8,3,4:1:1:2:0/2:0/1:0.5:0:0:.:.	0,3,7,9,1,4:1:1:2:1/1:0/1:0.25:0:0:.:.
chr2_ref_v2	701323	.	A	G	.	PASS	IntersectsRepeat=1;RepeatCorrectionApplied=0	SAC:ACF:DF:PD:GT:SGT:SF:SV:SIG:MT:PAC	88,79,0,0:1:1:2:0/0:./.:.:0	127,91,0,0:1:1:2:0/0:./.:.:0:0:.:.	53,49,42,34:1:1:2:0/1:0/0:0.125:0:1:g.701323A>G:0	79,86,0,0:1:1:2:0/0:./.:.:0:0:.:.
chr2_ref_v2	701496	.	T	C	.	PASS	IntersectsRepeat=0;RepeatCorrectionApplied=0	SAC:ACF:DF:PD:GT:SGT:SF:SV:SIG:MT:PAC	86,89,1,0:1:1:2:0/0:./.:.:0	160,95,1,0:1:1:2:0/0:./.:.:0:0:.:.	40,42,63,39:1:1:2:0/1:1/1:0.125:0:1:g.701496T>C:0	92,60,0,0:1:1:2:0/0:./.:.:0:0:.:.
chr2_ref_v2	701761	.	G	T	.	PASS	IntersectsRepeat=1;RepeatCorrectionApplied=0	SAC:ACF:DF:PD:GT:SGT:SF:SV:SIG:MT:PAC	54,105,0,0:1:1:2:0/0:./.:.:0	81,139,0,0:1:1:2:0/0:./.:.:0:0:.:.	37,44,35,45:1:1:2:0/1:./.:.:0:1:g.701761G>T:0	53,106,0,0:1:1:2:0/0:./.:.:0:0:.:.
chr2_ref_v2	701972	.	CATATATAT	C,CATAT,CATATAT	.	PASS	IntersectsRepeat=1;RepeatCorrectionApplied=1	SAC:ACF:DF:PD:GT:SGT:SF:SV:SIG:MT:PAC	3,4,0,0,2,1,1,6:1:1:2:./.:./.:.:0	4,7,0,0,0,0,1,3:1:1:2:./.:./.:.:0:0:.:.	1,3,10,10,7,5,0,0:1:1:2:1/2:0/1:0.25:0:0:.:.	1,2,3,5,2,3,0,0:1:1:2:./.:./.:.:0:0:.:.
chr2_ref_v2	702487	.	TA	T	.	PASS	IntersectsRepeat=1;RepeatCorrectionApplied=1	SAC:ACF:DF:PD:GT:SGT:SF:SV:SIG:MT:PAC	91,86,0,0:1:1:2:0/0:./.:.:0	128,125,0,0:1:1:2:0/0:./.:.:0:0:.:.	56,53,49,51:1:1:2:0/1:./.:.:0:1:g.702488delA:0	94,83,0,0:1:1:2:0/0:./.:.:0:0:.:.
chr2_ref_v2	704404	.	TAAA	T,TA,TAA	.	PASS	IntersectsRepeat=1;RepeatCorrectionApplied=1	SAC:ACF:DF:PD:GT:SGT:SF:SV:SIG:MT:PAC	30,27,1,0,2,7,30,34:1:1:2:0/3:0/0:0.25:0	6,10,45,56,7,5,33,35:1:1:2:1/3:0/1:0.25:0:1:g.704405_704407delAAA:0	28,23,39,34,2,3,1,6:1:1:2:0/1:1/3:0.125:0:1:g.704404_704408AA>:0	33,31,4,1,20,31,3,7:1:1:2:0/3:0/2:0.25:0:1:.:
chr2_ref_v2	705421	.	C	T	.	PASS	IntersectsRepeat=0;RepeatCorrectionApplied=0	SAC:ACF:DF:PD:GT:SGT:SF:SV:SIG:MT:PAC	98,66,0,0:1:1:2:0/0:./.:.:0	166,124,0,0:1:1:2:0/0:./.:.:0:0:.:.	128,81,0,0:1:1:2:0/0:./.:.:0:0:.:.	51,46,59,45:1:1:2:0/1:./.:.:0:1:g.705421C>T:0
chr2_ref_v2	706696	.	G	A	.	PASS	IntersectsRepeat=0;RepeatCorrectionApplied=0	SAC:ACF:DF:PD:GT:SGT:SF:SV:SIG:MT:PAC	79,80,0,0:1:1:2:0/0:./.:.:0	108,114,0,0:1:1:2:0/0:./.:.:0:0:.:.	41,38,39,60:1:1:2:0/1:1/1:0.125:0:1:g.706696G>A:0	75,98,0,0:1:1:2:0/0:./.:.:0:0:.:.
chr2_ref_v2	710154	.	G	A	.	PASS	IntersectsRepeat=0;RepeatCorrectionApplied=0	SAC:ACF:DF:PD:GT:SGT:SF:SV:SIG:MT:PAC	130,95,0,0:1:1:2:0/0:./.:.:0	88,50,82,71:1:1:2:0/1:./.:.:0:1:g.710154G>A:0	129,95,1,0:1:1:2:0/0:./.:.:0:0:.:.	109,112,0,0:1:1:2:0/0:./.:.:0:0:.:.
chr2_ref_v2	711066	.	C	T	.	PASS	IntersectsRepeat=0;RepeatCorrectionApplied=0	SAC:ACF:DF:PD:GT:SGT:SF:SV:SIG:MT:PAC	97,114,0,0:1:1:2:0/0:./.:.:0	144,177,0,0:1:1:2:0/0:./.:.:0:0:.:.	110,107,0,0:1:1:2:0/0:./.:.:0:0:.:.	48,57,58,48:1:1:2:0/1:./.:.:0:1:g.711066C>T:0
chr2_ref_v2	711500	.	G	T	.	PASS	IntersectsRepeat=0;RepeatCorrectionApplied=0	SAC:ACF:DF:PD:GT:SGT:SF:SV:SIG:MT:PAC	125,132,0,0:1:1:2:0/0:./.:.:0	183,142,1,0:1:1:2:0/0:./.:.:0:0:.:.	129,98,2,0:1:1:2:0/0:./.:.:0:0:.:.	57,46,62,55:1:1:2:0/1:1/1:0.125:0:1:g.711500G>T:0
chr2_ref_v2	711688	.	G	A	.	PASS	IntersectsRepeat=0;RepeatCorrectionApplied=0	SAC:ACF:DF:PD:GT:SGT:SF:SV:SIG:MT:PAC	117,113,0,0:1:1:2:0/0:./.:.:0	71,98,75,94:1:1:2:0/1:./.:.:0:1:g.711688G>A:0	118,115,0,0:1:1:2:0/0:./.:.:0:0:.:.	92,108,0,0:1:1:2:0/0:./.:.:0:0:.:.
chr2_ref_v2	711937	.	C	T	.	PASS	IntersectsRepeat=0;RepeatCorrectionApplied=0	SAC:ACF:DF:PD:GT:SGT:SF:SV:SIG:MT:PAC	87,96,0,0:1:1:2:0/0:./.:.:0	127,134,0,1:1:1:2:0/0:./.:.:0:0:.:.	46,48,53,47:1:1:2:0/1:./.:.:0:1:g.711937C>T:0	86,96,0,0:1:1:2:0/0:./.:.:0:0:.:.
chr2_ref_v2	713358	.	G	A	.	PASS	IntersectsRepeat=0;RepeatCorrectionApplied=0	SAC:ACF:DF:PD:GT:SGT:SF:SV:SIG:MT:PAC	121,102,0,0:1:1:2:0/0:./.:.:0	155,124,0,0:1:1:2:0/0:./.:.:0:0:.:.	115,92,0,0:1:1:2:0/0:./.:.:0:0:.:.	43,43,40,48:1:1:2:0/1:./.:.:0:1:g.713358G>A:0
chr2_ref_v2	714417	.	G	A	.	PASS	IntersectsRepeat=0;RepeatCorrectionApplied=0	SAC:ACF:DF:PD:GT:SGT:SF:SV:SIG:MT:PAC	92,94,0,0:1:1:2:0/0:./.:.:0	125,146,0,0:1:1:2:0/0:./.:.:0:0:.:.	36,49,50,49:1:1:2:0/1:1/1:0.125:0:1:g.714417G>A:0	71,106,0,0:1:1:2:0/0:./.:.:0:0:.:.
chr2_ref_v2	715310	.	A	G	.	PASS	IntersectsRepeat=1;RepeatCorrectionApplied=0	SAC:ACF:DF:PD:GT:SGT:SF:SV:SIG:MT:PAC	129,110,0,0:1:1:2:0/0:./.:.:0	151,159,0,0:1:1:2:0/0:./.:.:0:0:.:.	131,109,0,0:1:1:2:0/0:./.:.:0:0:.:.	51,55,53,51:1:1:2:0/1:./.:.:0:1:g.715310A>G:0
chr2_ref_v2	715640	.	C	T	.	PASS	IntersectsRepeat=0;RepeatCorrectionApplied=0	SAC:ACF:DF:PD:GT:SGT:SF:SV:SIG:MT:PAC	132,112,0,0:1:1:2:0/0:./.:.:0	110,86,87,62:1:1:2:0/1:0/0:0.125:0:1:g.715640C>T:0	148,109,0,0:1:1:2:0/0:./.:.:0:0:.:.	114,118,0,0:1:1:2:0/0:./.:.:0:0:.:.
chr2_ref_v2	716660	.	AT	A	.	PASS	IntersectsRepeat=1;RepeatCorrectionApplied=1	SAC:ACF:DF:PD:GT:SGT:SF:SV:SIG:MT:PAC	106,120,1,1:1:1:2:0/0:./.:.:0	65,62,64,74:1:1:2:0/1:./.:.:0:1:g.716661delT:0	122,96,1,0:1:1:2:0/0:./.:.:0:0:.:.	85,87,0,0:1:1:2:0/0:./.:.:0:0:.:.
chr2_ref_v2	717994	.	TA	T	.	PASS	IntersectsRepeat=0;RepeatCorrectionApplied=0	SAC:ACF:DF:PD:GT:SGT:SF:SV:SIG:MT:PAC	79,101,0,0:1:1:2:0/0:./.:.:0	145,179,0,0:1:1:2:0/0:./.:.:0:0:.:.	97,114,0,0:1:1:2:0/0:./.:.:0:0:.:.	32,68,29,42:1:1:2:0/1:0/0:0.125:0:1:g.717995delA:0
chr2_ref_v2	718468	.	C	T	.	PASS	IntersectsRepeat=1;RepeatCorrectionApplied=0	SAC:ACF:DF:PD:GT:SGT:SF:SV:SIG:MT:PAC	106,94,0,0:1:1:2:0/0:./.:.:0	149,138,0,0:1:1:2:0/0:./.:.:0:0:.:.	110,111,0,0:1:1:2:0/0:./.:.:0:0:.:.	47,36,44,48:1:1:2:0/1:./.:.:0:1:g.718468C>T:0
chr2_ref_v2	719496	.	T	A	.	PASS	IntersectsRepeat=0;RepeatCorrectionApplied=0	SAC:ACF:DF:PD:GT:SGT:SF:SV:SIG:MT:PAC	94,142,0,0:1:1:2:0/0:./.:.:0	159,168,0,0:1:1:2:0/0:./.:.:0:0:.:.	109,107,0,0:1:1:2:0/0:./.:.:0:0:.:.	61,48,44,47:1:1:2:0/1:0/0:0.125:0:1:g.719496T>A:0
chr2_ref_v2	720604	.	CT	C	.	PASS	IntersectsRepeat=1;RepeatCorrectionApplied=1	SAC:ACF:DF:PD:GT:SGT:SF:SV:SIG:MT:PAC	71,63,5,8:1:1:2:0/0:./.:.:0	36,60,53,78:1:1:2:0/1:./.:.:0:1:g.720605delT:0	69,72,6,11:1:1:2:0/0:./.:.:0:0:.:.	74,76,7,6:1:1:2:0/0:./.:.:0:0:.:.
chr2_ref_v2	721228	.	GAA	G,GA	.	PASS	IntersectsRepeat=1;RepeatCorrectionApplied=1	SAC:ACF:DF:PD:GT:SGT:SF:SV:SIG:MT:PAC	60,51,2,0,15,11:1:1:2:0/0:./.:.:0	39,60,9,15,49,57:1:1:2:0/2:0/0:0.25:0:1:g.721229delA:0	29,29,12,8,31,45:1:1:2:0/2:0/0:0.125:0:1:g.721229delA:0	30,37,45,36,9,10:1:1:2:0/1:./.:.:0:1:g.721229_721230delAA:0
chr2_ref_v2	721619	.	C	CT	.	PASS	IntersectsRepeat=0;RepeatCorrectionApplied=0	SAC:ACF:DF:PD:GT:SGT:SF:SV:SIG:MT:PAC	56,75,0,0:1:1:2:0/0:./.:.:0	54,57,57,54:1:1:2:0/1:./.:.:0:1:g.721619_721620insT:0	88,97,0,0:1:1:2:0/0:./.:.:0:0:.:.	49,67,0,0:1:1:2:0/0:./.:.:0:0:.:.
chr2_ref_v2	723626	.	CAA	C,CA,CAAA	.	PASS	IntersectsRepeat=1;RepeatCorrectionApplied=1	SAC:ACF:DF:PD:GT:SGT:SF:SV:SIG:MT:PAC	2,8,0,0,0,4,13,34:1:1:2:3/3:2/3:0.25:0	3,32,0,2,3,8,22,17:1:1:2:3/3:0/3:0.5:0:0:.:.	3,6,3,5,3,20,14,13:1:1:2:2/3:0/3:0.25:0:1:g.723626_723628AA>:0	0,11,14,29,5,9,4,9:1:1:2:1/3:1/2:0.5:0:1:g.723626_723629AAA>:0
chr2_ref_v2	724346	.	A	G	.	PASS	IntersectsRepeat=1;RepeatCorrectionApplied=0	SAC:ACF:DF:PD:GT:SGT:SF:SV:SIG:MT:PAC	68,51,46,51:1:1:2:0/1:0/0:0.125:0	65,87,66,91:1:1:2:0/1:./.:.:0:0:.:.	43,61,50,60:1:1:2:0/1:./.:.:0:0:.:.	51,50,60,55:1:1:2:0/1:1/1:0.125:0:0:.:.
chr2_ref_v2	725107	.	A	G	.	PASS	IntersectsRepeat=1;RepeatCorrectionApplied=0	SAC:ACF:DF:PD:GT:SGT:SF:SV:SIG:MT:PAC	89,72,0,0:1:1:2:0/0:./.:.:0	100,129,0,0:1:1:2:0/0:./.:.:0:0:.:.	40,40,37,39:1:1:2:0/1:./.:.:0:1:g.725107A>G:0	93,78,0,0:1:1:2:0/0:./.:.:0:0:.:.
chr2_ref_v2	726853	.	C	T	.	PASS	IntersectsRepeat=0;RepeatCorrectionApplied=0	SAC:ACF:DF:PD:GT:SGT:SF:SV:SIG:MT:PAC	69,106,0,0:1:1:2:0/0:./.:.:0	100,124,0,0:1:1:2:0/0:./.:.:0:0:.:.	52,59,39,64:1:1:2:0/1:./.:.:0:1:g.726853C>T:0	94,117,0,0:1:1:2:0/0:./.:.:0:0:.:.
chr2_ref_v2	729488	.	G	A	.	PASS	IntersectsRepeat=0;RepeatCorrectionApplied=0	SAC:ACF:DF:PD:GT:SGT:SF:SV:SIG:MT:PAC	100,112,0,0:1:1:2:0/0:./.:.:0	53,77,65,66:1:1:2:0/1:./.:.:0:1:g.729488G>A:0	78,112,0,0:1:1:2:0/0:./.:.:0:0:.:.	67,96,0,0:1:1:2:0/0:./.:.:0:0:.:.
chr2_ref_v2	730249	.	CA	C	.	PASS	IntersectsRepeat=1;RepeatCorrectionApplied=1	SAC:ACF:DF:PD:GT:SGT:SF:SV:SIG:MT:PAC	82,100,1,6:1:1:2:0/0:./.:.:0	48,110,42,79:1:1:2:0/1:0/0:0.25:0:1:g.730250delA:0	67,127,1,1:1:1:2:0/0:./.:.:0:0:.:.	81,92,0,1:1:1:2:0/0:./.:.:0:0:.:.
chr2_ref_v2	730302	.	G	A	.	PASS	IntersectsRepeat=1;RepeatCorrectionApplied=0	SAC:ACF:DF:PD:GT:SGT:SF:SV:SIG:MT:PAC	79,116,0,0:1:1:2:0/0:./.:.:0	114,176,0,0:1:1:2:0/0:./.:.:0:0:.:.	48,52,47,73:1:1:2:0/1:1/1:0.125:0:1:g.730302G>A:0	95,95,0,0:1:1:2:0/0:./.:.:0:0:.:.
chr2_ref_v2	730373	.	C	T	.	PASS	IntersectsRepeat=0;RepeatCorrectionApplied=0	SAC:ACF:DF:PD:GT:SGT:SF:SV:SIG:MT:PAC	86,91,0,0:1:1:2:0/0:./.:.:0	56,63,62,57:1:1:2:0/1:./.:.:0:1:g.730373C>T:0	97,90,0,0:1:1:2:0/0:./.:.:0:0:.:.	106,84,0,0:1:1:2:0/0:./.:.:0:0:.:.
chr2_ref_v2	733225	.	G	A	.	PASS	IntersectsRepeat=0;RepeatCorrectionApplied=0	SAC:ACF:DF:PD:GT:SGT:SF:SV:SIG:MT:PAC	98,76,0,0:1:1:2:0/0:./.:.:0	125,130,0,1:1:1:2:0/0:./.:.:0:0:.:.	33,51,49,35:1:1:2:0/1:./.:.:0:1:g.733225G>A:0	78,62,0,0:1:1:2:0/0:./.:.:0:0:.:.
chr2_ref_v2	734532	.	T	C	.	PASS	IntersectsRepeat=1;RepeatCorrectionApplied=0	SAC:ACF:DF:PD:GT:SGT:SF:SV:SIG:MT:PAC	67,61,0,0:1:1:2:0/0:./.:.:0	47,44,43,55:1:1:2:0/1:./.:.:0:1:g.734532T>C:0	77,70,0,1:1:1:2:0/0:./.:.:0:0:.:.	70,58,0,0:1:1:2:0/0:./.:.:0:0:.:.
chr2_ref_v2	734709	.	GA	G	.	PASS	IntersectsRepeat=1;RepeatCorrectionApplied=1	SAC:ACF:DF:PD:GT:SGT:SF:SV:SIG:MT:PAC	94,81,0,0:1:1:2:0/0:./.:.:0	115,118,0,0:1:1:2:0/0:./.:.:0:0:.:.	44,44,49,43:1:1:2:0/1:./.:.:0:1:g.734710delA:0	102,83,2,1:1:1:2:0/0:./.:.:0:0:.:.
chr2_ref_v2	735480	.	G	A	.	PASS	IntersectsRepeat=0;RepeatCorrectionApplied=0	SAC:ACF:DF:PD:GT:SGT:SF:SV:SIG:MT:PAC	79,97,0,0:1:1:2:0/0:./.:.:0	73,98,36,28:1:1:2:0/0:0/1:0.5:1:1:.:	87,99,0,0:1:1:2:0/0:./.:.:0:0:.:.	88,102,0,0:1:1:2:0/0:./.:.:0:0:.:.
chr2_ref_v2	736208	.	G	A	.	PASS	IntersectsRepeat=1;RepeatCorrectionApplied=0	SAC:ACF:DF:PD:GT:SGT:SF:SV:SIG:MT:PAC	110,72,0,0:1:1:2:0/0:./.:.:0	120,115,0,0:1:1:2:0/0:./.:.:0:0:.:.	96,87,0,0:1:1:2:0/0:./.:.:0:0:.:.	47,26,48,37:1:1:2:0/1:1/1:0.125:0:1:g.736208G>A:0
chr2_ref_v2	737459	.	T	C	.	PASS	IntersectsRepeat=0;RepeatCorrectionApplied=0	SAC:ACF:DF:PD:GT:SGT:SF:SV:SIG:MT:PAC	113,113,0,0:1:1:2:0/0:./.:.:0	160,108,0,0:1:1:2:0/0:./.:.:0:0:.:.	59,45,48,52:1:1:2:0/1:./.:.:0:1:g.737459T>C:0	124,67,0,0:1:1:2:0/0:./.:.:0:0:.:.
chr2_ref_v2	737755	.	CT	C	.	PASS	IntersectsRepeat=1;RepeatCorrectionApplied=1	SAC:ACF:DF:PD:GT:SGT:SF:SV:SIG:MT:PAC	53,29,40,37:1:1:2:0/1:0/0:0.125:0	63,49,69,43:1:1:2:0/1:0/0:0.125:0:0:.:.	87,50,6,4:1:1:2:0/0:./.:.:0:1:g.737755_737757>T:1	1,2,109,93:1:1:2:1/1:./.:.:0:1:g.737756delT:1
chr2_ref_v2	738134	.	C	T	.	PASS	IntersectsRepeat=1;RepeatCorrectionApplied=0	SAC:ACF:DF:PD:GT:SGT:SF:SV:SIG:MT:PAC	83,63,0,0:1:1:2:0/0:./.:.:0	90,85,0,0:1:1:2:0/0:./.:.:0:0:.:.	40,50,31,40:1:1:2:0/1:0/0:0.125:0:1:g.738134C>T:0	76,67,0,0:1:1:2:0/0:./.:.:0:0:.:.
chr2_ref_v2	738432	.	CA	C,CAA	.	PASS	IntersectsRepeat=1;RepeatCorrectionApplied=1	SAC:ACF:DF:PD:GT:SGT:SF:SV:SIG:MT:PAC	53,87,1,3,3,5:1:1:2:0/0:0/2:0.125:0	81,93,2,5,3,2:1:1:2:0/0:./.:.:0:0:.:.	68,94,1,3,0,4:1:1:2:0/0:./.:.:0:0:.:.	1,9,23,42,23,33:1:1:2:1/2:./.:.:0:1:g.738433delA,g.738432_738433insA:0,0
chr2_ref_v2	738592	.	A	G	.	PASS	IntersectsRepeat=1;RepeatCorrectionApplied=0	SAC:ACF:DF:PD:GT:SGT:SF:SV:SIG:MT:PAC	29,31,33,27:1:1:2:0/1:./.:.:0	83,100,0,0:1:1:2:0/0:./.:.:0:1:g.738591_738593G>A:1	41,32,24,30:1:1:2:0/1:0/0:0.125:0:0:.:.	25,33,27,28:1:1:2:0/1:./.:.:0:0:.:.
chr2_ref_v2	738895	.	AG	A	.	PASS	IntersectsRepeat=1;RepeatCorrectionApplied=1	SAC:ACF:DF:PD:GT:SGT:SF:SV:SIG:MT:PAC	95,95,0,0:1:1:2:0/0:./.:.:0	61,74,23,27:1:1:2:0/0:0/1:0.5:1:1:.:	90,93,0,0:1:1:2:0/0:./.:.:0:0:.:.	62,67,0,0:1:1:2:0/0:./.:.:0:0:.:.
chr2_ref_v2	742071	.	G	A	.	PASS	IntersectsRepeat=0;RepeatCorrectionApplied=0	SAC:ACF:DF:PD:GT:SGT:SF:SV:SIG:MT:PAC	103,77,0,0:1:1:2:0/0:./.:.:0	153,116,0,0:1:1:2:0/0:./.:.:0:0:.:.	53,50,40,45:1:1:2:0/1:0/0:0.125:0:1:g.742071G>A:0	122,100,0,0:1:1:2:0/0:./.:.:0:0:.:.
chr2_ref_v2	742072	.	C	T	.	PASS	IntersectsRepeat=0;RepeatCorrectionApplied=0	SAC:ACF:DF:PD:GT:SGT:SF:SV:SIG:MT:PAC	102,76,0,0:1:1:2:0/0:./.:.:0	154,118,0,0:1:1:2:0/0:./.:.:0:0:.:.	51,47,40,44:1:1:2:0/1:0/0:0.125:0:1:g.742072C>T:0	122,100,0,0:1:1:2:0/0:./.:.:0:0:.:.
chr2_ref_v2	744392	.	G	T	.	PASS	IntersectsRepeat=0;RepeatCorrectionApplied=0	SAC:ACF:DF:PD:GT:SGT:SF:SV:SIG:MT:PAC	90,95,1,0:1:1:2:0/0:./.:.:0	93,124,1,0:1:1:2:0/0:./.:.:0:0:.:.	46,47,42,49:1:1:2:0/1:./.:.:0:1:g.744392G>T:0	72,85,0,0:1:1:2:0/0:./.:.:0:0:.:.
chr2_ref_v2	744681	.	GT	G	.	PASS	IntersectsRepeat=1;RepeatCorrectionApplied=1	SAC:ACF:DF:PD:GT:SGT:SF:SV:SIG:MT:PAC	71,75,3,5:1:1:2:0/0:./.:.:0	57,52,57,60:1:1:2:0/1:0/0:0.25:0:1:g.744682delT:0	1,1,91,80:1:1:2:1/1:./.:.:0:1:g.744682delT,g.744682delT:0,1	40,32,41,47:1:1:2:0/1:0/0:0.125:0:1:g.744682delT:0
chr2_ref_v2	744817	.	G	A	.	PASS	IntersectsRepeat=0;RepeatCorrectionApplied=0	SAC:ACF:DF:PD:GT:SGT:SF:SV:SIG:MT:PAC	111,86,0,0:1:1:2:0/0:./.:.:0	167,142,0,0:1:1:2:0/0:./.:.:0:0:.:.	53,62,41,45:1:1:2:0/1:0/0:0.125:0:1:g.744817G>A:0	101,76,0,0:1:1:2:0/0:./.:.:0:0:.:.
chr2_ref_v2	746325	.	CATCTGCA	C	.	PASS	IntersectsRepeat=1;RepeatCorrectionApplied=0	SAC:ACF:DF:PD:GT:SGT:SF:SV:SIG:MT:PAC	1,2,99,98:1:1:2:1/1:./.:.:0	0,0,118,124:1:1:2:1/1:./.:.:0:0:.:.	0,0,115,79:1:1:2:1/1:./.:.:0:0:.:.	0,0,94,69:1:1:2:1/1:./.:.:0:0:.:.
chr2_ref_v2	751179	.	CAA	C,CA	.	PASS	IntersectsRepeat=1;RepeatCorrectionApplied=1	SAC:ACF:DF:PD:GT:SGT:SF:SV:SIG:MT:PAC	20,34,6,2,28,12:1:1:2:0/0:0/2:0.5:0	43,46,25,30,13,3:1:1:2:0/1:0/0:0.25:1:1:g.751180_751181delAA:0	29,39,2,0,32,16:1:1:2:0/0:0/2:0.125:0:0:.:.	23,35,6,3,32,16:1:1:2:0/0:0/1:0.125:0:0:.:.
chr2_ref_v2	755825	.	T	C	.	PASS	IntersectsRepeat=0;RepeatCorrectionApplied=0	SAC:ACF:DF:PD:GT:SGT:SF:SV:SIG:MT:PAC	109,94,0,0:1:1:2:0/0:./.:.:0	177,161,0,0:1:1:2:0/0:./.:.:0:0:.:.	68,51,47,41:1:1:2:0/1:0/0:0.125:0:1:g.755825T>C:0	81,98,0,0:1:1:2:0/0:./.:.:0:0:.:.
chr2_ref_v2	756188	.	AT	A	.	PASS	IntersectsRepeat=1;RepeatCorrectionApplied=1	SAC:ACF:DF:PD:GT:SGT:SF:SV:SIG:MT:PAC	72,72,2,2:1:1:2:0/0:./.:.:0	74,60,58,50:1:1:2:0/1:0/0:0.25:0:1:g.756189delT:0	98,92,1,2:1:1:2:0/0:./.:.:0:0:.:.	82,98,1,2:1:1:2:0/0:./.:.:0:0:.:.
chr2_ref_v2	757125	.	AAT	A	.	PASS	IntersectsRepeat=1;RepeatCorrectionApplied=1	SAC:ACF:DF:PD:GT:SGT:SF:SV:SIG:MT:PAC	26,29,37,23:1:1:2:0/1:./.:.:0	50,36,61,51:1:1:2:0/1:1/1:0.125:0:0:.:.	40,31,29,32:1:1:2:0/1:0/0:0.125:0:0:.:.	33,20,38,34:1:1:2:0/1:1/1:0.125:0:0:.:.
chr2_ref_v2	757619	.	A	G	.	PASS	IntersectsRepeat=0;RepeatCorrectionApplied=0	SAC:ACF:DF:PD:GT:SGT:SF:SV:SIG:MT:PAC	125,91,0,0:1:1:2:0/0:./.:.:0	170,143,0,1:1:1:2:0/0:./.:.:0:0:.:.	64,55,45,44:1:1:2:0/1:0/0:0.125:0:1:g.757619A>G:0	105,94,0,0:1:1:2:0/0:./.:.:0:0:.:.
chr2_ref_v2	758082	.	G	T	.	PASS	IntersectsRepeat=0;RepeatCorrectionApplied=0	SAC:ACF:DF:PD:GT:SGT:SF:SV:SIG:MT:PAC	111,99,0,0:1:1:2:0/0:./.:.:0	172,125,1,0:1:1:2:0/0:./.:.:0:0:.:.	56,55,57,62:1:1:2:0/1:./.:.:0:1:g.758082G>T:0	101,96,0,0:1:1:2:0/0:./.:.:0:0:.:.
chr2_ref_v2	759108	.	G	T	.	PASS	IntersectsRepeat=0;RepeatCorrectionApplied=0	SAC:ACF:DF:PD:GT:SGT:SF:SV:SIG:MT:PAC	96,109,0,0:1:1:2:0/0:./.:.:0	128,128,1,0:1:1:2:0/0:./.:.:0:0:.:.	119,114,0,0:1:1:2:0/0:./.:.:0:0:.:.	52,50,38,36:1:1:2:0/1:0/0:0.125:0:1:g.759108G>T:0
chr2_ref_v2	759656	.	T	C	.	PASS	IntersectsRepeat=0;RepeatCorrectionApplied=0	SAC:ACF:DF:PD:GT:SGT:SF:SV:SIG:MT:PAC	141,140,0,0:1:1:2:0/0:./.:.:0	82,86,72,80:1:1:2:0/1:./.:.:0:1:g.759656T>C:0	117,126,0,0:1:1:2:0/0:./.:.:0:0:.:.	94,92,0,0:1:1:2:0/0:./.:.:0:0:.:.
chr2_ref_v2	761577	.	A	G	.	PASS	IntersectsRepeat=1;RepeatCorrectionApplied=0	SAC:ACF:DF:PD:GT:SGT:SF:SV:SIG:MT:PAC	90,138,0,0:1:1:2:0/0:./.:.:0	111,143,0,0:1:1:2:0/0:./.:.:0:0:.:.	44,62,39,63:1:1:2:0/1:./.:.:0:1:g.761577A>G:0	67,86,0,0:1:1:2:0/0:./.:.:0:0:.:.
chr2_ref_v2	762117	.	G	A	.	PASS	IntersectsRepeat=0;RepeatCorrectionApplied=0	SAC:ACF:DF:PD:GT:SGT:SF:SV:SIG:MT:PAC	140,109,0,0:1:1:2:0/0:./.:.:0	85,82,89,63:1:1:2:0/1:./.:.:0:1:g.762117G>A:0	153,116,0,0:1:1:2:0/0:./.:.:0:0:.:.	139,97,0,0:1:1:2:0/0:./.:.:0:0:.:.
chr2_ref_v2	762441	.	G	GAACAAGATGAAGAAAATA	.	PASS	IntersectsRepeat=0;RepeatCorrectionApplied=0	SAC:ACF:DF:PD:GT:SGT:SF:SV:SIG:MT:PAC	2,2,14,21:1:1:2:1/1:0/1:0.25:0	0,1,31,31:1:1:2:1/1:./.:.:0:0:.:.	0,2,14,20:1:1:2:1/1:0/1:0.125:0:0:.:.	0,1,24,12:1:1:2:1/1:./.:.:0:0:.:.
chr2_ref_v2	764481	.	C	A	.	PASS	IntersectsRepeat=0;RepeatCorrectionApplied=0	SAC:ACF:DF:PD:GT:SGT:SF:SV:SIG:MT:PAC	76,99,0,1:1:1:2:0/0:./.:.:0	64,69,60,73:1:1:2:0/1:./.:.:0:1:g.764481C>A:0	83,98,0,2:1:1:2:0/0:./.:.:0:0:.:.	104,104,0,0:1:1:2:0/0:./.:.:0:0:.:.
chr2_ref_v2	764721	.	CA	C	.	PASS	IntersectsRepeat=1;RepeatCorrectionApplied=1	SAC:ACF:DF:PD:GT:SGT:SF:SV:SIG:MT:PAC	81,72,0,0:1:1:2:0/0:./.:.:0	54,59,48,49:1:1:2:0/1:0/0:0.125:0:1:g.764722delA:0	98,78,0,1:1:1:2:0/0:./.:.:0:0:.:.	78,105,0,0:1:1:2:0/0:./.:.:0:0:.:.
chr2_ref_v2	766845	.	C	CT	.	PASS	IntersectsRepeat=1;RepeatCorrectionApplied=1	SAC:ACF:DF:PD:GT:SGT:SF:SV:SIG:MT:PAC	62,91,0,0:1:1:2:0/0:./.:.:0	95,146,0,0:1:1:2:0/0:./.:.:0:0:.:.	75,109,0,0:1:1:2:0/0:./.:.:0:0:.:.	30,76,31,59:1:1:2:0/1:0/0:0.125:0:1:g.766845_766846insT:0
chr2_ref_v2	767267	.	CT	C	.	PASS	IntersectsRepeat=1;RepeatCorrectionApplied=1	SAC:ACF:DF:PD:GT:SGT:SF:SV:SIG:MT:PAC	89,117,0,0:1:1:2:0/0:./.:.:0	151,134,0,0:1:1:2:0/0:./.:.:0:0:.:.	49,50,47,42:1:1:2:0/1:./.:.:0:1:g.767268delT:0	82,95,0,0:1:1:2:0/0:./.:.:0:0:.:.
chr2_ref_v2	767475	.	C	CT	.	PASS	IntersectsRepeat=1;RepeatCorrectionApplied=1	SAC:ACF:DF:PD:GT:SGT:SF:SV:SIG:MT:PAC	82,79,0,1:1:1:2:0/0:./.:.:0	77,72,50,66:1:1:2:0/1:0/0:0.125:0:1:g.767475_767476insT:0	90,96,0,0:1:1:2:0/0:./.:.:0:0:.:.	72,69,0,0:1:1:2:0/0:./.:.:0:0:.:.
chr2_ref_v2	767759	.	GA	G	.	PASS	IntersectsRepeat=1;RepeatCorrectionApplied=1	SAC:ACF:DF:PD:GT:SGT:SF:SV:SIG:MT:PAC	41,72,1,5:1:1:2:0/0:./.:.:0	82,75,6,4:1:1:2:0/0:./.:.:0:0:.:.	50,59,6,5:1:1:2:0/0:./.:.:0:0:.:.	3,3,73,64:1:1:2:1/1:./.:.:0:1:g.767760delA,g.767760delA:0,1
chr2_ref_v2	768021	.	G	C	.	PASS	IntersectsRepeat=1;RepeatCorrectionApplied=0	SAC:ACF:DF:PD:GT:SGT:SF:SV:SIG:MT:PAC	84,117,0,0:1:1:2:0/0:./.:.:0	125,139,0,0:1:1:2:0/0:./.:.:0:0:.:.	93,90,0,0:1:1:2:0/0:./.:.:0:0:.:.	44,50,50,55:1:1:2:0/1:./.:.:0:1:g.768021G>C:0
chr2_ref_v2	768448	.	A	G	.	PASS	IntersectsRepeat=1;RepeatCorrectionApplied=0	SAC:ACF:DF:PD:GT:SGT:SF:SV:SIG:MT:PAC	96,104,0,0:1:1:2:0/0:./.:.:0	101,124,0,3:1:1:2:0/0:./.:.:0:0:.:.	43,38,31,43:1:1:2:0/1:./.:.:0:1:g.768448A>G:0	85,79,0,0:1:1:2:0/0:./.:.:0:0:.:.
chr2_ref_v2	769348	.	A	C	.	PASS	IntersectsRepeat=0;RepeatCorrectionApplied=0	SAC:ACF:DF:PD:GT:SGT:SF:SV:SIG:MT:PAC	130,153,1,0:1:1:2:0/0:./.:.:0	162,167,0,2:1:1:2:0/0:./.:.:0:0:.:.	57,60,60,61:1:1:2:0/1:./.:.:0:1:g.769348A>C:0	126,86,0,0:1:1:2:0/0:./.:.:0:0:.:.
chr2_ref_v2	770474	.	C	A	.	PASS	IntersectsRepeat=0;RepeatCorrectionApplied=0	SAC:ACF:DF:PD:GT:SGT:SF:SV:SIG:MT:PAC	73,103,0,0:1:1:2:0/0:./.:.:0	91,144,0,1:1:1:2:0/0:./.:.:0:0:.:.	44,60,38,49:1:1:2:0/1:0/0:0.125:0:1:g.770474C>A:0	63,94,0,1:1:1:2:0/0:./.:.:0:0:.:.
chr2_ref_v2	770483	.	GA	G	.	PASS	IntersectsRepeat=1;RepeatCorrectionApplied=1	SAC:ACF:DF:PD:GT:SGT:SF:SV:SIG:MT:PAC	69,94,1,5:1:1:2:0/0:./.:.:0	78,132,3,3:1:1:2:0/0:./.:.:0:0:.:.	68,95,7,8:1:1:2:0/0:./.:.:0:0:.:.	27,55,39,40:1:1:2:0/1:0/0:0.125:0:1:g.770484delA:0
chr2_ref_v2	770657	.	AT	A	.	PASS	IntersectsRepeat=1;RepeatCorrectionApplied=1	SAC:ACF:DF:PD:GT:SGT:SF:SV:SIG:MT:PAC	95,67,2,6:1:1:2:0/0:./.:.:0	123,76,6,1:1:1:2:0/0:./.:.:0:0:.:.	47,33,51,31:1:1:2:0/1:0/0:0.125:0:1:g.770658delT:0	66,60,0,0:1:1:2:0/0:./.:.:0:0:.:.
chr2_ref_v2	771009	.	A	G	.	PASS	IntersectsRepeat=1;RepeatCorrectionApplied=0	SAC:ACF:DF:PD:GT:SGT:SF:SV:SIG:MT:PAC	83,113,1,1:1:1:2:0/0:./.:.:0	72,88,61,91:1:1:2:0/1:./.:.:0:1:g.771009A>G:0	94,131,0,0:1:1:2:0/0:./.:.:0:0:.:.	96,103,0,0:1:1:2:0/0:./.:.:0:0:.:.
chr2_ref_v2	771372	.	A	G	.	PASS	IntersectsRepeat=0;RepeatCorrectionApplied=0	SAC:ACF:DF:PD:GT:SGT:SF:SV:SIG:MT:PAC	77,86,0,0:1:1:2:0/0:./.:.:0	122,116,0,0:1:1:2:0/0:./.:.:0:0:.:.	39,52,26,55:1:1:2:0/1:./.:.:0:1:g.771372A>G:0	68,92,0,0:1:1:2:0/0:./.:.:0:0:.:.
chr2_ref_v2	773225	.	T	A	.	PASS	IntersectsRepeat=0;RepeatCorrectionApplied=0	SAC:ACF:DF:PD:GT:SGT:SF:SV:SIG:MT:PAC	108,91,0,0:1:1:2:0/0:./.:.:0	151,142,0,0:1:1:2:0/0:./.:.:0:0:.:.	109,92,0,0:1:1:2:0/0:./.:.:0:0:.:.	57,49,43,41:1:1:2:0/1:0/0:0.125:0:1:g.773225T>A:0
chr2_ref_v2	773394	.	A	G	.	PASS	IntersectsRepeat=0;RepeatCorrectionApplied=0	SAC:ACF:DF:PD:GT:SGT:SF:SV:SIG:MT:PAC	50,53,50,42:1:1:2:0/1:./.:.:0	57,51,60,57:1:1:2:0/1:./.:.:0:0:.:.	53,38,50,46:1:1:2:0/1:./.:.:0:0:.:.	54,39,56,39:1:1:2:0/1:./.:.:0:0:.:.
chr2_ref_v2	773668	.	CA	C	.	PASS	IntersectsRepeat=1;RepeatCorrectionApplied=1	SAC:ACF:DF:PD:GT:SGT:SF:SV:SIG:MT:PAC	53,66,5,2:1:1:2:0/0:./.:.:0	48,54,30,70:1:1:2:0/1:0/0:0.125:0:1:g.773669delA:0	60,67,2,2:1:1:2:0/0:./.:.:0:0:.:.	31,52,25,45:1:1:2:0/1:0/0:0.25:0:1:g.773669delA:0
chr2_ref_v2	773766	.	AT	A	.	PASS	IntersectsRepeat=1;RepeatCorrectionApplied=1	SAC:ACF:DF:PD:GT:SGT:SF:SV:SIG:MT:PAC	65,65,3,0:1:1:2:0/0:./.:.:0	142,81,4,4:1:1:2:0/0:./.:.:0:0:.:.	53,50,53,39:1:1:2:0/1:0/0:0.25:0:1:g.773767delT:0	92,89,4,2:1:1:2:0/0:./.:.:0:0:.:.
chr2_ref_v2	774634	.	CAA	C,CA	.	PASS	IntersectsRepeat=1;RepeatCorrectionApplied=1	SAC:ACF:DF:PD:GT:SGT:SF:SV:SIG:MT:PAC	30,31,2,0,3,3:1:1:2:0/0:0/1:0.125:0	8,9,7,8,19,19:1:1:2:0/2:0/0:0.125:0:1:g.774635delA:0	13,18,9,7,3,5:1:1:2:0/0:0/1:0.5:1:0:.:.	14,13,20,7,10,4:1:1:2:0/1:0/0:0.125:0:1:g.774635_774636delAA:0
chr2_ref_v2	775166	.	C	CT	.	PASS	IntersectsRepeat=0;RepeatCorrectionApplied=0	SAC:ACF:DF:PD:GT:SGT:SF:SV:SIG:MT:PAC	107,73,0,0:1:1:2:0/0:./.:.:0	125,105,1,0:1:1:2:0/0:./.:.:0:0:.:.	107,87,0,0:1:1:2:0/0:./.:.:0:0:.:.	40,31,40,40:1:1:2:0/1:./.:.:0:1:g.775166_775167insT:0
chr2_ref_v2	775329	.	C	T	.	PASS	IntersectsRepeat=0;RepeatCorrectionApplied=0	SAC:ACF:DF:PD:GT:SGT:SF:SV:SIG:MT:PAC	88,92,0,0:1:1:2:0/0:./.:.:0	119,124,0,0:1:1:2:0/0:./.:.:0:0:.:.	51,53,40,55:1:1:2:0/1:./.:.:0:1:g.775329C>T:0	68,98,0,0:1:1:2:0/0:./.:.:0:0:.:.
chr2_ref_v2	776336	.	CT	C	.	PASS	IntersectsRepeat=1;RepeatCorrectionApplied=1	SAC:ACF:DF:PD:GT:SGT:SF:SV:SIG:MT:PAC	90,99,2,1:1:1:2:0/0:./.:.:0	150,102,1,1:1:1:2:0/0:./.:.:0:0:.:.	96,87,3,1:1:1:2:0/0:./.:.:0:0:.:.	39,45,44,40:1:1:2:0/1:./.:.:0:1:g.776337delT:0
chr2_ref_v2	776770	.	A	AT	.	PASS	IntersectsRepeat=1;RepeatCorrectionApplied=1	SAC:ACF:DF:PD:GT:SGT:SF:SV:SIG:MT:PAC	109,83,0,0:1:1:2:0/0:./.:.:0	141,122,1,0:1:1:2:0/0:./.:.:0:0:.:.	100,87,1,1:1:1:2:0/0:./.:.:0:0:.:.	49,50,27,58:1:1:2:0/1:./.:.:0:1:g.776770_776771insT:0
chr2_ref_v2	776907	.	C	T	.	PASS	IntersectsRepeat=0;RepeatCorrectionApplied=0	SAC:ACF:DF:PD:GT:SGT:SF:SV:SIG:MT:PAC	129,102,0,0:1:1:2:0/0:./.:.:0	144,136,0,0:1:1:2:0/0:./.:.:0:0:.:.	137,110,0,0:1:1:2:0/0:./.:.:0:0:.:.	53,30,48,45:1:1:2:0/1:./.:.:0:1:g.776907C>T:0
chr2_ref_v2	777233	.	G	A	.	PASS	IntersectsRepeat=0;RepeatCorrectionApplied=0	SAC:ACF:DF:PD:GT:SGT:SF:SV:SIG:MT:PAC	103,114,0,0:1:1:2:0/0:./.:.:0	72,69,82,80:1:1:2:0/1:1/1:0.125:0:1:g.777233G>A:0	107,118,0,0:1:1:2:0/0:./.:.:0:0:.:.	103,83,0,0:1:1:2:0/0:./.:.:0:0:.:.
chr2_ref_v2	777698	.	A	G	.	PASS	IntersectsRepeat=1;RepeatCorrectionApplied=0	SAC:ACF:DF:PD:GT:SGT:SF:SV:SIG:MT:PAC	121,95,0,0:1:1:2:0/0:./.:.:0	153,138,0,0:1:1:2:0/0:./.:.:0:0:.:.	126,105,0,0:1:1:2:0/0:./.:.:0:0:.:.	46,41,53,34:1:1:2:0/1:./.:.:0:1:g.777698A>G:0
chr2_ref_v2	777712	.	G	A	.	PASS	IntersectsRepeat=0;RepeatCorrectionApplied=0	SAC:ACF:DF:PD:GT:SGT:SF:SV:SIG:MT:PAC	112,101,0,0:1:1:2:0/0:./.:.:0	138,135,0,0:1:1:2:0/0:./.:.:0:0:.:.	115,105,0,0:1:1:2:0/0:./.:.:0:0:.:.	44,41,39,31:1:1:2:0/1:0/0:0.125:0:1:g.777712G>A:0
chr2_ref_v2	777871	.	ATTT	A,AT,ATT	.	PASS	IntersectsRepeat=1;RepeatCorrectionApplied=1	SAC:ACF:DF:PD:GT:SGT:SF:SV:SIG:MT:PAC	11,12,0,0,3,4,16,10:1:1:2:0/3:0/0:0.125:0	0,0,13,6,68,55,1,0:1:1:2:2/2:./.:.:0:1:g.777872_777873delTT,g.777871_777874T>:-1,-1	26,15,37,24,3,0,5,1:1:1:2:0/1:1/1:0.5:0:1:g.777871_777875TT>:0	31,22,7,4,29,36,6,6:1:1:2:0/3:0/2:0.5:1:1:.:
chr2_ref_v2	777970	.	C	T	.	PASS	IntersectsRepeat=1;RepeatCorrectionApplied=0	SAC:ACF:DF:PD:GT:SGT:SF:SV:SIG:MT:PAC	107,103,0,0:1:1:2:0/0:./.:.:0	145,111,0,0:1:1:2:0/0:./.:.:0:0:.:.	109,109,0,0:1:1:2:0/0:./.:.:0:0:.:.	53,36,61,38:1:1:2:0/1:./.:.:0:1:g.777970C>T:0
chr2_ref_v2	778923	.	G	T	.	PASS	IntersectsRepeat=0;RepeatCorrectionApplied=0	SAC:ACF:DF:PD:GT:SGT:SF:SV:SIG:MT:PAC	89,104,0,0:1:1:2:0/0:./.:.:0	52,80,68,72:1:1:2:0/1:./.:.:0:1:g.778923G>T:0	98,113,1,0:1:1:2:0/0:./.:.:0:0:.:.	74,104,0,0:1:1:2:0/0:./.:.:0:0:.:.
chr2_ref_v2	779339	.	C	T	.	PASS	IntersectsRepeat=1;RepeatCorrectionApplied=0	SAC:ACF:DF:PD:GT:SGT:SF:SV:SIG:MT:PAC	88,108,0,0:1:1:2:0/0:./.:.:0	100,137,1,1:1:1:2:0/0:./.:.:0:0:.:.	70,112,0,0:1:1:2:0/0:./.:.:0:0:.:.	43,70,39,69:1:1:2:0/1:./.:.:0:1:g.779339C>T:0
chr2_ref_v2	779807	.	G	A	.	PASS	IntersectsRepeat=1;RepeatCorrectionApplied=0	SAC:ACF:DF:PD:GT:SGT:SF:SV:SIG:MT:PAC	70,84,0,0:1:1:2:0/0:./.:.:0	105,103,0,0:1:1:2:0/0:./.:.:0:0:.:.	44,41,41,36:1:1:2:0/1:./.:.:0:1:g.779807G>A:0	76,78,0,0:1:1:2:0/0:./.:.:0:0:.:.
chr2_ref_v2	780327	.	GCAA	G	.	PASS	IntersectsRepeat=1;RepeatCorrectionApplied=1	SAC:ACF:DF:PD:GT:SGT:SF:SV:SIG:MT:PAC	64,45,0,0:1:1:2:0/0:./.:.:0	25,23,8,2:1:1:2:0/0:0/1:0.25:0:0:.:.	49,45,0,0:1:1:2:0/0:./.:.:0:0:.:.	47,61,0,0:1:1:2:0/0:./.:.:0:0:.:.
chr2_ref_v2	780375	.	G	T	.	PASS	IntersectsRepeat=1;RepeatCorrectionApplied=0	SAC:ACF:DF:PD:GT:SGT:SF:SV:SIG:MT:PAC	60,36,1,0:1:1:2:0/0:./.:.:0	43,31,0,0:1:1:2:0/0:./.:.:0:0:.:.	33,18,14,5:1:1:2:0/0:0/1:0.5:0:1:.:.	52,59,0,0:1:1:2:0/0:./.:.:0:0:.:.
chr2_ref_v2	780460	.	G	A	.	PASS	IntersectsRepeat=0;RepeatCorrectionApplied=0	SAC:ACF:DF:PD:GT:SGT:SF:SV:SIG:MT:PAC	88,66,0,0:1:1:2:0/0:./.:.:0	128,49,0,0:1:1:2:0/0:./.:.:0:0:.:.	44,23,37,18:1:1:2:0/1:0/0:0.125:0:1:g.780460G>A:0	105,58,0,0:1:1:2:0/0:./.:.:0:0:.:.
chr2_ref_v2	780497	.	C	T	.	PASS	IntersectsRepeat=1;RepeatCorrectionApplied=0	SAC:ACF:DF:PD:GT:SGT:SF:SV:SIG:MT:PAC	113,63,0,0:1:1:2:0/0:./.:.:0	136,48,0,0:1:1:2:0/0:./.:.:0:0:.:.	54,30,55,27:1:1:2:0/1:./.:.:0:1:g.780497C>T:0	109,61,0,0:1:1:2:0/0:./.:.:0:0:.:.
chr2_ref_v2	781461	.	G	A	.	PASS	IntersectsRepeat=0;RepeatCorrectionApplied=0	SAC:ACF:DF:PD:GT:SGT:SF:SV:SIG:MT:PAC	137,132,0,0:1:1:2:0/0:./.:.:0	96,78,72,74:1:1:2:0/1:0/0:0.125:0:1:g.781461G>A:0	158,102,0,1:1:1:2:0/0:./.:.:0:0:.:.	99,98,0,0:1:1:2:0/0:./.:.:0:0:.:.
chr2_ref_v2	782596	.	C	T	.	PASS	IntersectsRepeat=1;RepeatCorrectionApplied=0	SAC:ACF:DF:PD:GT:SGT:SF:SV:SIG:MT:PAC	141,77,0,0:1:1:2:0/0:./.:.:0	167,138,2,0:1:1:2:0/0:./.:.:0:0:.:.	114,100,0,0:1:1:2:0/0:./.:.:0:0:.:.	56,60,57,53:1:1:2:0/1:./.:.:0:1:g.782596C>T:0
chr2_ref_v2	784143	.	G	A	.	PASS	IntersectsRepeat=0;RepeatCorrectionApplied=0	SAC:ACF:DF:PD:GT:SGT:SF:SV:SIG:MT:PAC	75,85,0,0:1:1:2:0/0:./.:.:0	127,117,0,0:1:1:2:0/0:./.:.:0:0:.:.	111,86,0,0:1:1:2:0/0:./.:.:0:0:.:.	50,46,52,34:1:1:2:0/1:./.:.:0:1:g.784143G>A:0
chr2_ref_v2	784678	.	CTT	C,CT	.	PASS	IntersectsRepeat=1;RepeatCorrectionApplied=1	SAC:ACF:DF:PD:GT:SGT:SF:SV:SIG:MT:PAC	24,23,8,6,17,20:1:1:2:0/2:0/1:0.125:0	1,4,100,72,3,3:1:1:2:1/1:0/1:0.125:0:1:g.784679_784680delTT,g.784678_784681T>:-1,-1	37,14,11,3,22,21:1:1:2:0/0:0/1:0.25:0:0:.:.	5,4,47,43,29,15:1:1:2:1/2:0/1:0.125:0:1:g.784679_784680delTT:0
chr2_ref_v2	784789	.	GA	G	.	PASS	IntersectsRepeat=1;RepeatCorrectionApplied=1	SAC:ACF:DF:PD:GT:SGT:SF:SV:SIG:MT:PAC	55,54,6,5:1:1:2:0/0:./.:.:0	72,102,4,11:1:1:2:0/0:./.:.:0:0:.:.	33,42,36,41:1:1:2:0/1:0/0:0.25:0:1:g.784790delA:0	47,72,7,7:1:1:2:0/0:./.:.:0:0:.:.
chr2_ref_v2	785819	.	AT	A	.	PASS	IntersectsRepeat=1;RepeatCorrectionApplied=1	SAC:ACF:DF:PD:GT:SGT:SF:SV:SIG:MT:PAC	58,35,2,5:1:1:2:0/0:./.:.:0	45,34,41,29:1:1:2:0/0:0/1:0.5:0:1:.:	27,12,39,31:1:1:2:0/1:1/1:0.125:0:1:g.785820delT:0	36,33,32,30:1:1:2:0/0:0/1:0.5:0:1:.:
chr2_ref_v2	785984	.	G	A	.	PASS	IntersectsRepeat=1;RepeatCorrectionApplied=0	SAC:ACF:DF:PD:GT:SGT:SF:SV:SIG:MT:PAC	82,87,0,0:1:1:2:0/0:./.:.:0	103,140,0,0:1:1:2:0/0:./.:.:0:0:.:.	36,61,35,49:1:1:2:0/1:0/0:0.125:0:1:g.785984G>A:0	85,92,0,0:1:1:2:0/0:./.:.:0:0:.:.
chr2_ref_v2	786019	.	G	A	.	PASS	IntersectsRepeat=0;RepeatCorrectionApplied=0	SAC:ACF:DF:PD:GT:SGT:SF:SV:SIG:MT:PAC	98,82,0,0:1:1:2:0/0:./.:.:0	128,131,0,0:1:1:2:0/0:./.:.:0:0:.:.	68,105,0,0:1:1:2:0/0:./.:.:0:0:.:.	45,32,51,46:1:1:2:0/1:1/1:0.125:0:1:g.786019G>A:0
chr2_ref_v2	788556	.	GT	G	.	PASS	IntersectsRepeat=1;RepeatCorrectionApplied=1	SAC:ACF:DF:PD:GT:SGT:SF:SV:SIG:MT:PAC	77,108,0,0:1:1:2:0/0:./.:.:0	127,127,0,1:1:1:2:0/0:./.:.:0:0:.:.	39,41,40,49:1:1:2:0/1:./.:.:0:1:g.788557delT:0	77,105,0,0:1:1:2:0/0:./.:.:0:0:.:.
chr2_ref_v2	789033	.	C	T	.	PASS	IntersectsRepeat=1;RepeatCorrectionApplied=0	SAC:ACF:DF:PD:GT:SGT:SF:SV:SIG:MT:PAC	96,85,0,0:1:1:2:0/0:./.:.:0	172,132,0,1:1:1:2:0/0:./.:.:0:0:.:.	112,112,0,0:1:1:2:0/0:./.:.:0:0:.:.	52,53,48,57:1:1:2:0/1:./.:.:0:1:g.789033C>T:0
chr2_ref_v2	789842	.	C	T	.	PASS	IntersectsRepeat=0;RepeatCorrectionApplied=0	SAC:ACF:DF:PD:GT:SGT:SF:SV:SIG:MT:PAC	97,103,0,0:1:1:2:0/0:./.:.:0	123,125,0,0:1:1:2:0/0:./.:.:0:0:.:.	97,105,0,0:1:1:2:0/0:./.:.:0:0:.:.	48,38,37,48:1:1:2:0/1:./.:.:0:1:g.789842C>T:0
chr2_ref_v2	790133	.	A	G	.	PASS	IntersectsRepeat=1;RepeatCorrectionApplied=0	SAC:ACF:DF:PD:GT:SGT:SF:SV:SIG:MT:PAC	123,121,0,0:1:1:2:0/0:./.:.:0	169,175,0,1:1:1:2:0/0:./.:.:0:0:.:.	126,125,0,0:1:1:2:0/0:./.:.:0:0:.:.	62,56,51,47:1:1:2:0/1:0/0:0.125:0:1:g.790133A>G:0
chr2_ref_v2	790514	.	A	T	.	PASS	IntersectsRepeat=0;RepeatCorrectionApplied=0	SAC:ACF:DF:PD:GT:SGT:SF:SV:SIG:MT:PAC	81,106,0,0:1:1:2:0/0:./.:.:0	112,194,0,1:1:1:2:0/0:./.:.:0:0:.:.	49,68,46,64:1:1:2:0/1:./.:.:0:1:g.790514A>T:0	95,78,0,0:1:1:2:0/0:./.:.:0:0:.:.
chr2_ref_v2	790570	.	A	G	.	PASS	IntersectsRepeat=1;RepeatCorrectionApplied=0	SAC:ACF:DF:PD:GT:SGT:SF:SV:SIG:MT:PAC	106,98,0,0:1:1:2:0/0:./.:.:0	69,71,75,76:1:1:2:0/1:./.:.:0:1:g.790570A>G:0	100,117,0,0:1:1:2:0/0:./.:.:0:0:.:.	101,72,0,0:1:1:2:0/0:./.:.:0:0:.:.
chr2_ref_v2	790618	.	C	T	.	PASS	IntersectsRepeat=0;RepeatCorrectionApplied=0	SAC:ACF:DF:PD:GT:SGT:SF:SV:SIG:MT:PAC	85,77,0,0:1:1:2:0/0:./.:.:0	125,133,0,0:1:1:2:0/0:./.:.:0:0:.:.	35,51,35,34:1:1:2:0/1:0/0:0.125:0:1:g.790618C>T:0	81,91,0,0:1:1:2:0/0:./.:.:0:0:.:.
chr2_ref_v2	790645	.	T	C	.	PASS	IntersectsRepeat=0;RepeatCorrectionApplied=0	SAC:ACF:DF:PD:GT:SGT:SF:SV:SIG:MT:PAC	85,73,0,0:1:1:2:0/0:./.:.:0	111,128,0,0:1:1:2:0/0:./.:.:0:0:.:.	45,41,37,36:1:1:2:0/1:0/0:0.125:0:1:g.790645T>C:0	91,96,0,0:1:1:2:0/0:./.:.:0:0:.:.
chr2_ref_v2	792899	.	C	T	.	PASS	IntersectsRepeat=0;RepeatCorrectionApplied=0	SAC:ACF:DF:PD:GT:SGT:SF:SV:SIG:MT:PAC	95,61,0,0:1:1:2:0/0:./.:.:0	117,112,0,0:1:1:2:0/0:./.:.:0:0:.:.	99,92,0,0:1:1:2:0/0:./.:.:0:0:.:.	41,52,48,47:1:1:2:0/1:./.:.:0:1:g.792899C>T:0
chr2_ref_v2	792904	.	C	T	.	PASS	IntersectsRepeat=0;RepeatCorrectionApplied=0	SAC:ACF:DF:PD:GT:SGT:SF:SV:SIG:MT:PAC	97,63,0,0:1:1:2:0/0:./.:.:0	57,42,53,66:1:1:2:0/1:1/1:0.125:0:1:g.792904C>T:0	97,87,0,0:1:1:2:0/0:./.:.:0:0:.:.	92,91,1,0:1:1:2:0/0:./.:.:0:0:.:.
chr2_ref_v2	794897	.	C	A	.	PASS	IntersectsRepeat=1;RepeatCorrectionApplied=0	SAC:ACF:DF:PD:GT:SGT:SF:SV:SIG:MT:PAC	113,121,0,0:1:1:2:0/0:./.:.:0	156,176,0,1:1:1:2:0/0:./.:.:0:0:.:.	109,114,0,0:1:1:2:0/0:./.:.:0:0:.:.	54,63,50,57:1:1:2:0/1:./.:.:0:1:g.794897C>A:0
chr2_ref_v2	795839	.	GT	G	.	PASS	IntersectsRepeat=1;RepeatCorrectionApplied=1	SAC:ACF:DF:PD:GT:SGT:SF:SV:SIG:MT:PAC	98,108,0,0:1:1:2:0/0:./.:.:0	113,138,1,0:1:1:2:0/0:./.:.:0:0:.:.	83,96,0,0:1:1:2:0/0:./.:.:0:0:.:.	27,56,45,48:1:1:2:0/1:./.:.:0:1:g.795840delT:0
chr2_ref_v2	795949	.	AT	A	.	PASS	IntersectsRepeat=1;RepeatCorrectionApplied=1	SAC:ACF:DF:PD:GT:SGT:SF:SV:SIG:MT:PAC	85,99,0,0:1:1:2:0/0:./.:.:0	100,131,1,1:1:1:2:0/0:./.:.:0:0:.:.	76,80,0,0:1:1:2:0/0:./.:.:0:0:.:.	48,41,41,50:1:1:2:0/1:./.:.:0:1:g.795950delT:0
chr2_ref_v2	796510	.	CT	C	.	PASS	IntersectsRepeat=1;RepeatCorrectionApplied=1	SAC:ACF:DF:PD:GT:SGT:SF:SV:SIG:MT:PAC	63,80,4,9:1:1:2:0/0:./.:.:0	101,112,3,6:1:1:2:0/0:./.:.:0:0:.:.	73,73,4,6:1:1:2:0/0:./.:.:0:0:.:.	38,51,33,52:1:1:2:0/0:0/1:0.5:0:1:.:
chr2_ref_v2	796586	.	TA	T,TAA	.	PASS	IntersectsRepeat=1;RepeatCorrectionApplied=1	SAC:ACF:DF:PD:GT:SGT:SF:SV:SIG:MT:PAC	56,53,8,1,1,1:1:1:2:0/0:./.:.:0	31,40,59,41,2,1:1:1:2:0/1:0/0:0.125:0:1:g.796587delA:0	29,35,3,2,21,40:1:1:2:2/2:0/2:0.25:0:1:g.796586_796587insA,g.796586_796587insA:0,1	52,65,5,5,3,4:1:1:2:0/0:./.:.:0:0:.:.
chr2_ref_v2	796713	.	A	T	.	PASS	IntersectsRepeat=1;RepeatCorrectionApplied=0	SAC:ACF:DF:PD:GT:SGT:SF:SV:SIG:MT:PAC	127,107,0,0:1:1:2:0/0:./.:.:0	131,138,0,0:1:1:2:0/0:./.:.:0:0:.:.	61,66,47,48:1:1:2:0/1:0/0:0.125:0:1:g.796713A>T:0	112,89,0,0:1:1:2:0/0:./.:.:0:0:.:.
chr2_ref_v2	797044	.	G	A	.	PASS	IntersectsRepeat=0;RepeatCorrectionApplied=0	SAC:ACF:DF:PD:GT:SGT:SF:SV:SIG:MT:PAC	84,117,0,0:1:1:2:0/0:./.:.:0	126,139,0,0:1:1:2:0/0:./.:.:0:0:.:.	80,100,0,2:1:1:2:0/0:./.:.:0:0:.:.	42,48,49,45:1:1:2:0/1:./.:.:0:1:g.797044G>A:0
chr2_ref_v2	797857	.	G	T	.	PASS	IntersectsRepeat=0;RepeatCorrectionApplied=0	SAC:ACF:DF:PD:GT:SGT:SF:SV:SIG:MT:PAC	105,145,2,0:1:1:2:0/0:./.:.:0	133,169,1,0:1:1:2:0/0:./.:.:0:0:.:.	50,61,60,61:1:1:2:0/1:./.:.:0:1:g.797857G>T:0	67,110,0,0:1:1:2:0/0:./.:.:0:0:.:.
chr2_ref_v2	798317	.	C	A	.	PASS	IntersectsRepeat=0;RepeatCorrectionApplied=0	SAC:ACF:DF:PD:GT:SGT:SF:SV:SIG:MT:PAC	89,45,0,1:1:1:2:0/0:./.:.:0	79,37,54,28:1:1:2:0/1:0/0:0.125:0:1:g.798317C>A:0	81,53,0,1:1:1:2:0/0:./.:.:0:0:.:.	90,47,0,0:1:1:2:0/0:./.:.:0:0:.:.
chr2_ref_v2	799346	.	G	A	.	PASS	IntersectsRepeat=0;RepeatCorrectionApplied=0	SAC:ACF:DF:PD:GT:SGT:SF:SV:SIG:MT:PAC	106,93,0,0:1:1:2:0/0:./.:.:0	124,149,0,0:1:1:2:0/0:./.:.:0:0:.:.	84,107,0,1:1:1:2:0/0:./.:.:0:0:.:.	46,58,55,52:1:1:2:0/1:./.:.:0:1:g.799346G>A:0
chr2_ref_v2	800958	.	C	A	.	PASS	IntersectsRepeat=0;RepeatCorrectionApplied=0	SAC:ACF:DF:PD:GT:SGT:SF:SV:SIG:MT:PAC	132,128,0,1:1:1:2:0/0:./.:.:0	185,163,0,0:1:1:2:0/0:./.:.:0:0:.:.	133,129,0,0:1:1:2:0/0:./.:.:0:0:.:.	42,61,59,66:1:1:2:0/1:1/1:0.125:0:1:g.800958C>A:0
chr2_ref_v2	801558	.	T	C	.	PASS	IntersectsRepeat=1;RepeatCorrectionApplied=0	SAC:ACF:DF:PD:GT:SGT:SF:SV:SIG:MT:PAC	133,98,0,1:1:1:2:0/0:./.:.:0	196,155,1,0:1:1:2:0/0:./.:.:0:0:.:.	152,108,0,0:1:1:2:0/0:./.:.:0:0:.:.	41,52,48,39:1:1:2:0/1:./.:.:0:1:g.801558T>C:0
chr2_ref_v2	802492	.	CA	C	.	PASS	IntersectsRepeat=1;RepeatCorrectionApplied=1	SAC:ACF:DF:PD:GT:SGT:SF:SV:SIG:MT:PAC	77,108,0,0:1:1:2:0/0:./.:.:0	119,165,1,0:1:1:2:0/0:./.:.:0:0:.:.	83,131,0,1:1:1:2:0/0:./.:.:0:0:.:.	36,56,34,50:1:1:2:0/1:./.:.:0:1:g.802493delA:0
chr2_ref_v2	803098	.	C	T	.	PASS	IntersectsRepeat=0;RepeatCorrectionApplied=0	SAC:ACF:DF:PD:GT:SGT:SF:SV:SIG:MT:PAC	103,116,0,0:1:1:2:0/0:./.:.:0	136,177,0,0:1:1:2:0/0:./.:.:0:0:.:.	81,127,0,0:1:1:2:0/0:./.:.:0:0:.:.	47,46,56,45:1:1:2:0/1:./.:.:0:1:g.803098C>T:0
chr2_ref_v2	803464	.	A	G	.	PASS	IntersectsRepeat=0;RepeatCorrectionApplied=0	SAC:ACF:DF:PD:GT:SGT:SF:SV:SIG:MT:PAC	88,126,0,0:1:1:2:0/0:./.:.:0	148,178,0,0:1:1:2:0/0:./.:.:0:0:.:.	52,55,55,59:1:1:2:0/1:./.:.:0:1:g.803464A>G:0	82,96,0,0:1:1:2:0/0:./.:.:0:0:.:.
chr2_ref_v2	804786	.	A	G	.	PASS	IntersectsRepeat=0;RepeatCorrectionApplied=0	SAC:ACF:DF:PD:GT:SGT:SF:SV:SIG:MT:PAC	78,139,0,0:1:1:2:0/0:./.:.:0	133,195,0,1:1:1:2:0/0:./.:.:0:0:.:.	112,120,1,0:1:1:2:0/0:./.:.:0:0:.:.	48,54,44,68:1:1:2:0/1:./.:.:0:1:g.804786A>G:0
chr2_ref_v2	809339	.	C	A	.	PASS	IntersectsRepeat=1;RepeatCorrectionApplied=0	SAC:ACF:DF:PD:GT:SGT:SF:SV:SIG:MT:PAC	19,27,0,0:1:1:2:0/0:./.:.:0	24,22,2,9:1:1:2:0/0:0/1:0.5:0:0:.:.	30,35,0,0:1:1:2:0/0:./.:.:0:0:.:.	20,50,0,0:1:1:2:0/0:./.:.:0:0:.:.
chr2_ref_v2	809433	.	GAAA	G,GA	.	PASS	IntersectsRepeat=1;RepeatCorrectionApplied=1	SAC:ACF:DF:PD:GT:SGT:SF:SV:SIG:MT:PAC	1,2,0,0,1,1:1:1:2:./.:./.:.:0	1,1,2,5,1,4:1:1:2:./.:./.:.:0:0:.:.	0,0,0,2,2,8:1:1:2:./.:./.:.:0:0:.:.	0,1,0,0,0,6:1:1:2:./.:./.:.:0:0:.:.
chr2_ref_v2	809449	.	CT	C	.	PASS	IntersectsRepeat=1;RepeatCorrectionApplied=1	SAC:ACF:DF:PD:GT:SGT:SF:SV:SIG:MT:PAC	3,10,0,3:1:1:2:./.:./.:.:0	1,8,0,5:1:1:2:./.:./.:.:0:0:.:.	0,10,0,6:1:1:2:./.:./.:.:0:0:.:.	1,10,0,2:1:1:2:./.:./.:.:0:0:.:.
chr3_ref_v2	464	.	C	T	.	ExcRegion	IntersectsRepeat=0;RepeatCorrectionApplied=0	SAC:ACF:DF:PD:GT:SGT:SF:SV:SIG:MT:PAC	0,0,0,1:0:1:2:./.:./.:.:0	0,0,0,0:0:1:2:./.:./.:.:0:0:.:.	0,0,1,0:0:1:2:./.:./.:.:0:0:.:.	0,0,0,0:0:1:2:./.:./.:.:0:0:.:.
chr3_ref_v2	465	.	A	C	.	ExcRegion	IntersectsRepeat=0;RepeatCorrectionApplied=0	SAC:ACF:DF:PD:GT:SGT:SF:SV:SIG:MT:PAC	0,0,0,1:0:1:2:./.:./.:.:0	0,0,0,0:0:1:2:./.:./.:.:0:0:.:.	0,0,1,0:0:1:2:./.:./.:.:0:0:.:.	0,0,0,0:0:1:2:./.:./.:.:0:0:.:.
chr3_ref_v2	467	.	C	T	.	ExcRegion	IntersectsRepeat=1;RepeatCorrectionApplied=0	SAC:ACF:DF:PD:GT:SGT:SF:SV:SIG:MT:PAC	0,0,0,1:0:1:2:./.:./.:.:0	0,0,0,0:0:1:2:./.:./.:.:0:0:.:.	0,0,1,0:0:1:2:./.:./.:.:0:0:.:.	0,0,0,0:0:1:2:./.:./.:.:0:0:.:.
chr3_ref_v2	483	.	C	T	.	ExcRegion	IntersectsRepeat=1;RepeatCorrectionApplied=0	SAC:ACF:DF:PD:GT:SGT:SF:SV:SIG:MT:PAC	0,0,0,1:0:1:2:./.:./.:.:0	0,0,0,0:0:1:2:./.:./.:.:0:0:.:.	0,0,1,0:0:1:2:./.:./.:.:0:0:.:.	0,0,0,0:0:1:2:./.:./.:.:0:0:.:.
chr3_ref_v2	1021	.	A	T	.	ExcRegion	IntersectsRepeat=1;RepeatCorrectionApplied=0	SAC:ACF:DF:PD:GT:SGT:SF:SV:SIG:MT:PAC	0,0,0,0:0:1:2:./.:./.:.:0	0,0,0,0:0:1:2:./.:./.:.:0:0:.:.	0,0,1,0:0:1:2:./.:./.:.:0:0:.:.	0,0,0,0:0:1:2:./.:./.:.:0:0:.:.
chr3_ref_v2	1024	.	C	A	.	ExcRegion	IntersectsRepeat=1;RepeatCorrectionApplied=0	SAC:ACF:DF:PD:GT:SGT:SF:SV:SIG:MT:PAC	0,0,0,0:0:1:2:./.:./.:.:0	0,0,0,0:0:1:2:./.:./.:.:0:0:.:.	0,0,1,0:0:1:2:./.:./.:.:0:0:.:.	0,0,0,0:0:1:2:./.:./.:.:0:0:.:.
chr3_ref_v2	1025	.	A	G	.	ExcRegion	IntersectsRepeat=1;RepeatCorrectionApplied=0	SAC:ACF:DF:PD:GT:SGT:SF:SV:SIG:MT:PAC	0,0,0,0:0:1:2:./.:./.:.:0	0,0,0,0:0:1:2:./.:./.:.:0:0:.:.	0,0,1,0:0:1:2:./.:./.:.:0:0:.:.	0,0,0,0:0:1:2:./.:./.:.:0:0:.:.
chr3_ref_v2	1026	.	C	A	.	ExcRegion	IntersectsRepeat=1;RepeatCorrectionApplied=0	SAC:ACF:DF:PD:GT:SGT:SF:SV:SIG:MT:PAC	0,0,0,0:0:1:2:./.:./.:.:0	0,0,0,0:0:1:2:./.:./.:.:0:0:.:.	0,0,1,0:0:1:2:./.:./.:.:0:0:.:.	0,0,0,0:0:1:2:./.:./.:.:0:0:.:.
chr3_ref_v2	1152	.	A	G	.	PASS	IntersectsRepeat=0;RepeatCorrectionApplied=0	SAC:ACF:DF:PD:GT:SGT:SF:SV:SIG:MT:PAC	0,0,0,0:0:1:2:./.:./.:.:0	0,0,0,0:0:1:2:./.:./.:.:0:0:.:.	0,0,0,1:0:1:2:./.:./.:.:0:0:.:.	0,0,0,0:0:1:2:./.:./.:.:0:0:.:.
chr3_ref_v2	1154	.	T	TTGCTTGAACGGA	.	PASS	IntersectsRepeat=0;RepeatCorrectionApplied=0	SAC:ACF:DF:PD:GT:SGT:SF:SV:SIG:MT:PAC	0,0,0,0:0:1:2:./.:./.:.:0	0,0,0,0:0:1:2:./.:./.:.:0:0:.:.	0,0,0,1:0:1:2:./.:./.:.:0:0:.:.	0,0,0,0:0:1:2:./.:./.:.:0:0:.:.
chr3_ref_v2	1203	.	G	GTTTAGACAAAGAAAAC	.	ExcRegion	IntersectsRepeat=1;RepeatCorrectionApplied=0	SAC:ACF:DF:PD:GT:SGT:SF:SV:SIG:MT:PAC	0,0,23,0:0:1:2:./.:./.:.:0	0,0,40,0:0:1:2:./.:./.:.:0:0:.:.	0,0,22,0:0:1:2:./.:./.:.:0:0:.:.	0,0,52,0:0:1:2:./.:./.:.:0:0:.:.
chr3_ref_v2	1223	.	A	T	.	ExcRegion	IntersectsRepeat=0;RepeatCorrectionApplied=0	SAC:ACF:DF:PD:GT:SGT:SF:SV:SIG:MT:PAC	0,0,61,0:0:1:2:./.:./.:.:0	0,0,88,0:0:1:2:./.:./.:.:0:0:.:.	0,0,53,0:0:1:2:./.:./.:.:0:0:.:.	1,0,87,0:1:1:2:./.:./.:.:0:0:.:.
chr3_ref_v2	1240	.	A	G	.	ExcRegion	IntersectsRepeat=0;RepeatCorrectionApplied=0	SAC:ACF:DF:PD:GT:SGT:SF:SV:SIG:MT:PAC	0,0,56,0:0:1:2:./.:./.:.:0	1,0,76,0:1:1:2:./.:./.:.:0:0:.:.	0,0,42,0:0:1:2:./.:./.:.:0:0:.:.	2,0,54,0:1:1:2:./.:./.:.:0:0:.:.
chr3_ref_v2	1243	.	C	CCATAGTTTCTATGTGCAAAAGCATTACCTATGTAATTCTTACA	.	ExcRegion	IntersectsRepeat=0;RepeatCorrectionApplied=0	SAC:ACF:DF:PD:GT:SGT:SF:SV:SIG:MT:PAC	0,0,57,0:0:1:2:./.:./.:.:0	1,0,78,0:1:1:2:./.:./.:.:0:0:.:.	0,0,43,0:0:1:2:./.:./.:.:0:0:.:.	1,0,55,0:1:1:2:./.:./.:.:0:0:.:.
chr3_ref_v2	1741	.	C	T	.	ExcRegion	IntersectsRepeat=0;RepeatCorrectionApplied=0	SAC:ACF:DF:PD:GT:SGT:SF:SV:SIG:MT:PAC	143,102,0,0:1:1:2:./.:./.:.:0	154,138,0,0:1:1:2:./.:./.:.:0:0:.:.	81,47,67,46:1:1:2:./.:./.:.:0:1:.:.	122,79,0,0:1:1:2:./.:./.:.:0:0:.:.
chr3_ref_v2	1796	.	CA	C	.	ExcRegion	IntersectsRepeat=1;RepeatCorrectionApplied=1	SAC:ACF:DF:PD:GT:SGT:SF:SV:SIG:MT:PAC	59,73,7,4:1:1:2:./.:./.:.:0	35,47,54,53:1:1:2:./.:./.:.:0:1:.:.	4,2,84,60:1:1:2:./.:./.:.:0:1:.:.	75,67,3,5:1:1:2:./.:./.:.:0:0:.:.
chr3_ref_v2	2413	.	G	A	.	ExcRegion	IntersectsRepeat=0;RepeatCorrectionApplied=0	SAC:ACF:DF:PD:GT:SGT:SF:SV:SIG:MT:PAC	106,83,0,0:1:1:2:./.:./.:.:0	55,53,58,67:1:1:2:./.:./.:.:0:1:.:.	106,74,0,0:1:1:2:./.:./.:.:0:0:.:.	101,94,0,0:1:1:2:./.:./.:.:0:0:.:.
chr3_ref_v2	4025	.	G	A	.	ExcRegion	IntersectsRepeat=0;RepeatCorrectionApplied=0	SAC:ACF:DF:PD:GT:SGT:SF:SV:SIG:MT:PAC	0,0,123,145:1:1:2:./.:./.:.:0	0,0,158,165:1:1:2:./.:./.:.:0:0:.:.	0,0,131,105:1:1:2:./.:./.:.:0:0:.:.	0,0,130,110:1:1:2:./.:./.:.:0:0:.:.
chr3_ref_v2	4125	.	AT	A,ATT	.	ExcRegion	IntersectsRepeat=1;RepeatCorrectionApplied=1	SAC:ACF:DF:PD:GT:SGT:SF:SV:SIG:MT:PAC	84,90,2,0,3,3:1:1:2:./.:./.:.:0	7,9,74,66,53,56:1:1:2:./.:./.:.:0:1:.:.	90,85,2,3,0,0:1:1:2:./.:./.:.:0:0:.:.	86,89,5,5,0,0:1:1:2:./.:./.:.:0:0:.:.
chr3_ref_v2	4223	.	TA	T	.	PASS	IntersectsRepeat=1;RepeatCorrectionApplied=1	SAC:ACF:DF:PD:GT:SGT:SF:SV:SIG:MT:PAC	78,117,0,0:1:1:2:0/0:./.:.:0	128,164,2,2:1:1:2:0/0:./.:.:0:0:.:.	41,64,39,64:1:1:2:0/1:./.:.:0:1:g.4224delA:0	65,113,0,1:1:1:2:0/0:./.:.:0:0:.:.
chr3_ref_v2	4521	.	G	A	.	PASS	IntersectsRepeat=0;RepeatCorrectionApplied=0	SAC:ACF:DF:PD:GT:SGT:SF:SV:SIG:MT:PAC	0,0,0,0:0:1:2:./.:./.:.:0	0,0,0,0:0:1:2:./.:./.:.:0:0:.:.	0,0,0,1:0:1:2:./.:./.:.:0:0:.:.	0,0,0,2:0:1:2:./.:./.:.:0:0:.:.
chr3_ref_v2	4586	.	C	CAATATTCTTA	.	PASS	IntersectsRepeat=0;RepeatCorrectionApplied=0	SAC:ACF:DF:PD:GT:SGT:SF:SV:SIG:MT:PAC	0,0,0,0:0:1:2:./.:./.:.:0	0,0,0,0:0:1:2:./.:./.:.:0:0:.:.	0,0,0,1:0:1:2:./.:./.:.:0:0:.:.	0,0,0,0:0:1:2:./.:./.:.:0:0:.:.
chr3_ref_v2	6097	.	GTGACGTTGAGTTTTTAC	G	.	PASS	IntersectsRepeat=0;RepeatCorrectionApplied=0	SAC:ACF:DF:PD:GT:SGT:SF:SV:SIG:MT:PAC	0,0,4,5:1:1:2:./.:./.:.:0	0,0,2,11:1:1:2:./.:./.:.:0:0:.:.	0,0,0,6:0:1:2:./.:./.:.:0:0:.:.	0,0,3,3:1:1:2:./.:./.:.:0:0:.:.
chr3_ref_v2	6174	.	A	C	.	PASS	IntersectsRepeat=0;RepeatCorrectionApplied=0	SAC:ACF:DF:PD:GT:SGT:SF:SV:SIG:MT:PAC	3,28,0,0:1:1:2:0/0:./.:.:0	4,39,0,0:1:1:2:0/0:./.:.:0:0:.:.	2,16,1,7:1:1:2:0/0:0/1:0.5:0:0:.:.	11,43,0,0:1:1:2:0/0:./.:.:0:0:.:.
chr3_ref_v2	6389	.	A	G	.	PASS	IntersectsRepeat=1;RepeatCorrectionApplied=0	SAC:ACF:DF:PD:GT:SGT:SF:SV:SIG:MT:PAC	0,0,1,2:1:1:2:./.:./.:.:0	0,0,0,3:0:1:2:./.:./.:.:0:0:.:.	1,1,0,0:1:1:2:./.:./.:.:0:0:.:.	0,0,0,3:0:1:2:./.:./.:.:0:0:.:.
chr3_ref_v2	9244	.	G	A	.	PASS	IntersectsRepeat=0;RepeatCorrectionApplied=0	SAC:ACF:DF:PD:GT:SGT:SF:SV:SIG:MT:PAC	1,8,0,0:1:1:2:./.:./.:.:0	0,5,0,3:1:1:2:./.:./.:.:0:0:.:.	1,11,0,0:1:1:2:./.:./.:.:0:0:.:.	1,5,0,0:1:1:2:./.:./.:.:0:0:.:.
chr3_ref_v2	10600	.	G	T	.	PASS	IntersectsRepeat=0;RepeatCorrectionApplied=0	SAC:ACF:DF:PD:GT:SGT:SF:SV:SIG:MT:PAC	0,0,0,0:0:1:2:./.:./.:.:0	0,0,0,0:0:1:2:./.:./.:.:0:0:.:.	0,0,0,0:0:1:2:./.:./.:.:0:0:.:.	0,0,1,0:0:1:2:./.:./.:.:0:0:.:.
chr3_ref_v2	11046	.	G	A	.	PASS	IntersectsRepeat=0;RepeatCorrectionApplied=0	SAC:ACF:DF:PD:GT:SGT:SF:SV:SIG:MT:PAC	0,0,1,0:0:1:2:./.:./.:.:0	0,0,2,0:0:1:2:./.:./.:.:0:0:.:.	0,0,2,0:0:1:2:./.:./.:.:0:0:.:.	0,0,2,0:0:1:2:./.:./.:.:0:0:.:.
chr3_ref_v2	13797	.	G	A	.	PASS	IntersectsRepeat=0;RepeatCorrectionApplied=0	SAC:ACF:DF:PD:GT:SGT:SF:SV:SIG:MT:PAC	119,18,0,0:1:1:2:0/0:./.:.:0	182,31,0,0:1:1:2:0/0:./.:.:0:0:.:.	103,27,0,0:1:1:2:0/0:./.:.:0:0:.:.	49,21,52,2:1:1:2:0/1:0/0:0.125:0:0:.:.
chr3_ref_v2	14119	.	CA	C	.	PASS	IntersectsRepeat=1;RepeatCorrectionApplied=1	SAC:ACF:DF:PD:GT:SGT:SF:SV:SIG:MT:PAC	108,109,0,0:1:1:2:0/0:./.:.:0	163,147,0,0:1:1:2:0/0:./.:.:0:0:.:.	37,56,35,41:1:1:2:0/1:0/0:0.125:0:1:g.14120delA:0	88,120,1,0:1:1:2:0/0:./.:.:0:0:.:.
chr3_ref_v2	14130	.	C	T	.	PASS	IntersectsRepeat=1;RepeatCorrectionApplied=0	SAC:ACF:DF:PD:GT:SGT:SF:SV:SIG:MT:PAC	114,114,0,0:1:1:2:0/0:./.:.:0	166,165,0,0:1:1:2:0/0:./.:.:0:0:.:.	43,55,42,47:1:1:2:0/1:./.:.:0:1:g.14130C>T:0	94,128,1,0:1:1:2:0/0:./.:.:0:0:.:.
chr3_ref_v2	15687	.	CT	C	.	PASS	IntersectsRepeat=1;RepeatCorrectionApplied=1	SAC:ACF:DF:PD:GT:SGT:SF:SV:SIG:MT:PAC	105,75,0,0:1:1:2:0/0:./.:.:0	137,88,0,0:1:1:2:0/0:./.:.:0:0:.:.	64,36,45,37:1:1:2:0/1:0/0:0.125:0:1:g.15688delT:0	95,66,0,0:1:1:2:0/0:./.:.:0:0:.:.
chr3_ref_v2	16716	.	T	A	.	PASS	IntersectsRepeat=1;RepeatCorrectionApplied=0	SAC:ACF:DF:PD:GT:SGT:SF:SV:SIG:MT:PAC	110,150,0,0:1:1:2:0/0:./.:.:0	141,163,0,1:1:1:2:0/0:./.:.:0:0:.:.	90,147,0,0:1:1:2:0/0:./.:.:0:0:.:.	46,63,53,48:1:1:2:0/1:./.:.:0:1:g.16716T>A:0
chr3_ref_v2	17469	.	G	A	.	PASS	IntersectsRepeat=0;RepeatCorrectionApplied=0	SAC:ACF:DF:PD:GT:SGT:SF:SV:SIG:MT:PAC	140,113,0,0:1:1:2:0/0:./.:.:0	148,135,0,0:1:1:2:0/0:./.:.:0:0:.:.	142,100,0,0:1:1:2:0/0:./.:.:0:0:.:.	46,43,50,40:1:1:2:0/1:./.:.:0:1:g.17469G>A:0
chr3_ref_v2	17564	.	CA	C	.	PASS	IntersectsRepeat=1;RepeatCorrectionApplied=1	SAC:ACF:DF:PD:GT:SGT:SF:SV:SIG:MT:PAC	146,119,0,0:1:1:2:0/0:./.:.:0	165,140,0,0:1:1:2:0/0:./.:.:0:0:.:.	120,108,0,1:1:1:2:0/0:./.:.:0:0:.:.	52,32,42,49:1:1:2:0/1:./.:.:0:1:g.17565delA:0
chr3_ref_v2	18433	.	GT	G	.	PASS	IntersectsRepeat=1;RepeatCorrectionApplied=1	SAC:ACF:DF:PD:GT:SGT:SF:SV:SIG:MT:PAC	92,146,5,6:1:1:2:0/0:./.:.:0	66,92,66,105:1:1:2:0/1:0/0:0.125:0:1:g.18434delT:0	92,110,1,2:1:1:2:0/0:./.:.:0:0:.:.	92,103,1,7:1:1:2:0/0:./.:.:0:0:.:.
chr3_ref_v2	18879	.	G	A	.	PASS	IntersectsRepeat=0;RepeatCorrectionApplied=0	SAC:ACF:DF:PD:GT:SGT:SF:SV:SIG:MT:PAC	134,130,0,0:1:1:2:0/0:./.:.:0	146,181,0,0:1:1:2:0/0:./.:.:0:0:.:.	99,117,0,0:1:1:2:0/0:./.:.:0:0:.:.	64,41,58,41:1:1:2:0/1:./.:.:0:1:g.18879G>A:0
chr3_ref_v2	19084	.	T	C	.	PASS	IntersectsRepeat=0;RepeatCorrectionApplied=0	SAC:ACF:DF:PD:GT:SGT:SF:SV:SIG:MT:PAC	153,146,0,0:1:1:2:0/0:./.:.:0	213,185,0,0:1:1:2:0/0:./.:.:0:0:.:.	150,148,0,0:1:1:2:0/0:./.:.:0:0:.:.	49,49,63,60:1:1:2:0/1:1/1:0.125:0:1:g.19084T>C:0
chr3_ref_v2	19524	.	AT	A	.	PASS	IntersectsRepeat=1;RepeatCorrectionApplied=1	SAC:ACF:DF:PD:GT:SGT:SF:SV:SIG:MT:PAC	143,146,0,0:1:1:2:0/0:./.:.:0	181,170,0,0:1:1:2:0/0:./.:.:0:0:.:.	135,148,0,0:1:1:2:0/0:./.:.:0:0:.:.	49,74,64,67:1:1:2:0/1:./.:.:0:1:g.19525delT:0
chr3_ref_v2	21991	.	G	GT	.	PASS	IntersectsRepeat=1;RepeatCorrectionApplied=1	SAC:ACF:DF:PD:GT:SGT:SF:SV:SIG:MT:PAC	99,108,0,2:1:1:2:0/0:./.:.:0	128,122,1,0:1:1:2:0/0:./.:.:0:0:.:.	100,84,0,0:1:1:2:0/0:./.:.:0:0:.:.	35,64,48,30:1:1:2:0/1:0/0:0.125:0:1:g.21991_21992insT:0
chr3_ref_v2	22187	.	ATG	A	.	PASS	IntersectsRepeat=1;RepeatCorrectionApplied=1	SAC:ACF:DF:PD:GT:SGT:SF:SV:SIG:MT:PAC	105,90,0,0:1:1:2:0/0:./.:.:0	73,69,56,65:1:1:2:0/1:0/0:0.125:0:1:g.22188_22189delTG:0	92,93,1,0:1:1:2:0/0:./.:.:0:0:.:.	78,72,1,0:1:1:2:0/0:./.:.:0:0:.:.
chr3_ref_v2	22232	.	T	C	.	PASS	IntersectsRepeat=0;RepeatCorrectionApplied=0	SAC:ACF:DF:PD:GT:SGT:SF:SV:SIG:MT:PAC	113,91,0,0:1:1:2:0/0:./.:.:0	78,66,76,62:1:1:2:0/1:./.:.:0:1:g.22232T>C:0	108,94,0,2:1:1:2:0/0:./.:.:0:0:.:.	106,81,0,0:1:1:2:0/0:./.:.:0:0:.:.
chr3_ref_v2	22682	.	C	T	.	PASS	IntersectsRepeat=0;RepeatCorrectionApplied=0	SAC:ACF:DF:PD:GT:SGT:SF:SV:SIG:MT:PAC	110,117,0,0:1:1:2:0/0:./.:.:0	118,116,0,0:1:1:2:0/0:./.:.:0:0:.:.	49,50,42,57:1:1:2:0/1:./.:.:0:1:g.22682C>T:0	90,94,0,0:1:1:2:0/0:./.:.:0:0:.:.
chr3_ref_v2	22965	.	A	G	.	PASS	IntersectsRepeat=0;RepeatCorrectionApplied=0	SAC:ACF:DF:PD:GT:SGT:SF:SV:SIG:MT:PAC	138,87,0,0:1:1:2:0/0:./.:.:0	173,115,0,1:1:1:2:0/0:./.:.:0:0:.:.	53,37,53,39:1:1:2:0/1:./.:.:0:1:g.22965A>G:0	101,92,0,0:1:1:2:0/0:./.:.:0:0:.:.
chr3_ref_v2	23387	.	AT	A	.	PASS	IntersectsRepeat=0;RepeatCorrectionApplied=0	SAC:ACF:DF:PD:GT:SGT:SF:SV:SIG:MT:PAC	127,124,0,0:1:1:2:0/0:./.:.:0	86,74,63,73:1:1:2:0/1:0/0:0.125:0:1:g.23388delT:0	104,110,0,0:1:1:2:0/0:./.:.:0:0:.:.	93,96,0,0:1:1:2:0/0:./.:.:0:0:.:.
chr3_ref_v2	23810	.	A	AT	.	PASS	IntersectsRepeat=1;RepeatCorrectionApplied=1	SAC:ACF:DF:PD:GT:SGT:SF:SV:SIG:MT:PAC	39,28,29,35:1:1:2:0/1:1/1:0.125:0	99,91,0,2:1:1:2:0/0:./.:.:0:1:g.23810_23812T>:1	31,37,26,35:1:1:2:0/1:1/1:0.25:0:0:.:.	42,47,27,34:1:1:2:0/1:1/1:0.125:0:0:.:.
chr3_ref_v2	24178	.	C	T	.	PASS	IntersectsRepeat=1;RepeatCorrectionApplied=0	SAC:ACF:DF:PD:GT:SGT:SF:SV:SIG:MT:PAC	94,106,0,1:1:1:2:0/0:./.:.:0	125,138,0,0:1:1:2:0/0:./.:.:0:0:.:.	55,45,47,50:1:1:2:0/1:./.:.:0:1:g.24178C>T:0	86,81,0,0:1:1:2:0/0:./.:.:0:0:.:.
chr3_ref_v2	24269	.	G	A	.	PASS	IntersectsRepeat=0;RepeatCorrectionApplied=0	SAC:ACF:DF:PD:GT:SGT:SF:SV:SIG:MT:PAC	94,81,0,0:1:1:2:0/0:./.:.:0	134,114,0,0:1:1:2:0/0:./.:.:0:0:.:.	46,36,58,39:1:1:2:0/1:1/1:0.125:0:1:g.24269G>A:0	110,105,0,0:1:1:2:0/0:./.:.:0:0:.:.
chr3_ref_v2	27139	.	C	CT	.	PASS	IntersectsRepeat=1;RepeatCorrectionApplied=1	SAC:ACF:DF:PD:GT:SGT:SF:SV:SIG:MT:PAC	138,112,0,0:1:1:2:0/0:./.:.:0	167,153,0,0:1:1:2:0/0:./.:.:0:0:.:.	68,60,61,46:1:1:2:0/1:0/0:0.125:0:1:g.27139_27140insT:0	89,120,0,0:1:1:2:0/0:./.:.:0:0:.:.
chr3_ref_v2	27477	.	TAAAA	T,TA	.	PASS	IntersectsRepeat=1;RepeatCorrectionApplied=1	SAC:ACF:DF:PD:GT:SGT:SF:SV:SIG:MT:PAC	19,16,0,4,0,7:1:1:2:0/0:0/2:0.5:0	21,18,7,26,0,5:1:1:2:0/1:0/2:0.25:0:1:.:.	9,18,4,12,0,6:1:1:2:0/2:0/1:0.5:0:0:.:.	6,9,5,25,0,7:1:1:2:0/1:1/2:0.5:0:1:.:.
chr3_ref_v2	29177	.	G	T	.	PASS	IntersectsRepeat=0;RepeatCorrectionApplied=0	SAC:ACF:DF:PD:GT:SGT:SF:SV:SIG:MT:PAC	117,158,1,0:1:1:2:0/0:./.:.:0	151,203,1,1:1:1:2:0/0:./.:.:0:0:.:.	118,137,0,0:1:1:2:0/0:./.:.:0:0:.:.	45,45,42,59:1:1:2:0/1:./.:.:0:1:g.29177G>T:0
chr3_ref_v2	29265	.	TTTTGTTTATTTA	T	.	PASS	IntersectsRepeat=1;RepeatCorrectionApplied=0	SAC:ACF:DF:PD:GT:SGT:SF:SV:SIG:MT:PAC	2,0,83,81:1:1:2:1/1:./.:.:0	8,0,78,102:1:1:2:1/1:0/1:0.125:0:0:.:.	3,1,79,78:1:1:2:1/1:./.:.:0:0:.:.	0,0,70,79:1:1:2:1/1:./.:.:0:0:.:.
chr3_ref_v2	29672	.	C	T	.	PASS	IntersectsRepeat=0;RepeatCorrectionApplied=0	SAC:ACF:DF:PD:GT:SGT:SF:SV:SIG:MT:PAC	131,141,0,0:1:1:2:0/0:./.:.:0	175,157,0,0:1:1:2:0/0:./.:.:0:0:.:.	65,50,52,58:1:1:2:0/1:./.:.:0:1:g.29672C>T:0	132,107,0,0:1:1:2:0/0:./.:.:0:0:.:.
chr3_ref_v2	30601	.	CT	C,CTT	.	PASS	IntersectsRepeat=1;RepeatCorrectionApplied=1	SAC:ACF:DF:PD:GT:SGT:SF:SV:SIG:MT:PAC	39,37,4,4,34,49:1:1:2:0/2:2/2:0.125:0	120,102,6,8,6,7:1:1:2:0/0:./.:.:0:1:g.30601_30603T>:1	80,73,4,4,3,0:1:1:2:0/0:./.:.:0:1:g.30601_30603T>:1	42,42,40,40,1,1:1:1:2:0/1:0/0:0.25:0:1:g.30601_30603TT>:0
chr3_ref_v2	31098	.	G	A	.	PASS	IntersectsRepeat=0;RepeatCorrectionApplied=0	SAC:ACF:DF:PD:GT:SGT:SF:SV:SIG:MT:PAC	110,96,0,0:1:1:2:0/0:./.:.:0	171,132,0,0:1:1:2:0/0:./.:.:0:0:.:.	58,45,63,45:1:1:2:0/1:./.:.:0:1:g.31098G>A:0	116,108,1,0:1:1:2:0/0:./.:.:0:0:.:.
chr3_ref_v2	32167	.	T	C	.	PASS	IntersectsRepeat=0;RepeatCorrectionApplied=0	SAC:ACF:DF:PD:GT:SGT:SF:SV:SIG:MT:PAC	125,125,0,1:1:1:2:0/0:./.:.:0	151,169,0,0:1:1:2:0/0:./.:.:0:0:.:.	63,67,55,64:1:1:2:0/1:./.:.:0:1:g.32167T>C:0	105,83,0,0:1:1:2:0/0:./.:.:0:0:.:.
chr3_ref_v2	32599	.	T	A	.	PASS	IntersectsRepeat=1;RepeatCorrectionApplied=0	SAC:ACF:DF:PD:GT:SGT:SF:SV:SIG:MT:PAC	130,122,0,0:1:1:2:0/0:./.:.:0	157,163,0,0:1:1:2:0/0:./.:.:0:0:.:.	49,51,52,51:1:1:2:0/1:./.:.:0:1:g.32599T>A:0	99,94,0,0:1:1:2:0/0:./.:.:0:0:.:.
chr3_ref_v2	33547	.	T	C	.	PASS	IntersectsRepeat=0;RepeatCorrectionApplied=0	SAC:ACF:DF:PD:GT:SGT:SF:SV:SIG:MT:PAC	91,98,0,0:1:1:2:0/0:./.:.:0	97,102,1,0:1:1:2:0/0:./.:.:0:0:.:.	40,41,28,44:1:1:2:0/1:./.:.:0:1:g.33547T>C:0	75,68,0,0:1:1:2:0/0:./.:.:0:0:.:.
chr3_ref_v2	33959	.	AT	A	.	PASS	IntersectsRepeat=1;RepeatCorrectionApplied=1	SAC:ACF:DF:PD:GT:SGT:SF:SV:SIG:MT:PAC	142,118,0,0:1:1:2:0/0:./.:.:0	192,145,0,0:1:1:2:0/0:./.:.:0:0:.:.	77,62,74,63:1:1:2:0/1:./.:.:0:1:g.33960delT:0	111,93,0,0:1:1:2:0/0:./.:.:0:0:.:.
chr3_ref_v2	34052	.	T	C	.	PASS	IntersectsRepeat=0;RepeatCorrectionApplied=0	SAC:ACF:DF:PD:GT:SGT:SF:SV:SIG:MT:PAC	115,118,0,0:1:1:2:0/0:./.:.:0	168,186,0,0:1:1:2:0/0:./.:.:0:0:.:.	102,112,0,0:1:1:2:0/0:./.:.:0:0:.:.	66,42,50,49:1:1:2:0/1:./.:.:0:1:g.34052T>C:0
chr3_ref_v2	35204	.	T	C	.	PASS	IntersectsRepeat=0;RepeatCorrectionApplied=0	SAC:ACF:DF:PD:GT:SGT:SF:SV:SIG:MT:PAC	100,118,0,0:1:1:2:0/0:./.:.:0	71,74,67,73:1:1:2:0/1:./.:.:0:1:g.35204T>C:0	122,98,0,0:1:1:2:0/0:./.:.:0:0:.:.	68,99,0,0:1:1:2:0/0:./.:.:0:0:.:.
chr3_ref_v2	36273	.	C	T	.	PASS	IntersectsRepeat=1;RepeatCorrectionApplied=0	SAC:ACF:DF:PD:GT:SGT:SF:SV:SIG:MT:PAC	112,96,0,0:1:1:2:0/0:./.:.:0	142,109,0,0:1:1:2:0/0:./.:.:0:0:.:.	102,87,0,0:1:1:2:0/0:./.:.:0:0:.:.	38,36,50,39:1:1:2:0/1:1/1:0.125:0:1:g.36273C>T:0
chr3_ref_v2	39777	.	A	G	.	PASS	IntersectsRepeat=0;RepeatCorrectionApplied=0	SAC:ACF:DF:PD:GT:SGT:SF:SV:SIG:MT:PAC	53,34,42,40:1:1:2:0/1:./.:.:0	116,108,0,0:1:1:2:0/0:./.:.:0:1:g.39776_39778G>A:1	99,100,0,0:1:1:2:0/0:./.:.:0:1:g.39776_39778G>A:1	107,90,0,0:1:1:2:0/0:./.:.:0:1:g.39776_39778G>A:1
chr3_ref_v2	40510	.	A	T	.	PASS	IntersectsRepeat=1;RepeatCorrectionApplied=0	SAC:ACF:DF:PD:GT:SGT:SF:SV:SIG:MT:PAC	113,114,0,0:1:1:2:0/0:./.:.:0	50,76,67,55:1:1:2:0/1:./.:.:0:1:g.40510A>T:0	74,97,0,0:1:1:2:0/0:./.:.:0:0:.:.	75,87,0,0:1:1:2:0/0:./.:.:0:0:.:.
chr3_ref_v2	40677	.	GA	G	.	PASS	IntersectsRepeat=1;RepeatCorrectionApplied=1	SAC:ACF:DF:PD:GT:SGT:SF:SV:SIG:MT:PAC	109,63,0,0:1:1:2:0/0:./.:.:0	68,45,80,35:1:1:2:0/1:./.:.:0:1:g.40678delA:0	74,46,0,0:1:1:2:0/0:./.:.:0:0:.:.	90,50,0,0:1:1:2:0/0:./.:.:0:0:.:.
chr3_ref_v2	40708	.	C	CAAAAAAAAAAAAAA,CAAAAAAAAAAAAAAAAA	.	PASS	IntersectsRepeat=1;RepeatCorrectionApplied=1	SAC:ACF:DF:PD:GT:SGT:SF:SV:SIG:MT:PAC	4,0,3,9,0,6:1:1:2:0/1:1/2:0.5:0	5,0,3,13,2,12:1:1:2:1/2:0/1:0.25:0:0:.:.	4,0,2,8,0,1:1:0:2:./.:./.:.:0:0:.:.	8,0,2,12,1,5:1:1:2:0/1:1/2:0.5:0:0:.:.
chr3_ref_v2	41139	.	GA	G	.	PASS	IntersectsRepeat=1;RepeatCorrectionApplied=1	SAC:ACF:DF:PD:GT:SGT:SF:SV:SIG:MT:PAC	92,129,0,5:1:1:2:0/0:./.:.:0	110,159,3,5:1:1:2:0/0:./.:.:0:0:.:.	48,76,52,57:1:1:2:0/1:0/0:0.125:0:1:g.41140delA:0	68,119,1,1:1:1:2:0/0:./.:.:0:0:.:.
chr3_ref_v2	41396	.	T	TCCAAATGCTACGCAG	.	PASS	IntersectsRepeat=1;RepeatCorrectionApplied=0	SAC:ACF:DF:PD:GT:SGT:SF:SV:SIG:MT:PAC	1,0,26,44:1:1:2:1/1:./.:.:0	1,0,33,52:1:1:2:1/1:./.:.:0:0:.:.	2,0,19,41:1:1:2:1/1:0/1:0.125:0:0:.:.	0,0,21,35:1:1:2:1/1:./.:.:0:0:.:.
chr3_ref_v2	41830	.	CAAAAAAAA	C,CA,CAA	.	PASS	IntersectsRepeat=1;RepeatCorrectionApplied=1	SAC:ACF:DF:PD:GT:SGT:SF:SV:SIG:MT:PAC	12,13,0,0,3,2,17,0:1:1:2:0/3:0/0:0.125:0	27,26,5,1,11,3,25,5:1:1:2:0/3:0/1:0.125:0:0:.:.	10,0,9,8,19,7,4,0:1:1:2:2/3:0/2:0.5:0:1:g.41831_41837delAAAAAAA:0	9,5,34,21,12,5,14,3:1:1:2:1/3:0/1:0.25:0:1:g.41831_41838delAAAAAAAA:0
chr3_ref_v2	42436	.	A	G	.	PASS	IntersectsRepeat=0;RepeatCorrectionApplied=0	SAC:ACF:DF:PD:GT:SGT:SF:SV:SIG:MT:PAC	126,94,0,0:1:1:2:0/0:./.:.:0	156,143,0,0:1:1:2:0/0:./.:.:0:0:.:.	137,95,0,2:1:1:2:0/0:./.:.:0:0:.:.	42,48,43,39:1:1:2:0/1:./.:.:0:1:g.42436A>G:0
chr3_ref_v2	43436	.	CTA	C,CTATA	.	PASS	IntersectsRepeat=1;RepeatCorrectionApplied=1	SAC:ACF:DF:PD:GT:SGT:SF:SV:SIG:MT:PAC	88,90,0,1,0,1:1:1:2:0/0:./.:.:0	86,64,62,78,1,0:1:1:2:0/1:./.:.:0:1:g.43437_43438delTA:0	57,41,6,1,38,43:1:1:2:0/2:0/1:0.125:0:1:g.43436_43437insTA:0	73,84,1,9,0,1:1:1:2:0/0:0/1:0.125:0:0:.:.
chr3_ref_v2	44368	.	GAA	G,GA,GAAAAA	.	PASS	IntersectsRepeat=1;RepeatCorrectionApplied=1	SAC:ACF:DF:PD:GT:SGT:SF:SV:SIG:MT:PAC	4,12,4,1,0,4,21,31:1:1:2:0/3:1/3:0.125:0	4,6,9,13,1,4,27,16:1:1:2:0/3:1/3:0.5:1:1:.:	0,2,9,24,2,7,9,4:1:1:2:1/3:1/2:0.5:0:1:g.44369_44370delAA:0	8,7,5,11,10,9,7,11:1:1:2:0/3:0/1:0.5:1:1:.:
chr3_ref_v2	47946	.	C	T	.	PASS	IntersectsRepeat=0;RepeatCorrectionApplied=0	SAC:ACF:DF:PD:GT:SGT:SF:SV:SIG:MT:PAC	69,72,0,0:1:1:2:0/0:./.:.:0	90,106,0,0:1:1:2:0/0:./.:.:0:0:.:.	45,44,31,52:1:1:2:0/1:./.:.:0:1:g.47946C>T:0	91,64,0,0:1:1:2:0/0:./.:.:0:0:.:.
chr3_ref_v2	48058	.	C	T	.	PASS	IntersectsRepeat=1;RepeatCorrectionApplied=0	SAC:ACF:DF:PD:GT:SGT:SF:SV:SIG:MT:PAC	74,91,0,0:1:1:2:0/0:./.:.:0	113,147,0,0:1:1:2:0/0:./.:.:0:0:.:.	86,82,0,0:1:1:2:0/0:./.:.:0:0:.:.	37,40,30,26:1:1:2:0/1:0/0:0.125:0:1:g.48058C>T:0
chr3_ref_v2	48532	.	G	GTCAGCTTCGGCTTCGGCGTCAGCT	.	PASS	IntersectsRepeat=0;RepeatCorrectionApplied=0	SAC:ACF:DF:PD:GT:SGT:SF:SV:SIG:MT:PAC	0,0,64,41:1:1:2:1/1:./.:.:0	0,0,76,48:1:1:2:1/1:./.:.:0:0:.:.	0,0,72,36:1:1:2:1/1:./.:.:0:0:.:.	0,0,52,35:1:1:2:1/1:./.:.:0:0:.:.
chr3_ref_v2	48726	.	C	T	.	PASS	IntersectsRepeat=0;RepeatCorrectionApplied=0	SAC:ACF:DF:PD:GT:SGT:SF:SV:SIG:MT:PAC	118,71,0,0:1:1:2:0/0:./.:.:0	122,91,1,0:1:1:2:0/0:./.:.:0:0:.:.	59,50,50,65:1:1:2:0/1:./.:.:0:1:g.48726C>T:0	91,69,0,0:1:1:2:0/0:./.:.:0:0:.:.
chr3_ref_v2	50148	.	A	AAT,AATAT	.	PASS	IntersectsRepeat=1;RepeatCorrectionApplied=1	SAC:ACF:DF:PD:GT:SGT:SF:SV:SIG:MT:PAC	7,10,8,10,3,12:1:1:2:0/1:1/2:0.5:1	6,8,12,14,11,17:1:1:2:1/2:0/2:0.25:0:0:.:.	0,2,12,13,14,16:1:1:2:1/2:2/2:0.5:0:0:.:.	12,13,25,25,5,4:1:1:2:1/1:./.:.:0:0:.:.
chr3_ref_v2	50415	.	GA	G	.	PASS	IntersectsRepeat=1;RepeatCorrectionApplied=1	SAC:ACF:DF:PD:GT:SGT:SF:SV:SIG:MT:PAC	86,58,4,6:1:1:2:0/0:./.:.:0	91,81,7,4:1:1:2:0/0:./.:.:0:0:.:.	41,36,34,28:1:1:2:0/0:0/1:0.5:0:1:.:	68,50,9,5:1:1:2:0/0:./.:.:0:0:.:.
chr3_ref_v2	50427	.	A	T	.	PASS	IntersectsRepeat=1;RepeatCorrectionApplied=0	SAC:ACF:DF:PD:GT:SGT:SF:SV:SIG:MT:PAC	99,70,0,0:1:1:2:0/0:./.:.:0	47,42,59,50:1:1:2:0/1:1/1:0.125:0:1:g.50427A>T:0	83,75,0,0:1:1:2:0/0:./.:.:0:0:.:.	81,61,0,0:1:1:2:0/0:./.:.:0:0:.:.
chr3_ref_v2	51559	.	G	A	.	PASS	IntersectsRepeat=0;RepeatCorrectionApplied=0	SAC:ACF:DF:PD:GT:SGT:SF:SV:SIG:MT:PAC	151,143,0,0:1:1:2:0/0:./.:.:0	191,142,0,1:1:1:2:0/0:./.:.:0:0:.:.	117,116,0,0:1:1:2:0/0:./.:.:0:0:.:.	55,49,50,54:1:1:2:0/1:./.:.:0:1:g.51559G>A:0
chr3_ref_v2	52228	.	TTA	T	.	PASS	IntersectsRepeat=1;RepeatCorrectionApplied=1	SAC:ACF:DF:PD:GT:SGT:SF:SV:SIG:MT:PAC	58,72,2,3:1:1:2:0/0:./.:.:0	98,71,2,3:1:1:2:0/0:./.:.:0:0:.:.	36,36,37,25:1:1:2:0/1:0/0:0.125:0:1:g.52229_52230delTA:0	42,29,38,54:1:1:2:0/1:1/1:0.125:0:1:g.52229_52230delTA:0
chr3_ref_v2	53048	.	CA	C	.	PASS	IntersectsRepeat=1;RepeatCorrectionApplied=1	SAC:ACF:DF:PD:GT:SGT:SF:SV:SIG:MT:PAC	94,103,0,0:1:1:2:0/0:./.:.:0	106,108,0,0:1:1:2:0/0:./.:.:0:0:.:.	50,49,47,52:1:1:2:0/1:./.:.:0:1:g.53049delA:0	85,77,0,0:1:1:2:0/0:./.:.:0:0:.:.
chr3_ref_v2	53639	.	C	T	.	PASS	IntersectsRepeat=1;RepeatCorrectionApplied=0	SAC:ACF:DF:PD:GT:SGT:SF:SV:SIG:MT:PAC	96,111,1,0:1:1:2:0/0:./.:.:0	122,126,0,0:1:1:2:0/0:./.:.:0:0:.:.	83,106,0,0:1:1:2:0/0:./.:.:0:0:.:.	40,34,50,42:1:1:2:0/1:1/1:0.125:0:1:g.53639C>T:0
chr3_ref_v2	53677	.	C	T	.	PASS	IntersectsRepeat=0;RepeatCorrectionApplied=0	SAC:ACF:DF:PD:GT:SGT:SF:SV:SIG:MT:PAC	78,87,0,0:1:1:2:0/0:./.:.:0	82,62,27,23:1:1:2:0/0:0/1:0.5:1:1:.:	90,96,0,0:1:1:2:0/0:./.:.:0:0:.:.	79,68,0,0:1:1:2:0/0:./.:.:0:0:.:.
chr3_ref_v2	53962	.	T	TA	.	PASS	IntersectsRepeat=1;RepeatCorrectionApplied=1	SAC:ACF:DF:PD:GT:SGT:SF:SV:SIG:MT:PAC	38,40,62,30:1:1:2:0/1:1/1:0.125:0	117,106,0,0:1:1:2:0/0:./.:.:0:1:g.53962_53964A>:1	81,69,0,0:1:1:2:0/0:./.:.:0:1:g.53962_53964A>:1	60,60,0,0:1:1:2:0/0:./.:.:0:1:g.53962_53964A>:1
chr3_ref_v2	54752	.	CA	C,CAA	.	PASS	IntersectsRepeat=1;RepeatCorrectionApplied=1	SAC:ACF:DF:PD:GT:SGT:SF:SV:SIG:MT:PAC	38,34,10,6,7,1:1:1:2:0/0:0/2:0.125:0	20,26,62,30,5,2:1:1:2:0/1:0/2:0.125:0:1:.:.	4,8,36,28,26,7:1:1:2:1/2:1/1:0.25:0:1:.:.	0,0,0,0,0,0:0:0:2:./.:./.:.:0:0:.:.
chr3_ref_v2	54997	.	C	T	.	PASS	IntersectsRepeat=0;RepeatCorrectionApplied=0	SAC:ACF:DF:PD:GT:SGT:SF:SV:SIG:MT:PAC	108,105,0,0:1:1:2:0/0:./.:.:0	117,148,0,1:1:1:2:0/0:./.:.:0:0:.:.	87,98,0,0:1:1:2:0/0:./.:.:0:0:.:.	57,42,46,56:1:1:2:0/1:./.:.:0:1:g.54997C>T:0
chr3_ref_v2	55722	.	C	T	.	PASS	IntersectsRepeat=0;RepeatCorrectionApplied=0	SAC:ACF:DF:PD:GT:SGT:SF:SV:SIG:MT:PAC	147,112,0,0:1:1:2:0/0:./.:.:0	162,145,0,0:1:1:2:0/0:./.:.:0:0:.:.	70,57,78,50:1:1:2:0/1:./.:.:0:1:g.55722C>T:0	96,88,0,0:1:1:2:0/0:./.:.:0:0:.:.
chr3_ref_v2	55866	.	C	T	.	PASS	IntersectsRepeat=0;RepeatCorrectionApplied=0	SAC:ACF:DF:PD:GT:SGT:SF:SV:SIG:MT:PAC	104,141,0,0:1:1:2:0/0:./.:.:0	72,81,54,84:1:1:2:0/1:./.:.:0:1:g.55866C>T:0	100,150,0,0:1:1:2:0/0:./.:.:0:0:.:.	84,92,0,0:1:1:2:0/0:./.:.:0:0:.:.
chr3_ref_v2	56248	.	T	C	.	PASS	IntersectsRepeat=0;RepeatCorrectionApplied=0	SAC:ACF:DF:PD:GT:SGT:SF:SV:SIG:MT:PAC	129,146,0,0:1:1:2:0/0:./.:.:0	152,168,0,2:1:1:2:0/0:./.:.:0:0:.:.	128,136,0,0:1:1:2:0/0:./.:.:0:0:.:.	62,54,48,47:1:1:2:0/1:0/0:0.125:0:1:g.56248T>C:0
chr3_ref_v2	56899	.	C	A	.	PASS	IntersectsRepeat=1;RepeatCorrectionApplied=0	SAC:ACF:DF:PD:GT:SGT:SF:SV:SIG:MT:PAC	19,15,6,9:1:1:2:0/0:0/1:0.5:1	18,13,17,17:1:1:2:0/1:./.:.:0:0:.:.	15,15,18,12:1:1:2:0/1:./.:.:0:0:.:.	13,11,7,11:1:1:2:0/1:0/0:0.125:0:0:.:.
chr3_ref_v2	57049	.	CAAA	CA,C	.	PASS	IntersectsRepeat=1;RepeatCorrectionApplied=1	SAC:ACF:DF:PD:GT:SGT:SF:SV:SIG:MT:PAC	22,20,1,2,0,0:1:1:2:0/0:0/1:0.25:0	17,14,10,15,1,2:1:1:2:0/1:./.:.:0:1:g.57050_57051delAA:0	15,6,6,11,4,4:1:1:2:0/1:1/1:0.125:0:0:.:.	9,2,3,4,16,4:1:1:2:0/2:1/2:0.5:0:1:.:.
chr3_ref_v2	58650	.	C	A	.	PASS	IntersectsRepeat=1;RepeatCorrectionApplied=0	SAC:ACF:DF:PD:GT:SGT:SF:SV:SIG:MT:PAC	138,98,0,0:1:1:2:0/0:./.:.:0	175,109,0,0:1:1:2:0/0:./.:.:0:0:.:.	118,87,1,4:1:1:2:0/0:./.:.:0:0:.:.	58,46,54,46:1:1:2:0/1:./.:.:0:1:g.58650C>A:0
chr3_ref_v2	59250	.	T	A	.	PASS	IntersectsRepeat=1;RepeatCorrectionApplied=0	SAC:ACF:DF:PD:GT:SGT:SF:SV:SIG:MT:PAC	115,88,0,0:1:1:2:0/0:./.:.:0	110,96,0,0:1:1:2:0/0:./.:.:0:0:.:.	48,46,35,34:1:1:2:0/1:0/0:0.125:0:1:g.59250T>A:0	79,79,0,0:1:1:2:0/0:./.:.:0:0:.:.
chr3_ref_v2	59424	.	C	T	.	PASS	IntersectsRepeat=0;RepeatCorrectionApplied=0	SAC:ACF:DF:PD:GT:SGT:SF:SV:SIG:MT:PAC	97,113,0,0:1:1:2:0/0:./.:.:0	111,102,0,0:1:1:2:0/0:./.:.:0:0:.:.	74,73,0,0:1:1:2:0/0:./.:.:0:0:.:.	34,47,33,35:1:1:2:0/1:0/0:0.125:0:1:g.59424C>T:0
chr3_ref_v2	59662	.	G	A	.	PASS	IntersectsRepeat=0;RepeatCorrectionApplied=0	SAC:ACF:DF:PD:GT:SGT:SF:SV:SIG:MT:PAC	123,107,0,0:1:1:2:0/0:./.:.:0	125,125,0,0:1:1:2:0/0:./.:.:0:0:.:.	129,99,0,0:1:1:2:0/0:./.:.:0:0:.:.	35,43,41,39:1:1:2:0/1:./.:.:0:1:g.59662G>A:0
chr3_ref_v2	60254	.	C	A	.	PASS	IntersectsRepeat=1;RepeatCorrectionApplied=0	SAC:ACF:DF:PD:GT:SGT:SF:SV:SIG:MT:PAC	94,116,0,1:1:1:2:0/0:./.:.:0	115,111,0,0:1:1:2:0/0:./.:.:0:0:.:.	95,94,0,1:1:1:2:0/0:./.:.:0:0:.:.	43,42,41,44:1:1:2:0/1:./.:.:0:1:g.60254C>A:0
chr3_ref_v2	60341	.	C	T	.	PASS	IntersectsRepeat=0;RepeatCorrectionApplied=0	SAC:ACF:DF:PD:GT:SGT:SF:SV:SIG:MT:PAC	131,89,0,0:1:1:2:0/0:./.:.:0	144,107,0,0:1:1:2:0/0:./.:.:0:0:.:.	45,28,45,35:1:1:2:0/1:./.:.:0:1:g.60341C>T:0	130,51,0,0:1:1:2:0/0:./.:.:0:0:.:.
chr3_ref_v2	61000	.	A	AT	.	PASS	IntersectsRepeat=1;RepeatCorrectionApplied=1	SAC:ACF:DF:PD:GT:SGT:SF:SV:SIG:MT:PAC	74,101,0,0:1:1:2:0/0:./.:.:0	56,70,46,60:1:1:2:0/1:./.:.:0:1:g.61000_61001insT:0	68,85,1,0:1:1:2:0/0:./.:.:0:0:.:.	54,90,0,1:1:1:2:0/0:./.:.:0:0:.:.
chr3_ref_v2	61464	.	T	C	.	PASS	IntersectsRepeat=0;RepeatCorrectionApplied=0	SAC:ACF:DF:PD:GT:SGT:SF:SV:SIG:MT:PAC	139,99,0,0:1:1:2:0/0:./.:.:0	156,135,0,0:1:1:2:0/0:./.:.:0:0:.:.	70,51,56,54:1:1:2:0/1:./.:.:0:1:g.61464T>C:0	108,75,0,1:1:1:2:0/0:./.:.:0:0:.:.
chr3_ref_v2	61689	.	G	A	.	PASS	IntersectsRepeat=1;RepeatCorrectionApplied=0	SAC:ACF:DF:PD:GT:SGT:SF:SV:SIG:MT:PAC	88,99,0,0:1:1:2:0/0:./.:.:0	118,125,0,0:1:1:2:0/0:./.:.:0:0:.:.	41,40,46,50:1:1:2:0/1:1/1:0.125:0:1:g.61689G>A:0	67,99,0,0:1:1:2:0/0:./.:.:0:0:.:.
chr3_ref_v2	61751	.	T	A	.	PASS	IntersectsRepeat=0;RepeatCorrectionApplied=0	SAC:ACF:DF:PD:GT:SGT:SF:SV:SIG:MT:PAC	98,79,0,1:1:1:2:0/0:./.:.:0	120,108,0,0:1:1:2:0/0:./.:.:0:0:.:.	43,43,52,49:1:1:2:0/1:1/1:0.125:0:1:g.61751T>A:0	75,84,0,0:1:1:2:0/0:./.:.:0:0:.:.
chr3_ref_v2	62442	.	G	A	.	PASS	IntersectsRepeat=0;RepeatCorrectionApplied=0	SAC:ACF:DF:PD:GT:SGT:SF:SV:SIG:MT:PAC	38,70,0,0:1:1:2:0/0:./.:.:0	68,77,0,1:1:1:2:0/0:./.:.:0:0:.:.	20,28,19,37:1:1:2:0/1:1/1:0.125:0:1:g.62442G>A:0	32,62,0,0:1:1:2:0/0:./.:.:0:0:.:.
chr3_ref_v2	62576	.	CAT	C,CATAT	.	PASS	IntersectsRepeat=1;RepeatCorrectionApplied=1	SAC:ACF:DF:PD:GT:SGT:SF:SV:SIG:MT:PAC	47,44,3,6,2,2:1:1:2:0/0:./.:.:0	64,65,5,5,3,4:1:1:2:0/0:./.:.:0:0:.:.	39,44,10,8,2,2:1:1:2:0/0:0/1:0.125:0:0:.:.	3,12,25,26,26,19:1:1:2:1/2:0/2:0.125:0:1:g.62577_62578delAT,g.62576_62577insAT:0,0
chr3_ref_v2	63501	.	G	A	.	PASS	IntersectsRepeat=0;RepeatCorrectionApplied=0	SAC:ACF:DF:PD:GT:SGT:SF:SV:SIG:MT:PAC	113,125,0,1:1:1:2:0/0:./.:.:0	148,148,1,0:1:1:2:0/0:./.:.:0:0:.:.	105,101,1,0:1:1:2:0/0:./.:.:0:0:.:.	47,57,45,42:1:1:2:0/1:0/0:0.125:0:1:g.63501G>A:0
chr3_ref_v2	64179	.	C	A	.	PASS	IntersectsRepeat=1;RepeatCorrectionApplied=0	SAC:ACF:DF:PD:GT:SGT:SF:SV:SIG:MT:PAC	107,101,0,0:1:1:2:0/0:./.:.:0	95,53,96,67:1:1:2:0/1:./.:.:0:1:g.64179C>A:0	118,71,0,0:1:1:2:0/0:./.:.:0:0:.:.	131,82,0,0:1:1:2:0/0:./.:.:0:0:.:.
chr3_ref_v2	64218	.	A	C	.	PASS	IntersectsRepeat=1;RepeatCorrectionApplied=0	SAC:ACF:DF:PD:GT:SGT:SF:SV:SIG:MT:PAC	120,38,0,21:1:1:2:0/0:0/1:0.25:0	198,61,0,39:1:1:2:0/0:0/1:0.25:0:0:.:.	114,38,0,35:1:1:2:0/0:0/1:0.5:0:0:.:.	115,25,0,20:1:1:2:0/0:0/1:0.25:0:0:.:.
chr3_ref_v2	64665	.	C	A	.	PASS	IntersectsRepeat=0;RepeatCorrectionApplied=0	SAC:ACF:DF:PD:GT:SGT:SF:SV:SIG:MT:PAC	125,158,0,0:1:1:2:0/0:./.:.:0	146,229,0,3:1:1:2:0/0:./.:.:0:0:.:.	109,145,0,1:1:1:2:0/0:./.:.:0:0:.:.	39,62,51,74:1:1:2:0/1:1/1:0.125:0:1:g.64665C>A:0
chr3_ref_v2	65359	.	A	G	.	PASS	IntersectsRepeat=0;RepeatCorrectionApplied=0	SAC:ACF:DF:PD:GT:SGT:SF:SV:SIG:MT:PAC	127,108,0,0:1:1:2:0/0:./.:.:0	170,166,0,0:1:1:2:0/0:./.:.:0:0:.:.	61,54,70,52:1:1:2:0/1:./.:.:0:1:g.65359A>G:0	107,90,0,0:1:1:2:0/0:./.:.:0:0:.:.
chr3_ref_v2	66573	.	A	G	.	PASS	IntersectsRepeat=0;RepeatCorrectionApplied=0	SAC:ACF:DF:PD:GT:SGT:SF:SV:SIG:MT:PAC	90,92,0,0:1:1:2:0/0:./.:.:0	102,141,0,0:1:1:2:0/0:./.:.:0:0:.:.	97,89,0,0:1:1:2:0/0:./.:.:0:0:.:.	49,31,41,58:1:1:2:0/1:1/1:0.125:0:1:g.66573A>G:0
chr3_ref_v2	68176	.	AT	A	.	PASS	IntersectsRepeat=1;RepeatCorrectionApplied=1	SAC:ACF:DF:PD:GT:SGT:SF:SV:SIG:MT:PAC	107,98,0,0:1:1:2:0/0:./.:.:0	66,63,63,74:1:1:2:0/1:./.:.:0:1:g.68177delT:0	85,93,0,0:1:1:2:0/0:./.:.:0:0:.:.	102,116,0,0:1:1:2:0/0:./.:.:0:0:.:.
chr3_ref_v2	70445	.	ACAAGGTCAAGGTCAAGGT	A,ACAAGGTCAAGGTCAAGGTCAAGGT	.	PASS	IntersectsRepeat=0;RepeatCorrectionApplied=0	SAC:ACF:DF:PD:GT:SGT:SF:SV:SIG:MT:PAC	79,68,0,0,0,0:1:1:2:0/0:./.:.:0	47,40,30,45,0,0:1:1:2:0/1:0/0:0.125:0:1:g.70446_70463delCAAGGTCAAGGTCAAGGT:0	35,29,0,0,14,18:1:1:2:0/2:0/0:0.25:0:1:g.70445_70446insCAAGGT:0	52,40,0,0,0,0:1:1:2:0/0:./.:.:0:0:.:.
chr3_ref_v2	70826	.	T	C	.	PASS	IntersectsRepeat=0;RepeatCorrectionApplied=0	SAC:ACF:DF:PD:GT:SGT:SF:SV:SIG:MT:PAC	92,124,0,0:1:1:2:0/0:./.:.:0	112,163,0,0:1:1:2:0/0:./.:.:0:0:.:.	54,69,35,51:1:1:2:0/1:0/0:0.125:0:1:g.70826T>C:0	67,95,0,0:1:1:2:0/0:./.:.:0:0:.:.
chr3_ref_v2	71255	.	AT	A	.	PASS	IntersectsRepeat=1;RepeatCorrectionApplied=1	SAC:ACF:DF:PD:GT:SGT:SF:SV:SIG:MT:PAC	109,92,1,1:1:1:2:0/0:./.:.:0	153,117,1,2:1:1:2:0/0:./.:.:0:0:.:.	44,40,50,32:1:1:2:0/1:./.:.:0:1:g.71256delT:0	115,61,0,0:1:1:2:0/0:./.:.:0:0:.:.
chr3_ref_v2	71396	.	G	C	.	PASS	IntersectsRepeat=0;RepeatCorrectionApplied=0	SAC:ACF:DF:PD:GT:SGT:SF:SV:SIG:MT:PAC	126,108,0,0:1:1:2:0/0:./.:.:0	139,137,0,0:1:1:2:0/0:./.:.:0:0:.:.	46,52,49,62:1:1:2:0/1:./.:.:0:1:g.71396G>C:0	106,78,0,0:1:1:2:0/0:./.:.:0:0:.:.
chr3_ref_v2	75007	.	G	T	.	PASS	IntersectsRepeat=0;RepeatCorrectionApplied=0	SAC:ACF:DF:PD:GT:SGT:SF:SV:SIG:MT:PAC	135,130,2,0:1:1:2:0/0:./.:.:0	151,124,1,0:1:1:2:0/0:./.:.:0:0:.:.	62,47,70,54:1:1:2:0/1:1/1:0.125:0:1:g.75007G>T:0	84,71,0,0:1:1:2:0/0:./.:.:0:0:.:.
chr3_ref_v2	75093	.	G	A	.	PASS	IntersectsRepeat=1;RepeatCorrectionApplied=0	SAC:ACF:DF:PD:GT:SGT:SF:SV:SIG:MT:PAC	123,182,0,0:1:1:2:0/0:./.:.:0	184,194,0,0:1:1:2:0/0:./.:.:0:0:.:.	56,84,62,74:1:1:2:0/1:./.:.:0:1:g.75093G>A:0	97,98,0,0:1:1:2:0/0:./.:.:0:0:.:.
chr3_ref_v2	75720	.	AT	A	.	PASS	IntersectsRepeat=1;RepeatCorrectionApplied=1	SAC:ACF:DF:PD:GT:SGT:SF:SV:SIG:MT:PAC	107,107,0,1:1:1:2:0/0:./.:.:0	56,74,76,77:1:1:2:0/1:./.:.:0:1:g.75721delT:0	121,97,0,0:1:1:2:0/0:./.:.:0:0:.:.	101,74,0,0:1:1:2:0/0:./.:.:0:0:.:.
chr3_ref_v2	75767	.	C	A	.	PASS	IntersectsRepeat=0;RepeatCorrectionApplied=0	SAC:ACF:DF:PD:GT:SGT:SF:SV:SIG:MT:PAC	93,124,1,0:1:1:2:0/0:./.:.:0	73,84,55,92:1:1:2:0/1:./.:.:0:1:g.75767C>A:0	112,129,0,0:1:1:2:0/0:./.:.:0:0:.:.	95,100,0,0:1:1:2:0/0:./.:.:0:0:.:.
chr3_ref_v2	75837	.	CT	C	.	PASS	IntersectsRepeat=1;RepeatCorrectionApplied=1	SAC:ACF:DF:PD:GT:SGT:SF:SV:SIG:MT:PAC	100,88,1,0:1:1:2:0/0:./.:.:0	133,117,1,0:1:1:2:0/0:./.:.:0:0:.:.	99,98,3,3:1:1:2:0/0:./.:.:0:0:.:.	1,3,80,84:1:1:2:1/1:./.:.:0:1:g.75838delT,g.75838delT:0,1
chr3_ref_v2	76143	.	A	AT	.	PASS	IntersectsRepeat=1;RepeatCorrectionApplied=1	SAC:ACF:DF:PD:GT:SGT:SF:SV:SIG:MT:PAC	1,4,57,58:1:1:2:1/1:./.:.:0	5,4,92,115:1:1:2:1/1:./.:.:0:0:.:.	2,5,90,60:1:1:2:1/1:./.:.:0:0:.:.	3,4,64,65:1:1:2:1/1:./.:.:0:0:.:.
chr3_ref_v2	76181	.	G	A	.	PASS	IntersectsRepeat=0;RepeatCorrectionApplied=0	SAC:ACF:DF:PD:GT:SGT:SF:SV:SIG:MT:PAC	0,1,95,77:1:1:2:1/1:./.:.:0	0,0,128,107:1:1:2:1/1:./.:.:0:0:.:.	0,1,120,71:1:1:2:1/1:./.:.:0:0:.:.	0,1,78,82:1:1:2:1/1:./.:.:0:0:.:.
chr3_ref_v2	76217	.	A	G	.	PASS	IntersectsRepeat=1;RepeatCorrectionApplied=0	SAC:ACF:DF:PD:GT:SGT:SF:SV:SIG:MT:PAC	0,0,114,86:1:1:2:1/1:./.:.:0	0,0,136,115:1:1:2:1/1:./.:.:0:0:.:.	0,0,120,104:1:1:2:1/1:./.:.:0:0:.:.	0,1,97,85:1:1:2:1/1:./.:.:0:0:.:.
chr3_ref_v2	76324	.	C	A	.	PASS	IntersectsRepeat=0;RepeatCorrectionApplied=0	SAC:ACF:DF:PD:GT:SGT:SF:SV:SIG:MT:PAC	116,119,0,0:1:1:2:0/0:./.:.:0	81,79,83,57:1:1:2:0/1:0/0:0.125:0:1:g.76324C>A:0	105,132,0,1:1:1:2:0/0:./.:.:0:0:.:.	103,72,0,0:1:1:2:0/0:./.:.:0:0:.:.
[truncated: 3,714,491 more chars]
