# Supplementary material for: Muver, a computational framework for accurately calling accumulated mutations
Source: BMC Genomics. 2018 May 9;19:345. doi: 10.1186/s12864-018-4753-3 (PMC5944071; doi:10.1186/s12864-018-4753-3)
Supplement: Supplementary file 2 — Results Files. Zip file containing VCF and TXT formatted muver results for all yeast data sets analyzed. (ZIP 10697 kb) [file 12864_2018_4753_MOESM2_ESM.zip › t0TAK152_pol2MG_msh2delta.mutations.txt]

Chromosome	Position	Excluded Region	Alleles	Intersects Repeat	Repeat Correction Applied	TAK152 Depths	TAK152 Allele Count Flag	TAK152 Depth Flag	TAK152 Filter Flag	TAK152 Ploidy	TAK152 Genotype	TAK152 Subclonal Genotype	TAK152 Subclonal Frequency	TAK152 Genotyping Score	TAK152 Subclonal Valid Flag	TAK158 Depths	TAK158 Allele Count Flag	TAK158 Depth Flag	TAK158 Filter Flag	TAK158 Composite Score	TAK158 Read Difference Flag	TAK158 Ploidy	TAK158 Genotype	TAK158 Subclonal Genotype	TAK158 Subclonal Frequency	TAK158 Genotyping Score	TAK158 Subclonal Valid Flag	TAK158 Mutations	TAK158 PAC Flag	TAK180 Depths	TAK180 Allele Count Flag	TAK180 Depth Flag	TAK180 Filter Flag	TAK180 Composite Score	TAK180 Read Difference Flag	TAK180 Ploidy	TAK180 Genotype	TAK180 Subclonal Genotype	TAK180 Subclonal Frequency	TAK180 Genotyping Score	TAK180 Subclonal Valid Flag	TAK180 Mutations	TAK180 PAC Flag
chr1_ref_v2	1491	0	C,T	1	0	53,29,0,0	1	1	1	2	C,C	NA	NA	0.0	0	49,43,0,1	1	1	0	1.75821382828	0	2	C,C	NA	NA	0.0108109161042	0	NA	NA	62,54,13,25	1	1	1	21.6561812652	1	2	C,C	C,T	0.5	0.0173917427119	0	NA	NA
chr1_ref_v2	3365	0	C,T	0	0	84,85,0,0	1	1	0	2	C,C	NA	NA	0.0	0	99,146,29,36	1	1	1	42.5367117962	1	2	C,C	C,T	0.5	0.228258651981	0	NA	NA	173,171,0,0	1	1	0	0.42157526132	0	2	C,C	NA	NA	0.0	0	NA	NA
chr1_ref_v2	3757	0	G,A	0	0	76,95,0,0	1	1	0	2	G,G	NA	NA	0.0	0	136,144,1,0	1	1	1	1.00389462435	0	2	G,G	NA	NA	0.0035650661645	0	NA	NA	85,94,89,79	1	1	0	342.583584345	1	2	G,A	NA	NA	0.0634218264375	0	g.3757G>A	0
chr1_ref_v2	5068	0	ATT,A	1	1	82,54,3,0	1	1	0	2	ATT,ATT	NA	NA	0.714966227955	0	48,29,65,40	1	1	1	316.584295509	1	2	ATT,A	A,A	0.125	0.0588405000229	0	NA	NA	97,49,80,52	1	1	0	319.032381648	1	2	ATT,A	NA	NA	0.100804699122	0	g.5069_5070delTT	0
chr1_ref_v2	6093	0	C,CT	1	1	56,76,1,2	1	1	0	2	C,C	NA	NA	0.333949094906	0	119,88,31,19	1	1	1	28.4050525274	1	2	C,C	C,CT	0.5	0.300675847924	0	NA	NA	148,105,2,0	1	1	0	7.37560567723	0	2	C,C	NA	NA	0.72785179409	0	NA	NA
chr1_ref_v2	6736	0	CAAA,C	1	1	45,63,4,3	1	1	0	2	CAAA,CAAA	CAAA,C	0.125	0.0281708769667	0	119,88,2,0	1	1	0	7.2298370463	0	2	CAAA,CAAA	NA	NA	0.415080566808	0	NA	NA	64,70,25,13	1	1	0	9.55225087539	1	2	CAAA,CAAA	CAAA,C	0.5	0.161641351556	1	NA	NA
chr1_ref_v2	6947	0	A,AT	1	1	34,32,30,27	1	1	0	2	A,AT	NA	NA	0.0237836402462	0	93,99,24,26	1	1	0	8.77974806336	0	2	A,AT	A,A	0.5	0.202508242183	1	NA	NA	86,71,57,50	1	1	0	1.41629676798	0	2	A,AT	NA	NA	0.0346759361843	0	NA	NA
chr1_ref_v2	9625	0	G,T	0	0	83,70,0,0	1	1	0	2	G,G	NA	NA	0.0	0	110,139,35,38	1	1	0	46.4922284985	1	2	G,G	G,T	0.5	0.128381166648	1	NA	NA	147,198,0,0	1	1	0	5.17798202327	0	2	G,G	NA	NA	0.0	0	NA	NA
chr1_ref_v2	10505	0	A,G	1	0	76,90,0,0	1	1	0	2	A,A	NA	NA	0.0	0	135,172,0,0	1	1	1	0.564352396205	0	2	A,A	NA	NA	0.0	0	NA	NA	98,106,84,87	1	1	0	341.298772716	1	2	A,G	A,A	0.125	0.0748579909393	0	g.10505A>G	0
chr1_ref_v2	11501	0	GA,G	1	1	85,123,0,0	1	1	0	2	GA,GA	NA	NA	0.000638376816064	0	138,140,0,0	1	1	0	2.83677206548	0	2	GA,GA	NA	NA	0.00248112113215	0	NA	NA	79,103,56,85	1	1	0	336.220934851	1	2	GA,G	GA,GA	0.125	0.00784095180779	0	g.11502delA	0
chr1_ref_v2	13090	0	G,A	1	0	62,28,0,0	1	1	0	2	G,G	NA	NA	0.0	0	136,35,0,0	1	1	0	3.00883173402	0	2	G,G	NA	NA	0.0	0	NA	NA	126,46,60,20	1	1	0	60.7116944642	1	2	G,A	G,G	0.25	0.254642218374	0	g.13090G>A	0
chr1_ref_v2	13322	0	A,AAGTGAAAGTACCGGTCCATGGTTC	0	0	74,86,17,0	1	1	0	2	A,A	A,AAGTGAAAGTACCGGTCCATGGTTC	0.25	0.238891908282	0	157,176,25,0	1	1	1	0.74024659796	0	2	A,A	A,AAGTGAAAGTACCGGTCCATGGTTC	0.125	0.158004249143	0	NA	NA	226,200,33,0	1	1	1	3.13580027741	0	2	A,A	A,AAGTGAAAGTACCGGTCCATGGTTC	0.125	0.179971379449	0	NA	NA
chr1_ref_v2	13385	0	G,GAC	0	0	91,53,87,1	1	1	0	2	G,GAC	G,G	0.25	0.0183491386682	0	166,140,135,3	1	1	1	4.85377547483	0	2	G,GAC	G,G	0.25	0.285505793029	0	NA	NA	181,182,172,10	1	1	1	8.07385089498	0	2	G,GAC	G,G	0.25	0.179570523422	0	NA	NA
chr1_ref_v2	13413	0	G,A	0	0	91,56,94,1	1	1	0	2	G,A	G,G	0.25	0.0742699285878	0	174,141,150,3	1	1	1	3.57509159112	0	2	G,A	G,G	0.25	0.211309093667	0	NA	NA	173,212,175,13	1	1	1	13.5889156456	0	2	G,A	G,G	0.25	0.205975747692	0	NA	NA
chr1_ref_v2	13420	0	A,G	1	0	91,64,94,4	1	1	0	2	A,G	A,A	0.25	0.0523679855173	0	175,153,157,9	1	1	1	2.61306843152	0	2	A,G	A,A	0.25	0.170200196262	0	NA	NA	176,216,178,14	1	1	1	9.70242854848	0	2	A,G	A,A	0.25	0.202940843997	0	NA	NA
chr1_ref_v2	13442	0	A,C	0	0	90,82,103,10	1	1	1	2	A,C	A,A	0.25	0.0907189656649	0	156,177,167,25	1	1	1	2.13531085885	0	2	A,C	A,A	0.25	0.0398214941867	0	NA	NA	176,242,183,34	1	1	1	6.76444776036	0	2	A,C	A,A	0.25	0.144758455218	0	NA	NA
chr1_ref_v2	13616	0	G,T	0	0	36,84,13,90	1	1	0	2	G,T	G,G	0.125	0.0985516737285	0	46,141,18,165	1	1	1	1.27677770727	0	2	G,T	NA	NA	0.0216224640132	0	NA	NA	138,174,34,173	1	1	1	9.09094168634	0	2	G,T	G,G	0.25	0.100541229222	0	NA	NA
chr1_ref_v2	13654	0	G,A	0	0	23,77,12,86	1	1	0	2	G,A	NA	NA	0.0202027073175	0	48,108,12,129	1	1	0	1.94653653185	0	2	G,A	NA	NA	0.101096116871	0	NA	NA	116,156,25,147	1	1	0	16.7082985147	0	2	G,A	G,G	0.25	0.0525180342834	0	NA	NA
chr1_ref_v2	13798	0	A,T	0	0	21,32,0,12	1	1	1	2	A,A	A,T	0.5	0.306730267422	0	13,45,0,14	1	1	1	1.87815065684	0	2	A,A	A,T	0.5	0.253780520776	0	NA	NA	57,119,0,34	1	1	0	1.73890940278	0	2	A,A	A,T	0.25	0.330774215507	0	NA	NA
chr1_ref_v2	13807	0	T,G	0	0	23,29,0,11	1	1	1	2	T,T	T,G	0.5	0.367724780125	0	18,42,0,15	1	1	1	1.31739897878	0	2	T,T	T,G	0.5	0.223143551314	0	NA	NA	63,116,0,29	1	1	0	2.52639801947	0	2	T,T	T,G	0.25	0.159721724877	0	NA	NA
chr1_ref_v2	13830	0	T,C	0	0	25,25,0,9	1	1	1	2	T,T	T,C	0.25	0.336472236621	0	21,29,0,10	1	1	1	0.681264149271	0	2	T,T	T,C	0.5	0.415515443962	0	NA	NA	81,97,0,24	1	1	0	1.22418487068	0	2	T,T	T,C	0.25	0.0169975763686	0	NA	NA
chr1_ref_v2	13848	0	A,G	0	0	28,19,0,8	1	1	1	2	A,A	A,G	0.25	0.292987124681	0	29,19,0,5	1	1	1	0.574793954231	0	2	A,A	A,G	0.25	0.133531392625	0	NA	NA	87,74,0,16	1	1	0	1.59659058673	0	2	A,A	A,G	0.25	0.302280871873	0	NA	NA
chr1_ref_v2	16098	0	A,T	1	0	53,49,6,0	1	1	1	2	A,A	A,T	0.125	0.0437477514685	0	96,101,21,8	1	1	0	3.45938525489	0	2	A,A	A,T	0.25	0.0300022503038	1	NA	NA	142,160,20,1	1	1	0	1.13174761456	0	2	A,A	A,T	0.125	0.0421456214508	0	NA	NA
chr1_ref_v2	16196	0	A,G	0	0	48,79,9,2	1	1	1	2	A,A	A,G	0.125	0.261758387442	0	72,124,22,8	1	1	0	2.241111382	0	2	A,A	A,G	0.25	0.068992871487	1	NA	NA	144,153,22,7	1	1	0	3.57593735135	0	2	A,A	A,G	0.25	0.380526159761	1	NA	NA
chr1_ref_v2	16264	0	A,T	1	0	47,52,0,11	1	1	1	2	A,A	A,T	0.25	0.164303051291	0	91,98,0,34	1	1	0	2.06457310086	0	2	A,A	A,T	0.25	0.259511195485	0	NA	NA	164,142,0,30	1	1	0	1.85086277469	0	2	A,A	A,T	0.25	0.343687748412	0	NA	NA
chr1_ref_v2	17217	0	G,A	1	0	72,65,0,0	1	1	1	2	G,G	NA	NA	0.0	0	123,90,0,0	1	1	0	1.15151546638	0	2	G,G	NA	NA	0.0	0	NA	NA	93,97,32,27	1	1	0	37.0538638258	1	2	G,G	G,A	0.5	0.0708743395867	1	NA	NA
chr1_ref_v2	18316	0	A,G	0	0	38,32,0,0	1	1	1	2	A,A	NA	NA	0.0	0	16,42,9,0	1	1	1	7.26386121339	0	2	A,A	A,G	0.25	0.188052231503	0	NA	NA	56,121,0,0	1	1	1	9.30575545947	0	2	A,A	NA	NA	0.0	0	NA	NA
chr1_ref_v2	18413	0	G,C	1	0	6,2,22,0	1	1	1	2	G,C	C,C	0.5	0.0865174278563	0	4,3,59,1	1	1	1	2.6048128377	0	2	C,C	G,C	0.25	0.202524264111	0	NA	NA	0,1,70,0	1	1	1	8.77244868542	0	2	C,C	NA	NA	0.0	0	NA	NA
chr1_ref_v2	18425	0	C,T	0	0	6,2,19,0	1	1	1	2	C,T	T,T	0.5	0.182321556794	0	4,2,51,1	1	1	1	2.91356575247	0	2	T,T	C,T	0.25	0.213574100298	0	NA	NA	0,1,52,0	1	1	1	7.24141427619	0	2	T,T	NA	NA	0.0	0	NA	NA
chr1_ref_v2	18445	0	C,T	0	0	35,13,0,0	1	1	1	2	C,C	NA	NA	0.0	0	37,11,24,11	1	1	1	21.6026788225	1	2	C,T	C,C	0.125	0.0645385211376	0	NA	NA	74,30,0,0	1	1	1	0.449407537979	0	2	C,C	NA	NA	0.0	0	NA	NA
chr1_ref_v2	18457	0	C,T	1	0	31,23,5,2	1	1	1	2	C,C	C,T	0.25	0.0971637484536	0	51,34,15,12	1	1	1	3.78370626875	0	2	C,C	C,T	0.5	0.0482021018179	0	NA	NA	78,52,0,1	1	1	1	2.53765408638	0	2	C,C	NA	NA	0.00766287274557	0	NA	NA
chr1_ref_v2	18755	0	CT,C	1	1	0,0,0,7	0	0	1	2	NA	NA	NA	NA	0	49,47,0,0	1	1	1	0.0	0	2	CT,CT	NA	NA	0.0221823136259	0	NA	NA	12,7,0,7	1	1	1	0.0	0	2	CT,C	CT,CT	0.5	0.141176324539	0	NA	NA
chr1_ref_v2	21543	0	A,T	0	0	0,0,0,10	0	0	1	2	NA	NA	NA	NA	0	0,0,0,34	0	1	1	0.0	0	2	T,T	NA	NA	0.0289875368733	0	NA	NA	0,0,0,32	0	1	1	0.0	0	2	T,T	NA	NA	0.0307716586668	0	NA	NA
chr1_ref_v2	21613	0	G,GT	1	1	12,13,0,0	1	1	1	2	G,G	NA	NA	0.0328160672739	0	9,1,0,6	1	0	1	5.43590367174	0	2	NA	NA	NA	NA	0	NA	NA	58,46,0,0	1	1	1	1.16979830322	0	2	G,G	NA	NA	0.672294459075	0	NA	NA
chr1_ref_v2	28415	0	C,T	0	0	82,111,0,0	1	1	0	2	C,C	NA	NA	0.0	0	95,127,31,38	1	1	0	50.5103764387	1	2	C,C	C,T	0.5	0.0699585886069	1	NA	NA	138,156,0,0	1	1	0	1.17799477943	0	2	C,C	NA	NA	0.0	0	NA	NA
chr1_ref_v2	28693	0	A,G	1	0	74,91,0,0	1	1	0	2	A,A	NA	NA	0.0	0	92,113,35,29	1	1	0	43.8578315448	1	2	A,A	A,G	0.5	0.0655146071106	1	NA	NA	139,153,0,0	1	1	0	0.734569881231	0	2	A,A	NA	NA	0.0	0	NA	NA
chr1_ref_v2	28894	0	A,G	0	0	75,78,0,0	1	1	0	2	A,A	NA	NA	0.0	0	34,33,72,93	1	1	0	350.353013028	1	2	A,G	G,G	0.5	0.197359434158	1	g.28894A>G	0	146,167,0,0	1	1	0	0.672012797657	0	2	A,A	NA	NA	0.0	0	NA	NA
chr1_ref_v2	28995	0	CT,C,CTT	1	1	44,42,4,2,0,1	1	1	0	2	CT,CT	NA	NA	0.725911227836	0	4,1,74,72,17,18	1	1	0	319.135753237	1	2	C,CTT	C,C	0.5	1.04190944691	1	g.28996delT,g.28995_28996insT	0,0	19,12,63,52,49,44	1	1	0	313.503386123	1	2	C,CTT	NA	NA	0.0672172934064	0	g.28996delT,g.28995_28996insT	0,0
chr1_ref_v2	29033	0	A,G	1	0	57,82,1,0	1	1	0	2	A,A	NA	NA	0.00716848947861	0	16,30,87,78	1	1	0	349.85837503	1	2	A,G	G,G	0.5	0.178691788743	1	g.29033A>G	0	163,134,0,0	1	1	0	6.43492920076	0	2	A,A	NA	NA	0.0	0	NA	NA
chr1_ref_v2	29809	0	A,AT	1	1	64,73,0,2	1	1	0	2	A,A	NA	NA	0.829900175388	0	97,145,4,4	1	1	0	1.37910374132	0	2	A,A	NA	NA	0.642937871252	0	NA	NA	70,92,65,65	1	1	0	321.200824765	1	2	A,AT	AT,AT	0.25	0.0691336412779	0	g.29809_29810insT	0
chr1_ref_v2	30834	0	CAT,C	1	1	34,45,19,22	1	1	0	2	CAT,CAT	CAT,C	0.5	0.105721810114	0	35,47,24,31	1	1	0	1.04488787757	0	2	CAT,CAT	CAT,C	0.5	0.00770550597676	0	NA	NA	31,36,53,73	1	1	0	11.9478049508	1	2	CAT,C	C,C	0.25	0.0811908829759	0	g.30835_30836delAT	0
chr1_ref_v2	31195	0	CCA,C	1	1	43,50,4,3	1	1	0	2	CCA,CCA	NA	NA	0.684517952893	0	103,61,6,3	1	1	0	5.12811802171	0	2	CCA,CCA	NA	NA	1.30662199873	0	NA	NA	61,51,33,43	1	1	0	28.2010803278	1	2	CCA,CCA	CCA,C	0.5	0.0863519829387	1	NA	NA
chr1_ref_v2	31610	0	A,G	0	0	70,89,0,0	1	1	0	2	A,A	NA	NA	0.0	0	104,98,31,23	1	1	0	35.2508288697	1	2	A,A	A,G	0.5	0.220671362169	1	NA	NA	188,182,0,0	1	1	0	2.33471791492	0	2	A,A	NA	NA	0.0	0	NA	NA
chr1_ref_v2	32789	0	G,A	0	0	88,75,0,0	1	1	0	2	G,G	NA	NA	0.0	0	121,115,0,0	1	1	0	0.666553539412	0	2	G,G	NA	NA	0.0	0	NA	NA	104,76,84,56	1	1	0	331.698017327	1	2	G,A	G,G	0.125	0.0	0	g.32789G>A	0
chr1_ref_v2	32838	0	G,T	0	0	30,32,33,32	1	1	0	2	G,T	NA	NA	0.0472528848505	0	103,105,0,0	1	1	0	308.36679733	1	2	G,G	NA	NA	0.0	0	g.32837_32839T>G	1	92,70,63,62	1	1	0	3.17087420891	0	2	G,T	G,G	0.125	0.00796816964918	0	NA	NA
chr1_ref_v2	33073	0	C,T	0	0	75,78,0,0	1	1	0	2	C,C	NA	NA	0.0	0	129,140,0,0	1	1	0	0.450649580485	0	2	C,C	NA	NA	0.0	0	NA	NA	100,97,65,92	1	1	0	335.968248713	1	2	C,T	C,C	0.125	0.0243565048912	0	g.33073C>T	0
chr1_ref_v2	33117	0	A,G	1	0	83,84,0,0	1	1	0	2	A,A	NA	NA	0.0	0	119,145,0,0	1	1	0	1.14330040436	0	2	A,A	NA	NA	0.0	0	NA	NA	79,95,63,78	1	1	0	331.344908211	1	2	A,G	A,A	0.125	0.0410190194445	0	g.33117A>G	0
chr1_ref_v2	33495	0	G,A	0	0	57,65,0,2	1	1	0	2	G,G	NA	NA	0.42172562898	0	44,42,48,49	1	1	0	315.82337678	1	2	G,A	NA	NA	0.12036368225	0	g.33495G>A	0	133,150,0,0	1	1	0	0.876974035321	0	2	G,G	NA	NA	0.0	0	NA	NA
chr1_ref_v2	33743	0	T,C	0	0	64,60,0,0	1	1	0	2	T,T	NA	NA	0.0	0	56,75,62,54	1	1	0	321.178653752	1	2	T,C	NA	NA	0.121607132095	0	g.33743T>C	0	165,136,0,0	1	1	0	0.841991706444	0	2	T,T	NA	NA	0.0	0	NA	NA
chr1_ref_v2	34825	0	GAAA,G,GA,GAA	1	1	5,7,1,2,6,8,35,23	1	1	0	2	GAA,GAA	GAAA,GAA	0.25	0.884821728189	0	14,11,35,35,21,10,9,2	1	1	0	310.774366709	1	2	G,GA	GAAA,G	0.5	0.860509388139	1	g.34825_34829AA>,g.34825_34828A>	0,0	1,0,63,63,51,49,9,4	1	1	0	317.679220905	1	2	GA,GA	G,GA	0.25	0.417091498521	0	g.34825_34828A>,g.34825_34828A>	0,1
chr1_ref_v2	35427	0	CA,C	1	1	56,76,0,0	1	1	0	2	CA,CA	NA	NA	0.000638376816064	0	111,158,0,0	1	1	0	0.460609533054	0	2	CA,CA	NA	NA	0.00248112113215	0	NA	NA	107,114,44,68	1	1	0	83.6539104558	1	2	CA,C	CA,CA	0.25	0.173474590213	0	g.35428delA	0
chr1_ref_v2	36133	0	AT,A	1	1	48,26,47,34	1	1	0	2	AT,A	NA	NA	0.0324357724774	0	114,83,3,5	1	1	0	308.28000272	1	2	AT,AT	NA	NA	1.62322362191	0	g.36133_36135>T	1	130,114,6,2	1	1	0	308.882660011	1	2	AT,AT	NA	NA	2.27791030074	0	g.36133_36135>T	1
chr1_ref_v2	37118	0	T,TA	1	1	90,55,0,0	1	1	0	2	T,T	NA	NA	0.000315969949687	0	93,85,38,30	1	1	0	47.5512290628	1	2	T,T	T,TA	0.5	0.142820396492	1	NA	NA	173,121,0,0	1	1	0	0.85948574113	0	2	T,T	NA	NA	0.000583679792903	0	NA	NA
chr1_ref_v2	37446	0	G,A	0	0	66,84,0,0	1	1	0	2	G,G	NA	NA	0.0	0	73,110,36,35	1	1	0	49.6095702522	1	2	G,G	G,A	0.5	0.151806012868	1	NA	NA	153,162,0,0	1	1	0	1.25328983384	0	2	G,G	NA	NA	0.0	0	NA	NA
chr1_ref_v2	38797	0	T,C	1	0	70,102,12,9	1	1	0	2	T,T	T,C	0.25	0.157061890035	1	128,135,0,0	1	1	0	7.43075692167	0	2	T,T	NA	NA	0.0	0	NA	NA	179,170,0,0	1	1	0	11.6196568385	0	2	T,T	NA	NA	0.0	0	NA	NA
chr1_ref_v2	39453	0	C,T	0	0	100,76,0,1	1	1	0	2	C,C	NA	NA	0.00566573753568	0	120,109,40,26	1	1	0	47.1062751705	1	2	C,C	C,T	0.5	0.14545497286	1	NA	NA	183,141,0,0	1	1	0	0.504198669947	0	2	C,C	NA	NA	0.0	0	NA	NA
chr1_ref_v2	40523	0	C,T	1	0	86,77,0,0	1	1	0	2	C,C	NA	NA	0.0	0	115,95,35,37	1	1	0	49.9485880058	1	2	C,C	C,T	0.5	0.0281708769667	1	NA	NA	199,155,0,0	1	1	0	0.983301949797	0	2	C,C	NA	NA	0.0	0	NA	NA
chr1_ref_v2	40907	0	C,T	1	0	54,74,0,0	1	1	0	2	C,C	NA	NA	0.0	0	89,100,19,37	1	1	0	37.464924074	1	2	C,C	C,T	0.5	0.117783035656	1	NA	NA	151,155,0,0	1	1	0	2.20266768943	0	2	C,C	NA	NA	0.0	0	NA	NA
chr1_ref_v2	41782	0	C,A	1	0	94,91,0,1	1	1	0	2	C,C	NA	NA	0.00539084863488	0	132,113,32,37	1	1	1	47.5322238328	1	2	C,C	C,A	0.5	0.168539417279	0	NA	NA	163,179,0,0	1	1	0	0.992007410248	0	2	C,C	NA	NA	0.0	0	NA	NA
chr1_ref_v2	41797	0	GA,G	1	1	56,87,9,10	1	1	0	2	GA,GA	NA	NA	0.300238381571	0	24,32,103,94	1	1	1	316.931805598	1	2	GA,G	G,G	0.5	0.0672372325854	0	NA	NA	64,82,60,74	1	1	0	34.1737797244	1	2	GA,GA	GA,G	0.5	0.0654100199056	0	NA	NA
chr1_ref_v2	42109	0	C,T	0	0	92,56,0,0	1	1	0	2	C,C	NA	NA	0.0	0	32,22,91,60	1	1	0	346.067177996	1	2	C,T	T,T	0.5	0.0703164984175	1	g.42109C>T	0	164,105,0,0	1	1	0	0.468870245895	0	2	C,C	NA	NA	0.0	0	NA	NA
chr1_ref_v2	42326	0	T,C	1	0	92,103,0,0	1	1	0	2	T,T	NA	NA	0.0	0	47,48,77,93	1	1	0	355.06899999	1	2	T,C	C,C	0.25	0.0710959216837	0	g.42326T>C	0	176,208,0,0	1	1	0	0.519746128415	0	2	T,T	NA	NA	0.0	0	NA	NA
chr1_ref_v2	42550	0	GA,G,GAA	1	1	49,75,6,2,1,1	1	1	0	2	GA,GA	NA	NA	1.68900579905	0	71,83,8,10,27,27	1	1	0	33.3668674616	1	2	GA,GA	GA,GAA	0.5	0.563836052209	1	NA	NA	75,56,85,81,1,1	1	1	0	319.461459692	1	2	GA,G	GA,GA	0.125	1.35621276308	0	g.42551delA	0
chr1_ref_v2	42940	0	G,A	0	0	87,71,0,0	1	1	0	2	G,G	NA	NA	0.0	0	41,33,107,84	1	1	0	364.930788392	1	2	G,A	A,A	0.5	0.150403953826	1	g.42940G>A	0	199,175,0,0	1	1	0	0.610085186701	0	2	G,G	NA	NA	0.0	0	NA	NA
chr1_ref_v2	42957	0	G,A	1	0	38,46,35,24	1	1	0	2	G,A	G,G	0.125	0.101964926657	0	133,115,0,0	1	1	0	308.274680953	1	2	G,G	NA	NA	0.0	0	g.42956_42958A>G	1	97,99,88,77	1	1	0	1.86438111929	0	2	G,A	G,G	0.125	0.079145242951	0	NA	NA
chr1_ref_v2	43153	0	C,T	0	0	32,35,42,32	1	1	0	2	C,T	NA	NA	0.0993724738132	0	134,111,0,0	1	1	0	309.017375673	1	2	C,C	NA	NA	0.0	0	g.43152_43154T>C	1	82,84,83,58	1	1	0	1.4804502353	0	2	C,T	C,C	0.125	0.0880865303025	0	NA	NA
chr1_ref_v2	43402	0	G,A	0	0	71,57,0,0	1	1	0	2	G,G	NA	NA	0.0	0	133,96,0,0	1	1	0	0.640341576353	0	2	G,G	NA	NA	0.0	0	NA	NA	96,72,69,51	1	1	0	94.8159948504	1	2	G,A	G,G	0.125	0.0851578083403	0	g.43402G>A	0
chr1_ref_v2	44073	0	G,A	0	0	84,88,0,0	1	1	0	2	G,G	NA	NA	0.0	0	141,168,0,0	1	1	0	0.854751083408	0	2	G,G	NA	NA	0.0	0	NA	NA	74,111,86,83	1	1	0	342.496310635	1	2	G,A	NA	NA	0.0904571101553	0	g.44073G>A	0
chr1_ref_v2	44975	0	CT,C	1	1	46,54,1,0	1	1	0	2	CT,CT	NA	NA	0.904169605431	0	71,85,2,1	1	1	0	0.345505251894	0	2	CT,CT	NA	NA	1.77605524129	0	NA	NA	55,72,48,52	1	1	0	72.0854331814	1	2	CT,C	CT,CT	0.25	0.0626134046646	0	g.44976delT	0
chr1_ref_v2	45071	0	AGG,A,AG	1	1	0,0,1,3,40,35	1	1	0	2	AG,AG	A,AG	0.125	0.50500971902	0	28,31,1,0,15,17	1	1	0	47.9992947458	1	2	AGG,AG	AGG,AGG	0.5	0.185531278922	0	g.45071_45073>G	0	9,13,71,42,49,38	1	1	0	79.3348847599	1	2	A,AG	AGG,A	0.25	0.253295863011	1	g.45071_45074G>	0
chr1_ref_v2	45346	0	CT,C	1	1	31,16,3,8	1	1	0	2	CT,CT	NA	NA	0.715113482812	0	43,53,10,20	1	1	0	3.56657110038	0	2	CT,CT	NA	NA	0.905440941613	0	NA	NA	29,35,29,60	1	1	0	17.6547193291	1	2	CT,CT	CT,C	0.125	0.0112894626243	0	NA	NA
chr1_ref_v2	45462	0	C,CAT	1	1	82,55,0,0	1	1	0	2	C,C	NA	NA	0.000328819762653	0	77,89,19,27	1	1	0	29.1445604284	1	2	C,C	C,CAT	0.5	0.184124186524	1	NA	NA	142,123,0,0	1	1	0	1.68133296081	0	2	C,C	NA	NA	0.000650705154527	0	NA	NA
chr1_ref_v2	45942	0	G,GC	1	1	64,47,0,0	1	1	0	2	G,G	NA	NA	0.000104310062611	0	110,74,41,28	1	1	0	43.2225453424	1	2	G,G	G,GC	0.5	0.120290797364	1	NA	NA	181,103,0,0	1	1	0	1.68907800175	0	2	G,G	NA	NA	0.0001644216585	0	NA	NA
chr1_ref_v2	46875	0	A,G	0	0	105,84,0,0	1	1	0	2	A,A	NA	NA	0.0	0	130,115,32,39	1	1	1	50.086430402	1	2	A,A	A,G	0.5	0.139966044835	0	NA	NA	190,184,0,0	1	1	0	1.46046031062	0	2	A,A	NA	NA	0.0	0	NA	NA
chr1_ref_v2	47292	0	C,T	0	0	52,63,40,55	1	1	0	2	C,T	C,C	0.125	0.0602591915182	0	127,180,0,0	1	1	1	308.788945575	1	2	C,C	NA	NA	0.0	0	NA	NA	92,112,72,88	1	1	0	0.546121311959	0	2	C,T	C,C	0.125	0.00836824967052	0	NA	NA
chr1_ref_v2	50300	0	T,C	1	0	104,105,0,0	1	1	0	2	T,T	NA	NA	0.0	0	37,43,93,96	1	1	0	369.899020782	1	2	T,C	C,C	0.5	0.238891908282	1	g.50300T>C	0	175,158,0,0	1	1	0	0.783661962556	0	2	T,T	NA	NA	0.0	0	NA	NA
chr1_ref_v2	52050	0	C,T	0	0	84,67,0,0	1	1	0	2	C,C	NA	NA	0.0	0	104,106,34,32	1	1	0	43.0433736873	1	2	C,C	C,T	0.5	0.0588405000229	1	NA	NA	158,178,0,0	1	1	0	3.10065732788	0	2	C,C	NA	NA	0.0	0	NA	NA
chr1_ref_v2	52822	0	A,G	0	0	105,57,0,0	1	1	0	2	A,A	NA	NA	0.0	0	208,113,0,0	1	1	0	0.397826092903	0	2	A,A	NA	NA	0.0	0	NA	NA	99,80,87,62	1	1	0	334.70309599	1	2	A,G	A,A	0.125	0.0678749283856	0	g.52822A>G	0
chr1_ref_v2	52934	0	T,C	1	0	86,102,0,0	1	1	0	2	T,T	NA	NA	0.0	0	134,152,51,40	1	1	1	65.7956275702	1	2	T,T	T,C	0.5	0.0465200156349	0	NA	NA	182,201,0,0	1	1	0	0.598409606922	0	2	T,T	NA	NA	0.0	0	NA	NA
chr1_ref_v2	53806	0	CT,C	1	1	123,76,1,1	1	1	0	2	CT,CT	NA	NA	0.00803055679232	0	52,43,115,99	1	1	1	384.120996551	1	2	CT,C	C,C	0.25	0.291680599815	0	NA	NA	192,167,0,0	1	1	0	3.45259535635	0	2	CT,CT	NA	NA	0.249529050671	0	NA	NA
chr1_ref_v2	55883	0	G,T	0	0	78,96,1,0	1	1	0	2	G,G	NA	NA	0.00573067470898	0	150,154,1,0	1	1	0	1.23056729621	0	2	G,G	NA	NA	0.00328407520119	0	NA	NA	85,123,75,99	1	1	0	345.103191625	1	2	G,T	G,G	0.125	0.0728316477941	0	g.55883G>T	0
chr1_ref_v2	56313	0	C,T	0	0	73,102,0,0	1	1	0	2	C,C	NA	NA	0.0	0	115,108,38,19	1	1	0	42.0140701185	1	2	C,C	C,T	0.5	0.265508214957	1	NA	NA	175,160,0,0	1	1	0	4.32439513828	0	2	C,C	NA	NA	0.0	0	NA	NA
chr1_ref_v2	59048	0	G,A	1	0	67,77,0,0	1	1	0	2	G,G	NA	NA	0.0	0	125,115,0,0	1	1	0	1.33596447523	0	2	G,G	NA	NA	0.0	0	NA	NA	79,109,92,81	1	1	0	340.395511264	1	2	G,A	NA	NA	0.0831503683322	0	g.59048G>A	0
chr1_ref_v2	59212	0	G,A	0	0	78,50,0,0	1	1	0	2	G,G	NA	NA	0.0	0	138,121,0,0	1	1	0	2.18243569727	0	2	G,G	NA	NA	0.0	0	NA	NA	92,67,74,84	1	1	0	333.873957701	1	2	G,A	NA	NA	0.00630916919326	0	g.59212G>A	0
chr1_ref_v2	59616	0	G,T	0	0	27,42,37,38	1	1	0	2	G,T	NA	NA	0.0833816089391	0	119,115,1,0	1	1	0	309.028296386	1	2	G,G	NA	NA	0.00426439878646	0	g.59615_59617T>G	1	80,85,75,91	1	1	0	2.08170525275	0	2	G,T	NA	NA	0.00604231445596	0	NA	NA
chr1_ref_v2	60762	0	C,T	0	0	109,82,0,0	1	1	0	2	C,C	NA	NA	0.0	0	157,123,0,0	1	1	0	0.448279937948	0	2	C,C	NA	NA	0.0	0	NA	NA	114,98,87,93	1	1	0	348.469832497	1	2	C,T	C,C	0.125	0.0876850044991	0	g.60762C>T	0
chr1_ref_v2	62113	0	G,A	1	0	68,61,0,0	1	1	0	2	G,G	NA	NA	0.0	0	126,112,0,0	1	1	0	0.396957675993	0	2	G,G	NA	NA	0.0	0	NA	NA	100,74,72,60	1	1	0	104.19714987	1	2	G,A	G,G	0.125	0.0249389483473	0	g.62113G>A	0
chr1_ref_v2	65326	0	AT,A	1	1	45,67,2,7	1	1	0	2	AT,AT	NA	NA	1.20049499811	0	80,103,15,8	1	1	0	5.68659602249	0	2	AT,AT	NA	NA	1.28562130304	0	NA	NA	11,12,100,111	1	1	0	334.807559805	1	2	A,A	AT,A	0.25	0.16080348325	0	g.65327delT,g.65327delT	0,1
chr1_ref_v2	65473	0	AT,A	1	1	70,50,5,2	1	1	0	2	AT,AT	NA	NA	0.16627180627	0	114,95,2,3	1	1	0	1.19297800001	0	2	AT,AT	NA	NA	1.55770786224	0	NA	NA	76,49,69,48	1	1	0	54.7184467482	1	2	AT,A	AT,AT	0.125	0.0982040280232	0	g.65474delT	0
chr1_ref_v2	65544	0	A,G	0	0	48,88,0,0	1	1	0	2	A,A	NA	NA	0.0	0	78,93,16,32	1	1	0	33.0339956351	1	2	A,A	A,G	0.5	0.171850256927	1	NA	NA	114,177,0,0	1	1	0	1.03813397115	0	2	A,A	NA	NA	0.0	0	NA	NA
chr1_ref_v2	66313	0	A,G	0	0	86,93,0,1	1	1	0	2	A,A	NA	NA	0.00557104504946	0	68,89,79,84	1	1	0	342.805586042	1	2	A,G	NA	NA	0.0375043954585	0	g.66313A>G	0	162,170,0,0	1	1	0	0.532300983015	0	2	A,A	NA	NA	0.0	0	NA	NA
chr1_ref_v2	66913	0	A,G	0	0	81,88,1,0	1	1	0	2	A,A	NA	NA	0.00589972212719	0	103,119,35,29	1	1	0	43.0342439557	1	2	A,A	A,G	0.5	0.145182009844	1	NA	NA	186,173,0,0	1	1	0	1.25488835234	0	2	A,A	NA	NA	0.0	0	NA	NA
chr1_ref_v2	67687	0	GA,G	1	1	74,81,0,4	1	1	0	2	GA,GA	NA	NA	0.426133804488	0	35,41,88,93	1	1	0	340.830543759	1	2	GA,G	G,G	0.5	0.252256248934	0	g.67688delA	0	114,153,5,6	1	1	0	1.54709276925	0	2	GA,GA	NA	NA	1.40689397622	0	NA	NA
chr1_ref_v2	67711	0	A,G	1	0	66,90,1,0	1	1	0	2	A,A	NA	NA	0.00638979809877	0	104,102,32,45	1	1	0	55.7706722602	1	2	A,A	A,G	0.5	0.114541541732	1	NA	NA	139,160,0,1	1	1	0	1.1632881331	0	2	A,A	NA	NA	0.00333890126551	0	NA	NA
chr1_ref_v2	69053	0	G,A	1	0	62,63,0,1	1	1	0	2	G,G	NA	NA	0.00796816964918	0	86,121,0,0	1	1	0	2.11485085175	0	2	G,G	NA	NA	0.0	0	NA	NA	65,64,59,64	1	1	0	323.353173229	1	2	G,A	NA	NA	0.0476280489893	0	g.69053G>A	0
chr1_ref_v2	69432	0	A,C	1	0	65,68,0,0	1	1	0	2	A,A	NA	NA	0.0	0	65,81,27,31	1	1	0	39.4128149518	1	2	A,A	A,C	0.5	0.175448677506	1	NA	NA	132,127,0,0	1	1	0	0.580425719933	0	2	A,A	NA	NA	0.0	0	NA	NA
chr1_ref_v2	69446	0	TG,T,TGG	1	1	52,41,0,1,0,1	1	1	0	2	TG,TG	NA	NA	0.0094892919478	0	69,63,0,1,9,26	1	1	0	22.2652845429	1	2	TG,TG	TG,TGG	0.5	0.506266886123	1	NA	NA	80,65,54,61,0,1	1	1	0	80.4369467954	1	2	TG,T	TG,TG	0.125	0.042343419839	0	g.69447delG	0
chr1_ref_v2	69540	0	CTT,C,CT,CTTT	1	1	10,13,10,10,5,7,1,2	1	1	0	2	CTT,C	CTT,CTT	0.25	0.205168260722	0	21,27,6,5,5,7,21,9	1	1	0	16.5482042371	1	2	CTT,CTTT	C,CTTT	0.25	0.559163128287	0	g.69540_69543>TTT	0	5,5,55,43,21,32,0,0	1	1	0	10.1199288517	1	2	C,CT	CTT,CT	0.25	0.278218769317	0	g.69541delT	0
chr1_ref_v2	70245	0	CA,C	0	0	110,86,0,0	1	1	0	2	CA,CA	NA	NA	0.0	0	142,120,1,0	1	1	0	0.534828934843	0	2	CA,CA	NA	NA	0.00380952841667	0	NA	NA	98,57,84,74	1	1	0	342.585706791	1	2	CA,C	NA	NA	0.0191699161077	0	g.70246delA	0
chr1_ref_v2	70287	0	C,T	0	0	97,97,0,0	1	1	0	2	C,C	NA	NA	0.0	0	93,103,44,30	1	1	0	59.4515861002	1	2	C,C	C,T	0.5	0.124562722642	1	NA	NA	158,137,0,0	1	1	0	0.92349478883	0	2	C,C	NA	NA	0.0	0	NA	NA
chr1_ref_v2	70570	0	AT,A	1	1	69,42,0,2	1	1	0	2	AT,AT	NA	NA	0.603064512647	0	22,25,72,70	1	1	0	329.63488522	1	2	AT,A	A,A	0.5	0.0143404840218	0	g.70571delT	0	117,100,3,2	1	1	0	2.05092980293	0	2	AT,AT	NA	NA	1.98800003173	0	NA	NA
chr1_ref_v2	70828	0	GA,G	1	1	41,43,9,10	1	1	0	2	GA,GA	GA,G	0.125	0.113233881274	0	13,19,61,75	1	1	0	310.010155546	1	2	GA,G	G,G	0.5	0.256304177519	0	g.70829delA	0	69,63,53,75	1	1	0	19.9978035328	1	2	GA,GA	GA,G	0.5	0.0104148568149	0	NA	NA
chr1_ref_v2	71020	0	T,C	1	0	81,83,0,0	1	1	0	2	T,T	NA	NA	0.0	0	114,99,44,34	1	1	0	56.3737790495	1	2	T,T	T,C	0.5	0.0940289496483	1	NA	NA	152,174,1,0	1	1	0	0.732524312471	0	2	T,T	NA	NA	0.00306278953055	0	NA	NA
chr1_ref_v2	71242	0	TAAA,T,TA,TAA	1	1	31,56,0,1,0,0,5,7	1	1	0	2	TAAA,TAAA	NA	NA	0.660222173023	0	50,73,1,0,0,5,18,31	1	1	1	6.30227917551	0	2	TAAA,TAAA	TAAA,TAA	0.25	0.487875535893	0	NA	NA	4,2,78,104,70,70,5,8	1	1	0	339.238534431	1	2	T,TA	TAAA,TA	0.125	1.06747259522	0	g.71243_71245delAAA,g.71243_71244delAA	0,0
chr1_ref_v2	71367	0	T,C	0	0	87,107,0,0	1	1	0	2	T,T	NA	NA	0.0	0	154,127,47,45	1	1	1	67.095051767	1	2	T,T	T,C	0.5	0.0179538036166	0	NA	NA	187,210,0,0	1	1	0	0.713826178932	0	2	T,T	NA	NA	0.0	0	NA	NA
chr1_ref_v2	72387	0	C,T	0	0	104,94,0,1	1	1	0	2	C,C	NA	NA	0.00503779402996	0	179,169,0,1	1	1	1	0.492737351261	0	2	C,C	NA	NA	0.00286944242795	0	NA	NA	107,94,75,73	1	1	0	334.97936539	1	2	C,T	C,C	0.125	0.0547782060141	0	g.72387C>T	0
chr1_ref_v2	73560	0	T,C	0	0	93,108,0,1	1	1	0	2	T,T	NA	NA	0.00496278934213	0	89,74,87,64	1	1	1	340.531181393	1	2	T,C	NA	NA	0.0764703639918	0	NA	NA	207,170,0,0	1	1	0	3.58431982107	0	2	T,T	NA	NA	0.0	0	NA	NA
chr1_ref_v2	74254	0	G,A	1	0	86,77,0,0	1	1	0	2	G,G	NA	NA	0.0	0	141,108,37,28	1	1	1	41.8075519283	1	2	G,G	G,A	0.5	0.244453337901	0	NA	NA	182,168,0,0	1	1	0	0.437048706625	0	2	G,G	NA	NA	0.0	0	NA	NA
chr1_ref_v2	74362	0	T,C	0	0	84,100,0,0	1	1	0	2	T,T	NA	NA	0.0	0	129,118,42,32	1	1	0	52.6894371409	1	2	T,T	T,C	0.5	0.106710954756	1	NA	NA	176,156,1,0	1	1	0	2.34271319758	0	2	T,T	NA	NA	0.00300752106396	0	NA	NA
chr1_ref_v2	74711	0	AT,A	1	1	50,53,14,10	1	1	0	2	AT,AT	NA	NA	0.412096013696	0	48,52,32,27	1	1	0	5.34304416789	0	2	AT,AT	NA	NA	0.0170171434175	0	NA	NA	99,87,30,15	1	1	0	0.813474287118	0	2	AT,AT	NA	NA	1.3595105581	0	NA	NA
chr1_ref_v2	75040	0	A,G	0	0	89,76,0,0	1	1	0	2	A,A	NA	NA	0.0	0	108,103,32,37	1	1	0	47.6930066351	1	2	A,A	A,G	0.5	0.0191393402107	1	NA	NA	149,155,0,0	1	1	0	1.33732248148	0	2	A,A	NA	NA	0.0	0	NA	NA
chr1_ref_v2	75122	0	A,G	1	0	88,72,0,0	1	1	0	2	A,A	NA	NA	0.0	0	118,102,41,34	1	1	0	51.8708745324	1	2	A,A	A,G	0.5	0.0224728558521	1	NA	NA	188,164,0,0	1	1	0	0.550425646419	0	2	A,A	NA	NA	0.0	0	NA	NA
chr1_ref_v2	76166	0	C,T	0	0	85,84,1,0	1	1	0	2	C,C	NA	NA	0.00589972212719	0	154,162,0,0	1	1	0	0.63176683167	0	2	C,C	NA	NA	0.0	0	NA	NA	90,86,77,64	1	1	0	331.36499855	1	2	C,T	C,C	0.125	0.0295903236209	0	g.76166C>T	0
chr1_ref_v2	77223	0	G,GAGA	1	1	38,48,0,0	1	1	0	2	G,G	NA	NA	0.001936372101	0	52,82,8,21	1	1	1	15.7431446476	1	2	G,G	G,GAGA	0.5	0.383727235132	0	NA	NA	102,119,1,0	1	1	0	0.506687421723	0	2	G,G	NA	NA	0.000300102776007	0	NA	NA
chr1_ref_v2	80328	0	A,G	1	0	94,106,0,1	1	1	0	2	A,A	NA	NA	0.00498754151104	0	95,109,42,47	1	1	0	72.3411580138	1	2	A,A	A,G	0.5	0.269128664556	1	NA	NA	184,162,0,0	1	1	0	2.07580000723	0	2	A,A	NA	NA	0.0	0	NA	NA
chr1_ref_v2	84413	0	CT,C	1	1	81,67,0,1	1	1	0	2	CT,CT	NA	NA	1.29621169321	0	109,100,28,20	1	1	0	28.7168530104	1	2	CT,CT	CT,C	0.25	0.150218066158	0	NA	NA	157,117,6,5	1	1	0	2.35378217286	0	2	CT,CT	NA	NA	1.43277342421	0	NA	NA
chr1_ref_v2	84665	0	T,C	0	0	41,69,0,0	1	1	0	2	T,T	NA	NA	0.0	0	68,121,22,29	1	1	0	27.5418822709	1	2	T,T	T,C	0.5	0.211309093667	1	NA	NA	127,178,0,0	1	1	0	1.19370492664	0	2	T,T	NA	NA	0.0	0	NA	NA
chr1_ref_v2	85852	0	A,G	1	0	106,91,1,0	1	1	0	2	A,A	NA	NA	0.00506330195655	0	141,139,49,40	1	1	1	65.4201712662	1	2	A,A	A,G	0.5	0.047540944769	0	NA	NA	195,175,0,0	1	1	0	0.577551759509	0	2	A,A	NA	NA	0.0	0	NA	NA
chr1_ref_v2	89883	0	G,A	0	0	82,107,0,0	1	1	0	2	G,G	NA	NA	0.0	0	145,180,0,0	1	1	0	0.486583424141	0	2	G,G	NA	NA	0.0	0	NA	NA	92,96,75,69	1	1	0	333.242898064	1	2	G,A	G,G	0.125	0.015314234973	0	g.89883G>A	0
chr1_ref_v2	91702	0	CT,C	1	1	98,61,1,0	1	1	0	2	CT,CT	NA	NA	0.000129337570158	0	147,101,0,0	1	1	0	0.704120649748	0	2	CT,CT	NA	NA	0.971262868323	0	NA	NA	83,71,80,67	1	1	0	334.067486799	1	2	CT,C	NA	NA	0.090107839812	0	g.91703delT	0
chr1_ref_v2	91948	0	G,A	0	0	79,95,0,0	1	1	0	2	G,G	NA	NA	0.0	0	129,160,0,0	1	1	0	0.42803382328	0	2	G,G	NA	NA	0.0	0	NA	NA	73,100,58,88	1	1	0	335.883495763	1	2	G,A	G,G	0.125	0.0816294554915	0	g.91948G>A	0
chr1_ref_v2	92141	0	TA,T	1	1	108,91,0,1	1	1	0	2	TA,TA	NA	NA	0.65602028904	0	170,155,3,2	1	1	1	0.723254954007	0	2	TA,TA	NA	NA	1.24420323045	0	NA	NA	113,78,91,49	1	1	0	337.113158203	1	2	TA,T	TA,TA	0.25	0.039204270624	0	g.92142delA	0
chr1_ref_v2	92314	0	CT,C	1	1	64,72,9,16	1	1	0	2	CT,CT	NA	NA	0.0243882086547	0	74,58,73,96	1	1	1	38.735458088	1	2	CT,C	CT,CT	0.125	0.049001074536	0	NA	NA	90,87,80,90	1	1	0	33.1373879958	1	2	CT,CT	CT,C	0.5	0.0199944936718	0	NA	NA
chr1_ref_v2	92522	0	G,A	0	0	95,100,0,0	1	1	0	2	G,G	NA	NA	0.0	0	220,212,0,0	1	1	1	0.723024066947	0	2	G,G	NA	NA	0.0	0	NA	NA	106,113,85,86	1	1	0	343.924764135	1	2	G,A	G,G	0.125	0.00390625496707	0	g.92522G>A	0
chr1_ref_v2	95079	0	G,A	0	0	124,61,1,0	1	1	0	2	G,G	NA	NA	0.00539084863488	0	153,123,0,0	1	1	1	4.69354890487	0	2	G,G	NA	NA	0.0	0	NA	NA	91,72,77,59	1	1	0	331.9921765	1	2	G,A	G,G	0.125	0.0702191132102	0	g.95079G>A	0
chr1_ref_v2	96980	0	T,A	0	0	44,57,33,39	1	1	0	2	T,A	T,T	0.125	0.0871399695443	0	138,185,0,0	1	1	1	308.407974582	1	2	T,T	NA	NA	0.0	0	NA	NA	158,203,0,0	1	1	0	308.535670917	1	2	T,T	NA	NA	0.0	0	g.96979_96981A>T	1
chr1_ref_v2	97072	0	C,T	0	0	85,84,0,0	1	1	0	2	C,C	NA	NA	0.0	0	105,91,36,40	1	1	1	55.9133299713	1	2	C,C	C,T	0.5	0.151230969724	0	NA	NA	144,166,0,0	1	1	0	1.02224082616	0	2	C,C	NA	NA	0.0	0	NA	NA
chr1_ref_v2	97466	0	A,G	1	0	77,77,0,0	1	1	0	2	A,A	NA	NA	0.0	0	106,105,37,31	1	1	1	45.4498291734	1	2	A,A	A,G	0.5	0.0337381396319	0	NA	NA	164,154,0,0	1	1	0	0.531138419518	0	2	A,A	NA	NA	0.0	0	NA	NA
chr1_ref_v2	98116	0	C,T	0	0	103,99,0,0	1	1	0	2	C,C	NA	NA	0.0	0	145,124,43,40	1	1	1	60.5447370256	1	2	C,C	C,T	0.5	0.0772584831371	0	NA	NA	227,167,0,0	1	1	0	2.36898355687	0	2	C,C	NA	NA	0.0	0	NA	NA
chr1_ref_v2	98199	0	C,T	1	0	90,91,0,0	1	1	0	2	C,C	NA	NA	0.0	0	143,132,51,47	1	1	1	71.1562543625	1	2	C,C	C,T	0.5	0.0668086696721	0	NA	NA	190,190,0,0	1	1	0	0.406503141167	0	2	C,C	NA	NA	0.0	0	NA	NA
chr1_ref_v2	98717	0	TA,T	1	1	84,81,1,1	1	1	0	2	TA,TA	NA	NA	0.00564938793242	0	124,123,0,0	1	1	0	0.572310441181	0	2	TA,TA	NA	NA	0.967222458786	0	NA	NA	81,70,56,55	1	1	0	321.648301034	1	2	TA,T	TA,TA	0.125	0.10749813564	0	g.98718delA	0
chr1_ref_v2	98778	0	G,A	0	0	76,80,0,0	1	1	0	2	G,G	NA	NA	0.0	0	115,130,0,0	1	1	0	0.525442540034	0	2	G,G	NA	NA	0.0	0	NA	NA	94,75,61,62	1	1	0	323.834136351	1	2	G,A	G,G	0.125	0.0663999312697	0	g.98778G>A	0
chr1_ref_v2	99719	0	A,AT,ATTT	1	1	1,30,0,2,4,3	1	1	0	2	A,A	A,ATTT	0.25	0.615107141786	0	6,54,0,10,4,2	1	1	0	2.38084849806	0	2	A,A	A,ATTT	0.125	1.06051521389	0	NA	NA	3,15,3,29,45,26	1	1	0	18.9932311113	1	2	AT,ATTT	ATTT,ATTT	0.125	0.725665999714	0	g.99719_99720insT,g.99719_99720insTTT	0,0
chr1_ref_v2	100993	0	CAAA,C,CAA,CAAAA	1	1	1,4,1,1,1,2,6,14	1	1	0	2	CAAAA,CAAAA	CAA,CAAAA	0.25	1.02907212456	0	1,4,2,3,7,11,6,18	1	1	0	4.30262891047	0	2	CAA,CAAAA	C,CAAAA	0.25	1.89947740709	0	NA	NA	7,4,17,19,0,4,16,13	1	1	0	14.3058843023	1	2	C,CAAAA	CAA,CAAAA	0.125	1.45631980017	0	g.100993_100997AAAA>	0
chr1_ref_v2	101162	0	TAAA,T,TAA	1	1	40,70,0,1,15,16	1	1	0	2	TAAA,TAAA	NA	NA	0.0542861345368	0	25,47,2,1,38,62	1	1	0	18.4918956849	1	2	TAAA,TAA	TAAA,TAAA	0.125	0.438397757184	0	g.101163delA	0	2,2,41,67,57,58	1	1	0	322.411229528	1	2	T,TAA	NA	NA	0.40771467363	0	g.101163_101165delAAA,g.101163delA	0,0
chr1_ref_v2	102919	0	A,G	1	0	91,96,0,0	1	1	0	2	A,A	NA	NA	0.0	0	118,118,47,38	1	1	1	63.9309769598	1	2	A,A	A,G	0.5	0.0774317401328	0	NA	NA	172,155,1,0	1	1	0	1.03373162932	0	2	A,A	NA	NA	0.00305343748689	0	NA	NA
chr1_ref_v2	105848	0	C,T	0	0	73,109,0,0	1	1	0	2	C,C	NA	NA	0.0	0	101,120,40,38	1	1	0	57.1869593662	1	2	C,C	C,T	0.5	0.0571584138399	1	NA	NA	140,176,0,0	1	1	0	1.15613989153	0	2	C,C	NA	NA	0.0	0	NA	NA
chr1_ref_v2	106823	0	A,G	1	0	83,86,0,0	1	1	0	2	A,A	NA	NA	0.0	0	130,149,30,41	1	1	1	46.0285968053	1	2	A,A	A,G	0.5	0.269919616112	0	NA	NA	179,220,1,1	1	1	0	1.2163958359	0	2	A,A	NA	NA	0.00500001041671	0	NA	NA
chr1_ref_v2	107098	0	C,T	0	0	102,98,0,0	1	1	0	2	C,C	NA	NA	0.0	0	140,164,49,48	1	1	1	70.695059237	1	2	C,C	C,T	0.5	0.0437044342347	0	NA	NA	202,230,0,0	1	1	0	1.38161604159	0	2	C,C	NA	NA	0.0	0	NA	NA
chr1_ref_v2	107569	0	C,T	1	0	98,146,0,1	1	1	0	2	C,C	NA	NA	0.00408998525153	0	125,146,48,59	1	1	1	320.468304834	1	2	C,C	C,T	0.5	0.16932230225	0	NA	NA	163,259,0,0	1	1	0	0.666498002786	0	2	C,C	NA	NA	0.0	0	NA	NA
chr1_ref_v2	108459	0	GT,G,GTT	1	1	35,26,27,16,2,2	1	1	0	2	GT,G	GT,GT	0.25	0.300318570047	0	77,71,9,9,31,32	1	1	0	27.0738203443	1	2	GT,GTT	GT,GT	0.25	0.577302947414	0	g.108459_108461>TT	0	11,13,141,106,2,0	1	1	0	309.078966651	1	2	G,G	GT,G	0.125	0.53199618327	0	g.108460delT	1
chr1_ref_v2	108917	0	C,T	0	0	68,65,0,0	1	1	0	2	C,C	NA	NA	0.0	0	137,150,0,1	1	1	0	0.82573322367	0	2	C,C	NA	NA	0.00347826437632	0	NA	NA	87,83,79,67	1	1	0	329.595966642	1	2	C,T	C,C	0.125	0.099122612939	0	g.108917C>T	0
chr1_ref_v2	109523	0	GA,G	0	0	56,71,0,0	1	1	0	2	GA,GA	NA	NA	0.0	0	78,75,30,27	1	1	0	36.9768821452	1	2	GA,GA	GA,G	0.5	0.11122563511	1	NA	NA	142,160,0,0	1	1	0	0.782902721814	0	2	GA,GA	NA	NA	0.0	0	NA	NA
chr1_ref_v2	110407	0	AAG,A	1	1	42,64,1,0	1	1	0	2	AAG,AAG	NA	NA	1.60898777009	0	122,166,2,1	1	1	1	0.72298286379	0	2	AAG,AAG	NA	NA	2.46794185344	0	NA	NA	66,80,60,55	1	1	0	84.5753789096	1	2	AAG,A	AAG,AAG	0.25	0.0495456066569	0	g.110408_110409delAG	0
chr1_ref_v2	110427	0	G,GA	1	1	51,83,0,2	1	1	0	2	G,G	NA	NA	0.41492550502	0	82,94,32,67	1	1	1	66.0600217433	1	2	G,GA	G,G	0.25	0.0171883334356	0	NA	NA	137,154,3,5	1	1	0	2.74184797953	0	2	G,G	NA	NA	0.952450590484	0	NA	NA
chr1_ref_v2	110458	0	T,C	0	0	43,80,7,11	1	1	0	2	T,T	T,C	0.25	0.0240975515791	1	118,168,0,0	1	1	1	8.36801156518	0	2	T,T	NA	NA	0.0	0	NA	NA	172,148,0,1	1	1	0	19.6113499897	0	2	T,T	NA	NA	0.00312012733624	0	NA	NA
chr1_ref_v2	115328	0	C,T	0	0	77,99,0,0	1	1	0	2	C,C	NA	NA	0.0	0	69,85,62,58	1	1	1	324.981505081	1	2	C,T	C,C	0.125	0.00185356864932	0	NA	NA	156,184,0,0	1	1	0	0.647122905534	0	2	C,C	NA	NA	0.0	0	NA	NA
chr1_ref_v2	117476	0	G,T	0	0	97,101,0,0	1	1	0	2	G,G	NA	NA	0.0	0	121,132,27,40	1	1	1	48.3448063329	1	2	G,G	G,T	0.5	0.230084580668	0	NA	NA	150,170,0,0	1	1	0	0.626684879571	0	2	G,G	NA	NA	0.0	0	NA	NA
chr1_ref_v2	118603	0	GA,G	1	1	103,81,1,0	1	1	0	2	GA,GA	NA	NA	0.00478169065328	0	131,101,37,42	1	1	1	57.6409137064	1	2	GA,GA	GA,G	0.5	0.0116996761354	0	NA	NA	193,168,1,0	1	1	0	0.774712485813	0	2	GA,GA	NA	NA	0.000926267869447	0	NA	NA
chr1_ref_v2	119294	0	C,T	0	0	78,90,0,0	1	1	0	2	C,C	NA	NA	0.0	0	98,111,34,43	1	1	0	56.1868378827	1	2	C,C	C,T	0.5	0.100083458557	1	NA	NA	151,182,0,0	1	1	0	0.468202758519	0	2	C,C	NA	NA	0.0	0	NA	NA
chr1_ref_v2	119710	0	A,G	0	0	103,98,0,0	1	1	0	2	A,A	NA	NA	0.0	0	124,108,29,35	1	1	0	45.8093801705	1	2	A,A	A,G	0.5	0.189241999639	1	NA	NA	149,139,0,0	1	1	0	0.410310566791	0	2	A,A	NA	NA	0.0	0	NA	NA
chr1_ref_v2	120035	0	A,G	0	0	79,74,0,0	1	1	0	2	A,A	NA	NA	0.0	0	88,89,27,27	1	1	0	35.433311592	1	2	A,A	A,G	0.5	0.0885533973414	1	NA	NA	136,149,0,0	1	1	0	0.995535006089	0	2	A,A	NA	NA	0.0	0	NA	NA
chr1_ref_v2	120475	0	C,T	0	0	69,72,0,0	1	1	0	2	C,C	NA	NA	0.0	0	84,107,31,34	1	1	0	42.3909836604	1	2	C,C	C,T	0.5	0.0207261305171	1	NA	NA	162,134,0,0	1	1	0	1.60260297323	0	2	C,C	NA	NA	0.0	0	NA	NA
chr1_ref_v2	120789	0	A,G	1	0	97,67,0,0	1	1	0	2	A,A	NA	NA	0.0	0	50,33,133,93	1	1	0	390.32617758	1	2	A,G	G,G	0.5	0.0969178971924	1	g.120789A>G	0	197,165,0,0	1	1	0	1.43335966072	0	2	A,A	NA	NA	0.0	0	NA	NA
chr1_ref_v2	121153	0	A,G	1	0	106,111,0,0	1	1	0	2	A,A	NA	NA	0.0	0	113,162,37,58	1	1	1	77.7854255852	1	2	A,A	A,G	0.5	0.0357180826021	0	NA	NA	153,170,0,0	1	1	0	0.519167247547	0	2	A,A	NA	NA	0.0	0	NA	NA
chr1_ref_v2	121199	0	G,T	1	0	102,122,0,0	1	1	0	2	G,G	NA	NA	0.0	0	42,58,102,137	1	1	1	409.814199891	1	2	G,T	T,T	0.5	0.227318922725	0	NA	NA	162,204,0,0	1	1	0	0.503072014927	0	2	G,G	NA	NA	0.0	0	NA	NA
chr1_ref_v2	121644	0	C,T	1	0	122,105,0,0	1	1	0	2	C,C	NA	NA	0.0	0	209,195,0,0	1	1	1	0.660129525929	0	2	C,C	NA	NA	0.0	0	NA	NA	109,81,88,89	1	1	0	352.943906581	1	2	C,T	NA	NA	0.0708743395867	0	g.121644C>T	0
chr1_ref_v2	123423	0	A,G	1	0	137,107,0,0	1	1	0	2	A,A	NA	NA	0.0	0	155,115,60,32	1	1	1	81.9277231399	1	2	A,A	A,G	0.5	0.0219789067188	0	NA	NA	196,183,0,0	1	1	0	1.36056354422	0	2	A,A	NA	NA	0.0	0	NA	NA
chr1_ref_v2	123987	0	G,A	0	0	87,101,0,0	1	1	0	2	G,G	NA	NA	0.0	0	124,144,0,0	1	1	1	0.396440525045	0	2	G,G	NA	NA	0.0	0	NA	NA	94,94,74,74	1	1	0	334.717125596	1	2	G,A	G,G	0.125	0.0120847392151	0	g.123987G>A	0
chr1_ref_v2	124054	0	CA,C	1	1	88,83,0,0	1	1	0	2	CA,CA	NA	NA	0.00196952654227	0	102,94,43,35	1	1	1	58.6119202584	1	2	CA,CA	CA,C	0.5	0.148919628388	0	NA	NA	159,158,0,0	1	1	0	0.49234005237	0	2	CA,CA	NA	NA	0.12510843606	0	NA	NA
chr1_ref_v2	125357	0	T,C	0	0	86,102,0,0	1	1	0	2	T,T	NA	NA	0.0	0	127,108,46,33	1	1	1	59.5766481455	1	2	T,T	T,C	0.5	0.00847462699097	0	NA	NA	175,145,0,0	1	1	0	3.19333820009	0	2	T,T	NA	NA	0.0	0	NA	NA
chr1_ref_v2	125653	0	T,C	0	0	80,66,0,0	1	1	0	2	T,T	NA	NA	0.0	0	26,48,94,110	1	1	1	369.158701266	1	2	T,C	C,C	0.5	0.0845573880281	0	NA	NA	164,169,0,0	1	1	0	1.6394545775	0	2	T,T	NA	NA	0.0	0	NA	NA
chr1_ref_v2	126592	0	CT,C,CTT	1	1	11,10,1,3,9,22	1	1	0	2	CT,CTT	CTT,CTT	0.5	0.160877233433	0	34,14,16,24,9,21	1	1	1	12.5638574205	1	2	CT,CTT	CT,C	0.25	0.137425802781	0	NA	NA	18,18,43,55,9,41	1	1	0	42.8526483589	1	2	C,CTT	C,C	0.125	0.658945483558	0	g.126593delT	0
chr1_ref_v2	127353	0	C,T	1	0	100,106,1,0	1	1	0	2	C,C	NA	NA	0.00484262447579	0	151,159,49,41	1	1	1	65.0863312888	1	2	C,C	C,T	0.5	0.138150338481	0	NA	NA	191,200,0,0	1	1	0	0.508108217688	0	2	C,C	NA	NA	0.0	0	NA	NA
chr1_ref_v2	127764	0	C,T	0	0	62,77,0,0	1	1	0	2	C,C	NA	NA	0.0	0	95,106,41,34	1	1	0	50.2669931514	1	2	C,C	C,T	0.5	0.112795494145	1	NA	NA	125,176,0,0	1	1	0	0.816141960544	0	2	C,C	NA	NA	0.0	0	NA	NA
chr1_ref_v2	127815	0	ATT,A,AT	1	1	7,8,7,5,28,20	1	1	0	2	ATT,AT	AT,AT	0.5	0.218583706809	0	44,29,5,1,27,18	1	1	0	16.0996381947	1	2	ATT,ATT	ATT,A	0.125	0.234899452338	0	g.127815_127817>T	1	4,7,44,61,41,40	1	1	0	25.772747639	1	2	A,AT	ATT,AT	0.125	0.447816714973	0	g.127816_127817delTT	0
chr1_ref_v2	127905	0	GA,G	1	1	68,62,4,13	1	1	0	2	GA,GA	NA	NA	0.235937113673	0	23,33,100,76	1	1	0	321.5641574	1	2	GA,G	G,G	0.5	0.00216817988638	1	g.127906delA	0	153,115,23,17	1	1	0	4.84407283507	0	2	GA,GA	NA	NA	0.762291143519	0	NA	NA
chr1_ref_v2	127945	0	TA,T	1	1	74,63,0,0	1	1	0	2	TA,TA	NA	NA	0.000638376816064	0	92,87,25,29	1	1	0	33.6423959244	1	2	TA,TA	TA,T	0.5	0.109412563942	1	NA	NA	168,128,0,0	1	1	0	0.733901883871	0	2	TA,TA	NA	NA	0.00183998562344	0	NA	NA
chr1_ref_v2	128206	0	C,T	1	0	64,99,0,0	1	1	0	2	C,C	NA	NA	0.0	0	100,97,29,36	1	1	0	45.544451939	1	2	C,C	C,T	0.5	0.0102041701742	1	NA	NA	117,152,0,0	1	1	0	1.06986095741	0	2	C,C	NA	NA	0.0	0	NA	NA
chr1_ref_v2	128390	0	C,T	0	0	70,87,0,0	1	1	0	2	C,C	NA	NA	0.0	0	92,89,27,28	1	1	0	36.5041722402	1	2	C,C	C,T	0.5	0.0925515573652	1	NA	NA	170,141,0,0	1	1	0	3.75665664516	0	2	C,C	NA	NA	0.0	0	NA	NA
chr1_ref_v2	129526	0	C,T	1	0	65,66,0,0	1	1	0	2	C,C	NA	NA	0.0	0	106,98,42,33	1	1	0	48.9731662007	1	2	C,C	C,T	0.5	0.0979804083602	1	NA	NA	172,156,0,0	1	1	0	0.783024587735	0	2	C,C	NA	NA	0.0	0	NA	NA
chr1_ref_v2	129638	0	A,G	1	0	61,51,0,0	1	1	0	2	A,A	NA	NA	0.0	0	95,91,21,32	1	1	0	30.5192548184	1	2	A,A	A,G	0.5	0.156842471493	1	NA	NA	170,158,0,0	1	1	0	0.742345833682	0	2	A,A	NA	NA	0.0	0	NA	NA
chr1_ref_v2	130501	0	CA,C	1	1	62,73,0,0	1	1	0	2	CA,CA	NA	NA	0.00639895058375	0	71,48,60,39	1	1	0	318.948192382	1	2	CA,C	CA,CA	0.125	0.0264729571701	0	g.130502delA	0	142,123,1,1	1	1	0	2.00415417067	0	2	CA,CA	NA	NA	1.2049552972	0	NA	NA
chr1_ref_v2	130632	0	C,T	0	0	63,84,0,0	1	1	0	2	C,C	NA	NA	0.0	0	86,127,35,29	1	1	0	40.923240798	1	2	C,C	C,T	0.5	0.103796793682	1	NA	NA	161,161,0,0	1	1	0	2.2795950359	0	2	C,C	NA	NA	0.0	0	NA	NA
chr1_ref_v2	131193	0	T,C	0	0	79,82,0,0	1	1	0	2	T,T	NA	NA	0.0	0	147,138,0,0	1	1	0	0.675281048411	0	2	T,T	NA	NA	0.0	0	NA	NA	109,72,92,72	1	1	0	340.126440509	1	2	T,C	NA	NA	0.0986306034416	0	g.131193T>C	0
chr1_ref_v2	131315	0	G,A	0	0	80,80,0,0	1	1	0	2	G,G	NA	NA	0.0	0	87,81,86,71	1	1	0	337.419548633	1	2	G,A	NA	NA	0.067718174055	0	g.131315G>A	0	186,206,0,0	1	1	0	0.778709747454	0	2	G,G	NA	NA	0.0	0	NA	NA
chr1_ref_v2	132697	0	C,T	0	0	87,101,0,0	1	1	0	2	C,C	NA	NA	0.0	0	109,129,43,38	1	1	1	59.5184890314	1	2	C,C	C,T	0.5	0.0207907696691	0	NA	NA	148,188,0,0	1	1	0	0.661406817357	0	2	C,C	NA	NA	0.0	0	NA	NA
chr1_ref_v2	132858	0	CA,C	1	1	54,57,7,8	1	1	0	2	CA,CA	CA,C	0.25	0.0708616125047	0	144,130,1,0	1	1	1	6.27894457715	0	2	CA,CA	NA	NA	0.0218011903043	0	NA	NA	162,130,2,0	1	1	0	7.31484206557	0	2	CA,CA	NA	NA	0.363101787469	0	NA	NA
chr1_ref_v2	133651	0	CA,C	0	0	83,92,0,0	1	1	0	2	CA,CA	NA	NA	0.0	0	123,150,0,0	1	1	0	0.639395596316	0	2	CA,CA	NA	NA	0.0	0	NA	NA	94,50,73,66	1	1	0	332.631571713	1	2	CA,C	NA	NA	0.0353393664453	0	g.133652delA	0
chr1_ref_v2	133715	0	C,T	0	0	70,72,0,0	1	1	0	2	C,C	NA	NA	0.0	0	113,136,0,0	1	1	0	0.92785479219	0	2	C,C	NA	NA	0.0	0	NA	NA	99,75,56,71	1	1	0	324.28800941	1	2	C,T	C,C	0.125	0.063553784475	0	g.133715C>T	0
chr1_ref_v2	135874	0	C,T	0	0	105,109,0,0	1	1	0	2	C,C	NA	NA	0.0	0	132,108,53,32	1	1	0	70.96258963	1	2	C,C	C,T	0.5	0.0606246218164	1	NA	NA	188,172,0,1	1	1	0	0.870625837024	0	2	C,C	NA	NA	0.00277392688273	0	NA	NA
chr1_ref_v2	137089	0	A,G	0	0	108,106,0,0	1	1	0	2	A,A	NA	NA	0.0	0	133,116,48,41	1	1	1	70.0569412538	1	2	A,A	A,G	0.5	0.0697957619355	0	NA	NA	199,188,0,0	1	1	0	0.46378764253	0	2	A,A	NA	NA	0.0	0	NA	NA
chr1_ref_v2	138972	0	A,AT	1	1	42,64,0,0	1	1	0	2	A,A	NA	NA	0.0161437634219	0	81,76,23,20	1	1	0	22.9294002283	1	2	A,A	A,AT	0.5	0.175025749742	1	NA	NA	104,139,0,0	1	1	0	0.77063657015	0	2	A,A	NA	NA	1.09298885681	0	NA	NA
chr1_ref_v2	139116	0	GTA,G	1	1	56,68,1,0	1	1	0	2	GTA,GTA	NA	NA	0.00151456239737	0	73,121,0,1	1	1	0	1.77344230157	0	2	GTA,GTA	NA	NA	0.00301124601443	0	NA	NA	51,73,40,47	1	1	0	67.3159501275	1	2	GTA,G	GTA,GTA	0.25	0.123962140442	0	g.139117_139118delTA	0
chr1_ref_v2	139245	0	A,G	0	0	76,42,0,0	1	1	0	2	A,A	NA	NA	0.0	0	21,28,83,47	1	1	0	334.607426298	1	2	A,G	G,G	0.5	0.122898136323	1	g.139245A>G	0	131,98,0,0	1	1	0	1.87638254275	0	2	A,A	NA	NA	0.0	0	NA	NA
chr1_ref_v2	140742	0	T,A	0	0	0,0,0,0	0	0	1	2	NA	NA	NA	NA	0	0,0,0,0	0	0	1	0.0	0	2	NA	NA	NA	NA	0	NA	NA	0,0,3,0	0	0	1	0.0	0	2	NA	NA	NA	NA	0	NA	NA
chr1_ref_v2	141225	0	A,G	1	0	99,86,0,0	1	1	0	2	A,A	NA	NA	0.0	0	36,41,123,132	1	1	1	413.287751959	1	2	A,G	G,G	0.5	0.0988458346366	0	NA	NA	182,182,0,0	1	1	0	1.01631704427	0	2	A,A	NA	NA	0.0	0	NA	NA
chr1_ref_v2	141269	0	T,A	0	0	86,85,0,0	1	1	0	2	T,T	NA	NA	0.0	0	139,147,0,0	1	1	1	0.534585040213	0	2	T,T	NA	NA	0.0	0	NA	NA	82,94,77,55	1	1	0	328.940060449	1	2	T,A	T,T	0.125	0.0363676441709	0	g.141269T>A	0
chr1_ref_v2	141446	0	GA,G	1	1	80,70,0,1	1	1	0	2	GA,GA	NA	NA	0.0060061659026	0	107,80,24,30	1	1	1	34.875143756	1	2	GA,GA	GA,G	0.5	0.153135374956	0	NA	NA	137,120,0,0	1	1	0	0.489038078636	0	2	GA,GA	NA	NA	0.00183998562344	0	NA	NA
chr1_ref_v2	142010	0	CT,C	1	1	67,85,14,12	1	1	0	2	CT,CT	NA	NA	0.0476167133022	0	42,36,120,100	1	1	1	314.948868069	1	2	CT,C	C,C	0.5	0.153696085755	0	NA	NA	20,23,162,152	1	1	0	327.83752022	1	2	C,C	CT,C	0.25	0.00188515334301	0	g.142011delT,g.142011delT	0,1
chr1_ref_v2	142389	0	A,G	0	0	104,47,0,0	1	1	0	2	A,A	NA	NA	0.0	0	85,51,82,57	1	1	1	332.40755696	1	2	A,G	NA	NA	0.0218190473946	0	NA	NA	172,138,0,0	1	1	0	6.50131761052	0	2	A,A	NA	NA	0.0	0	NA	NA
chr1_ref_v2	142585	0	G,A	1	0	76,83,0,0	1	1	0	2	G,G	NA	NA	0.0	0	132,115,0,0	1	1	1	1.38719361396	0	2	G,G	NA	NA	0.0	0	NA	NA	100,98,85,78	1	1	0	337.398744802	1	2	G,A	G,G	0.125	0.0567975983931	0	g.142585G>A	0
chr1_ref_v2	142977	0	TA,T	1	1	121,72,3,2	1	1	0	2	TA,TA	NA	NA	0.93546862308	0	43,24,130,93	1	1	1	360.094670375	1	2	TA,T	T,T	0.5	0.0911719828458	0	NA	NA	178,129,2,1	1	1	0	1.51549210166	0	2	TA,TA	NA	NA	0.946608110697	0	NA	NA
chr1_ref_v2	143287	0	GA,G	1	1	4,3,58,60	1	1	0	2	G,G	NA	NA	0.166693986362	0	94,99,4,8	1	1	0	334.026232738	1	2	GA,GA	NA	NA	1.65166900275	0	g.143287_143289>A,g.143287_143289>A	0,1	14,23,131,118	1	1	0	6.34083127762	0	2	G,G	GA,G	0.25	0.0797727330512	0	NA	NA
chr1_ref_v2	143915	0	A,G	1	0	86,68,0,0	1	1	0	2	A,A	NA	NA	0.0	0	116,117,34,26	1	1	0	37.4714899132	1	2	A,A	A,G	0.5	0.258081602675	1	NA	NA	220,143,1,0	1	1	0	1.3762774272	0	2	A,A	NA	NA	0.00275103337189	0	NA	NA
chr1_ref_v2	145127	0	A,G	1	0	76,101,1,0	1	1	0	2	A,A	NA	NA	0.00563381771826	0	110,125,24,46	1	1	0	53.4741723017	1	2	A,A	A,G	0.5	0.112477983427	1	NA	NA	135,183,0,0	1	1	0	0.510393179779	0	2	A,A	NA	NA	0.0	0	NA	NA
chr1_ref_v2	145912	0	C,T	0	0	104,96,0,0	1	1	0	2	C,C	NA	NA	0.0	0	101,103,29,33	1	1	1	45.7487712208	1	2	C,C	C,T	0.5	0.092373320131	0	NA	NA	148,152,0,0	1	1	0	0.722394817696	0	2	C,C	NA	NA	0.0	0	NA	NA
chr1_ref_v2	148643	0	CT,C	1	1	79,53,7,8	1	1	0	2	CT,CT	CT,C	0.25	0.23381845635	0	204,107,0,0	1	1	1	7.81798272373	0	2	CT,CT	NA	NA	0.00248112113215	0	NA	NA	186,145,0,0	1	1	0	6.97159747075	0	2	CT,CT	NA	NA	0.00183998562344	0	NA	NA
chr1_ref_v2	148859	0	CT,C	1	1	87,117,0,0	1	1	0	2	CT,CT	NA	NA	0.000638376816064	0	103,170,37,59	1	1	1	77.3289716373	1	2	CT,CT	CT,C	0.5	0.0438655916176	0	NA	NA	152,190,0,0	1	1	0	0.584590472225	0	2	CT,CT	NA	NA	0.00183998562344	0	NA	NA
chr1_ref_v2	149673	0	G,A	0	0	115,85,0,0	1	1	0	2	G,G	NA	NA	0.0	0	106,81,100,62	1	1	1	346.411482651	1	2	G,A	G,G	0.125	0.107802146659	0	NA	NA	195,183,0,0	1	1	0	1.9703425041	0	2	G,G	NA	NA	0.0	0	NA	NA
chr1_ref_v2	149725	0	A,G	1	0	106,84,17,10	1	1	0	2	A,A	A,G	0.25	0.00527705710084	1	214,172,0,0	1	1	1	9.96142328049	1	2	A,A	NA	NA	0.0	0	NA	NA	184,188,0,0	1	1	0	11.0729296826	0	2	A,A	NA	NA	0.0	0	NA	NA
chr1_ref_v2	150259	0	AC,A	1	1	68,96,0,0	1	1	0	2	AC,AC	NA	NA	0.000115658350939	0	39,58,102,76	1	1	1	356.046689016	1	2	AC,A	A,A	0.25	0.0957648684705	0	NA	NA	140,184,0,0	1	1	0	0.567157440347	0	2	AC,AC	NA	NA	0.000167126711524	0	NA	NA
chr1_ref_v2	150545	0	A,C	1	0	103,97,0,1	1	1	0	2	A,A	NA	NA	0.00498754151104	0	121,118,24,46	1	1	1	55.9149657196	1	2	A,A	A,C	0.5	0.129356021214	0	NA	NA	203,197,0,0	1	1	0	0.55026135858	0	2	A,A	NA	NA	0.0	0	NA	NA
chr1_ref_v2	151330	0	CT,C	1	1	96,52,2,0	1	1	0	2	CT,CT	NA	NA	0.412489177857	0	90,32,23,9	1	1	1	18.6023063708	1	2	CT,CT	CT,C	0.5	0.316578799802	0	NA	NA	141,69,1,1	1	1	0	0.627934796365	0	2	CT,CT	NA	NA	0.972333001936	0	NA	NA
chr1_ref_v2	151458	0	G,A	0	0	88,125,0,0	1	1	0	2	G,G	NA	NA	0.0	0	87,99,25,38	1	1	1	51.7055013575	1	2	G,G	G,A	0.5	0.0160003413464	0	NA	NA	162,155,0,0	1	1	0	3.71856023412	0	2	G,G	NA	NA	0.0	0	NA	NA
chr1_ref_v2	151817	0	CTT,C,CT	1	1	24,25,8,8,11,14	1	1	0	2	CTT,CTT	CTT,C	0.5	0.42426918666	1	31,26,8,11,28,25	1	1	1	2.90598780167	0	2	CTT,CTT	CTT,C	0.25	0.316681842681	0	NA	NA	19,19,35,31,40,48	1	1	0	7.56396066138	0	2	CTT,CT	C,CT	0.125	0.0854156949346	0	NA	NA
chr1_ref_v2	152363	0	A,G	0	0	97,106,0,0	1	1	0	2	A,A	NA	NA	0.0	0	182,186,0,0	1	1	1	0.570949844072	0	2	A,A	NA	NA	0.0	0	NA	NA	113,102,77,80	1	1	0	338.509069426	1	2	A,G	A,A	0.125	0.0630777944984	0	g.152363A>G	0
chr1_ref_v2	152628	0	G,A	0	0	94,94,0,0	1	1	0	2	G,G	NA	NA	0.0	0	70,78,78,65	1	1	1	335.588102064	1	2	G,A	NA	NA	0.0343676435042	0	NA	NA	171,190,0,0	1	1	0	0.771824365214	0	2	G,G	NA	NA	0.0	0	NA	NA
chr1_ref_v2	153817	0	T,G	0	0	101,89,0,0	1	1	0	2	T,T	NA	NA	0.0	0	162,138,0,0	1	1	1	0.436255541428	0	2	T,T	NA	NA	0.0	0	NA	NA	101,84,88,78	1	1	0	343.550183303	1	2	T,G	NA	NA	0.108368036722	0	g.153817T>G	0
chr1_ref_v2	154009	0	G,A	0	0	87,72,7,14	1	1	0	2	G,G	G,A	0.25	0.0784716154415	1	126,156,1,0	1	1	1	9.28122491832	0	2	G,G	NA	NA	0.00353982670512	0	NA	NA	150,204,0,0	1	1	0	14.2445095372	0	2	G,G	NA	NA	0.0	0	NA	NA
chr1_ref_v2	154328	0	T,C	1	0	108,84,0,0	1	1	0	2	T,T	NA	NA	0.0	0	98,140,30,27	1	1	1	38.303086099	1	2	T,T	T,C	0.5	0.330607117169	0	NA	NA	159,187,0,0	1	1	0	4.27466212745	0	2	T,T	NA	NA	0.0	0	NA	NA
chr1_ref_v2	154529	0	GT,G	1	1	60,47,6,4	1	1	0	2	GT,GT	NA	NA	0.0999855213951	0	79,64,42,25	1	1	1	15.6894036117	1	2	GT,GT	GT,G	0.5	0.211122938017	0	NA	NA	85,79,62,66	1	1	0	40.5150204321	1	2	GT,GT	GT,G	0.5	0.0639023583574	1	NA	NA
chr1_ref_v2	154776	0	A,G	1	0	95,84,0,0	1	1	0	2	A,A	NA	NA	0.0	0	184,126,0,0	1	1	1	1.86217365647	0	2	A,A	NA	NA	0.0	0	NA	NA	96,67,65,61	1	1	0	326.828494162	1	2	A,G	A,A	0.125	0.00615386557438	0	g.154776A>G	0
chr1_ref_v2	156405	0	GT,G	1	1	101,113,2,4	1	1	0	2	GT,GT	NA	NA	0.566363145797	0	71,74,65,56	1	1	1	318.258777761	1	2	GT,G	GT,GT	0.25	0.109086447987	0	NA	NA	115,144,2,4	1	1	0	0.745504753024	0	2	GT,GT	NA	NA	1.98260918309	0	NA	NA
chr1_ref_v2	159439	0	A,G	0	0	90,95,0,1	1	1	0	2	A,A	NA	NA	0.00539084863488	0	104,128,35,40	1	1	0	54.0545736593	1	2	A,A	A,G	0.5	0.0306369694619	1	NA	NA	140,195,0,0	1	1	0	2.36140862929	0	2	A,A	NA	NA	0.0	0	NA	NA
chr1_ref_v2	159715	0	GA,G	1	1	87,79,0,0	1	1	0	2	GA,GA	NA	NA	0.00639895058375	0	114,100,40,30	1	1	0	49.3603694146	1	2	GA,GA	GA,G	0.5	0.0957744308411	1	NA	NA	162,140,1,0	1	1	0	0.451072283796	0	2	GA,GA	NA	NA	1.33565248859	0	NA	NA
chr1_ref_v2	168482	0	T,C	0	0	74,84,0,0	1	1	0	2	T,T	NA	NA	0.0	0	111,77,27,31	1	1	1	39.0843408876	1	2	T,T	T,C	0.5	0.0773866636154	0	NA	NA	150,146,0,0	1	1	0	0.99715155976	0	2	T,T	NA	NA	0.0	0	NA	NA
chr1_ref_v2	169368	0	C,T	0	0	88,74,0,0	1	1	0	2	C,C	NA	NA	0.0	0	100,78,95,70	1	1	1	341.510559963	1	2	C,T	NA	NA	0.0758380763915	0	NA	NA	215,187,0,0	1	1	0	0.453059693593	0	2	C,C	NA	NA	0.0	0	NA	NA
chr1_ref_v2	169592	0	A,G	0	0	73,99,0,1	1	1	0	2	A,A	NA	NA	0.00579711768433	0	109,114,31,26	1	1	1	37.1237361403	1	2	A,A	A,G	0.5	0.265508214957	0	NA	NA	156,180,0,0	1	1	0	1.2372888083	0	2	A,A	NA	NA	0.0	0	NA	NA
chr1_ref_v2	170340	0	A,G	0	0	123,109,0,0	1	1	0	2	A,A	NA	NA	0.0	0	51,44,145,124	1	1	1	434.802304376	1	2	A,G	G,G	0.5	0.0577778006668	0	NA	NA	210,200,0,0	1	1	0	0.61604723811	0	2	A,A	NA	NA	0.0	0	NA	NA
chr1_ref_v2	171384	0	C,T	0	0	87,120,0,0	1	1	0	2	C,C	NA	NA	0.0	0	147,150,0,0	1	1	1	2.32689107688	0	2	C,C	NA	NA	0.0	0	NA	NA	90,90,66,80	1	1	0	336.597573315	1	2	C,T	C,C	0.125	0.041964199099	0	g.171384C>T	0
chr1_ref_v2	171578	0	TA,T	1	1	86,91,3,0	1	1	0	2	TA,TA	NA	NA	0.782001971457	0	132,144,9,6	1	1	1	2.58523287807	0	2	TA,TA	NA	NA	0.737162187327	0	NA	NA	95,85,90,73	1	1	0	329.615714204	1	2	TA,T	TA,TA	0.25	0.0771968457225	0	g.171579delA	0
chr1_ref_v2	171720	0	GA,G	1	1	64,86,8,15	1	1	0	2	GA,GA	GA,G	0.25	0.247738768619	0	92,155,1,4	1	1	1	5.51931319385	0	2	GA,GA	NA	NA	1.72476194691	0	NA	NA	77,101,63,83	1	1	0	29.9676988616	1	2	GA,G	GA,GA	0.25	0.0217734327778	0	g.171721delA	0
chr1_ref_v2	173952	0	G,A	0	0	86,72,0,0	1	1	0	2	G,G	NA	NA	0.0	0	125,96,35,27	1	1	1	40.4116928632	1	2	G,G	G,A	0.5	0.172416027805	0	NA	NA	149,121,0,0	1	1	0	0.424278014368	0	2	G,G	NA	NA	0.0	0	NA	NA
chr1_ref_v2	174139	0	G,A	1	0	72,85,0,0	1	1	0	2	G,G	NA	NA	0.0	0	144,138,39,41	1	1	1	50.4914979996	1	2	G,G	G,A	0.5	0.161268147596	0	NA	NA	192,144,0,0	1	1	0	4.81197051941	0	2	G,G	NA	NA	0.0	0	NA	NA
chr1_ref_v2	174389	0	C,T	1	0	86,74,0,1	1	1	0	2	C,C	NA	NA	0.00623054975064	0	40,43,134,88	1	1	0	388.50379554	1	2	C,T	T,T	0.5	0.114775514592	1	g.174389C>T	0	191,162,0,0	1	1	0	0.54219604997	0	2	C,C	NA	NA	0.0	0	NA	NA
chr1_ref_v2	176292	0	CT,C	1	1	90,59,7,2	1	1	0	2	CT,CT	NA	NA	0.536463508536	0	141,75,14,6	1	1	0	1.34795521986	0	2	CT,CT	NA	NA	0.799007568981	0	NA	NA	90,39,108,51	1	1	0	317.773678655	1	2	CT,C	CT,CT	0.125	0.0237250304805	0	g.176293delT	0
chr1_ref_v2	176636	0	T,C	0	0	38,44,0,0	1	1	0	2	T,T	NA	NA	0.0	0	46,41,18,9	1	1	0	15.6549360262	1	2	T,T	T,C	0.5	0.0714589639821	1	NA	NA	118,130,0,0	1	1	0	0.46299507049	0	2	T,T	NA	NA	0.0	0	NA	NA
chr1_ref_v2	177229	0	G,A	0	0	109,79,0,0	1	1	0	2	G,G	NA	NA	0.0	0	175,142,0,0	1	1	0	0.770161596717	0	2	G,G	NA	NA	0.0	0	NA	NA	91,79,89,63	1	1	0	339.498168916	1	2	G,A	NA	NA	0.111917916204	0	g.177229G>A	0
chr1_ref_v2	177755	0	G,A	1	0	84,109,0,0	1	1	0	2	G,G	NA	NA	0.0	0	46,31,142,99	1	1	0	410.439737482	1	2	G,A	A,A	0.5	0.0423792229689	1	g.177755G>A	0	176,158,0,0	1	1	0	3.44911932911	0	2	G,G	NA	NA	0.0	0	NA	NA
chr1_ref_v2	178657	0	G,A	0	0	89,108,0,0	1	1	0	2	G,G	NA	NA	0.0	0	151,172,1,0	1	1	1	0.510966832363	0	2	G,G	NA	NA	0.00309119256967	0	NA	NA	92,106,70,78	1	1	0	335.136713202	1	2	G,A	G,G	0.125	0.0397403286495	0	g.178657G>A	0
chr1_ref_v2	179692	0	GT,G	1	1	96,90,2,0	1	1	0	2	GT,GT	NA	NA	0.409761446641	0	113,101,39,30	1	1	1	42.2191832295	1	2	GT,GT	GT,G	0.5	0.110163168293	0	NA	NA	161,145,0,0	1	1	0	0.720318797843	0	2	GT,GT	NA	NA	1.34881057317	0	NA	NA
chr1_ref_v2	179742	0	G,A	0	0	120,98,0,0	1	1	0	2	G,G	NA	NA	0.0	0	129,138,46,45	1	1	1	70.5597162576	1	2	G,G	G,A	0.5	0.0222231367847	0	NA	NA	177,189,0,0	1	1	0	2.28433389341	0	2	G,G	NA	NA	0.0	0	NA	NA
chr1_ref_v2	179984	0	G,T	0	0	46,47,31,37	1	1	0	2	G,T	G,G	0.125	0.0617773596962	0	135,106,0,0	1	1	0	308.255499137	1	2	G,G	NA	NA	0.0	0	g.179983_179985T>G	1	176,173,0,0	1	1	0	308.493486128	1	2	G,G	NA	NA	0.0	0	g.179983_179985T>G	1
chr1_ref_v2	180156	0	G,T	0	0	98,68,1,0	1	1	0	2	G,G	NA	NA	0.00600602406021	0	104,142,0,0	1	1	0	7.58935165824	0	2	G,G	NA	NA	0.0	0	NA	NA	99,109,60,68	1	1	0	324.738351188	1	2	G,T	G,G	0.25	0.0253178079843	0	g.180156G>T	0
chr1_ref_v2	180244	0	G,A	1	0	74,77,0,0	1	1	0	2	G,G	NA	NA	0.0	0	84,92,46,37	1	1	0	62.395691038	1	2	G,A	G,G	0.25	0.240817763476	0	g.180244G>A	0	147,167,0,0	1	1	0	0.636621454516	0	2	G,G	NA	NA	0.0	0	NA	NA
chr1_ref_v2	180730	0	AT,A	1	1	82,105,0,0	1	1	0	2	AT,AT	NA	NA	0.000638376816064	0	107,101,35,32	1	1	0	48.7147564713	1	2	AT,AT	AT,A	0.5	0.0438562649757	1	NA	NA	164,185,0,0	1	1	0	0.894880795261	0	2	AT,AT	NA	NA	0.00183998562344	0	NA	NA
chr1_ref_v2	181804	0	G,T	0	0	41,38,42,40	1	1	0	2	G,T	NA	NA	0.0372713947972	0	119,103,0,0	1	1	0	308.475522265	1	2	G,G	NA	NA	0.0	0	g.181803_181805T>G	1	78,84,78,51	1	1	0	1.76755653614	0	2	G,T	G,G	0.125	0.0235304974102	0	NA	NA
chr1_ref_v2	181909	0	C,T	0	0	77,86,0,0	1	1	0	2	C,C	NA	NA	0.0	0	119,126,1,0	1	1	0	0.445709729937	0	2	C,C	NA	NA	0.00407332538764	0	NA	NA	80,74,68,63	1	1	0	327.865620469	1	2	C,T	C,C	0.125	0.0895591490684	0	g.181909C>T	0
chr1_ref_v2	182256	0	T,C	1	0	58,79,0,0	1	1	0	2	T,T	NA	NA	0.0	0	83,82,28,29	1	1	0	37.1727277507	1	2	T,T	T,C	0.5	0.0357180826021	1	NA	NA	156,128,0,0	1	1	0	5.04749250828	0	2	T,T	NA	NA	0.0	0	NA	NA
chr1_ref_v2	183331	0	GA,G	1	1	25,28,0,1	1	1	0	2	GA,GA	NA	NA	1.00688651292	0	38,30,0,0	1	1	0	1.17571135003	0	2	GA,GA	NA	NA	1.94582195947	0	NA	NA	4,0,13,4	1	1	1	20.3551553953	1	2	GA,G	G,G	0.5	0.127298196713	0	NA	NA
chr1_ref_v2	184243	0	A,G	1	0	93,69,0,0	1	1	0	2	A,A	NA	NA	0.0	0	116,123,0,0	1	1	0	2.53986998383	0	2	A,A	NA	NA	0.0	0	NA	NA	72,80,74,59	1	1	0	329.152883607	1	2	A,G	A,A	0.125	0.117783035656	0	g.184243A>G	0
chr1_ref_v2	185177	0	G,A	0	0	87,75,0,0	1	1	0	2	G,G	NA	NA	0.0	0	129,147,0,0	1	1	1	1.96803011752	0	2	G,G	NA	NA	0.0	0	NA	NA	88,87,69,66	1	1	0	328.061052161	1	2	G,A	G,G	0.125	0.00819676720418	0	g.185177G>A	0
chr1_ref_v2	186791	0	C,T	1	0	94,80,0,0	1	1	0	2	C,C	NA	NA	0.0	0	111,117,0,0	1	1	0	1.24167081904	0	2	C,C	NA	NA	0.0	0	NA	NA	89,78,56,57	1	1	0	322.006535755	1	2	C,T	C,C	0.25	0.120219630062	0	g.186791C>T	0
chr1_ref_v2	187434	0	GT,G	1	1	34,19,0,0	1	1	1	2	GT,GT	NA	NA	0.00196952654227	0	50,28,0,0	1	1	1	0.370809890248	0	2	GT,GT	NA	NA	0.00743246087101	0	NA	NA	63,46,12,0	1	1	1	5.54111178196	0	2	GT,GT	GT,G	0.25	0.235472113842	0	NA	NA
chr1_ref_v2	189311	1	G,A	1	0	76,71,0,1	1	1	1	2	NA	NA	NA	NA	0	92,89,28,9	1	1	0	26.8776485758	1	2	NA	NA	NA	NA	0	NA	NA	130,121,0,0	1	1	0	0.489179019369	0	2	NA	NA	NA	NA	0	NA	NA
chr1_ref_v2	190036	0	C,A	0	0	41,25,0,1	1	1	1	2	C,C	NA	NA	0.0150378773645	0	80,62,26,22	1	1	0	21.1558987516	1	2	C,C	C,A	0.5	0.0139862419747	1	NA	NA	124,102,0,0	1	1	0	2.12329110239	0	2	C,C	NA	NA	0.0	0	NA	NA
chr1_ref_v2	191067	0	A,ATCG	1	1	0,0,24,33	1	1	0	2	ATCG,ATCG	NA	NA	0.00102577459604	0	0,0,65,36	1	1	0	5.49899054154	0	2	ATCG,ATCG	NA	NA	0.00132403258598	0	NA	NA	0,0,91,73	1	1	0	3.48300695639	0	2	ATCG,ATCG	NA	NA	0.00137270464408	0	NA	NA
chr1_ref_v2	192262	0	CAA,C,CA,CAAA	1	1	33,23,0,1,1,3,7,7	1	1	0	2	CAA,CAA	CAA,CAAA	0.5	1.7481369978	0	61,34,1,0,9,8,1,7	1	1	0	4.69833529947	0	2	CAA,CAA	NA	NA	1.41664366765	0	NA	NA	37,4,75,69,69,28,1,1	1	1	0	322.257855672	1	2	C,CA	CAA,CA	0.25	0.674507295031	0	g.192263_192264delAA,g.192263delA	0,0
chr1_ref_v2	193731	0	T,TATG	1	1	1,1,98,32	1	1	0	2	TATG,TATG	NA	NA	0.0112206319239	0	1,2,114,99	1	1	0	11.6971981038	0	2	TATG,TATG	NA	NA	0.413792892494	0	NA	NA	0,2,160,99	1	1	0	6.332344992	0	2	TATG,TATG	NA	NA	0.407440611781	0	NA	NA
chr1_ref_v2	195209	0	G,A	1	0	75,79,0,0	1	1	0	2	G,G	NA	NA	0.0	0	86,111,29,30	1	1	0	38.3514109769	1	2	G,G	G,A	0.5	0.107053996164	1	NA	NA	159,148,0,0	1	1	0	0.823532711786	0	2	G,G	NA	NA	0.0	0	NA	NA
chr1_ref_v2	196053	0	T,C	0	0	81,104,1,0	1	1	0	2	T,T	NA	NA	0.00539084863488	0	71,60,82,58	1	1	0	336.522088721	1	2	T,C	NA	NA	0.0664450994082	0	g.196053T>C	0	172,160,0,0	1	1	0	2.91725104881	0	2	T,T	NA	NA	0.0	0	NA	NA
chr1_ref_v2	196136	0	T,C	0	0	106,60,0,0	1	1	0	2	T,T	NA	NA	0.0	0	62,23,132,58	1	1	0	379.978131156	1	2	T,C	C,C	0.25	0.293547191904	1	g.196136T>C	0	195,120,0,0	1	1	0	0.607432473116	0	2	T,T	NA	NA	0.0	0	NA	NA
chr1_ref_v2	196170	0	CA,C	1	1	102,73,4,1	1	1	0	2	CA,CA	NA	NA	0.547494661492	0	167,139,4,1	1	1	1	1.11764749706	0	2	CA,CA	NA	NA	1.93895871223	0	NA	NA	87,79,89,64	1	1	0	324.426990803	1	2	CA,C	CA,CA	0.25	0.0948536288418	0	g.196171delA	0
chr1_ref_v2	196332	0	T,C	1	0	98,67,0,22	1	1	0	2	T,T	T,C	0.25	0.0245411089161	0	107,104,40,64	1	1	1	41.5240435181	1	2	T,C	T,T	0.25	0.196641610569	0	NA	NA	162,147,0,29	1	1	0	2.70289969654	0	2	T,T	T,C	0.125	0.375906305867	0	NA	NA
chr1_ref_v2	197310	0	C,T	1	0	90,110,0,1	1	1	0	2	C,C	NA	NA	0.00498754151104	0	114,148,0,0	1	1	1	0.562703554764	0	2	C,C	NA	NA	0.0	0	NA	NA	70,103,69,90	1	1	0	343.249497539	1	2	C,T	NA	NA	0.0843873922775	0	g.197310C>T	0
chr1_ref_v2	197673	0	A,C	1	0	74,90,0,0	1	1	0	2	A,A	NA	NA	0.0	0	160,143,0,0	1	1	1	2.42316413081	0	2	A,A	NA	NA	0.0	0	NA	NA	84,83,67,73	1	1	0	330.57755281	1	2	A,C	A,A	0.125	0.0749630384735	0	g.197673A>C	0
chr1_ref_v2	198259	0	C,A	1	0	5,5,37,54	1	1	0	2	A,A	C,A	0.25	0.262364264467	0	7,5,69,94	1	1	0	0.681733835385	0	2	A,A	C,A	0.125	0.0992066500834	0	NA	NA	5,3,76,154	1	1	0	3.68616698136	0	2	A,A	C,A	0.125	0.650587566141	0	NA	NA
chr1_ref_v2	198268	0	C,T	1	0	6,6,33,47	1	1	0	2	T,T	C,T	0.25	0.0487901641694	0	11,10,65,91	1	1	0	0.473440218311	0	2	T,T	C,T	0.25	0.0594234204708	1	NA	NA	7,6,73,149	1	1	0	4.12318574958	0	2	T,T	C,T	0.125	0.129677823309	0	NA	NA
chr1_ref_v2	198273	0	G,A	0	0	6,7,29,43	1	1	0	2	A,A	G,A	0.25	0.234193387501	0	12,15,62,93	1	1	0	0.423128433665	0	2	A,A	G,A	0.25	0.19832189814	1	NA	NA	8,7,67,146	1	1	0	4.64625697241	0	2	A,A	G,A	0.125	0.054808236495	0	NA	NA
chr1_ref_v2	198293	0	G,A	0	0	15,16,16,43	1	1	0	2	G,A	A,A	0.25	0.132724615655	0	32,35,44,101	1	1	0	0.869780677423	0	2	G,A	A,A	0.25	0.261215499264	0	NA	NA	33,15,40,129	1	1	0	3.66707223458	0	2	A,A	G,A	0.5	0.160085415347	1	NA	NA
chr1_ref_v2	198300	0	A,G	1	0	15,18,12,55	1	1	0	2	A,G	G,G	0.25	0.197359434158	0	35,35,35,114	1	1	0	1.32355765973	0	2	A,G	G,G	0.25	0.24462544013	0	NA	NA	33,17,33,128	1	1	0	1.91630363337	0	2	G,G	A,G	0.5	0.0707690708882	1	NA	NA
chr1_ref_v2	198329	0	T,TTGAATTAAGGTTTGGAATA,TTGAATTAAAGTTTGAAATA	0	0	0,0,4,32,29,12	1	1	0	2	TTGAATTAAGGTTTGGAATA,TTGAATTAAAGTTTGAAATA	TTGAATTAAAGTTTGAAATA,TTGAATTAAAGTTTGAAATA	0.125	0.121261300033	0	0,0,5,76,50,48	1	1	0	4.12366768393	0	2	TTGAATTAAGGTTTGGAATA,TTGAATTAAAGTTTGAAATA	TTGAATTAAAGTTTGAAATA,TTGAATTAAAGTTTGAAATA	0.125	0.0607961042828	0	NA	NA	0,0,6,78,60,26	1	1	0	0.845838192051	0	2	TTGAATTAAGGTTTGGAATA,TTGAATTAAAGTTTGAAATA	NA	NA	0.0235304974102	0	NA	NA
chr1_ref_v2	198379	0	C,CG	1	0	0,0,80,35	1	1	0	2	CG,CG	NA	NA	0.0	0	0,0,146,84	1	1	0	1.57763159649	0	2	CG,CG	NA	NA	0.0	0	NA	NA	0,0,142,99	1	1	0	3.62406191571	0	2	CG,CG	NA	NA	0.0	0	NA	NA
chr1_ref_v2	198380	0	A,AG	1	0	0,0,81,37	1	1	0	2	AG,AG	NA	NA	0.0	0	0,0,149,87	1	1	0	1.40453507234	0	2	AG,AG	NA	NA	0.0	0	NA	NA	0,0,144,100	1	1	0	3.10226024888	0	2	AG,AG	NA	NA	0.0	0	NA	NA
chr1_ref_v2	198585	0	A,AAAAATGCGTAAAAAGAAAGAAGACGTC	0	0	0,0,44,68	1	1	0	2	AAAAATGCGTAAAAAGAAAGAAGACGTC,AAAAATGCGTAAAAAGAAAGAAGACGTC	NA	NA	0.0	0	0,0,99,138	1	1	0	0.635840684506	0	2	AAAAATGCGTAAAAAGAAAGAAGACGTC,AAAAATGCGTAAAAAGAAAGAAGACGTC	NA	NA	0.0	0	NA	NA	0,0,109,121	1	1	0	2.16651108033	0	2	AAAAATGCGTAAAAAGAAAGAAGACGTC,AAAAATGCGTAAAAAGAAAGAAGACGTC	NA	NA	0.0	0	NA	NA
chr1_ref_v2	198636	0	C,T	0	0	0,0,11,62	1	1	1	2	T,T	NA	NA	0.0	0	0,0,43,137	1	1	0	2.95244189872	0	2	T,T	NA	NA	0.0	0	NA	NA	0,0,57,160	1	1	1	4.92932233176	0	2	T,T	NA	NA	0.0	0	NA	NA
chr1_ref_v2	198637	0	A,ATCCTTGAATAACGAACTTT	0	0	0,0,11,62	1	1	1	2	ATCCTTGAATAACGAACTTT,ATCCTTGAATAACGAACTTT	NA	NA	0.0	0	0,0,41,134	1	1	0	2.67463531641	0	2	ATCCTTGAATAACGAACTTT,ATCCTTGAATAACGAACTTT	NA	NA	0.0	0	NA	NA	0,0,54,158	1	1	1	4.30923502613	0	2	ATCCTTGAATAACGAACTTT,ATCCTTGAATAACGAACTTT	NA	NA	0.0	0	NA	NA
chr1_ref_v2	198643	0	T,TCAA	1	0	0,0,2,66	1	1	1	2	TCAA,TCAA	NA	NA	0.0	0	0,0,23,123	1	1	0	10.2984784118	0	2	TCAA,TCAA	NA	NA	0.0	0	NA	NA	0,0,29,141	1	1	1	13.6653354092	0	2	TCAA,TCAA	NA	NA	0.0	0	NA	NA
chr1_ref_v2	198644	0	T,TGTTTTA	1	0	0,0,2,66	1	1	1	2	TGTTTTA,TGTTTTA	NA	NA	0.0	0	0,0,21,122	1	1	0	8.89494998833	0	2	TGTTTTA,TGTTTTA	NA	NA	0.0	0	NA	NA	0,0,27,138	1	1	1	12.3337845615	0	2	TGTTTTA,TGTTTTA	NA	NA	0.0	0	NA	NA
chr1_ref_v2	198649	0	A,C	0	0	0,0,16,60	1	1	1	2	C,C	NA	NA	0.0	0	0,0,27,111	1	1	0	0.448687962116	0	2	C,C	NA	NA	0.0	0	NA	NA	0,0,30,116	1	1	1	0.385469221113	0	2	C,C	NA	NA	0.0	0	NA	NA
chr1_ref_v2	198651	0	C,G	0	0	0,0,16,59	1	1	1	2	G,G	NA	NA	0.0	0	0,0,26,108	1	1	0	0.492172560852	0	2	G,G	NA	NA	0.0	0	NA	NA	0,0,25,115	1	1	1	0.740651771569	0	2	G,G	NA	NA	0.0	0	NA	NA
chr1_ref_v2	198670	0	C,A	0	0	32,50,0,1	1	1	1	2	C,C	NA	NA	0.0121213605323	0	31,53,7,17	1	1	1	14.3775492537	1	2	C,C	C,A	0.5	0.154150679827	0	NA	NA	52,89,0,0	1	1	1	0.62639738874	0	2	C,C	NA	NA	0.0	0	NA	NA
chr1_ref_v2	198963	0	G,GCTTCCTCTGACGACAAGTCCGCTCCCACTTATAGTGTCCTGAGTGATTATTTATTTTTATGTGAACACCAAAAGGAATAA	0	0	0,0,22,1	1	1	1	2	GCTTCCTCTGACGACAAGTCCGCTCCCACTTATAGTGTCCTGAGTGATTATTTATTTTTATGTGAACACCAAAAGGAATAA,GCTTCCTCTGACGACAAGTCCGCTCCCACTTATAGTGTCCTGAGTGATTATTTATTTTTATGTGAACACCAAAAGGAATAA	NA	NA	0.0	0	0,0,37,4	1	1	1	1.00179024748	0	2	GCTTCCTCTGACGACAAGTCCGCTCCCACTTATAGTGTCCTGAGTGATTATTTATTTTTATGTGAACACCAAAAGGAATAA,GCTTCCTCTGACGACAAGTCCGCTCCCACTTATAGTGTCCTGAGTGATTATTTATTTTTATGTGAACACCAAAAGGAATAA	NA	NA	0.0	0	NA	NA	0,0,28,8	1	1	1	3.96098948762	0	2	GCTTCCTCTGACGACAAGTCCGCTCCCACTTATAGTGTCCTGAGTGATTATTTATTTTTATGTGAACACCAAAAGGAATAA,GCTTCCTCTGACGACAAGTCCGCTCCCACTTATAGTGTCCTGAGTGATTATTTATTTTTATGTGAACACCAAAAGGAATAA	NA	NA	0.0	0	NA	NA
chr1_ref_v2	199072	0	T,TCACTTACCATATCAACCATTATGTTCAGTTAACTCACCTTTAAAGTACTGTGCACAACACCCTATTTCCATCTGATCGGTCGCTTTATCTGG	1	0	0,0,6,65	1	1	1	2	TCACTTACCATATCAACCATTATGTTCAGTTAACTCACCTTTAAAGTACTGTGCACAACACCCTATTTCCATCTGATCGGTCGCTTTATCTGG,TCACTTACCATATCAACCATTATGTTCAGTTAACTCACCTTTAAAGTACTGTGCACAACACCCTATTTCCATCTGATCGGTCGCTTTATCTGG	NA	NA	0.0	0	0,0,20,82	1	1	1	3.60987802445	0	2	TCACTTACCATATCAACCATTATGTTCAGTTAACTCACCTTTAAAGTACTGTGCACAACACCCTATTTCCATCTGATCGGTCGCTTTATCTGG,TCACTTACCATATCAACCATTATGTTCAGTTAACTCACCTTTAAAGTACTGTGCACAACACCCTATTTCCATCTGATCGGTCGCTTTATCTGG	NA	NA	0.0	0	NA	NA	0,0,25,91	1	1	1	5.08344421353	0	2	TCACTTACCATATCAACCATTATGTTCAGTTAACTCACCTTTAAAGTACTGTGCACAACACCCTATTTCCATCTGATCGGTCGCTTTATCTGG,TCACTTACCATATCAACCATTATGTTCAGTTAACTCACCTTTAAAGTACTGTGCACAACACCCTATTTCCATCTGATCGGTCGCTTTATCTGG	NA	NA	0.0	0	NA	NA
chr1_ref_v2	199542	0	T,TA	1	1	93,129,0,0	1	1	1	2	T,T	NA	NA	5.12604876144e-05	0	154,208,0,0	1	1	1	0.429402185044	0	2	T,T	NA	NA	6.54113804976e-05	0	NA	NA	96,122,86,101	1	1	1	356.37452344	1	2	T,TA	T,T	0.125	0.0986458185452	0	NA	NA
chr1_ref_v2	200177	1	T,G	1	0	5,39,0,0	1	1	1	2	NA	NA	NA	NA	0	5,23,0,6	1	1	1	4.25529606496	0	2	NA	NA	NA	NA	0	NA	NA	20,70,0,0	1	1	1	2.66621910241	0	2	NA	NA	NA	NA	0	NA	NA
chr1_ref_v2	200980	1	C,T	0	0	0,0,1,0	0	0	1	2	NA	NA	NA	NA	0	0,0,0,0	0	0	1	0.0	0	2	NA	NA	NA	NA	0	NA	NA	0,0,2,0	0	0	1	0.0	0	2	NA	NA	NA	NA	0	NA	NA
chr1_ref_v2	200982	1	A,G	1	0	0,0,1,0	0	0	1	2	NA	NA	NA	NA	0	0,0,0,0	0	0	1	0.0	0	2	NA	NA	NA	NA	0	NA	NA	0,0,2,0	0	0	1	0.0	0	2	NA	NA	NA	NA	0	NA	NA
chr1_ref_v2	202888	1	T,TTCATTTCTTCCTCTG	1	0	0,0,0,18	0	0	1	2	NA	NA	NA	NA	0	0,0,0,21	0	1	1	0.0	0	2	NA	NA	NA	NA	0	NA	NA	0,0,1,33	1	1	1	0.0	0	2	NA	NA	NA	NA	0	NA	NA
chr1_ref_v2	203160	1	G,A	1	0	0,0,0,0	0	0	1	2	NA	NA	NA	NA	0	0,0,3,0	0	0	1	0.0	0	2	NA	NA	NA	NA	0	NA	NA	0,0,6,0	0	0	1	0.0	0	2	NA	NA	NA	NA	0	NA	NA
chr1_ref_v2	203210	1	T,C	0	0	0,0,0,1	0	0	1	2	NA	NA	NA	NA	0	0,0,0,1	0	0	1	0.0	0	2	NA	NA	NA	NA	0	NA	NA	0,0,0,2	0	0	1	0.0	0	2	NA	NA	NA	NA	0	NA	NA
chr1_ref_v2	203426	1	A,C	1	0	0,0,0,0	0	0	1	2	NA	NA	NA	NA	0	0,0,0,4	0	0	1	0.0	0	2	NA	NA	NA	NA	0	NA	NA	0,0,0,2	0	0	1	0.0	0	2	NA	NA	NA	NA	0	NA	NA
chr1_ref_v2	203429	1	A,G	1	0	0,0,0,0	0	0	1	2	NA	NA	NA	NA	0	0,0,0,4	0	0	1	0.0	0	2	NA	NA	NA	NA	0	NA	NA	0,0,0,2	0	0	1	0.0	0	2	NA	NA	NA	NA	0	NA	NA
chr1_ref_v2	203470	1	G,A	0	0	0,0,2,1	1	0	1	2	NA	NA	NA	NA	0	0,0,1,0	0	0	1	0.0	0	2	NA	NA	NA	NA	0	NA	NA	1,1,3,1	1	0	1	0.0920423540205	0	2	NA	NA	NA	NA	0	NA	NA
chr1_ref_v2	203480	1	A,T	1	0	0,0,2,1	1	0	1	2	NA	NA	NA	NA	0	0,0,1,1	1	0	1	0.262088187724	0	2	NA	NA	NA	NA	0	NA	NA	0,0,4,2	1	0	1	0.251525256259	0	2	NA	NA	NA	NA	0	NA	NA
chr1_ref_v2	203600	1	G,A	0	0	0,0,4,0	0	0	1	2	NA	NA	NA	NA	0	0,0,12,0	0	0	1	0.0	0	2	NA	NA	NA	NA	0	NA	NA	0,0,15,0	0	0	1	0.0	0	2	NA	NA	NA	NA	0	NA	NA
chr1_ref_v2	203610	1	C,A	0	0	0,0,4,0	0	0	1	2	NA	NA	NA	NA	0	0,0,12,0	0	0	1	0.0	0	2	NA	NA	NA	NA	0	NA	NA	1,0,13,0	1	0	1	0.0	0	2	NA	NA	NA	NA	0	NA	NA
chr1_ref_v2	203695	1	A,ATACTGGAGCTGCTGAGACAACTACCAG	0	0	1,0,1,1	1	0	1	2	NA	NA	NA	NA	0	0,1,0,0	0	0	1	0.0	0	2	NA	NA	NA	NA	0	NA	NA	0,0,2,1	1	0	1	0.622205621515	0	2	NA	NA	NA	NA	0	NA	NA
chr1_ref_v2	203924	1	C,T	1	0	0,0,0,0	0	0	1	2	NA	NA	NA	NA	0	0,0,0,0	0	0	1	0.0	0	2	NA	NA	NA	NA	0	NA	NA	0,0,0,3	0	0	1	0.0	0	2	NA	NA	NA	NA	0	NA	NA
chr1_ref_v2	206483	0	A,T	1	0	0,0,1,0	0	0	1	2	NA	NA	NA	NA	0	0,0,2,0	0	0	1	0.0	0	2	NA	NA	NA	NA	0	NA	NA	0,0,2,0	0	0	1	0.0	0	2	NA	NA	NA	NA	0	NA	NA
chr1_ref_v2	206517	0	T,C	0	0	0,0,1,0	0	0	1	2	NA	NA	NA	NA	0	0,0,1,0	0	0	1	0.0	0	2	NA	NA	NA	NA	0	NA	NA	0,0,1,0	0	0	1	0.0	0	2	NA	NA	NA	NA	0	NA	NA
chr1_ref_v2	215056	0	C,T	0	0	0,0,0,0	0	0	1	2	NA	NA	NA	NA	0	0,0,1,0	0	0	1	0.0	0	2	NA	NA	NA	NA	0	NA	NA	0,0,8,0	0	0	1	0.0	0	2	NA	NA	NA	NA	0	NA	NA
chr1_ref_v2	215060	0	G,A	0	0	0,0,0,0	0	0	1	2	NA	NA	NA	NA	0	0,0,2,0	0	0	1	0.0	0	2	NA	NA	NA	NA	0	NA	NA	0,0,9,0	0	0	1	0.0	0	2	NA	NA	NA	NA	0	NA	NA
chr1_ref_v2	215063	0	C,T	0	0	0,0,0,0	0	0	1	2	NA	NA	NA	NA	0	0,0,3,0	0	0	1	0.0	0	2	NA	NA	NA	NA	0	NA	NA	0,0,9,0	0	0	1	0.0	0	2	NA	NA	NA	NA	0	NA	NA
chr1_ref_v2	218933	0	A,G	1	0	54,7,0,0	1	1	1	2	A,A	NA	NA	0.0	0	96,7,30,0	1	1	1	24.7349480901	0	2	A,A	A,G	0.5	0.102129495076	0	NA	NA	128,23,0,0	1	1	1	1.02106624477	0	2	A,A	NA	NA	0.0	0	NA	NA
chr1_ref_v2	219115	0	CTTTTTTTTTTTTTTTTTTT,C,CT,CTT	1	1	0,4,0,1,0,4,1,7	1	0	1	2	NA	NA	NA	NA	0	0,3,0,12,0,15,0,9	1	1	1	5.93085548751	0	2	CT,CTT	CTTTTTTTTTTTTTTTTTTT,CT	0.25	0.649956443384	0	NA	NA	0,22,0,1,0,16,0,33	1	1	1	1.09258570813	0	2	CTTTTTTTTTTTTTTTTTTT,CTT	CTT,CTT	0.25	1.21114465792	0	NA	NA
chr1_ref_v2	219137	0	T,C	1	0	0,10,1,7	1	0	1	2	NA	NA	NA	NA	0	0,39,0,9	1	1	1	3.88447299609	0	2	T,C	T,T	0.5	0.287682072452	0	NA	NA	0,41,0,33	1	1	1	0.957897265421	0	2	T,C	T,T	0.125	0.0579426745792	0	NA	NA
chr1_ref_v2	219138	0	T,C	1	0	1,14,0,4	1	0	1	2	NA	NA	NA	NA	0	0,33,0,15	1	1	1	1.26219365665	0	2	T,C	T,T	0.25	0.24294617861	0	NA	NA	0,60,0,17	1	1	1	0.86177838085	0	2	T,C	T,T	0.5	0.121889817609	0	NA	NA
chr1_ref_v2	219139	0	T,C	1	0	1,19,0,2	1	1	1	2	T,T	T,C	0.25	0.12523258981	0	0,40,0,15	1	1	1	4.15906080221	0	2	T,T	T,C	0.5	0.157628944204	0	NA	NA	0,78,0,1	1	1	1	4.08759783548	0	2	T,T	NA	NA	0.0	0	NA	NA
chr1_ref_v2	221379	0	GGAAGAA,G	1	1	0,0,0,1	0	0	1	2	NA	NA	NA	NA	0	0,0,0,2	0	0	1	0.0	0	2	NA	NA	NA	NA	0	NA	NA	0,0,1,2	1	0	1	0.0	0	2	NA	NA	NA	NA	0	NA	NA
chr1_ref_v2	222985	0	T,TAATATATA	0	0	0,0,0,0	0	0	1	2	NA	NA	NA	NA	0	0,0,0,0	0	0	1	0.0	0	2	NA	NA	NA	NA	0	NA	NA	0,0,0,1	0	0	1	0.0	0	2	NA	NA	NA	NA	0	NA	NA
chr1_ref_v2	223025	0	A,ATGAGTATATATCCTACCGTGTCTGTTCTCCACAGTGCTTCTTTCATTCAAAATTATTGGTTT	1	0	0,0,0,0	0	0	1	2	NA	NA	NA	NA	0	0,0,0,0	0	0	1	0.0	0	2	NA	NA	NA	NA	0	NA	NA	0,0,0,2	0	0	1	0.0	0	2	NA	NA	NA	NA	0	NA	NA
chr1_ref_v2	223029	0	C,T	0	0	0,0,0,0	0	0	1	2	NA	NA	NA	NA	0	0,0,0,0	0	0	1	0.0	0	2	NA	NA	NA	NA	0	NA	NA	0,0,0,1	0	0	1	0.0	0	2	NA	NA	NA	NA	0	NA	NA
chr1_ref_v2	224189	0	A,G	1	0	0,0,0,0	0	0	1	2	NA	NA	NA	NA	0	0,0,0,0	0	0	1	0.0	0	2	NA	NA	NA	NA	0	NA	NA	0,0,1,1	1	0	1	0.0	0	2	NA	NA	NA	NA	0	NA	NA
chr2_ref_v2	7024	0	G,A	0	0	50,53,1,8	1	1	1	2	G,G	G,A	0.125	0.270545790209	0	85,74,1,15	1	1	0	0.781062531092	0	2	G,G	G,A	0.25	0.350405330925	0	NA	NA	127,154,0,14	1	1	0	1.34154712208	0	2	G,G	G,A	0.125	0.222254267129	0	NA	NA
chr2_ref_v2	7509	0	C,CA	1	0	0,0,0,0	0	0	1	2	NA	NA	NA	NA	0	0,0,1,0	0	0	1	0.0	0	2	NA	NA	NA	NA	0	NA	NA	0,0,6,0	0	0	1	0.0	0	2	NA	NA	NA	NA	0	NA	NA
chr2_ref_v2	7510	0	G,A	1	0	0,0,0,0	0	0	1	2	NA	NA	NA	NA	0	0,0,1,0	0	0	1	0.0	0	2	NA	NA	NA	NA	0	NA	NA	0,0,6,0	0	0	1	0.0	0	2	NA	NA	NA	NA	0	NA	NA
chr2_ref_v2	8352	0	G,A	0	0	72,24,0,0	1	1	0	2	G,G	NA	NA	0.0	0	108,49,0,0	1	1	0	1.35423541272	0	2	G,G	NA	NA	0.0	0	NA	NA	74,57,72,1	1	1	1	87.6501380399	0	2	G,A	G,G	0.25	0.0739122582868	0	NA	NA
chr2_ref_v2	8706	0	G,A	0	0	89,88,0,0	1	1	0	2	G,G	NA	NA	0.0	0	100,99,0,0	1	1	0	0.392006837812	0	2	G,G	NA	NA	0.0	0	NA	NA	104,108,76,74	1	1	1	333.152717772	1	2	G,A	G,G	0.125	0.0946365522949	0	NA	NA
chr2_ref_v2	9020	1	GAAAAAA,G,GAAA,GAAAAA	1	1	2,5,0,0,1,0,4,6	1	0	0	2	NA	NA	NA	NA	0	14,15,1,0,0,0,1,6	1	1	0	4.9900003158	0	2	NA	NA	NA	NA	0	NA	NA	3,8,27,19,12,17,0,0	1	1	1	18.2683340676	1	2	NA	NA	NA	NA	0	NA	NA
chr2_ref_v2	9722	0	C,T	0	0	104,76,0,0	1	1	0	2	C,C	NA	NA	0.0	0	97,103,0,0	1	1	0	2.40150428995	0	2	C,C	NA	NA	0.0	0	NA	NA	101,64,72,70	1	1	0	332.872100524	1	2	C,T	C,C	0.125	0.101196011982	0	g.9722C>T	0
chr2_ref_v2	12114	0	G,A	0	0	77,93,0,0	1	1	0	2	G,G	NA	NA	0.0	0	108,93,0,0	1	1	0	2.07983261219	0	2	G,G	NA	NA	0.0	0	NA	NA	93,82,79,64	1	1	0	332.347375816	1	2	G,A	G,G	0.125	0.0493730846173	0	g.12114G>A	0
chr2_ref_v2	12715	0	C,T	0	0	78,75,0,0	1	1	0	2	C,C	NA	NA	0.0	0	82,71,30,34	1	1	0	46.8245631688	1	2	C,C	C,T	0.5	0.227057450635	1	NA	NA	151,169,0,0	1	1	0	1.02397799381	0	2	C,C	NA	NA	0.0	0	NA	NA
chr2_ref_v2	13115	0	C,T	0	0	109,105,0,0	1	1	0	2	C,C	NA	NA	0.0	0	95,122,0,0	1	1	0	1.75362421008	0	2	C,C	NA	NA	0.0	0	NA	NA	98,98,79,82	1	1	0	342.687865257	1	2	C,T	C,C	0.125	0.0546041340349	0	g.13115C>T	0
chr2_ref_v2	13228	0	T,TA	1	1	81,96,0,1	1	1	0	2	T,T	NA	NA	0.000279128844472	0	68,54,23,30	1	1	0	43.242906084	1	2	T,TA	T,T	0.25	0.275553319713	0	g.13228_13229insA	0	143,160,0,0	1	1	0	0.593397527391	0	2	T,T	NA	NA	0.474253308974	0	NA	NA
chr2_ref_v2	15020	0	C,T	0	0	72,92,0,0	1	1	0	2	C,C	NA	NA	0.0	0	81,88,25,37	1	1	0	46.5559075392	1	2	C,C	C,T	0.5	0.0958479587901	1	NA	NA	149,159,0,0	1	1	0	1.20879733156	0	2	C,C	NA	NA	0.0	0	NA	NA
chr2_ref_v2	15711	0	G,T	1	0	66,82,0,0	1	1	0	2	G,G	NA	NA	0.0	0	100,125,1,0	1	1	0	0.368145748494	0	2	G,G	NA	NA	0.00443459706787	0	NA	NA	62,109,65,97	1	1	0	339.831106848	1	2	G,T	NA	NA	0.0540672212703	0	g.15711G>T	0
chr2_ref_v2	16900	0	A,G	0	0	102,76,0,0	1	1	0	2	A,A	NA	NA	0.0	0	93,74,33,38	1	1	0	55.4270012394	1	2	A,A	A,G	0.5	0.243298353293	1	NA	NA	172,165,0,0	1	1	0	1.96639386528	0	2	A,A	NA	NA	0.0	0	NA	NA
chr2_ref_v2	17713	0	A,G	1	0	77,95,0,0	1	1	0	2	A,A	NA	NA	0.0	0	60,72,22,38	1	1	0	51.1683708605	1	2	A,G	A,A	0.25	0.277631736598	0	g.17713A>G	0	123,185,0,0	1	1	0	1.3280970074	0	2	A,A	NA	NA	0.0	0	NA	NA
chr2_ref_v2	18684	0	C,T	0	0	79,66,0,0	1	1	0	2	C,C	NA	NA	0.0	0	57,56,41,31	1	1	0	59.2904163105	1	2	C,T	C,C	0.25	0.0601039240697	0	g.18684C>T	0	131,135,0,0	1	1	0	1.32522883311	0	2	C,C	NA	NA	0.0	0	NA	NA
chr2_ref_v2	19054	0	T,G	0	0	28,93,20,0	1	1	0	2	T,T	T,G	0.25	0.194642041182	0	29,147,39,0	1	1	0	1.27401174517	0	2	T,T	T,G	0.5	0.382992252256	0	NA	NA	63,188,45,0	1	1	0	0.543327156419	0	2	T,T	T,G	0.25	0.249098606413	0	NA	NA
chr2_ref_v2	21444	0	C,T	0	0	87,97,0,0	1	1	0	2	C,C	NA	NA	0.0	0	81,77,26,40	1	1	0	54.5379880238	1	2	C,C	C,T	0.5	0.225671997668	1	NA	NA	177,208,0,0	1	1	0	0.51394677726	0	2	C,C	NA	NA	0.0	0	NA	NA
chr2_ref_v2	21512	0	T,C	1	0	60,45,32,32	1	1	0	2	T,C	T,T	0.25	0.0157483569681	0	116,131,0,0	1	1	0	308.194325399	1	2	T,T	NA	NA	0.0	0	g.21511_21513C>T	1	155,179,0,0	1	1	0	308.679396393	1	2	T,T	NA	NA	0.0	0	g.21511_21513C>T	1
chr2_ref_v2	22657	0	A,G	0	0	96,68,0,0	1	1	0	2	A,A	NA	NA	0.0	0	72,78,31,19	1	1	0	37.8251621945	1	2	A,A	A,G	0.5	0.0	1	NA	NA	171,129,1,0	1	1	0	0.498257538966	0	2	A,A	NA	NA	0.00332779009267	0	NA	NA
chr2_ref_v2	23866	0	C,T	0	0	84,66,0,0	1	1	0	2	C,C	NA	NA	0.0	0	75,60,26,26	1	1	0	37.0480577866	1	2	C,C	C,T	0.5	0.144581228811	1	NA	NA	137,132,0,0	1	1	0	1.28911702485	0	2	C,C	NA	NA	0.0	0	NA	NA
chr2_ref_v2	24051	0	GTT,G,GT	1	1	49,55,0,0,2,8	1	1	0	2	GTT,GTT	NA	NA	0.623638536625	0	29,25,25,20,17,17	1	1	0	33.6672347171	1	2	GTT,G	GTT,GT	0.25	0.247244253538	0	g.24052_24053delTT	0	70,68,12,5,47,48	1	1	0	35.0733719081	1	2	GTT,GTT	GTT,GT	0.5	0.337831628864	0	NA	NA
chr2_ref_v2	24069	0	T,TA	1	1	24,78,0,0	1	1	0	2	T,T	NA	NA	0.0161437634219	0	11,38,30,55	1	1	0	317.593165882	1	2	T,TA	TA,TA	0.5	0.206015428316	0	g.24069_24070insA	0	85,133,1,0	1	1	0	6.61236311951	0	2	T,T	NA	NA	0.98442247626	0	NA	NA
chr2_ref_v2	24106	0	A,G	1	0	48,72,0,0	1	1	0	2	A,A	NA	NA	0.0	0	59,75,15,35	1	1	0	37.6731738003	1	2	A,A	A,G	0.5	0.112795494145	1	NA	NA	148,169,0,0	1	1	0	2.06609983996	0	2	A,A	NA	NA	0.0	0	NA	NA
chr2_ref_v2	24499	0	C,T	1	0	72,101,0,0	1	1	0	2	C,C	NA	NA	0.0	0	35,39,56,76	1	1	0	336.039849993	1	2	C,T	T,T	0.25	0.0679112056162	0	g.24499C>T	0	139,185,0,0	1	1	0	0.494512357238	0	2	C,C	NA	NA	0.0	0	NA	NA
chr2_ref_v2	28437	0	AT,A,ATT	1	1	72,55,0,1,1,1	1	1	0	2	AT,AT	NA	NA	1.91883893771	0	63,54,1,1,30,17	1	1	0	34.3079400447	1	2	AT,ATT	AT,AT	0.25	2.01496134007	0	g.28437_28438insT	0	58,46,54,68,1,2	1	1	0	325.07868698	1	2	AT,A	NA	NA	0.44976812016	0	g.28438delT	0
chr2_ref_v2	28693	0	CTT,C,CT	1	1	23,17,2,1,11,17	1	1	0	2	CTT,CTT	CTT,CT	0.5	0.2836107004	0	68,56,0,2,3,5	1	1	0	9.89605866337	1	2	CTT,CTT	NA	NA	2.35793449817	0	NA	NA	14,16,46,63,45,55	1	1	0	65.1042780645	1	2	CTT,CT	C,CT	0.5	0.4073403151	1	g.28694delT	0
chr2_ref_v2	35483	1	C,T	1	0	0,0,76,0	0	1	1	2	NA	NA	NA	NA	0	0,0,69,0	0	1	1	0.0	0	2	NA	NA	NA	NA	0	NA	NA	0,0,111,0	0	1	1	0.0	0	2	NA	NA	NA	NA	0	NA	NA
chr2_ref_v2	35599	1	C,T	1	0	91,70,0,0	1	1	1	2	NA	NA	NA	NA	0	86,52,0,0	1	1	1	1.03238056403	0	2	NA	NA	NA	NA	0	NA	NA	75,48,60,36	1	1	1	319.771109817	1	2	NA	NA	NA	NA	0	NA	NA
chr2_ref_v2	36505	0	C,CT	1	1	67,45,3,0	1	1	0	2	C,C	NA	NA	0.0809452340273	0	42,42,18,14	1	1	0	15.5478807279	1	2	C,C	C,CT	0.5	0.177883228373	1	NA	NA	124,99,2,1	1	1	0	1.08833222947	0	2	C,C	NA	NA	1.02961022329	0	NA	NA
chr2_ref_v2	37091	0	C,T	1	0	68,46,0,0	1	1	0	2	C,C	NA	NA	0.0	0	27,29,55,56	1	1	0	323.03803967	1	2	C,T	T,T	0.25	0.173352886811	0	g.37091C>T	0	176,121,0,0	1	1	0	0.406598012281	0	2	C,C	NA	NA	0.0	0	NA	NA
chr2_ref_v2	38247	0	A,C	0	0	79,18,0,14	1	1	0	2	A,A	A,C	0.25	0.0792493716541	0	90,23,0,20	1	1	0	0.632661407633	0	2	A,A	A,C	0.25	0.263044768066	0	NA	NA	142,40,0,42	1	1	0	2.27888534741	0	2	A,A	A,C	0.5	0.344194282715	0	NA	NA
chr2_ref_v2	38755	0	TA,T,TAA	1	1	68,71,3,7,3,2	1	1	0	2	TA,TA	NA	NA	0.802876685845	0	54,65,32,32,1,1	1	1	0	23.3957402568	1	2	TA,TA	TA,T	0.5	1.557816592	0	NA	NA	43,68,13,21,48,59	1	1	0	313.969414314	1	2	TA,TAA	TAA,TAA	0.125	0.461740895483	0	g.38755_38756insA	0
chr2_ref_v2	38768	0	GA,G	1	1	68,111,1,0	1	1	0	2	GA,GA	NA	NA	0.000827905534298	0	54,80,28,30	1	1	0	46.1320140941	1	2	GA,GA	GA,G	0.5	0.184309552727	1	NA	NA	109,172,0,0	1	1	0	0.507467493772	0	2	GA,GA	NA	NA	1.26358014055	0	NA	NA
chr2_ref_v2	38966	0	GT,G	1	1	2,2,56,50	1	1	0	2	G,G	NA	NA	0.123239390799	0	17,21,38,39	1	1	0	18.7734156214	1	2	GT,G	G,G	0.25	0.0415607970605	0	g.38966_38968>T	0	8,8,105,74	1	1	0	2.23229364711	0	2	G,G	GT,G	0.125	0.00888508178739	0	NA	NA
chr2_ref_v2	40588	0	CAT,C,CATAT	1	1	33,30,7,9,3,2	1	1	0	2	CAT,CAT	NA	NA	0.313273184265	0	18,17,1,3,14,14	1	1	0	12.441596997	1	2	CAT,CATAT	CATAT,CATAT	0.5	0.708424737878	0	g.40588_40589insAT	0	16,21,23,27,2,3	1	1	1	9.14978885584	1	2	CAT,C	CAT,CAT	0.125	0.333060259293	0	NA	NA
chr2_ref_v2	40770	0	CA,C	1	1	110,56,0,0	1	1	0	2	CA,CA	NA	NA	0.000638376816064	0	68,53,28,22	1	1	0	39.1962718572	1	2	CA,CA	CA,C	0.5	0.205221655166	1	NA	NA	146,84,0,1	1	1	0	0.672615911307	0	2	CA,CA	NA	NA	0.00249841597515	0	NA	NA
chr2_ref_v2	40800	0	CA,C	1	1	109,91,0,0	1	1	0	2	CA,CA	NA	NA	0.00639895058375	0	35,37,64,57	1	1	0	332.355952708	1	2	CA,C	C,C	0.25	0.0150376915448	0	g.40801delA	0	140,124,2,0	1	1	0	0.474858024712	0	2	CA,CA	NA	NA	0.795709466256	0	NA	NA
chr2_ref_v2	41058	0	C,T	0	0	62,85,0,0	1	1	0	2	C,C	NA	NA	0.0	0	105,126,1,1	1	1	0	0.699028218909	0	2	C,C	NA	NA	0.00862074304391	0	NA	NA	84,100,62,75	1	1	0	327.333691118	1	2	C,T	C,C	0.125	0.0436404035	0	g.41058C>T	0
chr2_ref_v2	41163	0	C,T	0	0	96,100,0,0	1	1	0	2	C,C	NA	NA	0.0	0	86,96,0,0	1	1	0	0.483723505763	0	2	C,C	NA	NA	0.0	0	NA	NA	94,85,56,74	1	1	0	329.553893657	1	2	C,T	C,C	0.125	0.0685369271043	0	g.41163C>T	0
chr2_ref_v2	41464	0	C,T	1	0	85,85,0,0	1	1	0	2	C,C	NA	NA	0.0	0	45,32,70,66	1	1	0	335.950889411	1	2	C,T	T,T	0.25	0.0580238401164	0	g.41464C>T	0	187,151,0,0	1	1	0	1.57199255143	0	2	C,C	NA	NA	0.0	0	NA	NA
chr2_ref_v2	41772	0	C,T	0	0	81,104,0,0	1	1	0	2	C,C	NA	NA	0.0	0	78,95,40,34	1	1	0	58.768142339	1	2	C,C	C,T	0.5	0.249385787375	1	NA	NA	210,208,1,0	1	1	0	2.30139115493	0	2	C,C	NA	NA	0.00238948739738	0	NA	NA
chr2_ref_v2	42495	0	C,T	0	0	91,80,1,0	1	1	0	2	C,C	NA	NA	0.00583092031079	0	74,70,34,44	1	1	0	64.9656193879	1	2	C,T	C,C	0.25	0.10227884912	0	g.42495C>T	0	182,155,0,0	1	1	0	0.549019969409	0	2	C,C	NA	NA	0.0	0	NA	NA
chr2_ref_v2	43102	0	CTTTTTTTTTTT,C	1	1	57,64,0,0	1	1	0	2	CTTTTTTTTTTT,CTTTTTTTTTTT	NA	NA	0.0	0	68,55,0,0	1	1	0	1.4193956514	0	2	CTTTTTTTTTTT,CTTTTTTTTTTT	NA	NA	0.0	0	NA	NA	35,59,2,10	1	1	1	8.10375220297	0	2	CTTTTTTTTTTT,CTTTTTTTTTTT	CTTTTTTTTTTT,C	0.25	0.112477983427	0	NA	NA
chr2_ref_v2	43340	0	T,G	1	0	41,44,15,0	1	1	0	2	T,T	T,G	0.25	0.275847614805	0	52,81,27,0	1	1	0	1.28675146298	0	2	T,T	T,G	0.25	0.387765531009	0	NA	NA	143,104,12,0	1	1	0	6.0581074141	0	2	T,T	T,G	0.125	0.236388778064	0	NA	NA
chr2_ref_v2	43869	0	A,G	0	0	103,76,0,1	1	1	0	2	A,A	NA	NA	0.00557104504946	0	64,75,35,39	1	1	0	61.9476269944	1	2	A,G	A,A	0.25	0.119583216161	0	g.43869A>G	0	169,166,0,0	1	1	0	2.47186440984	0	2	A,A	NA	NA	0.0	0	NA	NA
chr2_ref_v2	44496	0	C,T	0	0	71,68,0,0	1	1	0	2	C,C	NA	NA	0.0	0	29,26,65,45	1	1	0	326.170049041	1	2	C,T	T,T	0.25	0.182321556794	0	g.44496C>T	0	141,104,0,0	1	1	0	1.64078889237	0	2	C,C	NA	NA	0.0	0	NA	NA
chr2_ref_v2	45074	0	CT,C,CTT	1	1	53,70,2,6,1,0	1	1	0	2	CT,CT	NA	NA	1.02122792997	0	93,95,1,5,2,2	1	1	0	1.53220493402	0	2	CT,CT	NA	NA	2.14360253615	0	NA	NA	27,20,60,76,47,50	1	1	0	315.300146	1	2	C,CTT	CT,C	0.125	0.0685475541555	0	g.45075delT,g.45074_45075insT	0,0
chr2_ref_v2	45217	0	C,CT	1	1	52,45,1,2	1	1	0	2	C,C	NA	NA	0.484630228063	0	21,27,31,34	1	1	0	47.7010847044	1	2	C,CT	CT,CT	0.5	0.0242293579446	0	g.45217_45218insT	0	84,114,2,5	1	1	0	2.84909304853	0	2	C,C	NA	NA	0.258064250897	0	NA	NA
chr2_ref_v2	45239	0	GA,G	1	1	42,54,1,2	1	1	0	2	GA,GA	NA	NA	0.457882502803	0	40,70,0,6	1	1	0	1.55348595269	0	2	GA,GA	NA	NA	0.579381739449	0	NA	NA	49,70,38,57	1	1	0	57.7277225592	1	2	GA,G	GA,GA	0.25	0.0488431057051	0	g.45240delA	0
chr2_ref_v2	45954	0	ATT,A,AT	1	1	50,23,0,1,2,10	1	1	0	2	ATT,ATT	NA	NA	0.946819904782	0	44,28,1,4,0,11	1	1	0	1.74935522776	0	2	ATT,ATT	ATT,A	0.125	1.45018011685	0	NA	NA	7,4,48,57,18,30	1	1	0	318.841568207	1	2	A,AT	ATT,AT	0.125	0.257234714495	0	g.45955_45956delTT,g.45955delT	0,0
chr2_ref_v2	45981	0	C,A	1	0	42,54,0,1	1	1	0	2	C,C	NA	NA	0.0103627870355	0	65,69,0,1	1	1	0	0.836202514791	0	2	C,C	NA	NA	0.00743497848752	0	NA	NA	64,55,73,49	1	1	0	96.1894864305	1	2	C,A	NA	NA	0.0248975516217	0	g.45981C>A	0
chr2_ref_v2	46338	0	C,T	0	0	55,128,0,0	1	1	0	2	C,C	NA	NA	0.0	0	46,91,16,56	1	1	0	78.1359199471	1	2	C,T	C,C	0.25	0.132489183046	0	g.46338C>T	0	98,200,0,0	1	1	0	0.808861768305	0	2	C,C	NA	NA	0.0	0	NA	NA
chr2_ref_v2	47603	0	C,T	1	0	72,80,1,0	1	1	0	2	C,C	NA	NA	0.00655740054616	0	74,82,26,28	1	1	0	37.1288856563	1	2	C,C	C,T	0.5	0.0377403279828	1	NA	NA	166,149,0,0	1	1	0	1.65064585385	0	2	C,C	NA	NA	0.0	0	NA	NA
chr2_ref_v2	48261	0	T,C	0	0	86,85,0,0	1	1	0	2	T,T	NA	NA	0.0	0	140,143,0,0	1	1	0	0.431924860122	0	2	T,T	NA	NA	0.0	0	NA	NA	108,106,90,102	1	1	0	351.758299373	1	2	T,C	NA	NA	0.108480642994	0	g.48261T>C	0
chr2_ref_v2	52167	0	A,G	0	0	86,91,1,0	1	1	0	2	A,A	NA	NA	0.00563381771826	0	71,92,36,35	1	1	0	55.453964588	1	2	A,A	A,G	0.5	0.267541964903	1	NA	NA	183,165,0,0	1	1	0	1.26195241327	0	2	A,A	NA	NA	0.0	0	NA	NA
chr2_ref_v2	52437	0	T,C	0	0	74,112,0,0	1	1	0	2	T,T	NA	NA	0.0	0	90,113,0,0	1	1	0	0.993374260642	0	2	T,T	NA	NA	0.0	0	NA	NA	79,96,77,62	1	1	0	332.215868135	1	2	T,C	T,T	0.125	0.0210023874881	0	g.52437T>C	0
chr2_ref_v2	53600	0	A,G	1	0	78,73,0,0	1	1	0	2	A,A	NA	NA	0.0	0	21,37,53,65	1	1	0	328.938094576	1	2	A,G	G,G	0.25	0.199415990153	0	g.53600A>G	0	115,138,0,0	1	1	0	1.58445109593	0	2	A,A	NA	NA	0.0	0	NA	NA
chr2_ref_v2	53826	0	C,T	0	0	97,90,0,0	1	1	0	2	C,C	NA	NA	0.0	0	124,116,0,0	1	1	0	0.396810536171	0	2	C,C	NA	NA	0.0	0	NA	NA	126,85,101,70	1	1	0	346.073027737	1	2	C,T	C,C	0.125	0.0411198513075	0	g.53826C>T	0
chr2_ref_v2	55050	0	A,G	0	0	81,73,0,0	1	1	0	2	A,A	NA	NA	0.0	0	70,54,34,35	1	1	0	54.9724413159	1	2	A,G	A,A	0.25	0.0753494372418	0	g.55050A>G	0	135,160,1,0	1	1	0	1.91776518358	0	2	A,A	NA	NA	0.00338409798424	0	NA	NA
chr2_ref_v2	55077	0	C,T	0	0	67,74,0,0	1	1	0	2	C,C	NA	NA	0.0	0	96,96,0,0	1	1	0	0.582976795729	0	2	C,C	NA	NA	0.0	0	NA	NA	63,89,64,70	1	1	0	327.066887528	1	2	C,T	C,C	0.125	0.125273707386	0	g.55077C>T	0
chr2_ref_v2	56220	0	GA,G	1	1	78,90,0,0	1	1	0	2	GA,GA	NA	NA	0.000638376816064	0	37,41,60,75	1	1	0	335.915171432	1	2	GA,G	G,G	0.25	0.0343058922213	0	g.56221delA	0	136,167,0,0	1	1	0	0.520644536264	0	2	GA,GA	NA	NA	0.00183998562344	0	NA	NA
chr2_ref_v2	57267	0	A,G	0	0	113,118,1,0	1	1	0	2	A,A	NA	NA	0.00431966114452	0	99,85,43,42	1	1	0	316.045407425	1	2	A,G	A,A	0.25	0.261458877353	1	g.57267A>G	0	205,191,0,0	1	1	0	0.957434138947	0	2	A,A	NA	NA	0.0	0	NA	NA
chr2_ref_v2	58264	0	A,G	1	0	118,78,0,0	1	1	0	2	A,A	NA	NA	0.0	0	114,107,0,0	1	1	0	2.34376177937	0	2	A,A	NA	NA	0.0	0	NA	NA	160,125,13,13	1	1	0	11.5624566831	1	2	A,A	A,G	0.125	0.313657558855	1	NA	NA
chr2_ref_v2	59070	0	A,G	0	0	107,106,0,0	1	1	0	2	A,A	NA	NA	0.0	0	91,90,34,47	1	1	0	70.079637478	1	2	A,G	A,A	0.25	0.293222252827	1	g.59070A>G	0	151,165,1,1	1	1	0	0.628115448449	0	2	A,A	NA	NA	0.00630916919326	0	NA	NA
chr2_ref_v2	59563	0	CA,C	1	1	105,88,0,0	1	1	0	2	CA,CA	NA	NA	0.000115658350939	0	92,103,0,0	1	1	0	1.65177341277	0	2	CA,CA	NA	NA	0.000354709425208	0	NA	NA	81,94,67,75	1	1	0	333.591920039	1	2	CA,C	CA,CA	0.125	0.0420678361655	0	g.59564delA	0
chr2_ref_v2	60142	0	G,A	1	0	79,41,0,0	1	1	0	2	G,G	NA	NA	0.0	0	81,39,0,0	1	1	0	0.441679361558	0	2	G,G	NA	NA	0.0	0	NA	NA	84,87,75,6	1	1	0	91.8968196691	1	2	G,A	G,G	0.25	0.236388778064	0	g.60142G>A	0
chr2_ref_v2	61002	0	C,T	0	0	55,69,0,0	1	1	0	2	C,C	NA	NA	0.0	0	59,55,25,27	1	1	0	36.1543494457	1	2	C,T	C,C	0.25	0.274129106047	0	g.61002C>T	0	151,131,0,0	1	1	0	2.98855552007	0	2	C,C	NA	NA	0.0	0	NA	NA
chr2_ref_v2	61077	0	C,T	0	0	61,92,0,0	1	1	0	2	C,C	NA	NA	0.0	0	80,68,40,30	1	1	0	54.327188375	1	2	C,T	C,C	0.25	0.237891407949	0	g.61077C>T	0	155,152,0,0	1	1	0	4.10038195619	0	2	C,C	NA	NA	0.0	0	NA	NA
chr2_ref_v2	62270	0	C,CA	1	1	80,77,0,1	1	1	0	2	C,C	NA	NA	0.000994538804874	0	51,33,59,54	1	1	0	325.287789724	1	2	C,CA	CA,CA	0.25	0.101021917079	0	g.62270_62271insA	0	189,138,1,1	1	1	0	2.12325933229	0	2	C,C	NA	NA	0.550480674362	0	NA	NA
chr2_ref_v2	62774	0	G,GA	1	1	40,56,4,5	1	1	0	2	G,G	G,GA	0.125	0.216818822891	0	66,64,7,1	1	1	0	2.03218776992	0	2	G,G	NA	NA	0.160029208655	0	NA	NA	112,100,11,16	1	1	0	2.4861692245	0	2	G,G	G,GA	0.25	0.0051889743703	0	NA	NA
chr2_ref_v2	63368	0	TA,T,TAA	1	1	79,70,0,1,0,0	1	1	0	2	TA,TA	NA	NA	0.00509911834869	0	31,44,0,0,62,55	1	1	0	326.805807974	1	2	TA,TAA	TAA,TAA	0.25	0.0274401688132	0	g.63368_63369insA	0	67,73,75,68,0,0	1	1	0	331.999005862	1	2	TA,T	NA	NA	0.0331720862717	0	g.63369delA	0
chr2_ref_v2	63387	0	G,A	0	0	79,86,0,0	1	1	0	2	G,G	NA	NA	0.0	0	102,120,0,0	1	1	0	0.532158213478	0	2	G,G	NA	NA	0.0	0	NA	NA	85,82,66,67	1	1	0	327.995595132	1	2	G,A	G,G	0.125	0.0236697440859	0	g.63387G>A	0
chr2_ref_v2	63522	0	G,A	1	0	80,62,0,0	1	1	0	2	G,G	NA	NA	0.0	0	66,63,29,30	1	1	0	43.1472427237	1	2	G,A	G,G	0.25	0.27144933669	0	g.63522G>A	0	156,130,0,0	1	1	0	0.55261656251	0	2	G,G	NA	NA	0.0	0	NA	NA
chr2_ref_v2	63659	0	GA,G	1	1	81,64,3,5	1	1	0	2	GA,GA	NA	NA	0.110561199256	0	78,69,44,33	1	1	0	33.0964254951	1	2	GA,GA	GA,G	0.5	0.110219221771	1	NA	NA	178,131,13,6	1	1	0	1.86413515492	0	2	GA,GA	NA	NA	1.00644288835	0	NA	NA
chr2_ref_v2	64328	0	G,A	1	0	76,81,0,0	1	1	0	2	G,G	NA	NA	0.0	0	81,77,8,8	1	1	0	7.10482778782	0	2	G,G	G,A	0.25	0.344096161732	1	NA	NA	134,131,0,0	1	1	0	0.595679882482	0	2	G,G	NA	NA	0.0	0	NA	NA
chr2_ref_v2	64812	0	T,C	0	0	82,56,0,0	1	1	0	2	T,T	NA	NA	0.0	0	77,55,33,34	1	1	0	49.5649732651	1	2	T,C	T,T	0.25	0.167283679429	0	g.64812T>C	0	171,141,0,0	1	1	0	1.27118448866	0	2	T,T	NA	NA	0.0	0	NA	NA
chr2_ref_v2	65082	0	T,C	1	0	91,86,0,0	1	1	0	2	T,T	NA	NA	0.0	0	71,67,38,31	1	1	0	57.0016647372	1	2	T,C	T,T	0.25	0.182321556794	0	g.65082T>C	0	159,164,0,0	1	1	0	0.64273034328	0	2	T,T	NA	NA	0.0	0	NA	NA
chr2_ref_v2	66326	0	G,A	0	0	79,89,0,0	1	1	0	2	G,G	NA	NA	0.0	0	86,72,2,0	1	1	0	1.40140996586	0	2	G,G	NA	NA	0.418043890315	0	NA	NA	74,69,75,82	1	1	0	339.720010115	1	2	G,A	NA	NA	0.0934011750884	0	g.66326G>A	0
chr2_ref_v2	67263	0	CT,C	1	1	79,87,0,0	1	1	0	2	CT,CT	NA	NA	0.000638376816064	0	66,71,22,32	1	1	0	42.0590447344	1	2	CT,CT	CT,C	0.5	0.157992316071	1	NA	NA	141,135,0,0	1	1	0	0.877865613905	0	2	CT,CT	NA	NA	0.00183998562344	0	NA	NA
chr2_ref_v2	68055	0	G,A	0	0	51,50,75,62	1	1	0	2	G,A	A,A	0.125	0.053545980706	0	106,118,0,0	1	1	0	309.114358943	1	2	G,G	NA	NA	0.0	0	g.68054_68056A>G	1	99,97,96,79	1	1	0	2.93711892532	0	2	G,A	NA	NA	0.113328685307	0	NA	NA
chr2_ref_v2	68162	0	T,C	1	0	0,0,55,100	1	1	0	2	C,C	NA	NA	0.0	0	44,103,0,0	1	1	0	365.270334391	1	2	T,T	NA	NA	0.0	0	g.68161_68163C>T,g.68161_68163C>T	0,1	5,16,53,135	1	1	0	12.5345506675	1	2	C,C	T,C	0.25	0.246009376051	1	NA	NA
chr2_ref_v2	68537	0	T,C	0	0	80,44,0,0	1	1	0	2	T,T	NA	NA	0.0	0	62,52,26,20	1	1	0	31.5715616479	1	2	T,T	T,C	0.5	0.191055236763	1	NA	NA	162,89,0,0	1	1	0	0.394251237992	0	2	T,T	NA	NA	0.0	0	NA	NA
chr2_ref_v2	69627	0	CA,C	1	1	50,56,6,3	1	1	0	2	CA,CA	NA	NA	0.195956296703	0	63,81,6,6	1	1	0	0.655946436	0	2	CA,CA	NA	NA	0.904368084639	0	NA	NA	107,114,9,25	1	1	0	7.70585423731	0	2	CA,CA	NA	NA	0.731985794023	0	NA	NA
chr2_ref_v2	71040	0	G,A	1	0	78,52,1,0	1	1	0	2	G,G	NA	NA	0.00766287274557	0	91,77,37,28	1	1	0	43.7806686959	1	2	G,G	G,A	0.5	0.14903557916	1	NA	NA	191,146,0,0	1	1	0	1.09699024063	0	2	G,G	NA	NA	0.0	0	NA	NA
chr2_ref_v2	71571	0	T,C	0	0	103,74,0,0	1	1	0	2	T,T	NA	NA	0.0	0	26,34,75,55	1	1	0	336.927750864	1	2	T,C	C,C	0.25	0.262364264467	0	g.71571T>C	0	200,139,0,0	1	1	0	0.439260741091	0	2	T,T	NA	NA	0.0	0	NA	NA
chr2_ref_v2	71621	0	TAGA,T	1	1	0,0,77,61	1	1	0	2	T,T	NA	NA	4.74206233247e-05	0	0,1,123,88	1	1	0	0.565094211041	0	2	T,T	NA	NA	0.00470620723857	0	NA	NA	0,0,185,145	1	1	0	0.403284131834	0	2	T,T	NA	NA	1.83721384073e-05	0	NA	NA
chr2_ref_v2	71820	0	C,CT,CTT,CTTT,CTTTT	1	1	0,2,0,2,2,7,3,15,13,12	1	1	0	2	CTTTT,CTTTT	CTT,CTTTT	0.5	0.984148421503	0	7,11,18,36,8,14,0,0,0,0	1	1	0	309.102494346	1	2	CT,CTT	CT,CT	0.5	0.429211634571	0	g.71820_71822TTTT>T,g.71820_71822TTTT>TT	0,0	6,8,28,37,10,24,19,35,1,5	1	1	0	27.7616025115	1	2	CTT,CTTT	CT,CTTT	0.5	2.0152631543	0	g.71820_71822TTTT>TT,g.71820_71822TTTT>TTT	0,0
chr2_ref_v2	72239	0	CA,C	1	1	45,90,0,0	1	1	0	2	CA,CA	NA	NA	0.000243829340912	0	52,62,23,27	1	1	0	36.1625982233	1	2	CA,CA	CA,C	0.5	0.271035168263	1	NA	NA	101,172,0,0	1	1	0	0.95895408435	0	2	CA,CA	NA	NA	0.000502954337323	0	NA	NA
chr2_ref_v2	72338	0	G,A	0	0	55,65,0,0	1	1	0	2	G,G	NA	NA	0.0	0	68,49,28,25	1	1	0	36.3305498301	1	2	G,A	G,G	0.25	0.28105639748	0	g.72338G>A	0	159,145,0,0	1	1	0	1.88568557105	0	2	G,G	NA	NA	0.0	0	NA	NA
chr2_ref_v2	72351	0	A,ACAACAACAG	1	0	0,2,2,5	1	0	0	2	NA	NA	NA	NA	0	3,2,0,2	1	0	0	1.66656352868	0	2	NA	NA	NA	NA	0	NA	NA	0,1,3,2	1	0	0	0.902964511486	0	2	NA	NA	NA	NA	0	NA	NA
chr2_ref_v2	73192	0	A,T	0	0	89,97,0,0	1	1	0	2	A,A	NA	NA	0.0	0	115,93,0,0	1	1	0	1.78794303228	0	2	A,A	NA	NA	0.0	0	NA	NA	80,106,73,76	1	1	0	335.094010995	1	2	A,T	A,A	0.125	0.0295140605132	0	g.73192A>T	0
chr2_ref_v2	74629	0	G,A	0	0	102,58,0,1	1	1	0	2	G,G	NA	NA	0.00623054975064	0	57,49,44,27	1	1	0	64.2803455335	1	2	G,A	G,G	0.25	0.110066406695	0	g.74629G>A	0	167,126,0,0	1	1	0	2.16014615153	0	2	G,G	NA	NA	0.0	0	NA	NA
chr2_ref_v2	74871	0	CA,C	1	1	118,102,0,0	1	1	0	2	CA,CA	NA	NA	0.00639895058375	0	107,121,0,0	1	1	0	1.66248707218	0	2	CA,CA	NA	NA	0.887179751113	0	NA	NA	95,82,70,71	1	1	0	335.051671571	1	2	CA,C	CA,CA	0.125	0.0271383423331	0	g.74872delA	0
chr2_ref_v2	75074	0	G,A	0	0	79,90,0,0	1	1	0	2	G,G	NA	NA	0.0	0	32,38,79,96	1	1	0	357.417305122	1	2	G,A	A,A	0.5	0.182321556794	1	g.75074G>A	0	131,198,0,0	1	1	0	2.22535750067	0	2	G,G	NA	NA	0.0	0	NA	NA
chr2_ref_v2	75099	0	TA,T	1	1	76,91,3,5	1	1	0	2	TA,TA	NA	NA	0.768294050664	0	91,120,4,4	1	1	0	0.664253190692	0	2	TA,TA	NA	NA	1.69187802665	0	NA	NA	51,79,67,73	1	1	0	316.257480226	1	2	TA,T	TA,TA	0.25	0.0226621255298	0	g.75100delA	0
chr2_ref_v2	76891	0	A,G	1	0	84,104,0,0	1	1	0	2	A,A	NA	NA	0.0	0	87,119,0,0	1	1	0	0.592628886775	0	2	A,A	NA	NA	0.0	0	NA	NA	72,92,59,69	1	1	0	328.382439127	1	2	A,G	A,A	0.125	0.00347826437632	0	g.76891A>G	0
chr2_ref_v2	77916	0	G,A	0	0	65,112,0,0	1	1	0	2	G,G	NA	NA	0.0	0	82,105,0,0	1	1	0	1.62629308786	0	2	G,G	NA	NA	0.0	0	NA	NA	82,91,59,75	1	1	0	329.722973794	1	2	G,A	G,G	0.125	0.00413736626596	0	g.77916G>A	0
chr2_ref_v2	78072	0	G,A	0	0	82,85,0,0	1	1	0	2	G,G	NA	NA	0.0	0	59,87,29,47	1	1	0	64.8226997931	1	2	G,A	G,G	0.25	0.142047657656	0	g.78072G>A	0	160,173,0,0	1	1	0	0.464726640759	0	2	G,G	NA	NA	0.0	0	NA	NA
chr2_ref_v2	78266	0	T,C	1	0	78,92,0,0	1	1	0	2	T,T	NA	NA	0.0	0	118,94,0,0	1	1	0	2.68649464292	0	2	T,T	NA	NA	0.0	0	NA	NA	100,69,70,71	1	1	0	331.31320943	1	2	T,C	T,T	0.125	0.070175603736	0	g.78266T>C	0
chr2_ref_v2	78785	0	T,C	0	0	112,119,0,1	1	1	0	2	T,T	NA	NA	0.00431966114452	0	62,90,40,26	1	1	0	60.461922388	1	2	T,T	T,C	0.5	0.264386509848	1	NA	NA	183,202,1,0	1	1	0	0.509189449692	0	2	T,T	NA	NA	0.00259403517705	0	NA	NA
chr2_ref_v2	78989	0	T,C	1	0	102,113,0,0	1	1	0	2	T,T	NA	NA	0.0	0	90,82,44,33	1	1	0	66.7753569667	1	2	T,C	T,T	0.25	0.292863431194	1	g.78989T>C	0	172,165,1,0	1	1	0	0.960066955959	0	2	T,T	NA	NA	0.00296296513066	0	NA	NA
chr2_ref_v2	79320	0	A,C	1	0	92,121,0,0	1	1	0	2	A,A	NA	NA	0.0	0	150,116,0,0	1	1	0	5.29931859808	0	2	A,A	NA	NA	0.0	0	NA	NA	93,107,78,107	1	1	0	357.318873265	1	2	A,C	NA	NA	0.0779615414697	0	g.79320A>C	0
chr2_ref_v2	80689	0	T,C	1	0	81,110,0,0	1	1	0	2	T,T	NA	NA	0.0	0	50,68,23,39	1	1	0	57.1917655876	1	2	T,C	T,T	0.25	0.132724615655	0	g.80689T>C	0	122,192,0,0	1	1	0	0.963597121846	0	2	T,T	NA	NA	0.0	0	NA	NA
chr2_ref_v2	80876	0	T,C	0	0	78,68,0,0	1	1	0	2	T,T	NA	NA	0.0	0	60,57,30,29	1	1	0	45.0924982178	1	2	T,C	T,T	0.25	0.173810867126	0	g.80876T>C	0	134,110,0,0	1	1	0	0.488792193813	0	2	T,T	NA	NA	0.0	0	NA	NA
chr2_ref_v2	81777	0	G,A	0	0	110,106,0,0	1	1	0	2	G,G	NA	NA	0.0	0	96,80,55,53	1	1	0	322.233941351	1	2	G,A	G,G	0.25	0.0224728558521	0	g.81777G>A	0	212,177,0,0	1	1	0	1.07211423481	0	2	G,G	NA	NA	0.0	0	NA	NA
chr2_ref_v2	82449	0	A,T	0	0	133,120,0,0	1	1	0	2	A,A	NA	NA	0.0	0	101,108,54,57	1	1	0	323.623567053	1	2	A,T	A,A	0.25	0.121978426886	0	g.82449A>T	0	228,203,0,0	1	1	0	0.411232022723	0	2	A,A	NA	NA	0.0	0	NA	NA
chr2_ref_v2	83671	0	G,A	1	0	108,98,0,0	1	1	0	2	G,G	NA	NA	0.0	0	97,70,42,28	1	1	0	60.0919142785	1	2	G,G	G,A	0.5	0.229113718301	1	NA	NA	186,150,0,0	1	1	0	0.821257442875	0	2	G,G	NA	NA	0.0	0	NA	NA
chr2_ref_v2	84035	0	C,T	0	0	58,85,1,0	1	1	0	2	C,C	NA	NA	0.00696866931609	0	81,103,0,0	1	1	0	0.801937240373	0	2	C,C	NA	NA	0.0	0	NA	NA	80,90,58,63	1	1	0	97.5485622195	1	2	C,T	C,C	0.125	0.0886934631726	0	g.84035C>T	0
chr2_ref_v2	84211	0	T,C	1	0	112,63,0,0	1	1	0	2	T,T	NA	NA	0.0	0	115,86,0,0	1	1	0	1.60508668341	0	2	T,T	NA	NA	0.0	0	NA	NA	101,71,82,57	1	1	0	332.504634204	1	2	T,C	T,T	0.125	0.0382938845981	0	g.84211T>C	0
chr2_ref_v2	84386	0	C,T	1	0	62,19,0,0	1	1	0	2	C,C	NA	NA	0.0	0	85,42,1,0	1	1	0	2.03055979915	0	2	C,C	NA	NA	0.00784317746103	0	NA	NA	79,59,61,48	1	1	0	72.6543623298	1	2	C,T	C,C	0.125	0.0154086253528	0	g.84386C>T	0
chr2_ref_v2	84395	0	CA,C,CAAA	1	1	25,6,0,0,25,44	1	1	0	2	CA,CAAA	CAAA,CAAA	0.5	1.96548874629	0	34,23,6,4,4,26	1	1	0	10.4564397255	1	2	CA,CAAA	CA,CA	0.25	1.55916815263	0	NA	NA	65,42,46,51,1,7	1	1	0	315.530097535	1	2	CA,CA	CA,CAAA	0.125	0.710722245173	0	g.84395_84397AA>	1
chr2_ref_v2	84532	0	T,C	1	0	82,51,0,0	1	1	0	2	T,T	NA	NA	0.0	0	29,23,50,48	1	1	0	320.860897086	1	2	T,C	C,C	0.25	0.122898136323	0	g.84532T>C	0	152,114,0,1	1	1	0	1.09670647979	0	2	T,T	NA	NA	0.00375234961855	0	NA	NA
chr2_ref_v2	85375	0	A,G	0	0	71,85,0,0	1	1	0	2	A,A	NA	NA	0.0	0	103,93,0,0	1	1	0	1.58989935348	0	2	A,A	NA	NA	0.0	0	NA	NA	96,77,77,64	1	1	0	330.189684839	1	2	A,G	A,A	0.125	0.0467827241613	0	g.85375A>G	0
chr2_ref_v2	85920	0	C,T	1	0	81,112,0,0	1	1	0	2	C,C	NA	NA	0.0	0	111,128,0,0	1	1	0	1.05768681561	0	2	C,C	NA	NA	0.0	0	NA	NA	100,107,89,64	1	1	0	337.901317239	1	2	C,T	C,C	0.125	0.050966443592	0	g.85920C>T	0
chr2_ref_v2	86124	0	C,T	0	0	81,89,0,0	1	1	0	2	C,C	NA	NA	0.0	0	123,114,0,0	1	1	0	0.9856037599	0	2	C,C	NA	NA	0.0	0	NA	NA	78,120,66,75	1	1	0	329.961829515	1	2	C,T	C,C	0.125	0.0881927120355	0	g.86124C>T	0
chr2_ref_v2	86226	0	G,A	0	0	98,88,0,0	1	1	0	2	G,G	NA	NA	0.0	0	42,58,64,84	1	1	0	342.283000737	1	2	G,A	A,A	0.25	0.11878353599	0	g.86226G>A	0	137,152,1,0	1	1	0	1.35242825139	0	2	G,G	NA	NA	0.00345423486809	0	NA	NA
chr2_ref_v2	87527	0	G,A	1	0	95,108,0,0	1	1	0	2	G,G	NA	NA	0.0	0	77,79,46,51	1	1	0	319.150075789	1	2	G,A	G,G	0.25	0.0356805950198	0	g.87527G>A	0	173,205,0,0	1	1	0	0.471752231159	0	2	G,G	NA	NA	0.0	0	NA	NA
chr2_ref_v2	88121	0	CTT,C,CT	1	1	6,2,22,38,20,25	1	1	0	2	C,CT	CTT,C	0.125	0.11984380921	0	25,31,3,7,22,44	1	1	0	29.4941412104	1	2	CTT,CT	CTT,CTT	0.25	0.360435675427	0	g.88121_88124>TT	0	6,6,50,59,34,68	1	1	0	2.66001803893	0	2	CT,CT	C,CT	0.5	0.453213987716	0	NA	NA
chr2_ref_v2	88257	0	G,A	0	0	124,79,1,0	1	1	0	2	G,G	NA	NA	0.00491401480243	0	78,80,39,37	1	1	0	64.6190552777	1	2	G,A	G,G	0.25	0.221036068975	0	g.88257G>A	0	171,156,0,0	1	1	0	3.34372518623	0	2	G,G	NA	NA	0.0	0	NA	NA
chr2_ref_v2	88258	0	CT,C	1	1	118,68,0,0	1	1	0	2	CT,CT	NA	NA	0.00196952654227	0	76,81,39,32	1	1	0	58.2819114175	1	2	CT,CT	CT,C	0.5	0.276759532622	1	NA	NA	157,143,0,0	1	1	0	4.45323763192	0	2	CT,CT	NA	NA	0.069989136839	0	NA	NA
chr2_ref_v2	89147	0	C,T	0	0	97,77,0,0	1	1	0	2	C,C	NA	NA	0.0	0	124,102,0,0	1	1	0	0.42641636666	0	2	C,C	NA	NA	0.0	0	NA	NA	94,64,72,67	1	1	0	331.604314244	1	2	C,T	C,C	0.125	0.123193328385	0	g.89147C>T	0
chr2_ref_v2	89326	0	CT,C	1	1	54,64,40,28	1	1	0	2	CT,C	CT,CT	0.25	0.0406046598348	0	126,100,0,0	1	1	0	308.097169403	1	2	CT,CT	NA	NA	0.000354709425208	0	g.89326_89328>T	1	191,173,0,0	1	1	0	308.386488703	1	2	CT,CT	NA	NA	0.000167126711524	0	g.89326_89328>T	1
chr2_ref_v2	89896	0	C,CT	1	1	71,86,2,1	1	1	0	2	C,C	NA	NA	0.557249392889	0	82,82,35,25	1	1	0	35.8336653095	1	2	C,C	C,CT	0.5	0.137442258815	1	NA	NA	80,95,67,59	1	1	0	320.715882236	1	2	C,CT	NA	NA	0.0895888400986	0	g.89896_89897insT	0
chr2_ref_v2	89923	0	C,T	0	0	45,66,31,48	1	1	0	2	C,T	C,C	0.125	0.0887679205644	0	103,145,0,0	1	1	0	308.098988446	1	2	C,C	NA	NA	0.0	0	g.89922_89924T>C	1	162,200,0,0	1	1	0	308.531471305	1	2	C,C	NA	NA	0.0	0	g.89922_89924T>C	1
chr2_ref_v2	90863	0	T,C	0	0	101,111,0,0	1	1	0	2	T,T	NA	NA	0.0	0	69,77,51,32	1	1	0	316.981556741	1	2	T,C	T,T	0.25	0.0539403901457	0	g.90863T>C	0	189,183,0,0	1	1	0	0.92595484732	0	2	T,T	NA	NA	0.0	0	NA	NA
chr2_ref_v2	92184	0	G,A	1	0	43,30,41,34	1	1	0	2	G,A	NA	NA	0.0270286723879	0	102,70,0,0	1	1	0	308.191225254	1	2	G,G	NA	NA	0.0	0	g.92183_92185A>G	1	100,68,84,51	1	1	0	1.35333826903	0	2	G,A	G,G	0.125	0.0326252273161	0	NA	NA
chr2_ref_v2	93748	0	CT,C	1	1	108,100,0,0	1	1	0	2	CT,CT	NA	NA	0.000243829340912	0	49,39,74,62	1	1	0	338.791608875	1	2	CT,C	C,C	0.25	0.0767300275099	0	g.93749delT	0	188,178,0,0	1	1	0	0.421618420058	0	2	CT,CT	NA	NA	0.000502954337323	0	NA	NA
chr2_ref_v2	93986	0	C,A	0	0	103,105,0,0	1	1	0	2	C,C	NA	NA	0.0	0	90,124,0,3	1	1	0	1.7412977906	0	2	C,C	NA	NA	0.707068519079	0	NA	NA	95,80,73,62	1	1	0	332.049182299	1	2	C,A	C,C	0.125	0.00819676720418	0	g.93986C>A	0
chr2_ref_v2	94006	0	T,C	0	0	90,100,0,0	1	1	0	2	T,T	NA	NA	0.0	0	26,43,51,78	1	1	0	337.86469066	1	2	T,C	C,C	0.25	0.114880275998	0	g.94006T>C	0	132,146,0,0	1	1	0	0.397706799214	0	2	T,T	NA	NA	0.0	0	NA	NA
chr2_ref_v2	96026	0	GA,G,GAA	1	1	51,48,8,8,4,2	1	1	0	2	GA,GA	NA	NA	0.343641929905	0	56,65,9,7,1,2	1	1	0	1.22414679165	0	2	GA,GA	NA	NA	2.13575200826	0	NA	NA	26,16,49,57,36,44	1	1	0	309.659470688	1	2	G,GAA	NA	NA	0.463672120018	0	g.96027delA,g.96026_96027insA	0,0
chr2_ref_v2	96279	0	GA,G	1	1	40,70,5,5	1	1	0	2	GA,GA	NA	NA	0.127637052726	0	25,27,41,48	1	1	0	309.91910832	1	2	GA,G	G,G	0.125	0.0844132241895	0	g.96280delA	0	116,121,8,6	1	1	0	4.8559686758	0	2	GA,GA	NA	NA	1.68918642864	0	NA	NA
chr2_ref_v2	96502	0	C,A	0	0	51,87,0,0	1	1	0	2	C,C	NA	NA	0.0	0	55,68,19,25	1	1	0	30.5128909555	1	2	C,C	C,A	0.5	0.070617567214	1	NA	NA	151,171,0,0	1	1	0	3.87177166187	0	2	C,C	NA	NA	0.0	0	NA	NA
chr2_ref_v2	97420	0	G,A	0	0	105,64,0,0	1	1	0	2	G,G	NA	NA	0.0	0	82,51,35,26	1	1	0	49.1857356463	1	2	G,A	G,G	0.25	0.268649640282	0	g.97420G>A	0	159,123,0,1	1	1	0	1.53022450064	0	2	G,G	NA	NA	0.00353982670512	0	NA	NA
chr2_ref_v2	97900	0	T,C	0	0	88,81,0,0	1	1	0	2	T,T	NA	NA	0.0	0	72,73,28,39	1	1	0	54.0791799628	1	2	T,C	T,T	0.25	0.261215499264	0	g.97900T>C	0	153,220,0,0	1	1	0	5.07845016472	0	2	T,T	NA	NA	0.0	0	NA	NA
chr2_ref_v2	98192	0	GT,G	1	0	58,97,0,0	1	1	0	2	GT,GT	NA	NA	0.0	0	30,49,63,82	1	1	0	339.30196556	1	2	GT,G	G,G	0.25	0.0964602661876	0	g.98193delT	0	157,171,0,0	1	1	0	4.2647861643	0	2	GT,GT	NA	NA	0.0	0	NA	NA
chr2_ref_v2	99122	0	G,A	1	0	77,60,0,0	1	1	0	2	G,G	NA	NA	0.0	0	32,28,72,64	1	1	0	334.226860117	1	2	G,A	A,A	0.5	0.280301965154	0	g.99122G>A	0	139,150,0,0	1	1	0	2.52710912882	0	2	G,G	NA	NA	0.0	0	NA	NA
chr2_ref_v2	99355	0	A,T	1	0	61,60,5,10	1	1	0	2	A,A	A,T	0.25	0.141830195439	0	89,87,0,0	1	1	0	3.71393206197	0	2	A,A	NA	NA	0.0	0	NA	NA	152,106,0,0	1	1	0	7.85076453904	0	2	A,A	NA	NA	0.0	0	NA	NA
chr2_ref_v2	99515	0	G,A	0	0	73,60,0,0	1	1	0	2	G,G	NA	NA	0.0	0	93,96,0,0	1	1	0	1.1909103533	0	2	G,G	NA	NA	0.0	0	NA	NA	99,75,67,69	1	1	0	325.727413692	1	2	G,A	G,G	0.125	0.00491401480243	0	g.99515G>A	0
chr2_ref_v2	99855	0	G,A	1	0	111,114,0,0	1	1	0	2	G,G	NA	NA	0.0	0	133,172,0,0	1	1	0	1.63013775662	0	2	G,G	NA	NA	0.0	0	NA	NA	122,112,112,96	1	1	0	368.034497048	1	2	G,A	NA	NA	0.117783035656	0	g.99855G>A	0
chr2_ref_v2	100198	0	C,CAT	1	1	72,66,0,0	1	1	0	2	C,C	NA	NA	0.000328819762653	0	58,64,21,27	1	1	0	34.0336505805	1	2	C,C	C,CAT	0.5	0.166402171518	1	NA	NA	142,120,0,0	1	1	0	0.57150767502	0	2	C,C	NA	NA	0.000650705154527	0	NA	NA
chr2_ref_v2	100913	0	A,AC	1	1	53,63,0,0	1	1	0	2	A,A	NA	NA	0.000315969949687	0	70,70,27,30	1	1	0	36.5567018078	1	2	A,A	A,AC	0.5	0.206505086833	1	NA	NA	134,143,0,0	1	1	0	0.702969279856	0	2	A,A	NA	NA	0.000583679792903	0	NA	NA
chr2_ref_v2	100927	0	G,A	0	0	49,77,0,0	1	1	0	2	G,G	NA	NA	0.0	0	31,34,72,61	1	1	0	331.434953348	1	2	G,A	A,A	0.25	0.20513623456	0	g.100927G>A	0	136,149,0,0	1	1	0	2.88823069751	0	2	G,G	NA	NA	0.0	0	NA	NA
chr2_ref_v2	101332	0	CA,C	1	1	35,39,3,1	1	1	0	2	CA,CA	NA	NA	0.647512512012	0	47,46,1,0	1	1	0	0.797345791906	0	2	CA,CA	NA	NA	2.25891374744	0	NA	NA	48,52,47,53	1	1	0	57.5898012049	1	2	CA,C	CA,CA	0.25	0.0514458466239	0	g.101333delA	0
chr2_ref_v2	101425	0	G,A	1	0	49,64,0,0	1	1	0	2	G,G	NA	NA	0.0	0	52,87,0,0	1	1	0	1.06003752306	0	2	G,G	NA	NA	0.0	0	NA	NA	57,74,48,66	1	1	0	90.6065797701	1	2	G,A	G,G	0.125	0.112315553474	0	g.101425G>A	0
chr2_ref_v2	101979	0	G,A	1	0	71,37,0,0	1	1	0	2	G,G	NA	NA	0.0	0	63,38,28,11	1	1	0	29.6158469203	1	2	G,G	G,A	0.5	0.147053417956	1	NA	NA	151,125,0,0	1	1	0	4.10179971722	0	2	G,G	NA	NA	0.0	0	NA	NA
chr2_ref_v2	105325	0	CT,C	1	1	69,61,8,4	1	1	0	2	CT,CT	NA	NA	0.664460531145	0	49,60,35,36	1	1	0	23.2494778447	1	2	CT,CT	CT,C	0.5	0.101252388256	0	NA	NA	131,134,19,25	1	1	0	5.53705166401	0	2	CT,CT	NA	NA	1.13729795842	0	NA	NA
chr2_ref_v2	105722	0	AT,A	1	1	72,70,2,1	1	1	0	2	AT,AT	NA	NA	0.419972842344	0	73,56,27,25	1	1	0	31.6179852113	1	2	AT,AT	AT,A	0.5	0.113137656351	1	NA	NA	127,108,2,1	1	1	0	0.856962679704	0	2	AT,AT	NA	NA	0.679345877254	0	NA	NA
chr2_ref_v2	107865	0	G,A	0	0	71,92,0,1	1	1	0	2	G,G	NA	NA	0.00611622701744	0	75,65,39,31	1	1	0	56.1427952975	1	2	G,A	G,G	0.25	0.182321556794	0	g.107865G>A	0	162,166,0,1	1	1	0	1.7753984336	0	2	G,G	NA	NA	0.00304414238123	0	NA	NA
chr2_ref_v2	108591	0	C,T	0	0	81,86,0,0	1	1	0	2	C,C	NA	NA	0.0	0	130,115,0,0	1	1	0	1.07913745016	0	2	C,C	NA	NA	0.0	0	NA	NA	88,95,86,59	1	1	0	333.68774384	1	2	C,T	C,C	0.125	0.0185620178601	0	g.108591C>T	0
chr2_ref_v2	109421	0	G,A	1	0	91,81,0,0	1	1	0	2	G,G	NA	NA	0.0	0	77,72,51,34	1	1	0	73.470654182	1	2	G,A	G,G	0.25	0.0504694256892	0	g.109421G>A	0	183,175,0,0	1	1	0	0.587881497061	0	2	G,G	NA	NA	0.0	0	NA	NA
chr2_ref_v2	110425	0	A,AT	1	0	111,77,0,0	1	1	0	2	A,A	NA	NA	0.0	0	141,136,0,0	1	1	0	2.51437678458	0	2	A,A	NA	NA	0.0	0	NA	NA	123,90,91,91	1	1	0	348.909105107	1	2	A,AT	A,A	0.125	0.0940289496483	0	g.110425_110426insT	0
chr2_ref_v2	110751	0	A,G	1	0	63,77,0,0	1	1	0	2	A,A	NA	NA	0.0	0	75,74,6,9	1	1	0	6.56938027028	0	2	A,A	A,G	0.25	0.349985955788	0	NA	NA	167,149,0,0	1	1	0	2.56588948878	0	2	A,A	NA	NA	0.0	0	NA	NA
chr2_ref_v2	113868	0	G,A	0	0	40,30,30,25	1	1	0	2	G,A	G,G	0.125	0.010152371464	0	111,108,0,0	1	1	0	308.142253253	1	2	G,G	NA	NA	0.0	0	g.113867_113869A>G	1	79,81,70,81	1	1	0	2.2536549482	0	2	G,A	NA	NA	0.0578939784189	0	NA	NA
chr2_ref_v2	115004	0	T,C	0	0	63,64,0,0	1	1	0	2	T,T	NA	NA	0.0	0	60,65,28,20	1	1	0	32.8582836742	1	2	T,T	T,C	0.5	0.141499562274	1	NA	NA	152,136,0,0	1	1	0	0.817047587573	0	2	T,T	NA	NA	0.0	0	NA	NA
chr2_ref_v2	115429	0	GAAA,G,GAAAAAAAAAAA	1	1	4,4,7,8,6,25	1	1	0	2	G,GAAAAAAAAAAA	GAAA,GAAAAAAAAAAA	0.25	0.608153967727	0	4,8,9,24,8,35	1	1	0	2.74912979601	0	2	G,GAAAAAAAAAAA	GAAA,GAAAAAAAAAAA	0.25	0.110000895214	0	NA	NA	2,1,42,55,5,36	1	1	0	14.3940587439	1	2	G,GAAAAAAAAAAA	G,G	0.5	0.642938484977	0	NA	NA
chr2_ref_v2	115869	0	G,A	0	0	97,104,0,0	1	1	0	2	G,G	NA	NA	0.0	0	100,92,38,33	1	1	0	55.744913822	1	2	G,G	G,A	0.5	0.103796793682	1	NA	NA	193,168,0,0	1	1	0	1.59659982642	0	2	G,G	NA	NA	0.0	0	NA	NA
chr2_ref_v2	116071	0	T,C	0	0	76,88,0,0	1	1	0	2	T,T	NA	NA	0.0	0	120,131,0,0	1	1	0	0.48969040807	0	2	T,T	NA	NA	0.0	0	NA	NA	98,99,78,67	1	1	0	331.040292784	1	2	T,C	T,T	0.125	0.0551555580365	0	g.116071T>C	0
chr2_ref_v2	116553	0	T,C	1	0	88,74,0,0	1	1	0	2	T,T	NA	NA	0.0	0	79,67,47,32	1	1	0	65.6797702199	1	2	T,C	T,T	0.25	0.103333145475	0	g.116553T>C	0	161,116,0,0	1	1	0	0.956931862784	0	2	T,T	NA	NA	0.0	0	NA	NA
chr2_ref_v2	116756	0	T,C	1	0	61,77,0,0	1	1	0	2	T,T	NA	NA	0.0	0	35,42,66,63	1	1	0	329.858034172	1	2	T,C	C,C	0.25	0.005181358742	0	g.116756T>C	0	151,167,0,0	1	1	0	0.888504141593	0	2	T,T	NA	NA	0.0	0	NA	NA
chr2_ref_v2	117056	0	G,A	1	0	85,68,0,0	1	1	0	2	G,G	NA	NA	0.0	0	113,93,0,0	1	1	0	0.411522725848	0	2	G,G	NA	NA	0.0	0	NA	NA	87,86,77,74	1	1	0	333.252510534	1	2	G,A	G,G	0.125	0.115302670598	0	g.117056G>A	0
chr2_ref_v2	121761	0	G,A	0	0	101,91,0,0	1	1	0	2	G,G	NA	NA	0.0	0	62,39,98,62	1	1	0	351.922907426	1	2	G,A	A,A	0.25	0.0507723253734	0	g.121761G>A	0	222,148,0,0	1	1	0	2.67440203529	0	2	G,G	NA	NA	0.0	0	NA	NA
chr2_ref_v2	122035	0	C,A	0	0	106,80,0,0	1	1	0	2	C,C	NA	NA	0.0	0	108,81,43,39	1	1	0	64.8319688789	1	2	C,C	C,A	0.5	0.263584520873	1	NA	NA	185,169,1,0	1	1	0	1.35557097105	0	2	C,C	NA	NA	0.00282087634164	0	NA	NA
chr2_ref_v2	122181	0	T,C	1	0	84,98,0,0	1	1	0	2	T,T	NA	NA	0.0	0	120,151,0,0	1	1	0	0.5543358398	0	2	T,T	NA	NA	0.0	0	NA	NA	86,104,58,83	1	1	0	332.888599387	1	2	T,C	T,T	0.125	0.0469497535014	0	g.122181T>C	0
chr2_ref_v2	122411	0	T,C	1	0	95,69,0,1	1	1	0	2	T,T	NA	NA	0.00607904607638	0	57,71,28,41	1	1	0	58.3024993382	1	2	T,C	T,T	0.25	0.107098135556	0	g.122411T>C	0	178,132,0,4	1	1	0	0.902902800246	0	2	T,T	NA	NA	0.929111420303	0	NA	NA
chr2_ref_v2	122421	0	GAA,G,GA	1	1	36,50,5,3,5,8	1	1	0	2	GAA,GAA	GAA,G	0.125	0.811829435356	0	2,9,4,16,36,65	1	1	0	310.3385973	1	2	GA,GA	GAA,GA	0.125	0.798504235113	0	g.122422delA,g.122422delA	0,1	17,20,12,14,88,88	1	1	0	314.409407713	1	2	GAA,GA	GA,GA	0.5	1.26936358154	1	g.122422delA	0
chr2_ref_v2	122580	0	ATT,A	1	1	56,83,0,0	1	1	0	2	ATT,ATT	NA	NA	0.0	0	63,68,0,0	1	1	0	1.41904771918	0	2	ATT,ATT	NA	NA	0.0	0	NA	NA	42,82,39,55	1	1	0	317.30769852	1	2	ATT,A	ATT,ATT	0.125	0.0256723550541	0	g.122581_122582delTT	0
chr2_ref_v2	122594	0	T,A,TA,TTA	1	1	2,0,4,4,30,36,2,3	1	1	0	2	TA,TA	A,TA	0.25	1.62858493132	0	6,2,3,3,31,15,13,16	1	1	0	10.0633756679	1	2	TA,TTA	T,TA	0.25	1.60212794768	0	g.122594_122596A>TA	0	9,0,42,65,20,42,2,2	1	1	0	41.886239984	1	2	A,TA	T,A	0.125	1.2341329235	0	g.122593_122595TA>A	0
chr2_ref_v2	122707	0	A,G	1	0	76,88,0,0	1	1	0	2	A,A	NA	NA	0.0	0	84,86,0,0	1	1	0	0.641498557391	0	2	A,A	NA	NA	0.0	0	NA	NA	82,68,75,52	1	1	0	328.105414207	1	2	A,G	A,A	0.125	0.0848662206432	0	g.122707A>G	0
chr2_ref_v2	123255	0	T,C	1	0	79,83,0,0	1	1	0	2	T,T	NA	NA	0.0	0	36,49,78,87	1	1	0	348.353284725	1	2	T,C	C,C	0.25	0.152468593644	0	g.123255T>C	0	198,203,0,0	1	1	0	0.429188627294	0	2	T,T	NA	NA	0.0	0	NA	NA
chr2_ref_v2	123745	0	T,C	1	0	83,88,0,1	1	1	0	2	T,T	NA	NA	0.00583092031079	0	76,62,21,27	1	1	0	35.8893732636	1	2	T,T	T,C	0.5	0.0425596144188	1	NA	NA	147,160,0,0	1	1	0	0.519159666563	0	2	T,T	NA	NA	0.0	0	NA	NA
chr2_ref_v2	124058	0	T,C	0	0	89,81,0,0	1	1	0	2	T,T	NA	NA	0.0	0	101,84,43,34	1	1	0	58.8395554309	1	2	T,T	T,C	0.5	0.222061885443	1	NA	NA	190,177,0,0	1	1	0	0.423620307508	0	2	T,T	NA	NA	0.0	0	NA	NA
chr2_ref_v2	124341	0	T,C	1	0	92,96,0,0	1	1	0	2	T,T	NA	NA	0.0	0	45,53,86,96	1	1	0	360.1848492	1	2	T,C	C,C	0.25	0.10821358464	0	g.124341T>C	0	161,161,0,0	1	1	0	0.463610314917	0	2	T,T	NA	NA	0.0	0	NA	NA
chr2_ref_v2	124516	0	C,T	0	0	79,72,0,0	1	1	0	2	C,C	NA	NA	0.0	0	108,118,0,0	1	1	0	1.02488205759	0	2	C,C	NA	NA	0.0	0	NA	NA	100,87,70,70	1	1	0	328.179171976	1	2	C,T	C,C	0.125	0.0381517659644	0	g.124516C>T	0
chr2_ref_v2	124713	0	G,A	0	0	74,70,0,0	1	1	0	2	G,G	NA	NA	0.0	0	65,67,38,33	1	1	0	54.5865183723	1	2	G,A	G,G	0.25	0.109296421779	0	g.124713G>A	0	152,146,0,0	1	1	0	0.406110748366	0	2	G,G	NA	NA	0.0	0	NA	NA
chr2_ref_v2	126343	0	G,A	0	0	80,68,0,0	1	1	0	2	G,G	NA	NA	0.0	0	111,94,0,0	1	1	0	0.392624456125	0	2	G,G	NA	NA	0.0	0	NA	NA	86,94,78,61	1	1	0	328.608541064	1	2	G,A	G,G	0.125	0.00716848947861	0	g.126343G>A	0
chr2_ref_v2	126556	0	CTT,C,CT	1	1	70,49,1,0,3,2	1	1	0	2	CTT,CTT	NA	NA	0.899427360605	0	25,33,35,43,25,23	1	1	0	313.520563067	1	2	CTT,C	C,CT	0.25	0.511055468948	1	g.126557_126558delTT	0	11,9,72,71,62,62	1	1	0	328.767129323	1	2	C,CT	CTT,CT	0.125	0.0713248481912	0	g.126557_126558delTT,g.126557delT	0,0
chr2_ref_v2	126629	0	T,C	0	0	69,86,0,2	1	1	0	2	T,T	NA	NA	0.418285796537	0	103,162,1,0	1	1	0	1.69864443859	0	2	T,T	NA	NA	0.00376648279548	0	NA	NA	90,124,77,75	1	1	0	326.783043426	1	2	T,C	T,T	0.125	0.0907810658947	0	g.126629T>C	0
chr2_ref_v2	126921	0	CA,C	1	1	77,52,9,16	1	1	0	2	CA,CA	CA,C	0.25	0.289681808212	1	94,101,1,0	1	1	0	9.20526502338	0	2	CA,CA	NA	NA	0.00231736020423	0	NA	NA	155,143,0,0	1	1	0	12.0670642388	0	2	CA,CA	NA	NA	0.0633001486882	0	NA	NA
chr2_ref_v2	127488	0	C,T	1	0	117,90,0,0	1	1	0	2	C,C	NA	NA	0.0	0	126,106,0,0	1	1	0	0.582582569297	0	2	C,C	NA	NA	0.0	0	NA	NA	88,93,90,67	1	1	0	342.583884919	1	2	C,T	C,C	0.125	0.109063202363	0	g.127488C>T	0
chr2_ref_v2	127626	0	CT,C,CTT	1	1	6,12,6,9,19,15	1	1	0	2	CTT,CTT	C,CTT	0.5	0.386103153914	0	13,26,10,10,21,14	1	1	0	2.20604237811	0	2	CT,CTT	C,CTT	0.25	0.194003194879	0	NA	NA	5,7,69,85,3,6	1	1	0	310.105888751	1	2	C,C	C,CTT	0.125	0.569920640708	0	g.127626_127628TT>,g.127626_127628TT>	0,1
chr2_ref_v2	127911	0	T,G	1	0	64,78,2,0	1	1	0	2	T,T	NA	NA	0.419451350083	0	61,61,32,27	1	1	0	37.7177516684	1	2	T,G	T,T	0.25	0.215657977062	0	g.127911T>G	0	161,172,1,0	1	1	0	1.07857961272	0	2	T,T	NA	NA	0.00299850299626	0	NA	NA
chr2_ref_v2	129218	0	A,G	0	0	113,86,0,0	1	1	0	2	A,A	NA	NA	0.0	0	163,148,0,0	1	1	0	1.1899880395	0	2	A,A	NA	NA	0.0	0	NA	NA	115,93,94,74	1	1	0	344.775252675	1	2	A,G	A,A	0.125	0.0377403279828	0	g.129218A>G	0
chr2_ref_v2	130003	0	G,A	1	0	57,82,0,0	1	1	0	2	G,G	NA	NA	0.0	0	71,85,26,31	1	1	0	38.5315930449	1	2	G,G	G,A	0.5	0.0918075492531	1	NA	NA	159,180,0,0	1	1	0	1.81802055169	0	2	G,G	NA	NA	0.0	0	NA	NA
chr2_ref_v2	130135	0	C,A	0	0	82,62,0,0	1	1	0	2	C,C	NA	NA	0.0	0	133,92,0,0	1	1	0	0.568212363747	0	2	C,C	NA	NA	0.0	0	NA	NA	87,83,85,78	1	1	0	337.249369019	1	2	C,A	NA	NA	0.0420482362435	0	g.130135C>A	0
chr2_ref_v2	132186	0	C,T	1	0	83,97,0,0	1	1	0	2	C,C	NA	NA	0.0	0	85,133,0,0	1	1	0	1.75169266631	0	2	C,C	NA	NA	0.0	0	NA	NA	79,98,70,85	1	1	0	338.241821375	1	2	C,T	C,C	0.125	0.118589812626	0	g.132186C>T	0
chr2_ref_v2	133016	0	T,TGAAGAGGATGAAGACAATGGTGATGGA	0	0	0,0,40,31	1	1	0	2	TGAAGAGGATGAAGACAATGGTGATGGA,TGAAGAGGATGAAGACAATGGTGATGGA	NA	NA	0.0	0	0,0,59,38	1	1	0	0.674471716038	0	2	TGAAGAGGATGAAGACAATGGTGATGGA,TGAAGAGGATGAAGACAATGGTGATGGA	NA	NA	0.0	0	NA	NA	0,0,83,68	1	1	0	0.438700459485	0	2	TGAAGAGGATGAAGACAATGGTGATGGA,TGAAGAGGATGAAGACAATGGTGATGGA	NA	NA	0.0	0	NA	NA
chr2_ref_v2	133802	0	C,CA	1	1	70,60,0,0	1	1	0	2	C,C	NA	NA	0.00535468887378	0	44,47,26,20	1	1	0	34.8751160411	1	2	C,CA	C,C	0.25	0.12404229856	0	g.133802_133803insA	0	87,126,0,0	1	1	0	4.19840563103	0	2	C,C	NA	NA	0.121812669174	0	NA	NA
chr2_ref_v2	133860	0	CATATATAT,C,CAT	1	1	0,0,54,61,2,1	1	1	0	2	C,C	NA	NA	0.424151755294	0	0,0,59,42,0,0	1	1	0	2.22967090231	0	2	C,C	NA	NA	0.0161875321968	0	NA	NA	2,0,60,65,38,26	1	1	0	36.8207770686	1	2	C,CAT	C,C	0.25	0.461452632263	0	g.133860_133869>AT	0
chr2_ref_v2	133933	0	CT,C	1	1	61,56,1,2	1	1	0	2	CT,CT	NA	NA	0.655708246133	0	56,66,2,1	1	1	0	1.00675713	0	2	CT,CT	NA	NA	1.53022027878	0	NA	NA	72,37,55,35	1	1	0	70.8897056812	1	2	CT,C	CT,CT	0.25	0.015134716093	0	g.133934delT	0
chr2_ref_v2	134618	0	A,G	0	0	62,66,0,0	1	1	0	2	A,A	NA	NA	0.0	0	70,100,31,36	1	1	0	44.2425401937	1	2	A,A	A,G	0.5	0.167506471009	1	NA	NA	151,152,0,0	1	1	0	0.500080953592	0	2	A,A	NA	NA	0.0	0	NA	NA
chr2_ref_v2	135774	0	GT,G	1	1	62,74,0,0	1	1	0	2	GT,GT	NA	NA	0.000243829340912	0	57,63,39,26	1	1	0	51.1433954847	1	2	GT,G	GT,GT	0.25	0.10450143212	0	g.135775delT	0	123,126,0,0	1	1	0	0.905784117475	0	2	GT,GT	NA	NA	0.000502954337323	0	NA	NA
chr2_ref_v2	136224	0	C,T	0	0	54,60,0,0	1	1	0	2	C,C	NA	NA	0.0	0	40,62,24,29	1	1	0	37.3537194562	1	2	C,T	C,C	0.25	0.143855275966	0	g.136224C>T	0	151,129,0,0	1	1	0	1.81358238375	0	2	C,C	NA	NA	0.0	0	NA	NA
chr2_ref_v2	137294	0	C,T	0	0	64,50,0,0	1	1	0	2	C,C	NA	NA	0.0	0	75,72,0,0	1	1	0	0.927620862365	0	2	C,C	NA	NA	0.0	0	NA	NA	93,52,62,61	1	1	0	94.3999617988	1	2	C,T	C,C	0.125	0.0867650412327	0	g.137294C>T	0
chr2_ref_v2	137513	0	AT,A	1	1	1,2,50,66	1	1	0	2	A,A	NA	NA	0.254593778647	0	41,69,3,5	1	1	0	324.726225689	1	2	AT,AT	NA	NA	1.04050025896	0	g.137513_137515>T,g.137513_137515>T	0,1	2,6,89,112	1	1	0	0.891702029725	0	2	A,A	NA	NA	0.0550858931274	0	NA	NA
chr2_ref_v2	137646	0	TAAAAAAAAAA,T	1	1	29,12,3,9	1	1	0	2	TAAAAAAAAAA,TAAAAAAAAAA	TAAAAAAAAAA,T	0.5	0.130053128248	0	13,19,2,11	1	1	0	2.74087452401	0	2	TAAAAAAAAAA,TAAAAAAAAAA	TAAAAAAAAAA,T	0.5	0.19782574333	0	NA	NA	63,23,4,15	1	1	0	0.821464353675	0	2	TAAAAAAAAAA,TAAAAAAAAAA	TAAAAAAAAAA,T	0.5	0.411296028419	0	NA	NA
chr2_ref_v2	137685	0	G,T	1	0	41,33,3,0	1	1	0	2	G,G	G,T	0.125	0.209720530982	0	41,47,2,0	1	1	0	1.3483869924	0	2	G,G	NA	NA	0.42793796396	0	NA	NA	80,59,25,0	1	1	1	8.25616390477	0	2	G,G	G,T	0.25	0.269532753946	0	NA	NA
chr2_ref_v2	138003	0	CT,C	1	1	57,46,4,2	1	1	0	2	CT,CT	NA	NA	0.572711298929	0	47,40,31,19	1	1	0	19.8394893266	1	2	CT,CT	CT,C	0.5	0.00685604037459	0	NA	NA	104,93,13,4	1	1	0	1.29753479594	0	2	CT,CT	NA	NA	1.3101740018	0	NA	NA
chr2_ref_v2	138265	0	ATTT,A,AT	1	1	2,0,2,3,44,39	1	1	0	2	AT,AT	NA	NA	1.89408850763	0	2,2,4,5,63,50	1	1	0	0.642401131455	0	2	AT,AT	ATTT,AT	0.125	2.4191914311	0	NA	NA	0,1,21,18,82,82	1	1	0	9.03027583303	0	2	AT,AT	NA	NA	1.12935409773	0	NA	NA
chr2_ref_v2	139635	0	C,T	0	0	80,98,0,0	1	1	0	2	C,C	NA	NA	0.0	0	44,48,86,93	1	1	0	357.462389715	1	2	C,T	T,T	0.25	0.154771605026	0	g.139635C>T	0	186,173,0,0	1	1	0	2.32767531579	0	2	C,C	NA	NA	0.0	0	NA	NA
chr2_ref_v2	141656	0	C,A	1	0	36,65,0,0	1	1	0	2	C,C	NA	NA	0.0	0	58,84,0,0	1	1	0	0.953476968689	0	2	C,C	NA	NA	0.0	0	NA	NA	53,83,46,65	1	1	0	83.40206273	1	2	C,A	C,C	0.125	0.0481897438572	0	g.141656C>A	0
chr2_ref_v2	142094	0	GT,G	1	1	90,81,2,2	1	1	0	2	GT,GT	NA	NA	0.747515795386	0	33,29,63,82	1	1	0	331.007211099	1	2	GT,G	G,G	0.25	0.251037790154	0	g.142095delT	0	144,154,3,5	1	1	0	1.06167179331	0	2	GT,GT	NA	NA	1.83519253545	0	NA	NA
chr2_ref_v2	142804	0	GA,G	1	1	41,84,0,0	1	1	0	2	GA,GA	NA	NA	0.000115658350939	0	31,66,13,27	1	1	0	31.246438013	1	2	GA,GA	GA,G	0.5	0.211405343049	1	NA	NA	144,161,0,0	1	1	0	7.0975929448	0	2	GA,GA	NA	NA	0.000167126711524	0	NA	NA
chr2_ref_v2	143207	0	GA,G	1	1	78,66,1,0	1	1	0	2	GA,GA	NA	NA	0.332528763891	0	33,35,53,60	1	1	0	325.522893259	1	2	GA,G	G,G	0.25	0.0502956979317	0	g.143208delA	0	166,150,0,0	1	1	0	0.670224382967	0	2	GA,GA	NA	NA	2.44117658889	0	NA	NA
chr2_ref_v2	143855	0	GA,G	1	1	41,66,6,17	1	1	0	2	GA,GA	GA,G	0.125	0.164190680129	0	35,52,21,29	1	1	0	6.5817537027	0	2	GA,GA	GA,G	0.25	0.145835298887	0	NA	NA	6,4,120,121	1	1	0	322.770155257	1	2	G,G	NA	NA	0.0979192097542	0	g.143856delA,g.143856delA	0,1
chr2_ref_v2	145337	0	A,G	1	0	77,81,0,0	1	1	0	2	A,A	NA	NA	0.0	0	70,72,28,32	1	1	0	44.9164821006	1	2	A,A	A,G	0.5	0.237129793289	1	NA	NA	142,188,0,0	1	1	0	1.69242357518	0	2	A,A	NA	NA	0.0	0	NA	NA
chr2_ref_v2	145488	0	G,T	0	0	96,75,2,0	1	1	0	2	G,G	NA	NA	0.417093146103	0	130,86,0,0	1	1	0	1.12005311919	0	2	G,G	NA	NA	0.0	0	NA	NA	120,95,84,64	1	1	0	325.924435623	1	2	G,T	G,G	0.125	0.122111326083	0	g.145488G>T	0
chr2_ref_v2	145890	0	GAAAAAA,G,GAAA	1	1	3,4,4,9,2,6	1	1	0	2	GAAAAAA,G	G,GAAA	0.5	0.207639364778	0	4,3,4,21,1,11	1	1	0	1.65579295949	0	2	GAAAAAA,G	G,GAAA	0.5	0.666829872243	0	NA	NA	4,0,28,37,9,13	1	1	0	5.0230205877	0	2	G,G	G,GAAA	0.5	0.998603588082	1	NA	NA
chr2_ref_v2	148653	0	C,T	0	0	93,128,0,0	1	1	0	2	C,C	NA	NA	0.0	0	107,76,36,42	1	1	0	314.317316791	1	2	C,C	C,T	0.5	0.245834962516	1	NA	NA	173,211,2,0	1	1	0	0.846955201667	0	2	C,C	NA	NA	0.410659924985	0	NA	NA
chr2_ref_v2	149356	0	G,GC	1	1	86,84,0,0	1	1	0	2	G,G	NA	NA	0.000104310062611	0	97,82,0,0	1	1	0	0.738090508783	0	2	G,G	NA	NA	0.000199487837458	0	NA	NA	89,89,61,61	1	1	0	324.113338197	1	2	G,GC	G,G	0.125	0.123555264349	0	g.149356_149357insC	0
chr2_ref_v2	150340	0	C,T	1	0	61,81,0,0	1	1	0	2	C,C	NA	NA	0.0	0	81,87,1,0	1	1	0	0.978676199174	0	2	C,C	NA	NA	0.00593473551981	0	NA	NA	82,97,47,56	1	1	0	78.9979625331	1	2	C,T	C,C	0.25	0.0418311938451	0	g.150340C>T	0
chr2_ref_v2	150394	0	TA,T	1	1	0,0,74,63	1	1	0	2	T,T	NA	NA	0.00535468887378	0	79,53,41,33	1	1	0	333.210744978	1	2	TA,T	TA,TA	0.25	0.181143892434	0	g.150394_150396>A	0	11,7,142,106	1	1	0	5.96412116387	0	2	T,T	TA,T	0.125	0.00685621349132	1	NA	NA
chr2_ref_v2	151024	0	C,T	1	0	85,86,0,0	1	1	0	2	C,C	NA	NA	0.0	0	117,121,0,0	1	1	0	0.407888289466	0	2	C,C	NA	NA	0.0	0	NA	NA	98,92,93,86	1	1	0	346.873346392	1	2	C,T	NA	NA	0.0596382663197	0	g.151024C>T	0
chr2_ref_v2	151265	0	GT,G	1	1	62,70,3,5	1	1	0	2	GT,GT	NA	NA	0.533102160834	0	50,61,32,38	1	1	0	27.7005527632	1	2	GT,GT	GT,G	0.5	0.0859941135889	1	NA	NA	111,135,13,18	1	1	0	2.8964391193	0	2	GT,GT	NA	NA	0.931527948569	0	NA	NA
chr2_ref_v2	151562	0	C,T	0	0	101,67,0,0	1	1	0	2	C,C	NA	NA	0.0	0	115,90,0,0	1	1	0	0.881569442527	0	2	C,C	NA	NA	0.0	0	NA	NA	109,69,64,70	1	1	0	328.133618235	1	2	C,T	C,C	0.125	0.0326293220603	0	g.151562C>T	0
chr2_ref_v2	152265	0	C,T	0	0	83,73,0,0	1	1	0	2	C,C	NA	NA	0.0	0	119,72,0,0	1	1	0	2.25061155613	0	2	C,C	NA	NA	0.0	0	NA	NA	98,70,70,78	1	1	0	332.861462	1	2	C,T	C,C	0.125	0.124562722642	0	g.152265C>T	0
chr2_ref_v2	152657	0	C,T	0	0	80,75,0,0	1	1	0	2	C,C	NA	NA	0.0	0	34,36,48,75	1	1	0	332.079976538	1	2	C,T	T,T	0.25	0.0528634895571	0	g.152657C>T	0	144,149,0,0	1	1	0	0.673829833517	0	2	C,C	NA	NA	0.0	0	NA	NA
chr2_ref_v2	153600	0	AT,A	1	1	38,23,3,3	1	1	0	2	AT,AT	NA	NA	0.998335099101	0	30,17,20,18	1	1	0	12.3816557256	1	2	AT,AT	AT,A	0.5	0.0825806652495	0	NA	NA	78,76,7,9	1	1	0	2.49845274771	0	2	AT,AT	NA	NA	1.95741319621	0	NA	NA
chr2_ref_v2	154145	0	A,G	0	0	86,73,0,0	1	1	0	2	A,A	NA	NA	0.0	0	39,35,64,50	1	1	0	326.959156979	1	2	A,G	G,G	0.25	0.0786922685757	0	g.154145A>G	0	165,178,0,0	1	1	0	1.85045652021	0	2	A,A	NA	NA	0.0	0	NA	NA
chr2_ref_v2	154971	0	A,G	0	0	91,118,0,0	1	1	0	2	A,A	NA	NA	0.0	0	92,126,42,59	1	1	0	86.7804512837	1	2	A,G	A,A	0.25	0.258548922182	1	g.154971A>G	0	174,208,0,0	1	1	0	0.648696557596	0	2	A,A	NA	NA	0.0	0	NA	NA
chr2_ref_v2	155789	0	A,G	0	0	111,84,0,0	1	1	0	2	A,A	NA	NA	0.0	0	74,53,45,21	1	1	0	64.5384921823	1	2	A,G	A,A	0.25	0.143706720666	0	g.155789A>G	0	163,148,0,0	1	1	0	1.23339339449	0	2	A,A	NA	NA	0.0	0	NA	NA
chr2_ref_v2	156021	0	A,G	0	0	88,84,0,0	1	1	0	2	A,A	NA	NA	0.0	0	57,69,29,40	1	1	0	58.8952283731	1	2	A,G	A,A	0.25	0.0913497785882	0	g.156021A>G	0	136,161,0,0	1	1	0	1.46464728248	0	2	A,A	NA	NA	0.0	0	NA	NA
chr2_ref_v2	156834	0	C,T	0	0	103,91,0,0	1	1	0	2	C,C	NA	NA	0.0	0	120,106,0,0	1	1	0	0.393933678577	0	2	C,C	NA	NA	0.0	0	NA	NA	119,92,96,66	1	1	0	342.520484655	1	2	C,T	C,C	0.125	0.0129473699628	0	g.156834C>T	0
chr2_ref_v2	156836	0	CT,C	1	1	97,88,1,0	1	1	0	2	CT,CT	NA	NA	0.00475247181881	0	115,99,0,1	1	1	0	0.48379293148	0	2	CT,CT	NA	NA	0.00218089197366	0	NA	NA	117,90,97,65	1	1	0	342.202017188	1	2	CT,C	CT,CT	0.125	0.00228338685785	0	g.156837delT	0
chr2_ref_v2	158255	0	A,G	0	0	92,81,0,0	1	1	0	2	A,A	NA	NA	0.0	0	102,58,50,21	1	1	0	65.1034800469	1	2	A,A	A,G	0.5	0.286118350476	1	NA	NA	207,144,0,0	1	1	0	1.81143621394	0	2	A,A	NA	NA	0.0	0	NA	NA
chr2_ref_v2	158570	0	G,A	0	0	88,100,0,0	1	1	0	2	G,G	NA	NA	0.0	0	105,82,0,0	1	1	0	2.30052983028	0	2	G,G	NA	NA	0.0	0	NA	NA	99,84,85,71	1	1	0	339.063342928	1	2	G,A	G,G	0.125	0.091684282689	0	g.158570G>A	0
chr2_ref_v2	159855	0	GA,G	1	1	93,59,0,0	1	1	0	2	GA,GA	NA	NA	0.000243829340912	0	75,55,30,33	1	1	0	48.2426706462	1	2	GA,G	GA,GA	0.25	0.215796683298	0	g.159856delA	0	168,127,0,0	1	1	0	1.12794325858	0	2	GA,GA	NA	NA	0.000502954337323	0	NA	NA
chr2_ref_v2	160817	0	A,G	0	0	81,79,0,0	1	1	0	2	A,A	NA	NA	0.0	0	78,65,41,43	1	1	0	68.1889788078	1	2	A,G	A,A	0.25	0.0212022076506	0	g.160817A>G	0	182,200,1,0	1	1	0	0.845968333546	0	2	A,A	NA	NA	0.00261438057407	0	NA	NA
chr2_ref_v2	161475	0	TA,T	1	1	78,70,1,1	1	1	0	2	TA,TA	NA	NA	0.359927738079	0	23,28,47,37	1	1	0	318.167895875	1	2	TA,T	T,T	0.25	0.059184645349	0	g.161476delA	0	91,80,74,66	1	1	0	329.074004426	1	2	TA,T	TA,TA	0.125	0.0840138398112	0	g.161476delA	0
chr2_ref_v2	162810	0	AT,A	1	1	79,66,7,5	1	1	0	2	AT,AT	NA	NA	0.77365982311	0	32,25,59,45	1	1	0	311.185544069	1	2	AT,A	A,A	0.125	0.0417483376249	0	g.162811delT	0	130,120,13,10	1	1	0	0.558704591813	0	2	AT,AT	NA	NA	1.72772446828	0	NA	NA
chr2_ref_v2	162905	0	TA,T	1	1	49,60,28,33	1	1	0	2	TA,T	TA,TA	0.25	0.074387024745	0	117,112,0,0	1	1	0	307.920260974	1	2	TA,TA	NA	NA	0.00743246087101	0	g.162905_162907>A	1	141,149,0,1	1	1	0	307.977996826	1	2	TA,TA	NA	NA	0.0360875851634	0	g.162905_162907>A	1
chr2_ref_v2	164299	0	G,A	0	0	46,45,0,0	1	1	0	2	G,G	NA	NA	0.0	0	50,45,0,0	1	1	0	0.448329298547	0	2	G,G	NA	NA	0.0	0	NA	NA	34,44,37,38	1	1	1	55.3943942439	1	2	G,A	NA	NA	0.0392207131533	0	NA	NA
chr2_ref_v2	165001	0	CTT,C,CT	1	1	3,2,4,9,44,52	1	1	0	2	CT,CT	NA	NA	0.302964391474	0	3,1,56,52,30,26	1	1	0	44.1365238931	1	2	C,CT	C,C	0.25	0.146114270772	0	g.165001_165004T>	0	8,10,8,10,87,110	1	1	0	2.1386767068	0	2	CT,CT	CTT,CT	0.125	1.34326281568	0	NA	NA
chr2_ref_v2	165661	0	G,GA	1	1	63,74,0,1	1	1	0	2	G,G	NA	NA	0.826449621477	0	51,89,22,39	1	1	0	47.0322239579	1	2	G,GA	G,G	0.25	0.166110093369	0	g.165661_165662insA	0	109,158,3,3	1	1	0	1.07366635087	0	2	G,G	NA	NA	0.516539929666	0	NA	NA
chr2_ref_v2	165893	0	CTTTTT,C	1	1	47,27,0,0	1	1	0	2	CTTTTT,CTTTTT	NA	NA	0.0	0	51,19,4,7	1	1	0	4.61136795178	0	2	CTTTTT,CTTTTT	CTTTTT,C	0.25	0.0953101798043	0	NA	NA	60,32,3,12	1	1	0	7.76565872918	0	2	CTTTTT,CTTTTT	CTTTTT,C	0.25	0.132171773108	0	NA	NA
chr2_ref_v2	165917	0	TCTC,T	1	0	32,44,1,4	1	1	0	2	TCTC,TCTC	TCTC,T	0.125	0.01324522675	0	37,55,16,3	1	1	0	12.1968969831	0	2	TCTC,TCTC	TCTC,T	0.25	0.368560551173	0	NA	NA	57,81,6,5	1	1	0	1.96621711704	0	2	TCTC,TCTC	TCTC,T	0.125	0.178691788743	0	NA	NA
chr2_ref_v2	165922	0	C,T	1	0	32,43,1,0	1	1	0	2	C,C	NA	NA	0.01324522675	0	37,52,10,1	1	1	0	6.08842565915	0	2	C,C	C,T	0.25	0.144830947878	0	NA	NA	57,78,5,1	1	1	0	1.40822219896	0	2	C,C	C,T	0.125	0.405465108108	0	NA	NA
chr2_ref_v2	167196	0	C,T	1	0	66,84,0,1	1	1	0	2	C,C	NA	NA	0.00664454271867	0	62,78,38,38	1	1	0	59.029510589	1	2	C,T	C,C	0.25	0.100083458557	0	g.167196C>T	0	163,181,0,0	1	1	0	1.09318929174	0	2	C,C	NA	NA	0.0	0	NA	NA
chr2_ref_v2	167266	0	CA,C	1	1	57,59,5,3	1	1	0	2	CA,CA	NA	NA	0.403890429354	0	54,51,28,25	1	1	0	17.333426194	1	2	CA,CA	CA,C	0.5	0.136639363754	0	NA	NA	42,71,66,100	1	1	0	320.856729143	1	2	CA,C	NA	NA	0.0334929374265	0	g.167267delA	0
chr2_ref_v2	167969	0	C,CA	1	1	3,1,21,14	1	1	0	2	CA,CA	NA	NA	1.50973449485	0	5,4,19,27	1	1	0	1.56246399837	0	2	CA,CA	NA	NA	1.45114674299	0	NA	NA	19,2,26,36	1	1	0	4.93942119747	0	2	CA,CA	NA	NA	1.37006171592	0	NA	NA
chr2_ref_v2	169551	0	G,T	0	0	101,75,0,0	1	1	0	2	G,G	NA	NA	0.0	0	52,60,33,16	1	1	0	44.5049495361	1	2	G,G	G,T	0.5	0.271933715484	1	NA	NA	142,115,0,0	1	1	0	0.589973637299	0	2	G,G	NA	NA	0.0	0	NA	NA
chr2_ref_v2	169749	0	C,T	0	0	101,98,0,0	1	1	0	2	C,C	NA	NA	0.0	0	117,104,0,0	1	1	0	0.566786025316	0	2	C,C	NA	NA	0.0	0	NA	NA	85,101,71,71	1	1	0	333.283712942	1	2	C,T	C,C	0.125	0.018605187831	0	g.169749C>T	0
chr2_ref_v2	170008	0	C,T	0	0	88,82,0,0	1	1	0	2	C,C	NA	NA	0.0	0	34,46,74,86	1	1	0	347.658882236	1	2	C,T	T,T	0.25	0.182321556794	0	g.170008C>T	0	146,184,0,0	1	1	0	2.49593428782	0	2	C,C	NA	NA	0.0	0	NA	NA
chr2_ref_v2	170409	0	CT,C	1	1	89,78,0,0	1	1	0	2	CT,CT	NA	NA	0.000638376816064	0	113,114,0,0	1	1	0	0.804896456647	0	2	CT,CT	NA	NA	0.00248112113215	0	NA	NA	118,61,77,67	1	1	0	331.884702976	1	2	CT,C	CT,CT	0.125	0.0298333386261	0	g.170410delT	0
chr2_ref_v2	170912	0	A,G	0	0	112,115,0,0	1	1	0	2	A,A	NA	NA	0.0	0	118,134,0,0	1	1	0	0.646285193726	0	2	A,A	NA	NA	0.0	0	NA	NA	85,91,92,75	1	1	0	349.436164681	1	2	A,G	NA	NA	0.0524901826214	0	g.170912A>G	0
chr2_ref_v2	171230	0	G,A	0	0	68,103,0,0	1	1	0	2	G,G	NA	NA	0.0	0	108,111,0,0	1	1	0	2.69575776926	0	2	G,G	NA	NA	0.0	0	NA	NA	79,92,65,64	1	1	0	326.859286139	1	2	G,A	G,G	0.125	0.0305367238601	0	g.171230G>A	0
chr2_ref_v2	171951	0	G,T	0	0	70,75,0,0	1	1	0	2	G,G	NA	NA	0.0	0	63,57,35,31	1	1	0	51.4527463926	1	2	G,T	G,G	0.25	0.0870113769896	0	g.171951G>T	0	168,162,0,0	1	1	0	0.742603059229	0	2	G,G	NA	NA	0.0	0	NA	NA
chr2_ref_v2	171980	0	A,G	1	0	79,80,0,0	1	1	0	2	A,A	NA	NA	0.0	0	68,57,38,41	1	1	0	65.6523225356	1	2	A,G	A,A	0.25	0.0519597389307	0	g.171980A>G	0	160,157,0,0	1	1	0	0.434422094971	0	2	A,A	NA	NA	0.0	0	NA	NA
chr2_ref_v2	172092	0	G,A	0	0	75,63,10,11	1	1	0	2	G,G	G,A	0.25	0.0631789016215	1	106,120,1,0	1	1	0	6.98249535631	0	2	G,G	NA	NA	0.00441501820912	0	NA	NA	139,169,1,1	1	1	0	10.0200809938	0	2	G,G	NA	NA	0.00647251450562	0	NA	NA
chr2_ref_v2	172261	0	G,A	0	0	94,102,0,0	1	1	0	2	G,G	NA	NA	0.0	0	106,109,0,0	1	1	0	0.461677188088	0	2	G,G	NA	NA	0.0	0	NA	NA	76,80,84,72	1	1	0	341.672079972	1	2	G,A	NA	NA	0.0	0	g.172261G>A	0
chr2_ref_v2	172286	0	A,G	0	0	106,88,0,0	1	1	0	2	A,A	NA	NA	0.0	0	108,98,0,0	1	1	0	0.56007677962	0	2	A,A	NA	NA	0.0	0	NA	NA	77,80,85,72	1	1	0	341.938654744	1	2	A,G	NA	NA	0.0	0	g.172286A>G	0
chr2_ref_v2	172362	0	CT,C	1	1	79,44,3,0	1	1	0	2	CT,CT	NA	NA	0.518247360872	0	69,54,35,39	1	1	0	46.6293416828	1	2	CT,C	CT,CT	0.25	0.11052632522	0	g.172363delT	0	75,73,62,60	1	1	0	79.0227614909	1	2	CT,C	CT,CT	0.125	0.0771839349487	0	g.172363delT	0
chr2_ref_v2	173041	0	T,C	1	0	91,98,0,0	1	1	0	2	T,T	NA	NA	0.0	0	109,134,0,0	1	1	0	0.784305500451	0	2	T,T	NA	NA	0.0	0	NA	NA	87,130,83,73	1	1	0	336.80623144	1	2	T,C	T,T	0.125	0.07872691801	0	g.173041T>C	0
chr2_ref_v2	173058	0	CA,C	1	1	87,86,0,0	1	1	0	2	CA,CA	NA	NA	0.000115658350939	0	123,143,0,0	1	1	0	0.995242558423	0	2	CA,CA	NA	NA	0.000354709425208	0	NA	NA	88,130,79,79	1	1	0	335.647152291	1	2	CA,C	CA,CA	0.125	0.0708732772743	0	g.173059delA	0
chr2_ref_v2	173116	0	G,A	0	0	84,63,0,0	1	1	0	2	G,G	NA	NA	0.0	0	76,75,30,48	1	1	0	62.7326196176	1	2	G,A	G,G	0.25	0.149745386359	0	g.173116G>A	0	161,197,0,0	1	1	0	5.77245062615	0	2	G,G	NA	NA	0.0	0	NA	NA
chr2_ref_v2	173566	0	A,G	0	0	101,78,0,0	1	1	0	2	A,A	NA	NA	0.0	0	96,75,51,33	1	1	0	71.1145702727	1	2	A,G	A,A	0.25	0.200021133893	0	g.173566A>G	0	196,161,0,0	1	1	0	0.54187239971	0	2	A,A	NA	NA	0.0	0	NA	NA
chr2_ref_v2	173674	0	A,G	0	0	71,92,0,0	1	1	0	2	A,A	NA	NA	0.0	0	37,50,64,91	1	1	0	345.345787051	1	2	A,G	G,G	0.25	0.0666913744987	0	g.173674A>G	0	154,169,0,0	1	1	0	1.13300104011	0	2	A,A	NA	NA	0.0	0	NA	NA
chr2_ref_v2	173774	0	C,T	1	0	69,86,0,0	1	1	0	2	C,C	NA	NA	0.0	0	61,80,24,43	1	1	0	55.6121733888	1	2	C,T	C,C	0.25	0.233241647221	0	g.173774C>T	0	154,190,0,0	1	1	0	0.403989229183	0	2	C,C	NA	NA	0.0	0	NA	NA
chr2_ref_v2	174034	0	T,C	1	0	53,47,34,48	1	1	0	2	T,C	T,T	0.125	0.0528634895571	0	120,119,0,0	1	1	0	308.207186055	1	2	T,T	NA	NA	0.0	0	g.174033_174035C>T	1	106,107,74,68	1	1	0	1.5287576048	0	2	T,C	T,T	0.25	0.105360515658	0	NA	NA
chr2_ref_v2	176168	0	A,G	0	0	88,83,1,0	1	1	0	2	A,A	NA	NA	0.00583092031079	0	61,67,37,27	1	1	0	53.2149875721	1	2	A,G	A,A	0.25	0.182321556794	0	g.176168A>G	0	147,144,0,0	1	1	0	0.533350851023	0	2	A,A	NA	NA	0.0	0	NA	NA
chr2_ref_v2	177186	0	C,T	1	0	82,65,0,0	1	1	0	2	C,C	NA	NA	0.0	0	64,56,33,27	1	1	0	46.3177776774	1	2	C,T	C,C	0.25	0.182321556794	0	g.177186C>T	0	173,156,0,0	1	1	0	0.882289965264	0	2	C,C	NA	NA	0.0	0	NA	NA
chr2_ref_v2	177373	0	CA,C	0	0	94,98,0,0	1	1	0	2	CA,CA	NA	NA	0.0	0	64,92,33,32	1	1	0	52.2203709231	1	2	CA,CA	CA,C	0.5	0.223143551314	1	NA	NA	153,184,0,0	1	1	0	0.988014991865	0	2	CA,CA	NA	NA	0.0	0	NA	NA
chr2_ref_v2	178205	0	G,A	0	0	78,73,0,0	1	1	0	2	G,G	NA	NA	0.0	0	124,102,0,0	1	1	0	0.742572918635	0	2	G,G	NA	NA	0.0	0	NA	NA	105,83,83,59	1	1	0	330.247213456	1	2	G,A	G,G	0.125	0.0293004769478	0	g.178205G>A	0
chr2_ref_v2	179365	0	TG,T	1	1	99,67,0,1	1	1	0	2	TG,TG	NA	NA	0.0057621947193	0	69,80,36,45	1	1	0	66.5432368733	1	2	TG,T	TG,TG	0.25	0.100894110507	0	g.179366delG	0	156,154,0,0	1	1	0	3.49985314422	0	2	TG,TG	NA	NA	0.000502954337323	0	NA	NA
chr2_ref_v2	179423	0	G,A	0	0	87,85,1,0	1	1	0	2	G,G	NA	NA	0.00579711768433	0	126,119,0,0	1	1	0	0.498055527721	0	2	G,G	NA	NA	0.0	0	NA	NA	87,101,72,76	1	1	0	333.317176212	1	2	G,A	G,G	0.125	0.0120847392151	0	g.179423G>A	0
chr2_ref_v2	181675	0	C,G	0	0	68,74,0,0	1	1	0	2	C,C	NA	NA	0.0	0	84,57,37,28	1	1	0	48.5309795265	1	2	C,G	C,C	0.25	0.263546996717	0	g.181675C>G	0	156,174,0,0	1	1	0	0.422001486973	0	2	C,C	NA	NA	0.0	0	NA	NA
chr2_ref_v2	182561	0	C,T	0	0	75,75,0,0	1	1	0	2	C,C	NA	NA	0.0	0	92,92,0,0	1	1	0	0.390662748111	0	2	C,C	NA	NA	0.0	0	NA	NA	86,75,71,77	1	1	0	332.554648268	1	2	C,T	NA	NA	0.0841920912203	0	g.182561C>T	0
chr2_ref_v2	182732	0	C,T	0	0	98,80,0,0	1	1	0	2	C,C	NA	NA	0.0	0	64,58,50,28	1	1	0	315.855676311	1	2	C,T	C,C	0.25	0.0635134057223	0	g.182732C>T	0	224,173,0,0	1	1	0	0.52784991456	0	2	C,C	NA	NA	0.0	0	NA	NA
chr2_ref_v2	184147	0	A,G	1	0	92,93,0,0	1	1	0	2	A,A	NA	NA	0.0	0	67,70,36,23	1	1	0	49.917867811	1	2	A,A	A,G	0.5	0.256168806746	1	NA	NA	163,166,0,1	1	1	0	0.378653588339	0	2	A,A	NA	NA	0.00303490369515	0	NA	NA
chr2_ref_v2	184470	0	C,T	0	0	111,93,0,0	1	1	0	2	C,C	NA	NA	0.0	0	118,124,0,1	1	1	0	1.32403745676	0	2	C,C	NA	NA	0.00412371718386	0	NA	NA	104,98,90,73	1	1	0	343.014213369	1	2	C,T	C,C	0.125	0.0367969316865	0	g.184470C>T	0
chr2_ref_v2	184735	0	C,T	0	0	106,71,0,0	1	1	0	2	C,C	NA	NA	0.0	0	114,91,0,0	1	1	0	0.935863418014	0	2	C,C	NA	NA	0.0	0	NA	NA	114,92,74,61	1	1	0	328.216837809	1	2	C,T	C,C	0.25	0.0882242334148	0	g.184735C>T	0
chr2_ref_v2	185146	0	A,G	1	0	92,65,0,0	1	1	0	2	A,A	NA	NA	0.0	0	51,75,33,33	1	1	0	52.6919685592	1	2	A,G	A,A	0.25	0.135801541159	0	g.185146A>G	0	130,143,0,0	1	1	0	3.92811365316	0	2	A,A	NA	NA	0.0	0	NA	NA
chr2_ref_v2	185319	0	C,T	0	0	90,98,0,0	1	1	0	2	C,C	NA	NA	0.0	0	32,35,80,55	1	1	0	340.333061335	1	2	C,T	T,T	0.25	0.189756535281	0	g.185319C>T	0	142,125,0,0	1	1	0	1.35590404551	0	2	C,C	NA	NA	0.0	0	NA	NA
chr2_ref_v2	185864	0	A,G	1	0	80,88,0,0	1	1	0	2	A,A	NA	NA	0.0	0	55,66,31,37	1	1	0	56.8617914406	1	2	A,G	A,A	0.25	0.0654572166546	0	g.185864A>G	0	140,157,0,0	1	1	0	0.410466144148	0	2	A,A	NA	NA	0.0	0	NA	NA
chr2_ref_v2	186660	0	A,G	1	0	84,88,0,1	1	1	0	2	A,A	NA	NA	0.00579711768433	0	27,31,59,103	1	1	0	358.220919964	1	2	A,G	G,G	0.5	0.0714589639821	1	g.186660A>G	0	153,170,0,0	1	1	0	0.621554185407	0	2	A,A	NA	NA	0.0	0	NA	NA
chr2_ref_v2	187226	0	T,C	0	0	93,90,0,0	1	1	0	2	T,T	NA	NA	0.0	0	97,129,0,0	1	1	0	2.05736053334	0	2	T,T	NA	NA	0.0	0	NA	NA	85,115,66,89	1	1	0	337.906377668	1	2	T,C	T,T	0.125	0.00357782134788	0	g.187226T>C	0
chr2_ref_v2	188630	0	G,A	0	0	84,55,0,0	1	1	0	2	G,G	NA	NA	0.0	0	119,88,0,0	1	1	0	0.680231585874	0	2	G,G	NA	NA	0.0	0	NA	NA	112,76,67,49	1	1	0	91.2968863838	1	2	G,A	G,G	0.25	0.0279738520424	0	g.188630G>A	0
chr2_ref_v2	190153	0	G,A	0	0	84,78,0,0	1	1	0	2	G,G	NA	NA	0.0	0	102,110,0,0	1	1	0	0.822934619125	0	2	G,G	NA	NA	0.0	0	NA	NA	81,94,80,77	1	1	0	336.613475421	1	2	G,A	NA	NA	0.108540168575	0	g.190153G>A	0
chr2_ref_v2	190411	0	C,T	1	0	52,62,26,44	1	1	0	2	C,T	C,C	0.25	0.0231224174209	0	82,124,0,0	1	1	0	307.999087939	1	2	C,C	NA	NA	0.0	0	g.190410_190412T>C	1	147,170,0,0	1	1	0	308.1143591	1	2	C,C	NA	NA	0.0	0	g.190410_190412T>C	1
chr2_ref_v2	190680	0	C,T	0	0	95,109,1,1	1	1	0	2	C,C	NA	NA	0.00975617494536	0	68,93,30,51	1	1	0	74.3286167801	1	2	C,T	C,C	0.25	0.176129586546	0	g.190680C>T	0	196,217,0,0	1	1	0	0.690552908066	0	2	C,C	NA	NA	0.0	0	NA	NA
chr2_ref_v2	191330	0	T,C	0	0	73,81,3,0	1	1	0	2	T,T	NA	NA	0.712440383495	0	83,116,0,0	1	1	0	1.65273773488	0	2	T,T	NA	NA	0.0	0	NA	NA	69,91,75,59	1	1	0	320.522019753	1	2	T,C	T,T	0.125	0.073980412998	0	g.191330T>C	0
chr2_ref_v2	191558	0	A,G	1	0	91,84,0,0	1	1	0	2	A,A	NA	NA	0.0	0	71,71,35,35	1	1	0	56.6008995515	1	2	A,G	A,A	0.25	0.196506191786	0	g.191558A>G	0	166,174,0,0	1	1	0	0.887371313684	0	2	A,A	NA	NA	0.0	0	NA	NA
chr2_ref_v2	191838	0	C,T	0	0	83,71,0,0	1	1	0	2	C,C	NA	NA	0.0	0	73,75,31,41	1	1	0	56.0822921697	1	2	C,T	C,C	0.25	0.209720530982	0	g.191838C>T	0	178,168,0,0	1	1	0	0.717360570789	0	2	C,C	NA	NA	0.0	0	NA	NA
chr2_ref_v2	192223	0	CT,C	1	1	57,63,11,7	1	1	0	2	CT,CT	NA	NA	0.576340689042	0	33,26,59,54	1	1	0	309.636572433	1	2	CT,C	C,C	0.125	0.0194223320604	0	g.192224delT	0	46,60,63,65	1	1	0	36.0513777056	1	2	CT,CT	CT,C	0.5	0.0365334682722	0	NA	NA
chr2_ref_v2	192577	0	C,T	0	0	74,107,1,0	1	1	0	2	C,C	NA	NA	0.00550965581097	0	87,54,30,28	1	1	0	46.3654125975	1	2	C,C	C,T	0.5	0.210295408836	1	NA	NA	165,136,1,0	1	1	0	6.35915073282	0	2	C,C	NA	NA	0.00331675262599	0	NA	NA
chr2_ref_v2	193706	0	GA,G	1	1	41,54,3,1	1	1	0	2	GA,GA	NA	NA	0.159729130484	0	26,28,31,37	1	1	0	48.7234395271	1	2	GA,G	NA	NA	0.0836124847546	0	g.193707delA	0	114,138,0,1	1	1	0	1.43387164852	0	2	GA,GA	NA	NA	3.05382249757	0	NA	NA
chr2_ref_v2	194213	0	A,G	0	0	82,69,0,0	1	1	0	2	A,A	NA	NA	0.0	0	81,62,29,35	1	1	0	47.9005400021	1	2	A,G	A,A	0.25	0.293135923134	0	g.194213A>G	0	191,140,0,0	1	1	0	0.936689625188	0	2	A,A	NA	NA	0.0	0	NA	NA
chr2_ref_v2	194437	0	G,T	0	0	87,85,0,0	1	1	0	2	G,G	NA	NA	0.0	0	95,116,1,0	1	1	0	1.17888765253	0	2	G,G	NA	NA	0.00472814119595	0	NA	NA	106,96,62,80	1	1	0	330.931438203	1	2	G,T	G,G	0.125	0.101126211519	0	g.194437G>T	0
chr2_ref_v2	194933	0	T,C	0	0	75,79,0,0	1	1	0	2	T,T	NA	NA	0.0	0	129,107,0,0	1	1	0	1.4421259306	0	2	T,T	NA	NA	0.0	0	NA	NA	102,92,73,72	1	1	0	329.896308728	1	2	T,C	T,T	0.125	0.0398099883618	0	g.194933T>C	0
chr2_ref_v2	195925	0	TA,T	1	1	84,73,1,1	1	1	0	2	TA,TA	NA	NA	0.00625944628817	0	63,47,31,22	1	1	0	42.8170259798	1	2	TA,T	TA,TA	0.25	0.268623128279	0	g.195926delA	0	141,132,1,0	1	1	0	0.645876211203	0	2	TA,TA	NA	NA	1.2346972664	0	NA	NA
chr2_ref_v2	197851	1	C,T	0	0	23,77,0,2	1	1	0	2	NA	NA	NA	NA	0	12,43,2,23	1	1	0	20.6451913588	0	2	NA	NA	NA	NA	0	NA	NA	88,154,0,0	1	1	0	6.36877325832	0	2	NA	NA	NA	NA	0	NA	NA
chr2_ref_v2	198152	0	C,T	0	0	153,114,2,0	1	1	0	2	C,C	NA	NA	0.41292782931	0	108,74,47,46	1	1	0	316.891063708	1	2	C,T	C,C	0.25	0.160581570158	0	g.198152C>T	0	243,196,1,0	1	1	0	0.739355891519	0	2	C,C	NA	NA	0.00227531383714	0	NA	NA
chr2_ref_v2	198420	0	TA,T	1	1	100,148,0,1	1	1	0	2	TA,TA	NA	NA	0.87614421048	0	35,47,56,89	1	1	0	351.105340529	1	2	TA,T	T,T	0.25	0.0118386836883	0	g.198421delA	0	135,168,2,1	1	1	0	1.07450413225	0	2	TA,TA	NA	NA	1.99370207271	0	NA	NA
chr2_ref_v2	199092	0	G,A	0	0	71,71,0,0	1	1	0	2	G,G	NA	NA	0.0	0	83,57,37,35	1	1	0	54.0508973935	1	2	G,A	G,G	0.25	0.154150679827	0	g.199092G>A	0	153,127,0,0	1	1	0	1.18417761874	0	2	G,G	NA	NA	0.0	0	NA	NA
chr2_ref_v2	200054	0	T,C	1	0	78,83,9,9	1	1	0	2	T,T	T,C	0.25	0.245122458033	1	98,125,0,0	1	1	0	4.91881852484	0	2	T,T	NA	NA	0.0	0	NA	NA	166,152,0,0	1	1	0	6.76002819851	0	2	T,T	NA	NA	0.0	0	NA	NA
chr2_ref_v2	201535	0	C,T	0	0	90,90,0,0	1	1	0	2	C,C	NA	NA	0.0	0	116,125,0,0	1	1	0	0.535380665261	0	2	C,C	NA	NA	0.0	0	NA	NA	111,101,74,77	1	1	0	333.861108706	1	2	C,T	C,C	0.125	0.0879920095762	0	g.201535C>T	0
chr2_ref_v2	201697	0	G,A	0	0	72,92,0,0	1	1	0	2	G,G	NA	NA	0.0	0	65,80,40,29	1	1	0	55.2990110999	1	2	G,A	G,G	0.25	0.231801614057	0	g.201697G>A	0	151,186,1,0	1	1	0	0.427288603967	0	2	G,G	NA	NA	0.00296296513066	0	NA	NA
chr2_ref_v2	201756	0	G,A	0	0	85,91,0,0	1	1	0	2	G,G	NA	NA	0.0	0	73,73,51,33	1	1	0	73.8970617263	1	2	G,A	G,G	0.25	0.041964199099	0	g.201756G>A	0	160,177,0,0	1	1	0	0.440110676549	0	2	G,G	NA	NA	0.0	0	NA	NA
chr2_ref_v2	202272	0	A,G	0	0	30,34,19,20	1	1	0	2	A,G	A,A	0.25	0.015504186536	0	73,63,0,0	1	1	0	15.1608171472	1	2	A,A	NA	NA	0.0	0	g.202271_202273G>A	1	138,109,0,0	1	1	0	308.186394362	1	2	A,A	NA	NA	0.0	0	g.202271_202273G>A	1
chr2_ref_v2	204102	0	T,C	0	0	83,84,0,0	1	1	0	2	T,T	NA	NA	0.0	0	88,100,33,39	1	1	0	52.901161975	1	2	T,T	T,C	0.5	0.138836444854	1	NA	NA	184,191,0,0	1	1	0	0.428417199029	0	2	T,T	NA	NA	0.0	0	NA	NA
chr2_ref_v2	204948	0	A,G	0	0	76,69,0,0	1	1	0	2	A,A	NA	NA	0.0	0	95,91,0,0	1	1	0	0.450023329112	0	2	A,A	NA	NA	0.0	0	NA	NA	74,74,79,52	1	1	0	328.433912529	1	2	A,G	NA	NA	0.122014950563	0	g.204948A>G	0
chr2_ref_v2	206080	0	G,A	0	0	109,88,0,0	1	1	0	2	G,G	NA	NA	0.0	0	83,55,34,24	1	1	0	49.1505619511	1	2	G,G	G,A	0.5	0.231801614057	1	NA	NA	184,123,0,0	1	1	0	1.25516329089	0	2	G,G	NA	NA	0.0	0	NA	NA
chr2_ref_v2	207012	0	GTT,G,GT,GTTT	1	1	20,9,5,8,24,25,2,1	1	1	0	2	GTT,GT	GT,GT	0.125	0.289427648877	0	23,11,6,4,39,38,5,1	1	1	0	1.16188537895	0	2	GTT,GT	GTT,GTT	0.5	1.00734162363	0	NA	NA	14,15,56,83,3,4,30,50	1	1	0	311.349355455	1	2	G,GTTT	G,G	0.125	1.1690774787	0	g.207012_207013insT|g.207013_207014delTT,g.207012_207014>TT|g.207012_207015T>	0|0,0|0
chr2_ref_v2	207037	0	A,G	0	0	48,116,0,1	1	1	0	2	A,A	NA	NA	0.00607904607638	0	56,94,14,50	1	1	0	63.7731072708	1	2	A,A	A,G	0.5	0.246860077932	1	NA	NA	98,230,0,0	1	1	0	0.534395966739	0	2	A,A	NA	NA	0.0	0	NA	NA
chr2_ref_v2	207987	0	C,T	1	0	93,97,0,0	1	1	0	2	C,C	NA	NA	0.0	0	66,60,43,29	1	1	0	314.050105348	1	2	C,T	C,C	0.25	0.0487901641694	0	g.207987C>T	0	169,177,0,0	1	1	0	0.400614587819	0	2	C,C	NA	NA	0.0	0	NA	NA
chr2_ref_v2	209721	0	C,T	0	0	74,76,0,0	1	1	0	2	C,C	NA	NA	0.0	0	91,83,0,0	1	1	0	0.630121726659	0	2	C,C	NA	NA	0.0	0	NA	NA	89,90,71,50	1	1	0	323.424995583	1	2	C,T	C,C	0.25	0.119230363522	0	g.209721C>T	0
chr2_ref_v2	209799	0	C,T	0	0	85,72,0,0	1	1	0	2	C,C	NA	NA	0.0	0	94,96,0,0	1	1	0	0.966444887432	0	2	C,C	NA	NA	0.0	0	NA	NA	156,109,31,35	1	1	0	40.0449001871	1	2	C,C	C,T	0.5	0.291462795292	1	NA	NA
chr2_ref_v2	210640	0	C,T	0	0	91,83,0,0	1	1	0	2	C,C	NA	NA	0.0	0	87,66,46,40	1	1	0	71.5455629859	1	2	C,T	C,C	0.25	0.0652650013729	0	g.210640C>T	0	163,169,0,0	1	1	0	0.884109013263	0	2	C,C	NA	NA	0.0	0	NA	NA
chr2_ref_v2	211367	0	C,T	0	0	109,94,0,0	1	1	0	2	C,C	NA	NA	0.0	0	72,58,35,32	1	1	0	312.770462327	1	2	C,T	C,C	0.25	0.152016207299	0	g.211367C>T	0	206,171,1,0	1	1	0	0.436916820643	0	2	C,C	NA	NA	0.00264900817158	0	NA	NA
chr2_ref_v2	212265	0	C,T	0	0	125,83,0,0	1	1	0	2	C,C	NA	NA	0.0	0	48,31,58,49	1	1	0	326.644344209	1	2	C,T	T,T	0.125	0.052066553714	0	g.212265C>T	0	162,117,0,0	1	1	0	0.59219425501	0	2	C,C	NA	NA	0.0	0	NA	NA
chr2_ref_v2	212510	0	TA,T,TAA	1	1	71,73,5,3,0,0	1	1	0	2	TA,TA	NA	NA	1.96457825391	0	42,43,29,24,0,1	1	1	0	22.8144093631	1	2	TA,TA	TA,T	0.5	1.20290866406	0	NA	NA	66,73,2,5,60,59	1	1	0	323.336446419	1	2	TAA,TAA	TA,TAA	0.25	0.69849898353	1	g.212510_212511insA,g.212510_212511insA	0,1
chr2_ref_v2	213451	0	C,T	1	0	69,59,0,0	1	1	0	2	C,C	NA	NA	0.0	0	47,68,26,31	1	1	0	41.5292473654	1	2	C,T	C,C	0.25	0.191055236763	0	g.213451C>T	0	139,156,0,0	1	1	0	1.97560271752	0	2	C,C	NA	NA	0.0	0	NA	NA
chr2_ref_v2	213501	0	C,T	0	0	46,50,0,0	1	1	0	2	C,C	NA	NA	0.0	0	44,66,21,29	1	1	0	31.6851168592	1	2	C,T	C,C	0.25	0.277631736598	0	g.213501C>T	0	127,148,0,0	1	1	0	0.534998719873	0	2	C,C	NA	NA	0.0	0	NA	NA
chr2_ref_v2	214045	0	A,G	0	0	90,58,0,0	1	1	0	2	A,A	NA	NA	0.0	0	78,63,42,24	1	1	0	53.2654208212	1	2	A,G	A,A	0.25	0.248279524586	0	g.214045A>G	0	171,137,0,0	1	1	0	1.49908498507	0	2	A,A	NA	NA	0.0	0	NA	NA
chr2_ref_v2	214250	0	T,C	1	0	88,83,0,0	1	1	0	2	T,T	NA	NA	0.0	0	36,28,60,65	1	1	0	332.488216295	1	2	T,C	C,C	0.25	0.158605030177	0	g.214250T>C	0	145,172,0,0	1	1	0	1.65474046927	0	2	T,T	NA	NA	0.0	0	NA	NA
chr2_ref_v2	214906	0	GT,G	1	1	96,75,0,0	1	1	0	2	GT,GT	NA	NA	0.00639895058375	0	37,32,63,65	1	1	0	333.237607246	1	2	GT,G	G,G	0.25	0.0837616411969	0	g.214907delT	0	175,157,0,1	1	1	0	0.911697390879	0	2	GT,GT	NA	NA	1.43036044013	0	NA	NA
chr2_ref_v2	215734	0	A,G	1	0	34,86,0,0	1	1	0	2	A,A	NA	NA	0.0	0	22,36,37,63	1	1	0	322.183858753	1	2	A,G	G,G	0.25	0.0339015516757	0	g.215734A>G	0	92,179,0,0	1	1	0	1.62164406863	0	2	A,A	NA	NA	0.0	0	NA	NA
chr2_ref_v2	217746	0	A,G	1	0	94,88,0,0	1	1	0	2	A,A	NA	NA	0.0	0	58,55,16,28	1	1	0	37.6890298788	1	2	A,A	A,G	0.5	0.155414103874	1	NA	NA	127,166,0,0	1	1	0	2.66205619383	0	2	A,A	NA	NA	0.0	0	NA	NA
chr2_ref_v2	218000	0	C,T	1	0	70,104,0,0	1	1	0	2	C,C	NA	NA	0.0	0	37,31,65,69	1	1	0	336.295963317	1	2	C,T	T,T	0.25	0.167506471009	0	g.218000C>T	0	169,148,0,0	1	1	0	5.99974520197	0	2	C,C	NA	NA	0.0	0	NA	NA
chr2_ref_v2	219455	0	G,A	0	0	123,145,0,0	1	1	0	2	G,G	NA	NA	0.0	0	79,95,38,40	1	1	0	315.382931497	1	2	G,A	G,G	0.25	0.291520848759	1	g.219455G>A	0	204,192,0,0	1	1	0	1.89746988923	0	2	G,G	NA	NA	0.0	0	NA	NA
chr2_ref_v2	219491	0	C,T	0	0	107,138,0,0	1	1	0	2	C,C	NA	NA	0.0	0	133,132,1,0	1	1	0	1.70915093339	0	2	C,C	NA	NA	0.00376648279548	0	NA	NA	110,108,112,88	1	1	0	368.281857228	1	2	C,T	NA	NA	0.0861776962411	0	g.219491C>T	0
chr2_ref_v2	219575	0	G,T	0	0	87,94,0,1	1	1	0	2	G,G	NA	NA	0.00550965581097	0	66,70,39,35	1	1	0	62.4032166094	1	2	G,T	G,G	0.25	0.0977641687659	0	g.219575G>T	0	157,177,0,0	1	1	0	0.565736645774	0	2	G,G	NA	NA	0.0	0	NA	NA
chr2_ref_v2	220338	0	A,G	1	0	70,78,0,0	1	1	0	2	A,A	NA	NA	0.0	0	68,84,33,26	1	1	0	42.1739316084	1	2	A,A	A,G	0.5	0.152269211728	1	NA	NA	150,163,0,0	1	1	0	0.421311599936	0	2	A,A	NA	NA	0.0	0	NA	NA
chr2_ref_v2	220808	0	CT,C,CTT	1	1	87,66,2,0,2,1	1	1	0	2	CT,CT	NA	NA	0.174447047144	0	20,36,60,51,1,0	1	1	0	322.527455078	1	2	CT,C	C,C	0.25	0.0960112937571	0	g.220809delT	0	62,69,1,0,57,45	1	1	0	316.459368375	1	2	CTT,CTT	CT,CTT	0.25	1.39426570878	1	g.220808_220809insT,g.220808_220809insT	0,1
chr2_ref_v2	221279	1	AGT,A	1	1	0,0,0,3	0	0	1	2	NA	NA	NA	NA	0	0,0,0,0	0	0	1	0.0	0	2	NA	NA	NA	NA	0	NA	NA	0,0,0,0	0	0	1	0.0	0	2	NA	NA	NA	NA	0	NA	NA
chr2_ref_v2	227230	0	C,T	0	0	94,91,0,0	1	1	0	2	C,C	NA	NA	0.0	0	92,112,0,0	1	1	0	1.25916106085	0	2	C,C	NA	NA	0.0	0	NA	NA	87,76,72,78	1	1	0	336.963497406	1	2	C,T	NA	NA	0.0831149067105	0	g.227230C>T	0
chr2_ref_v2	227452	0	A,G	0	0	71,102,0,0	1	1	0	2	A,A	NA	NA	0.0	0	63,66,28,35	1	1	0	51.763970514	1	2	A,G	A,A	0.25	0.205852054204	0	g.227452A>G	0	176,179,0,0	1	1	0	3.23846073533	0	2	A,A	NA	NA	0.0	0	NA	NA
chr2_ref_v2	227503	0	A,G	0	0	94,101,0,0	1	1	0	2	A,A	NA	NA	0.0	0	81,60,28,44	1	1	0	313.962172917	1	2	A,G	A,A	0.25	0.161268147596	0	g.227503A>G	0	180,198,0,0	1	1	0	0.424697368064	0	2	A,A	NA	NA	0.0	0	NA	NA
chr2_ref_v2	228402	0	T,G	0	0	90,79,0,0	1	1	0	2	T,T	NA	NA	0.0	0	129,117,1,0	1	1	0	0.40095822934	0	2	T,T	NA	NA	0.00405680069561	0	NA	NA	114,99,71,77	1	1	0	331.618905279	1	2	T,G	T,T	0.125	0.112765463664	0	g.228402T>G	0
chr2_ref_v2	231564	0	G,A	0	0	105,97,0,0	1	1	0	2	G,G	NA	NA	0.0	0	83,84,40,47	1	1	0	316.247814681	1	2	G,A	G,G	0.25	0.141260069996	0	g.231564G>A	0	175,163,0,0	1	1	0	0.402330723713	0	2	G,G	NA	NA	0.0	0	NA	NA
chr2_ref_v2	232541	0	T,C	1	0	131,83,0,0	1	1	0	2	T,T	NA	NA	0.0	0	94,89,40,35	1	1	0	62.3779308257	1	2	T,T	T,C	0.5	0.206614249363	1	NA	NA	193,192,0,0	1	1	0	5.39053077645	0	2	T,T	NA	NA	0.0	0	NA	NA
chr2_ref_v2	233581	0	G,T	0	0	97,73,0,0	1	1	0	2	G,G	NA	NA	0.0	0	80,80,44,39	1	1	0	66.9355026985	1	2	G,T	G,G	0.25	0.145507583671	0	g.233581G>T	0	171,214,0,0	1	1	0	6.59058570312	0	2	G,G	NA	NA	0.0	0	NA	NA
chr2_ref_v2	233608	0	C,A	0	0	100,68,1,0	1	1	0	2	C,C	NA	NA	0.00593473551981	0	118,123,0,1	1	1	0	3.35511784188	0	2	C,C	NA	NA	0.00414079266603	0	NA	NA	89,111,71,91	1	1	0	338.9915021	1	2	C,A	C,C	0.125	0.0405933969653	0	g.233608C>A	0
chr2_ref_v2	237034	0	C,CA	1	1	80,61,1,0	1	1	0	2	C,C	NA	NA	0.00171247834931	0	72,65,32,27	1	1	0	42.4575835186	1	2	C,C	C,CA	0.5	0.272771842155	1	NA	NA	145,115,0,0	1	1	0	0.542436321729	0	2	C,C	NA	NA	0.32120213448	0	NA	NA
chr2_ref_v2	237623	0	A,G	1	0	86,97,0,0	1	1	0	2	A,A	NA	NA	0.0	0	69,80,27,33	1	1	0	47.4108993304	1	2	A,A	A,G	0.5	0.189010544945	1	NA	NA	140,172,1,0	1	1	0	0.591043047763	0	2	A,A	NA	NA	0.00320000273067	0	NA	NA
chr2_ref_v2	237946	0	C,T	0	0	99,85,0,0	1	1	0	2	C,C	NA	NA	0.0	0	47,31,69,56	1	1	0	332.801902233	1	2	C,T	T,T	0.25	0.0392207131533	0	g.237946C>T	0	169,140,0,0	1	1	0	0.442067644658	0	2	C,C	NA	NA	0.0	0	NA	NA
chr2_ref_v2	238765	0	C,T	0	0	91,97,0,0	1	1	0	2	C,C	NA	NA	0.0	0	98,121,0,0	1	1	0	0.82004435338	0	2	C,C	NA	NA	0.0	0	NA	NA	82,104,85,68	1	1	0	337.789226225	1	2	C,T	C,C	0.125	0.0560056759601	0	g.238765C>T	0
chr2_ref_v2	239659	0	C,T	0	0	107,90,0,0	1	1	0	2	C,C	NA	NA	0.0	0	90,83,0,0	1	1	0	0.541740982703	0	2	C,C	NA	NA	0.0	0	NA	NA	79,82,76,67	1	1	0	335.276406421	1	2	C,T	NA	NA	0.118559734725	0	g.239659C>T	0
chr2_ref_v2	239947	0	G,A	0	0	106,103,0,0	1	1	0	2	G,G	NA	NA	0.0	0	78,63,39,40	1	1	0	315.114690013	1	2	G,A	G,G	0.25	0.0684864141452	0	g.239947G>A	0	151,159,0,0	1	1	0	0.600515586146	0	2	G,G	NA	NA	0.0	0	NA	NA
chr2_ref_v2	240354	0	G,A	0	0	76,98,0,0	1	1	0	2	G,G	NA	NA	0.0	0	101,97,0,0	1	1	0	1.70116058525	0	2	G,G	NA	NA	0.0	0	NA	NA	86,104,72,75	1	1	0	332.882702989	1	2	G,A	G,G	0.125	0.00527705710084	0	g.240354G>A	0
chr2_ref_v2	242620	0	AT,A	1	1	53,73,5,7	1	1	0	2	AT,AT	NA	NA	1.03059596132	0	53,107,5,6	1	1	0	2.18727500951	0	2	AT,AT	NA	NA	1.88890790857	0	NA	NA	65,79,41,65	1	1	0	32.453189396	1	2	AT,AT	NA	NA	0.000576478504642	0	NA	NA
chr2_ref_v2	242621	0	T,A	1	0	71,91,0,1	1	1	0	2	T,T	NA	NA	0.00615386557438	0	34,59,27,63	1	1	0	321.68620016	1	2	T,A	NA	NA	0.032789822823	0	g.242621T>A	0	76,84,53,71	1	1	0	325.930907413	1	2	T,A	T,T	0.125	0.00357782134788	0	g.242621T>A	0
chr2_ref_v2	242807	0	C,T	1	0	94,68,0,0	1	1	0	2	C,C	NA	NA	0.0	0	92,84,0,0	1	1	0	1.17284566963	0	2	C,C	NA	NA	0.0	0	NA	NA	78,66,77,66	1	1	0	333.195311087	1	2	C,T	NA	NA	0.00696866931609	0	g.242807C>T	0
chr2_ref_v2	243123	0	G,A	0	0	87,73,0,0	1	1	0	2	G,G	NA	NA	0.0	0	134,102,0,0	1	1	0	0.612992685931	0	2	G,G	NA	NA	0.0	0	NA	NA	112,80,99,64	1	1	0	340.931283605	1	2	G,A	G,G	0.125	0.0875692570599	0	g.243123G>A	0
chr2_ref_v2	243137	0	T,C	0	0	94,71,0,0	1	1	0	2	T,T	NA	NA	0.0	0	94,76,41,34	1	1	0	57.4304714498	1	2	T,T	T,C	0.5	0.280301965154	1	NA	NA	203,144,0,0	1	1	0	0.538101170777	0	2	T,T	NA	NA	0.0	0	NA	NA
chr2_ref_v2	243297	0	G,T	1	0	88,92,2,0	1	1	0	2	G,G	NA	NA	0.416514944295	0	118,144,1,0	1	1	0	1.02988624936	0	2	G,G	NA	NA	0.00380952841667	0	NA	NA	112,118,80,89	1	1	0	335.124009764	1	2	G,T	G,G	0.125	0.0568661657192	0	g.243297G>T	0
chr2_ref_v2	243656	0	G,A	1	0	77,76,0,0	1	1	0	2	G,G	NA	NA	0.0	0	69,64,26,27	1	1	0	38.5321912855	1	2	G,G	G,A	0.5	0.178555073998	1	NA	NA	128,171,0,0	1	1	0	2.31757009942	0	2	G,G	NA	NA	0.0	0	NA	NA
chr2_ref_v2	243673	0	C,T	0	0	68,76,0,0	1	1	0	2	C,C	NA	NA	0.0	0	59,55,39,26	1	1	0	53.228985235	1	2	C,T	C,C	0.25	0.0509855547329	0	g.243673C>T	0	130,154,0,0	1	1	0	0.499331115969	0	2	C,C	NA	NA	0.0	0	NA	NA
chr2_ref_v2	245120	0	CA,C,CAA	1	1	28,51,19,30,1,1	1	1	0	2	CA,C	CA,CA	0.25	0.37085231777	0	41,62,0,1,16,25	1	1	0	32.4974699904	1	2	CA,CAA	CA,CA	0.25	1.88883788257	0	g.245120_245122>AA	0	103,147,3,7,1,3	1	1	0	19.0558035645	1	2	CA,CA	NA	NA	2.35347868666	0	g.245120_245122>A	1
chr2_ref_v2	245744	0	G,GA	1	1	50,86,1,2	1	1	0	2	G,G	NA	NA	0.304096131756	0	57,55,23,23	1	1	0	28.4838693987	1	2	G,G	G,GA	0.5	0.230162465107	1	NA	NA	100,126,0,1	1	1	0	2.19024423876	0	2	G,G	NA	NA	1.02046241274	0	NA	NA
chr2_ref_v2	245862	0	G,A	1	0	85,76,0,0	1	1	0	2	G,G	NA	NA	0.0	0	93,105,0,0	1	1	0	1.26243815745	0	2	G,G	NA	NA	0.0	0	NA	NA	88,84,82,63	1	1	0	332.763452089	1	2	G,A	G,G	0.125	0.080553693888	0	g.245862G>A	0
chr2_ref_v2	246165	0	T,C	0	0	48,63,0,0	1	1	0	2	T,T	NA	NA	0.0	0	42,57,21,26	1	1	0	32.0471176839	1	2	T,C	T,T	0.25	0.234146624659	0	g.246165T>C	0	130,128,0,0	1	1	0	1.93805936483	0	2	T,T	NA	NA	0.0	0	NA	NA
chr2_ref_v2	246210	0	A,G	0	0	53,56,0,0	1	1	0	2	A,A	NA	NA	0.0	0	20,40,43,47	1	1	0	316.847111541	1	2	A,G	G,G	0.25	0.105360515658	0	g.246210A>G	0	119,131,0,0	1	1	0	0.442182550095	0	2	A,A	NA	NA	0.0	0	NA	NA
chr2_ref_v2	247404	0	T,C	0	0	63,67,0,0	1	1	0	2	T,T	NA	NA	0.0	0	83,90,0,0	1	1	0	0.396958494766	0	2	T,T	NA	NA	0.0	0	NA	NA	98,93,62,74	1	1	0	105.725149485	1	2	T,C	T,T	0.125	0.0883041140297	0	g.247404T>C	0
chr2_ref_v2	248287	0	G,A	0	0	77,58,62,41	1	1	0	2	G,A	G,G	0.125	0.0192313619279	0	173,137,0,0	1	1	0	308.413621971	1	2	G,G	NA	NA	0.0	0	g.248286_248288A>G	1	216,202,0,0	1	1	0	309.10495982	1	2	G,G	NA	NA	0.0	0	g.248286_248288A>G	1
chr2_ref_v2	248692	0	A,G	1	0	96,90,0,0	1	1	0	2	A,A	NA	NA	0.0	0	79,59,36,38	1	1	0	62.7625769972	1	2	A,G	A,A	0.25	0.112362968187	0	g.248692A>G	0	159,149,0,0	1	1	0	0.398425778439	0	2	A,A	NA	NA	0.0	0	NA	NA
chr2_ref_v2	250333	0	T,C	0	0	87,83,0,0	1	1	0	2	T,T	NA	NA	0.0	0	77,56,38,28	1	1	0	54.490330355	1	2	T,C	T,T	0.25	0.189868762429	0	g.250333T>C	0	211,146,0,0	1	1	0	2.87382546967	0	2	T,T	NA	NA	0.0	0	NA	NA
chr2_ref_v2	251232	0	A,G	1	0	80,86,0,0	1	1	0	2	A,A	NA	NA	0.0	0	65,74,23,32	1	1	0	42.4872140666	1	2	A,A	A,G	0.5	0.17147154077	1	NA	NA	139,130,1,0	1	1	0	0.822202966924	0	2	A,A	NA	NA	0.00371057939654	0	NA	NA
chr2_ref_v2	251574	0	CTT,C,CT	1	1	1,2,2,1,9,11	1	1	0	2	CT,CT	CTT,CT	0.125	1.17754532988	0	2,1,16,25,3,5	1	1	0	22.5697088312	1	2	C,C	CTT,C	0.25	0.480688666432	0	g.251574_251577T>,g.251574_251577T>	0,1	32,34,17,54,7,24	1	1	0	34.5452891305	1	2	CTT,C	CTT,CTT	0.125	1.05714354161	0	g.251574_251576>T,g.251574_251577T>	0,0
chr2_ref_v2	255016	0	T,C	1	0	101,119,0,0	1	1	0	2	T,T	NA	NA	0.0	0	97,67,46,39	1	1	0	316.35530743	1	2	T,C	T,T	0.25	0.146389547568	0	g.255016T>C	0	171,162,0,0	1	1	0	1.61344044482	0	2	T,T	NA	NA	0.0	0	NA	NA
chr2_ref_v2	255614	0	G,A	0	0	72,33,0,0	1	1	0	2	G,G	NA	NA	0.0	0	62,35,27,0	1	1	0	28.2678769954	0	2	G,G	G,A	0.5	0.14389417966	0	NA	NA	152,158,0,0	1	1	0	12.4108692958	0	2	G,G	NA	NA	0.0	0	NA	NA
chr2_ref_v2	256077	0	T,C	0	0	79,54,0,0	1	1	0	2	T,T	NA	NA	0.0	0	61,49,27,13	1	1	0	30.7286675035	1	2	T,T	T,C	0.5	0.0870113769896	1	NA	NA	167,110,0,0	1	1	0	0.436397347573	0	2	T,T	NA	NA	0.0	0	NA	NA
chr2_ref_v2	256088	0	G,A	0	0	87,52,0,0	1	1	0	2	G,G	NA	NA	0.0	0	63,47,36,18	1	1	0	45.2563537286	1	2	G,A	G,G	0.25	0.200670695462	0	g.256088G>A	0	164,126,0,0	1	1	0	1.72255423471	0	2	G,G	NA	NA	0.0	0	NA	NA
chr2_ref_v2	256600	0	G,A	0	0	87,25,0,0	1	1	0	2	G,G	NA	NA	0.0	0	59,30,26,1	1	1	0	28.4771242465	0	2	G,G	G,A	0.5	0.0941872150597	0	NA	NA	138,121,0,0	1	1	0	17.8628382992	0	2	G,G	NA	NA	0.0	0	NA	NA
chr2_ref_v2	258895	1	G,A	0	0	72,98,0,1	1	1	0	2	NA	NA	NA	NA	0	63,66,29,20	1	1	0	38.3813823856	1	2	NA	NA	NA	NA	0	NA	NA	137,136,0,0	1	1	0	2.44509403696	0	2	NA	NA	NA	NA	0	NA	NA
chr2_ref_v2	259745	1	C,T	0	0	0,0,0,31	0	1	1	2	NA	NA	NA	NA	0	0,0,0,10	0	0	1	0.0	0	2	NA	NA	NA	NA	0	NA	NA	0,0,0,25	0	1	1	0.0	0	2	NA	NA	NA	NA	0	NA	NA
chr2_ref_v2	265337	1	T,C	0	0	83,0,0,0	0	1	0	2	NA	NA	NA	NA	0	16,0,34,0	1	1	1	0.0	0	2	NA	NA	NA	NA	0	NA	NA	118,0,0,0	0	1	1	0.0	0	2	NA	NA	NA	NA	0	NA	NA
chr2_ref_v2	265361	1	G,T	1	0	1,0,90,0	1	1	0	2	NA	NA	NA	NA	0	0,0,77,0	0	1	1	0.0	0	2	NA	NA	NA	NA	0	NA	NA	0,0,138,0	0	1	1	0.0	0	2	NA	NA	NA	NA	0	NA	NA
chr2_ref_v2	265712	0	G,A	1	0	106,78,0,0	1	1	0	2	G,G	NA	NA	0.0	0	69,74,31,45	1	1	0	66.2372280016	1	2	G,A	G,G	0.25	0.121285666208	0	g.265712G>A	0	150,165,0,0	1	1	0	3.78400878975	0	2	G,G	NA	NA	0.0	0	NA	NA
chr2_ref_v2	265993	0	G,A	1	0	80,88,0,0	1	1	0	2	G,G	NA	NA	0.0	0	64,58,33,33	1	1	0	54.2607868521	1	2	G,A	G,G	0.25	0.103540678941	0	g.265993G>A	0	155,155,0,0	1	1	0	0.671852082548	0	2	G,G	NA	NA	0.0	0	NA	NA
chr2_ref_v2	267673	0	T,C	0	0	101,69,0,0	1	1	0	2	T,T	NA	NA	0.0	0	74,56,31,22	1	1	0	42.0305377641	1	2	T,T	T,C	0.5	0.201369751765	1	NA	NA	171,150,0,0	1	1	0	1.86334833401	0	2	T,T	NA	NA	0.0	0	NA	NA
chr2_ref_v2	267875	0	AT,A	1	1	128,100,0,0	1	1	0	2	AT,AT	NA	NA	0.000638376816064	0	132,106,0,0	1	1	0	0.415364649288	0	2	AT,AT	NA	NA	0.00248112113215	0	NA	NA	111,119,82,70	1	1	0	338.002614475	1	2	AT,A	AT,AT	0.25	0.0919904519325	0	g.267876delT	0
chr2_ref_v2	268208	0	G,A	0	0	70,94,0,0	1	1	0	2	G,G	NA	NA	0.0	0	60,88,28,37	1	1	0	50.6425725957	1	2	G,G	G,A	0.5	0.2757872848	1	NA	NA	143,199,0,0	1	1	0	0.446236207662	0	2	G,G	NA	NA	0.0	0	NA	NA
chr2_ref_v2	268935	0	A,G	0	0	78,81,0,0	1	1	0	2	A,A	NA	NA	0.0	0	99,93,0,0	1	1	0	0.585954492907	0	2	A,A	NA	NA	0.0	0	NA	NA	98,77,91,54	1	1	0	334.980086979	1	2	A,G	A,A	0.125	0.063262196778	0	g.268935A>G	0
chr2_ref_v2	269084	0	C,T	0	0	85,73,0,0	1	1	0	2	C,C	NA	NA	0.0	0	118,90,0,0	1	1	0	0.67008905633	0	2	C,C	NA	NA	0.0	0	NA	NA	107,95,79,87	1	1	0	338.32134584	1	2	C,T	C,C	0.125	0.0550345192362	0	g.269084C>T	0
chr2_ref_v2	269639	0	AT,A	1	1	63,70,1,0	1	1	0	2	AT,AT	NA	NA	1.18934854766	0	65,83,2,3	1	1	0	1.1262258259	0	2	AT,AT	NA	NA	1.21258588404	0	NA	NA	67,95,67,70	1	1	0	326.767268461	1	2	AT,A	AT,AT	0.25	0.00878808640164	0	g.269640delT	0
chr2_ref_v2	270639	0	GA,G	1	1	38,26,8,3	1	1	0	2	GA,GA	NA	NA	0.440208514717	0	33,26,23,24	1	1	0	12.1922522755	1	2	GA,GA	GA,G	0.5	0.0974090654615	0	NA	NA	55,52,64,58	1	1	0	32.2293586085	1	2	GA,GA	GA,G	0.5	0.0939324278084	0	NA	NA
chr2_ref_v2	270704	0	AT,A	1	1	58,58,0,0	1	1	0	2	AT,AT	NA	NA	0.00639895058375	0	61,54,27,26	1	1	0	35.6664413005	1	2	AT,AT	AT,A	0.5	0.24706612732	1	NA	NA	165,130,2,1	1	1	0	1.45208741933	0	2	AT,AT	NA	NA	0.90673571945	0	NA	NA
chr2_ref_v2	270723	0	TAA,T,TA	1	1	26,34,0,1,34,22	1	1	0	2	TAA,TA	TAA,TAA	0.125	0.257444027036	0	84,83,0,0,1,1	1	1	0	308.077820538	1	2	TAA,TAA	NA	NA	2.84430806671	0	g.270723_270725>A	1	12,5,71,49,67,65	1	1	0	321.823844559	1	2	T,TA	TAA,TA	0.125	0.267334967091	0	g.270724_270725delAA	0
chr2_ref_v2	270836	0	CT,C,CTT	1	1	17,37,5,3,8,16	1	1	0	2	CT,CTT	CT,CT	0.25	0.290068679961	0	30,67,5,4,2,1	1	1	0	5.79407174858	0	2	CT,CT	NA	NA	2.23974204569	0	NA	NA	33,64,40,60,1,3	1	1	0	41.1361942473	1	2	CT,CT	CT,C	0.5	0.612825633331	0	g.270836_270838T>	1
chr2_ref_v2	271157	0	C,A	1	0	64,41,60,20	1	1	0	2	C,A	C,C	0.125	0.0206192872027	0	113,61,0,1	1	1	0	308.053530965	1	2	C,C	NA	NA	0.00573067470898	0	g.271156_271158A>C	1	113,45,84,50	1	1	0	3.2401247639	0	2	C,A	C,C	0.125	0.0865591952049	0	NA	NA
chr2_ref_v2	271419	0	G,A	1	0	106,81,0,0	1	1	0	2	G,G	NA	NA	0.0	0	99,88,0,0	1	1	0	0.784003810693	0	2	G,G	NA	NA	0.0	0	NA	NA	110,87,80,57	1	1	0	331.14031318	1	2	G,A	G,G	0.125	0.111908374629	0	g.271419G>A	0
chr2_ref_v2	271966	0	A,C	0	0	69,37,0,30	1	1	0	2	A,A	A,C	0.5	0.130839600959	0	83,30,0,31	1	1	0	1.25813097716	0	2	A,A	A,C	0.5	0.163039627245	0	NA	NA	116,71,0,60	1	1	0	0.660554899085	0	2	A,A	A,C	0.5	0.0216224640132	0	NA	NA
chr2_ref_v2	273409	0	T,C	0	0	97,83,0,0	1	1	0	2	T,T	NA	NA	0.0	0	67,63,26,37	1	1	0	53.419649676	1	2	T,C	T,T	0.25	0.213574100298	0	g.273409T>C	0	173,132,0,0	1	1	0	0.764341865933	0	2	T,T	NA	NA	0.0	0	NA	NA
chr2_ref_v2	273412	0	T,C	0	0	98,84,0,0	1	1	0	2	T,T	NA	NA	0.0	0	58,73,34,32	1	1	0	55.071520568	1	2	T,C	T,T	0.25	0.174716957409	0	g.273412T>C	0	169,139,0,0	1	1	0	0.455659188437	0	2	T,T	NA	NA	0.0	0	NA	NA
chr2_ref_v2	274198	0	T,C	1	0	85,106,0,0	1	1	0	2	T,T	NA	NA	0.0	0	31,43,35,53	1	1	0	320.454715411	1	2	T,C	C,C	0.125	0.0780427070069	0	g.274198T>C	0	102,174,0,0	1	1	0	2.25551768607	0	2	T,T	NA	NA	0.0	0	NA	NA
chr2_ref_v2	274203	0	CTT,C,CT,CTTTT	1	1	29,58,1,1,2,8,1,10	1	1	0	2	CTT,CTT	CTT,CTTTT	0.25	1.5277336904	0	2,3,22,33,21,42,0,1	1	1	0	310.663741283	1	2	CT,CT	C,CT	0.25	0.511557239431	0	NA	NA	19,60,5,12,0,12,31,41	1	1	0	30.8871105138	1	2	CTT,CTTTT	CTT,C	0.25	2.23012048956	1	NA	NA
chr2_ref_v2	274291	0	A,AAT	1	1	57,58,0,1	1	1	0	2	A,A	NA	NA	0.00686250750487	0	19,24,37,31	1	1	0	313.401871191	1	2	A,AAT	AAT,AAT	0.25	0.182119081645	0	g.274291_274292insAT	0	89,75,0,1	1	1	0	0.91000145554	0	2	A,A	NA	NA	0.727569897815	0	NA	NA
chr2_ref_v2	275171	0	T,G	1	0	82,85,0,0	1	1	0	2	T,T	NA	NA	0.0	0	88,76,44,30	1	1	0	59.1949163791	1	2	T,G	T,T	0.25	0.284975710854	0	g.275171T>G	0	161,180,0,0	1	1	0	0.596288078483	0	2	T,T	NA	NA	0.0	0	NA	NA
chr2_ref_v2	275527	0	GT,G	1	1	72,91,0,2	1	1	0	2	GT,GT	NA	NA	0.051000557014	0	93,110,2,0	1	1	0	0.65540165981	0	2	GT,GT	NA	NA	1.28440965093	0	NA	NA	77,89,81,80	1	1	0	333.129915839	1	2	GT,G	GT,GT	0.125	0.0854238707101	0	g.275528delT	0
chr2_ref_v2	276244	0	G,A	0	0	105,85,0,0	1	1	0	2	G,G	NA	NA	0.0	0	44,37,77,91	1	1	0	354.751621121	1	2	G,A	A,A	0.25	0.218689200965	0	g.276244G>A	0	190,187,0,0	1	1	0	1.51021632754	0	2	G,G	NA	NA	0.0	0	NA	NA
chr2_ref_v2	277632	0	C,T	0	0	75,85,9,19	1	1	0	2	C,C	C,T	0.25	0.202940843997	1	118,138,0,0	1	1	0	8.07369455467	0	2	C,C	NA	NA	0.0	0	NA	NA	169,168,0,0	1	1	0	11.0236405272	1	2	C,C	NA	NA	0.0	0	NA	NA
chr2_ref_v2	278358	0	C,CT	1	1	70,93,0,0	1	1	0	2	C,C	NA	NA	0.282464291423	0	73,64,34,29	1	1	0	49.2587356293	1	2	C,CT	C,C	0.25	0.178284632215	0	g.278358_278359insT	0	144,153,1,1	1	1	0	1.41690168468	0	2	C,C	NA	NA	1.29365955227	0	NA	NA
chr2_ref_v2	278620	0	G,A	0	0	42,67,0,0	1	1	0	2	G,G	NA	NA	0.0	0	20,22,39,60	1	1	0	321.531689136	1	2	G,A	A,A	0.5	0.241162056817	0	g.278620G>A	0	115,150,0,0	1	1	0	1.2354075667	0	2	G,G	NA	NA	0.0	0	NA	NA
chr2_ref_v2	279319	0	T,C	0	0	78,77,0,0	1	1	0	2	T,T	NA	NA	0.0	0	64,87,0,0	1	1	0	1.57146455583	0	2	T,T	NA	NA	0.0	0	NA	NA	77,71,51,60	1	1	0	321.259323124	1	2	T,C	T,T	0.125	0.0363676441709	0	g.279319T>C	0
chr2_ref_v2	281118	0	GAA,GA,G	1	1	56,60,8,3,0,1	1	1	0	2	GAA,GAA	NA	NA	0.0857317399213	0	1,1,42,54,27,28	1	1	0	311.625990617	1	2	GA,G	GA,GA	0.25	1.10539514367	0	g.281119delA,g.281119_281120delAA	0,0	1,0,116,136,3,8	1	1	0	346.498455422	1	2	GA,GA	NA	NA	2.95928385706	0	g.281119delA,g.281119delA	0,1
chr2_ref_v2	281316	0	T,C	1	0	99,92,0,0	1	1	0	2	T,T	NA	NA	0.0	0	90,73,32,46	1	1	0	66.5759406142	1	2	T,C	T,T	0.25	0.226215750351	0	g.281316T>C	0	149,143,0,0	1	1	0	0.43216189919	0	2	T,T	NA	NA	0.0	0	NA	NA
chr2_ref_v2	281596	0	GA,G	1	1	91,91,0,0	1	1	0	2	GA,GA	NA	NA	0.000243829340912	0	88,95,0,0	1	1	0	0.504118325363	0	2	GA,GA	NA	NA	0.000873326686096	0	NA	NA	77,59,82,55	1	1	0	334.962634554	1	2	GA,G	NA	NA	0.00647448251578	0	g.281597delA	0
chr2_ref_v2	284464	0	T,C	0	0	104,83,0,0	1	1	0	2	T,T	NA	NA	0.0	0	88,76,59,35	1	1	0	318.891979763	1	2	T,C	T,T	0.25	0.0457460217882	0	g.284464T>C	0	227,143,0,0	1	1	0	1.86895900619	0	2	T,T	NA	NA	0.0	0	NA	NA
chr2_ref_v2	285302	0	G,A	0	0	86,91,0,0	1	1	0	2	G,G	NA	NA	0.0	0	77,99,45,36	1	1	0	64.7279820374	1	2	G,A	G,G	0.25	0.2652092166	0	g.285302G>A	0	168,170,0,0	1	1	0	0.473856258079	0	2	G,G	NA	NA	0.0	0	NA	NA
chr2_ref_v2	285584	0	G,A	0	0	80,67,0,0	1	1	0	2	G,G	NA	NA	0.0	0	51,46,43,30	1	1	0	63.9588779725	1	2	G,A	G,G	0.125	0.0329371090741	0	g.285584G>A	0	165,129,0,0	1	1	0	0.540161542456	0	2	G,G	NA	NA	0.0	0	NA	NA
chr2_ref_v2	286372	0	T,A	1	0	82,102,0,0	1	1	0	2	T,T	NA	NA	0.0	0	104,107,0,0	1	1	0	1.03999720464	0	2	T,T	NA	NA	0.0	0	NA	NA	71,93,52,57	1	1	0	321.521614251	1	2	T,A	T,T	0.25	0.102307078171	0	g.286372T>A	0
chr2_ref_v2	286727	0	T,C	1	0	97,89,0,0	1	1	0	2	T,T	NA	NA	0.0	0	54,49,85,109	1	1	0	368.045311949	1	2	T,C	C,C	0.25	0.122303547068	0	g.286727T>C	0	188,180,0,0	1	1	0	0.474267669767	0	2	T,T	NA	NA	0.0	0	NA	NA
chr2_ref_v2	287298	0	C,T	0	0	94,97,0,0	1	1	0	2	C,C	NA	NA	0.0	0	81,92,28,30	1	1	0	43.5206202176	1	2	C,C	C,T	0.5	0.00576370471675	1	NA	NA	162,198,0,0	1	1	0	1.23127618727	0	2	C,C	NA	NA	0.0	0	NA	NA
chr2_ref_v2	288132	0	A,ATT	1	1	66,62,0,0	1	1	0	2	A,A	NA	NA	0.0	0	18,19,61,44	1	1	0	324.815320758	1	2	A,ATT	ATT,ATT	0.5	0.0555698511548	0	g.288132_288133insTT	0	138,121,1,0	1	1	0	0.49326567302	0	2	A,A	NA	NA	0.00385356931599	0	NA	NA
chr2_ref_v2	290331	0	CA,C	1	1	70,73,3,2	1	1	0	2	CA,CA	NA	NA	1.08314849775	0	58,79,15,12	1	1	0	8.39643390362	0	2	CA,CA	NA	NA	0.043605494675	0	NA	NA	133,119,11,6	1	1	0	1.83454355465	0	2	CA,CA	NA	NA	1.55639936058	0	NA	NA
chr2_ref_v2	292097	0	GA,G	1	1	42,48,6,4	1	1	0	2	GA,GA	NA	NA	0.479057307814	0	62,68,3,1	1	1	0	1.08678782198	0	2	GA,GA	NA	NA	2.35512555297	0	NA	NA	64,71,54,57	1	1	0	31.6493908154	1	2	GA,GA	GA,G	0.25	0.135150810328	0	NA	NA
chr2_ref_v2	293048	0	G,GT	1	1	93,103,0,0	1	1	0	2	G,G	NA	NA	0.00535468887378	0	75,92,32,53	1	1	0	76.3580790058	1	2	G,GT	G,G	0.25	0.117166744458	0	g.293048_293049insT	0	169,177,3,0	1	1	0	0.615247125015	0	2	G,G	NA	NA	0.0900219743359	0	NA	NA
chr2_ref_v2	293317	0	T,C	0	0	108,101,0,1	1	1	0	2	T,T	NA	NA	0.00477327875266	0	88,83,50,36	1	1	0	316.518487645	1	2	T,C	T,T	0.25	0.176490636483	0	g.293317T>C	0	204,192,0,0	1	1	0	0.502964385237	0	2	T,T	NA	NA	0.0	0	NA	NA
chr2_ref_v2	293547	0	G,A	0	0	49,102,0,0	1	1	0	2	G,G	NA	NA	0.0	0	76,106,35,43	1	1	0	57.07263326	1	2	G,G	G,A	0.5	0.251314428281	1	NA	NA	148,177,0,0	1	1	0	6.41597307926	0	2	G,G	NA	NA	0.0	0	NA	NA
chr2_ref_v2	294142	0	TA,T,TAA	1	1	47,55,4,4,0,1	1	1	0	2	TA,TA	TA,T	0.125	0.962418577	0	5,5,48,54,13,22	1	1	0	311.673021765	1	2	T,TAA	T,T	0.5	0.245185629006	0	g.294143delA,g.294142_294143insA	0,0	107,100,9,6,0,2	1	1	0	1.23691826208	0	2	TA,TA	NA	NA	1.88265047512	0	NA	NA
chr2_ref_v2	296104	0	A,AT	1	1	2,10,5,3	1	1	0	2	A,AT	AT,AT	0.125	0.0571064305121	0	3,10,6,4	1	1	0	0.434554929035	0	2	AT,AT	A,AT	0.25	0.0926307458885	0	NA	NA	3,34,17,12	1	1	0	0.632782377464	0	2	AT,AT	NA	NA	0.149750380085	0	NA	NA
chr2_ref_v2	296292	0	GA,G	1	1	65,71,12,7	1	1	0	2	GA,GA	GA,G	0.125	0.219803598344	0	80,86,1,6	1	1	0	2.01013331707	0	2	GA,GA	NA	NA	1.58553907415	0	NA	NA	126,117,9,3	1	1	0	2.36627945055	0	2	GA,GA	NA	NA	1.86833841067	0	NA	NA
chr2_ref_v2	297446	0	C,CA	1	1	57,80,0,0	1	1	0	2	C,C	NA	NA	5.12604876144e-05	0	27,33,54,80	1	1	0	335.394038078	1	2	C,CA	CA,CA	0.5	0.2917153735	0	g.297446_297447insA	0	137,152,0,0	1	1	0	1.59825809076	0	2	C,C	NA	NA	7.70520830114e-05	0	NA	NA
chr2_ref_v2	298332	0	G,A	0	0	101,66,0,0	1	1	0	2	G,G	NA	NA	0.0	0	102,49,50,33	1	1	0	70.474033306	1	2	G,A	G,G	0.25	0.0876136052523	0	g.298332G>A	0	197,122,0,0	1	1	0	0.490968009921	0	2	G,G	NA	NA	0.0	0	NA	NA
chr2_ref_v2	300012	0	GAAAAAA,G	1	1	47,46,1,9	1	1	0	2	GAAAAAA,GAAAAAA	GAAAAAA,G	0.25	0.284104251104	0	59,47,2,6	1	1	0	0.963123601989	0	2	GAAAAAA,GAAAAAA	GAAAAAA,G	0.125	0.12405264867	0	NA	NA	41,28,44,38	1	1	0	52.4632380003	1	2	GAAAAAA,G	G,G	0.125	0.0787016856139	0	NA	NA
chr2_ref_v2	301422	0	A,G	0	0	47,41,37,28	1	1	0	2	A,G	A,A	0.125	0.0516351163017	0	131,94,0,0	1	1	0	308.172654328	1	2	A,A	NA	NA	0.0	0	g.301421_301423G>A	1	188,154,0,0	1	1	0	308.544158187	1	2	A,A	NA	NA	0.0	0	g.301421_301423G>A	1
chr2_ref_v2	301631	0	TC,T	1	1	83,61,0,0	1	1	0	2	TC,TC	NA	NA	0.000243829340912	0	52,66,28,41	1	1	0	56.6373543679	1	2	TC,T	TC,TC	0.25	0.0279750791021	0	g.301632delC	0	132,141,0,0	1	1	0	2.99218709051	0	2	TC,TC	NA	NA	0.000502954337323	0	NA	NA
chr2_ref_v2	301708	0	T,C	0	0	65,56,0,0	1	1	0	2	T,T	NA	NA	0.0	0	76,60,25,18	1	1	0	26.8177155306	1	2	T,T	T,C	0.5	0.0528424813744	1	NA	NA	124,117,0,0	1	1	0	0.595285019807	0	2	T,T	NA	NA	0.0	0	NA	NA
chr2_ref_v2	304736	0	A,T	1	0	112,109,1,0	1	1	0	2	A,A	NA	NA	0.00451468035453	0	97,67,41,33	1	1	0	64.607797269	1	2	A,T	A,A	0.25	0.284975710854	0	g.304736A>T	0	167,137,0,0	1	1	0	1.21672528033	0	2	A,A	NA	NA	0.0	0	NA	NA
chr2_ref_v2	305589	0	A,G	0	0	91,74,0,0	1	1	0	2	A,A	NA	NA	0.0	0	88,87,38,37	1	1	0	56.3575518066	1	2	A,A	A,G	0.5	0.251314428281	1	NA	NA	158,166,0,0	1	1	0	1.9516187174	0	2	A,A	NA	NA	0.0	0	NA	NA
chr2_ref_v2	306020	0	C,T	0	0	64,58,1,0	1	1	0	2	C,C	NA	NA	0.00816331063916	0	24,44,56,62	1	1	0	325.292969488	1	2	C,T	T,T	0.25	0.0403512955236	0	g.306020C>T	0	137,139,0,0	1	1	0	0.873084554423	0	2	C,C	NA	NA	0.0	0	NA	NA
chr2_ref_v2	307032	0	G,A	0	0	76,66,0,0	1	1	0	2	G,G	NA	NA	0.0	0	61,50,29,26	1	1	0	41.6607893728	1	2	G,A	G,G	0.25	0.191371392314	0	g.307032G>A	0	150,139,0,0	1	1	0	0.526073762922	0	2	G,G	NA	NA	0.0	0	NA	NA
chr2_ref_v2	307633	0	A,AT	1	1	35,26,3,2	1	1	0	2	A,A	NA	NA	0.165978838941	0	39,25,5,5	1	1	0	1.28658075275	0	2	A,A	A,AT	0.25	0.0575880815574	0	NA	NA	48,51,42,50	1	1	0	36.0781036652	1	2	AT,AT	A,AT	0.125	0.0164017912558	0	g.307633_307634insT,g.307633_307634insT	0,1
chr2_ref_v2	307805	0	G,A	0	0	84,51,0,0	1	1	0	2	G,G	NA	NA	0.0	0	69,55,18,25	1	1	0	29.4574275701	1	2	G,G	G,A	0.5	0.0395308387566	1	NA	NA	178,128,0,0	1	1	0	1.10110836693	0	2	G,G	NA	NA	0.0	0	NA	NA
chr2_ref_v2	308566	0	GT,G	1	1	81,74,0,0	1	1	0	2	GT,GT	NA	NA	0.00196952654227	0	93,99,0,0	1	1	0	0.801063733674	0	2	GT,GT	NA	NA	0.00743246087101	0	NA	NA	97,73,53,60	1	1	0	320.875523364	1	2	GT,G	GT,GT	0.25	0.0844572894877	0	g.308567delT	0
chr2_ref_v2	309201	0	A,G	1	0	75,91,0,0	1	1	0	2	A,A	NA	NA	0.0	0	28,29,64,60	1	1	0	332.26621299	1	2	A,G	G,G	0.25	0.266404674004	0	g.309201A>G	0	153,165,0,0	1	1	0	0.80250425015	0	2	A,A	NA	NA	0.0	0	NA	NA
chr2_ref_v2	309386	0	A,G	0	0	78,66,0,1	1	1	0	2	A,A	NA	NA	0.00692044284457	0	75,66,32,30	1	1	0	44.8529523836	1	2	A,A	A,G	0.5	0.276986783335	1	NA	NA	160,169,0,0	1	1	0	1.78760068881	0	2	A,A	NA	NA	0.0	0	NA	NA
chr2_ref_v2	309976	0	T,C	0	0	56,80,0,1	1	1	0	2	T,T	NA	NA	0.00732604009207	0	70,78,24,37	1	1	0	44.3884879202	1	2	T,T	T,C	0.5	0.212273879077	1	NA	NA	158,193,0,0	1	1	0	1.26819852867	0	2	T,T	NA	NA	0.0	0	NA	NA
chr2_ref_v2	310427	0	CT,C,CTT	1	1	23,29,27,40,0,1	1	1	0	2	CT,C	C,C	0.125	0.0788176238062	0	42,54,1,2,18,25	1	1	0	309.030547888	1	2	CT,CTT	CT,CT	0.25	1.34445724389	0	g.310427_310429>TT	0	60,83,50,95,1,1	1	1	0	1.44982785117	0	2	CT,C	CT,CT	0.125	1.14600894558	0	NA	NA
chr2_ref_v2	310871	0	G,A	1	0	67,64,0,0	1	1	0	2	G,G	NA	NA	0.0	0	62,52,25,34	1	1	0	44.5153750294	1	2	G,A	G,G	0.25	0.147835380723	0	g.310871G>A	0	134,141,0,0	1	1	0	0.648414611227	0	2	G,G	NA	NA	0.0	0	NA	NA
chr2_ref_v2	310983	0	T,C	0	0	67,77,1,0	1	1	0	2	T,T	NA	NA	0.00692044284457	0	74,114,1,0	1	1	0	1.57583424382	0	2	T,T	NA	NA	0.00530505222969	0	NA	NA	86,77,64,67	1	1	0	325.804033773	1	2	T,C	T,T	0.125	0.0327615506753	0	g.310983T>C	0
chr2_ref_v2	312367	0	C,T	0	0	71,68,0,0	1	1	0	2	C,C	NA	NA	0.0	0	123,100,0,0	1	1	0	0.913545940672	0	2	C,C	NA	NA	0.0	0	NA	NA	93,107,84,84	1	1	0	336.476152143	1	2	C,T	C,C	0.125	0.0769610411361	0	g.312367C>T	0
chr2_ref_v2	313274	0	T,G	0	0	21,65,19,0	1	1	0	2	T,T	T,G	0.5	0.360002734031	0	28,78,19,0	1	1	0	0.628770874239	0	2	T,T	T,G	0.25	0.278203328497	0	NA	NA	55,137,26,0	1	1	0	1.54725679253	0	2	T,T	T,G	0.25	0.0157483569681	0	NA	NA
chr2_ref_v2	313913	0	C,T	0	0	90,104,0,0	1	1	0	2	C,C	NA	NA	0.0	0	59,69,26,47	1	1	0	314.939603651	1	2	C,T	C,C	0.25	0.0507451990052	0	g.313913C>T	0	134,198,0,0	1	1	0	1.8502658043	0	2	C,C	NA	NA	0.0	0	NA	NA
chr2_ref_v2	313971	0	G,T	0	0	75,89,0,0	1	1	0	2	G,G	NA	NA	0.0	0	53,63,31,39	1	1	0	59.377393075	1	2	G,T	G,G	0.25	0.00573067470898	0	g.313971G>T	0	154,184,0,0	1	1	0	0.401284223733	0	2	G,G	NA	NA	0.0	0	NA	NA
chr2_ref_v2	315522	0	A,G	0	0	67,106,0,0	1	1	0	2	A,A	NA	NA	0.0	0	94,89,0,0	1	1	0	3.67462405692	0	2	A,A	NA	NA	0.0	0	NA	NA	90,83,71,70	1	1	0	331.360916315	1	2	A,G	A,A	0.125	0.0467827241613	0	g.315522A>G	0
chr2_ref_v2	316672	0	C,CT	1	1	105,57,6,0	1	1	0	2	C,C	NA	NA	0.150217724405	0	13,7,88,70	1	1	0	334.077177935	1	2	CT,CT	NA	NA	0.940748223108	0	g.316672_316673insT,g.316672_316673insT	0,1	154,97,2,4	1	1	0	1.48538924678	0	2	C,C	NA	NA	0.649400839161	0	NA	NA
chr2_ref_v2	316928	0	CAAAAA,C,CAAAAAAAA	1	1	10,4,0,0,1,13	1	1	0	2	CAAAAA,CAAAAAAAA	NA	NA	0.0	0	9,10,19,6,0,10	1	1	0	14.2327832601	1	2	C,CAAAAAAAA	CAAAAA,C	0.5	0.623504747504	1	g.316929_316933delAAAAA	0	26,15,1,1,0,35	1	1	0	0.882095562282	0	2	CAAAAA,CAAAAAAAA	CAAAAA,CAAAAA	0.125	0.121261300033	0	NA	NA
chr2_ref_v2	318965	0	A,G	0	0	78,93,0,0	1	1	0	2	A,A	NA	NA	0.0	0	78,65,46,35	1	1	0	68.4645474778	1	2	A,G	A,A	0.25	0.0575698518215	0	g.318965A>G	0	154,150,0,0	1	1	0	1.37779218535	0	2	A,A	NA	NA	0.0	0	NA	NA
chr2_ref_v2	319192	0	T,C	1	0	70,63,0,0	1	1	0	2	T,T	NA	NA	0.0	0	101,86,0,0	1	1	0	0.453173408738	0	2	T,T	NA	NA	0.0	0	NA	NA	78,65,72,70	1	1	0	329.428421061	1	2	T,C	NA	NA	0.00701757265865	0	g.319192T>C	0
chr2_ref_v2	320060	0	C,CT	1	0	85,93,0,0	1	1	0	2	C,C	NA	NA	0.0	0	101,118,0,0	1	1	0	0.493616340426	0	2	C,C	NA	NA	0.0	0	NA	NA	93,107,69,72	1	1	0	330.383076654	1	2	C,CT	C,C	0.125	0.098243047889	0	g.320060_320061insT	0
chr2_ref_v2	320199	0	A,G	0	0	78,65,0,0	1	1	0	2	A,A	NA	NA	0.0	0	49,82,27,25	1	1	0	37.1577693952	1	2	A,A	A,G	0.5	0.174658684048	1	NA	NA	177,149,1,0	1	1	0	0.3792690856	0	2	A,A	NA	NA	0.00306278953055	0	NA	NA
chr2_ref_v2	320855	0	C,T	0	0	96,121,0,1	1	1	0	2	C,C	NA	NA	0.00459770924863	0	79,93,37,44	1	1	0	70.2477595396	1	2	C,T	C,C	0.25	0.242219698375	0	g.320855C>T	0	172,211,0,0	1	1	0	0.519736804583	0	2	C,C	NA	NA	0.0	0	NA	NA
chr2_ref_v2	321316	0	TA,T	1	1	69,72,0,2	1	1	0	2	TA,TA	NA	NA	0.104185765245	0	34,25,54,62	1	1	0	322.855209568	1	2	TA,T	T,T	0.25	0.117876935733	0	g.321317delA	0	138,128,5,3	1	1	0	1.37930107442	0	2	TA,TA	NA	NA	0.882636322967	0	NA	NA
chr2_ref_v2	321639	0	CT,C,CTT	1	1	91,67,0,1,0,0	1	1	0	2	CT,CT	NA	NA	0.683244048414	0	76,53,0,4,22,24	1	1	0	32.7891881581	1	2	CT,CT	CT,CTT	0.5	0.358247204673	1	NA	NA	100,92,67,75,1,2	1	1	0	329.412872984	1	2	CT,C	CT,CT	0.25	0.542586354732	0	g.321640delT	0
chr2_ref_v2	322117	0	G,A	0	0	69,72,0,0	1	1	0	2	G,G	NA	NA	0.0	0	81,62,29,21	1	1	0	34.5969007804	1	2	G,G	G,A	0.5	0.0477906638363	1	NA	NA	142,149,0,0	1	1	0	0.39868920793	0	2	G,G	NA	NA	0.0	0	NA	NA
chr2_ref_v2	322161	0	A,G	0	0	49,44,26,25	1	1	0	2	A,G	A,A	0.25	0.0899482366629	0	111,93,0,0	1	1	0	307.822413346	1	2	A,A	NA	NA	0.0	0	g.322160_322162G>A	1	152,138,0,0	1	1	0	307.947403262	1	2	A,A	NA	NA	0.0	0	g.322160_322162G>A	1
chr2_ref_v2	322278	0	A,G	0	0	80,64,0,0	1	1	0	2	A,A	NA	NA	0.0	0	61,85,35,44	1	1	0	61.2648459628	1	2	A,G	A,A	0.25	0.103333145475	0	g.322278A>G	0	138,148,0,0	1	1	0	2.15515087489	0	2	A,A	NA	NA	0.0	0	NA	NA
chr2_ref_v2	323035	0	G,A	0	0	77,115,0,0	1	1	0	2	G,G	NA	NA	0.0	0	75,94,32,66	1	1	0	321.483076903	1	2	G,A	G,G	0.25	0.0341056124865	0	g.323035G>A	0	146,231,0,0	1	1	0	0.525438294341	0	2	G,G	NA	NA	0.0	0	NA	NA
chr2_ref_v2	324256	0	C,T	1	0	61,94,1,0	1	1	0	2	C,C	NA	NA	0.00643089033029	0	57,77,29,29	1	1	0	43.2853157992	1	2	C,C	C,T	0.5	0.261215499264	1	NA	NA	133,145,1,0	1	1	0	2.68766506414	0	2	C,C	NA	NA	0.00359066813073	0	NA	NA
chr2_ref_v2	325008	0	C,T	0	0	81,90,0,0	1	1	0	2	C,C	NA	NA	0.0	0	81,63,26,34	1	1	0	47.1060582931	1	2	C,C	C,T	0.5	0.223143551314	1	NA	NA	173,163,0,0	1	1	0	1.15187210317	0	2	C,C	NA	NA	0.0	0	NA	NA
chr2_ref_v2	326107	0	C,A	0	0	89,105,0,0	1	1	0	2	C,C	NA	NA	0.0	0	76,96,25,51	1	1	0	69.2469519029	1	2	C,C	C,A	0.5	0.281851152141	1	NA	NA	183,203,0,0	1	1	0	0.55377912915	0	2	C,C	NA	NA	0.0	0	NA	NA
chr2_ref_v2	327368	1	A,G	1	0	115,122,0,0	1	1	0	2	NA	NA	NA	NA	0	104,111,1,0	1	1	0	0.379545028013	0	2	NA	NA	NA	NA	0	NA	NA	84,104,67,65	1	1	0	331.735163778	1	2	NA	NA	NA	NA	0	NA	NA
chr2_ref_v2	328746	0	CT,C	1	1	52,35,46,39	1	1	0	2	CT,C	NA	NA	0.0265602016903	0	109,127,0,0	1	1	0	309.091429023	1	2	CT,CT	NA	NA	0.00743246087101	0	g.328746_328748>T	1	70,89,62,71	1	1	0	4.64893636727	0	2	CT,C	CT,CT	0.125	0.0575840363606	0	NA	NA
chr2_ref_v2	329526	0	T,C	0	0	99,88,0,0	1	1	0	2	T,T	NA	NA	0.0	0	82,49,29,33	1	1	0	51.7891126953	1	2	T,C	T,T	0.25	0.23723731439	0	g.329526T>C	0	176,110,0,0	1	1	0	2.78686061562	0	2	T,T	NA	NA	0.0	0	NA	NA
chr2_ref_v2	330642	0	C,T	0	0	92,88,0,0	1	1	0	2	C,C	NA	NA	0.0	0	62,66,20,37	1	1	0	50.2436450782	1	2	C,C	C,T	0.5	0.289633292583	1	NA	NA	147,151,0,0	1	1	0	0.555003065266	0	2	C,C	NA	NA	0.0	0	NA	NA
chr2_ref_v2	331908	0	G,A	1	0	74,78,0,0	1	1	0	2	G,G	NA	NA	0.0	0	69,89,34,29	1	1	0	45.4078786789	1	2	G,G	G,A	0.5	0.179151982033	1	NA	NA	141,149,0,0	1	1	0	0.39781932404	0	2	G,G	NA	NA	0.0	0	NA	NA
chr2_ref_v2	334277	0	G,A	0	0	94,82,0,0	1	1	0	2	G,G	NA	NA	0.0	0	104,117,0,0	1	1	0	1.50632719673	0	2	G,G	NA	NA	0.0	0	NA	NA	102,79,69,57	1	1	0	326.095116615	1	2	G,A	G,G	0.125	0.110900696033	0	g.334277G>A	0
chr2_ref_v2	334884	0	T,C	0	0	65,67,0,0	1	1	0	2	T,T	NA	NA	0.0	0	88,116,0,0	1	1	0	1.35472749158	0	2	T,T	NA	NA	0.0	0	NA	NA	89,105,74,69	1	1	0	111.794159564	1	2	T,C	T,T	0.125	0.0536991005225	0	g.334884T>C	0
chr2_ref_v2	335339	0	C,T	1	0	79,108,0,0	1	1	0	2	C,C	NA	NA	0.0	0	115,141,0,0	1	1	0	0.68529895652	0	2	C,C	NA	NA	0.0	0	NA	NA	98,123,60,87	1	1	0	334.296992417	1	2	C,T	C,C	0.25	0.103095509027	0	g.335339C>T	0
chr2_ref_v2	337416	0	G,A	0	0	72,62,0,0	1	1	0	2	G,G	NA	NA	0.0	0	83,79,0,0	1	1	0	0.554860955377	0	2	G,G	NA	NA	0.0	0	NA	NA	88,81,61,60	1	1	0	94.8294325829	1	2	G,A	G,G	0.125	0.0827937410454	0	g.337416G>A	0
chr2_ref_v2	338201	0	AT,A	1	1	56,61,0,6	1	1	0	2	AT,AT	NA	NA	0.191589614254	0	76,83,0,0	1	1	0	1.52025042317	0	2	AT,AT	NA	NA	2.20056854437	0	NA	NA	67,70,69,71	1	1	0	85.6721289803	1	2	AT,A	AT,AT	0.125	0.0104027287375	0	g.338202delT	0
chr2_ref_v2	340202	0	C,CA	0	0	118,106,0,0	1	1	0	2	C,C	NA	NA	0.0	0	105,103,0,0	1	1	0	0.558946878247	0	2	C,C	NA	NA	0.0	0	NA	NA	102,102,87,84	1	1	0	348.272348713	1	2	C,CA	C,C	0.125	0.0748579909393	0	g.340202_340203insA	0
chr2_ref_v2	340460	0	C,T	0	0	97,104,0,0	1	1	0	2	C,C	NA	NA	0.0	0	121,114,0,0	1	1	0	0.760867720341	0	2	C,C	NA	NA	0.0	0	NA	NA	92,97,81,90	1	1	0	346.986554872	1	2	C,T	NA	NA	0.100083458557	0	g.340460C>T	0
chr2_ref_v2	342419	0	GA,G	1	1	29,34,40,41	1	1	0	2	GA,G	G,G	0.125	0.0932451973345	0	6,5,106,68	1	1	0	21.3082502939	1	2	G,G	NA	NA	0.272188805006	0	g.342420delA	1	93,66,87,86	1	1	0	3.45339594372	0	2	GA,G	GA,GA	0.25	0.0329415456537	0	NA	NA
chr2_ref_v2	342461	0	A,G	0	0	102,87,0,1	1	1	0	2	A,A	NA	NA	0.00527705710084	0	93,61,40,24	1	1	0	54.4542832962	1	2	A,A	A,G	0.5	0.220542769614	1	NA	NA	219,159,0,0	1	1	0	1.3231681618	0	2	A,A	NA	NA	0.0	0	NA	NA
chr2_ref_v2	343851	0	C,T	0	0	49,77,29,37	1	1	0	2	C,T	C,C	0.25	0.135801541159	0	86,123,0,0	1	1	0	307.806010875	1	2	C,C	NA	NA	0.0	0	g.343850_343852T>C	1	155,179,0,0	1	1	0	308.124335072	1	2	C,C	NA	NA	0.0	0	g.343850_343852T>C	1
chr2_ref_v2	346776	0	AT,A	1	1	102,77,0,0	1	1	0	2	AT,AT	NA	NA	0.000243829340912	0	74,53,26,30	1	1	0	45.2103817336	1	2	AT,AT	AT,A	0.5	0.276375215506	1	NA	NA	172,139,0,0	1	1	0	0.547841286593	0	2	AT,AT	NA	NA	0.000502954337323	0	NA	NA
chr2_ref_v2	346932	0	T,C	1	0	115,79,0,1	1	1	0	2	T,T	NA	NA	0.00514139950042	0	86,77,35,31	1	1	0	52.8173819627	1	2	T,T	T,C	0.5	0.194516829888	1	NA	NA	194,152,0,0	1	1	0	1.01184970254	0	2	T,T	NA	NA	0.0	0	NA	NA
chr2_ref_v2	347349	0	GT,G	1	1	59,78,1,0	1	1	0	2	GT,GT	NA	NA	0.282696390143	0	126,107,0,0	1	1	0	3.60455748012	0	2	GT,GT	NA	NA	1.82770723356	0	NA	NA	76,53,61,76	1	1	0	329.65904004	1	2	GT,G	NA	NA	0.0545127957469	0	g.347350delT	0
chr2_ref_v2	347944	0	A,AC	1	1	94,69,0,0	1	1	0	2	A,A	NA	NA	0.000104310062611	0	80,61,41,28	1	1	0	56.2471646246	1	2	A,AC	A,A	0.25	0.200393326253	0	g.347944_347945insC	0	180,134,0,0	1	1	0	0.40577012766	0	2	A,A	NA	NA	0.0001644216585	0	NA	NA
chr2_ref_v2	348753	0	GT,G	1	1	109,81,0,0	1	1	0	2	GT,GT	NA	NA	0.000243829340912	0	76,53,61,21	1	1	0	319.902411725	1	2	GT,G	GT,GT	0.25	0.0555098836688	0	g.348754delT	0	180,145,0,1	1	1	0	0.584491537581	0	2	GT,GT	NA	NA	0.00256924469965	0	NA	NA
chr2_ref_v2	348976	0	GT,G	1	1	82,93,0,0	1	1	0	2	GT,GT	NA	NA	0.00196952654227	0	63,96,31,36	1	1	0	52.1086744722	1	2	GT,GT	GT,G	0.5	0.2061138781	1	NA	NA	164,189,0,1	1	1	0	0.387032937252	0	2	GT,GT	NA	NA	0.232674719116	0	NA	NA
chr2_ref_v2	349288	0	CA,C	1	1	59,97,8,13	1	1	0	2	CA,CA	CA,C	0.25	0.0644003043918	1	72,128,0,0	1	1	0	4.95230751079	0	2	CA,CA	NA	NA	0.00248112113215	0	NA	NA	139,172,0,0	1	1	0	8.82321477736	0	2	CA,CA	NA	NA	0.00183998562344	0	NA	NA
chr2_ref_v2	350989	0	C,T	1	0	64,57,0,0	1	1	0	2	C,C	NA	NA	0.0	0	89,76,0,1	1	1	0	0.389716172016	0	2	C,C	NA	NA	0.00604231445596	0	NA	NA	73,87,52,51	1	1	0	75.6887937684	1	2	C,T	C,C	0.25	0.0703807967618	0	g.350989C>T	0
chr2_ref_v2	351209	0	CA,C	1	1	49,49,3,1	1	1	0	2	CA,CA	NA	NA	0.928414897478	0	45,50,15,26	1	1	0	25.8275482036	1	2	CA,CA	CA,C	0.25	0.161246145757	0	NA	NA	55,48,64,62	1	1	0	81.9097293066	1	2	CA,C	CA,CA	0.125	0.0312639096172	0	g.351210delA	0
chr2_ref_v2	352070	0	T,C	0	0	87,129,0,0	1	1	0	2	T,T	NA	NA	0.0	0	80,78,29,28	1	1	0	46.5458300941	1	2	T,T	T,C	0.5	0.0790685234757	1	NA	NA	172,186,0,0	1	1	0	2.8494020769	0	2	T,T	NA	NA	0.0	0	NA	NA
chr2_ref_v2	352540	0	G,A	0	0	69,119,0,0	1	1	0	2	G,G	NA	NA	0.0	0	100,94,34,39	1	1	0	56.317479563	1	2	G,G	G,A	0.5	0.121213570753	1	NA	NA	195,173,0,0	1	1	0	10.2373830178	0	2	G,G	NA	NA	0.0	0	NA	NA
chr2_ref_v2	353464	0	CA,C	1	1	8,62,0,3	1	1	0	2	CA,CA	NA	NA	1.14403361141	0	13,83,2,3	1	1	0	0.523790553919	0	2	CA,CA	NA	NA	1.82879574267	0	NA	NA	18,110,5,24	1	1	0	7.67036001146	0	2	CA,CA	NA	NA	0.826492200284	0	NA	NA
chr2_ref_v2	353985	0	G,T	0	0	69,83,7,12	1	1	0	2	G,G	G,T	0.25	0.133531392625	1	105,127,0,0	1	1	0	5.06495862949	0	2	G,G	NA	NA	0.0	0	NA	NA	174,153,0,0	1	1	0	9.37584674361	0	2	G,G	NA	NA	0.0	0	NA	NA
chr2_ref_v2	354136	0	T,C	0	0	82,98,0,0	1	1	0	2	T,T	NA	NA	0.0	0	49,85,33,22	1	1	0	45.3078026518	1	2	T,T	T,C	0.5	0.20810567395	1	NA	NA	145,178,0,0	1	1	0	0.424778192714	0	2	T,T	NA	NA	0.0	0	NA	NA
chr2_ref_v2	354254	0	A,G	0	0	108,77,0,0	1	1	0	2	A,A	NA	NA	0.0	0	39,32,53,48	1	1	0	323.590413442	1	2	A,G	G,G	0.125	0.101126211519	0	g.354254A>G	0	177,153,0,0	1	1	0	1.35935299224	0	2	A,A	NA	NA	0.0	0	NA	NA
chr2_ref_v2	354981	0	T,C	0	0	82,95,0,0	1	1	0	2	T,T	NA	NA	0.0	0	78,75,34,40	1	1	0	59.9982513558	1	2	T,C	T,T	0.25	0.215547204422	0	g.354981T>C	0	153,145,0,0	1	1	0	1.35133227288	0	2	T,T	NA	NA	0.0	0	NA	NA
chr2_ref_v2	357590	0	A,G	1	0	66,122,0,0	1	1	0	2	A,A	NA	NA	0.0	0	58,93,18,48	1	1	0	64.2609441017	1	2	A,A	A,G	0.5	0.27098719388	1	NA	NA	129,223,0,0	1	1	0	0.55323194999	0	2	A,A	NA	NA	0.0	0	NA	NA
chr2_ref_v2	357690	0	G,A	0	0	88,89,0,0	1	1	0	2	G,G	NA	NA	0.0	0	93,95,0,0	1	1	0	0.393178199732	0	2	G,G	NA	NA	0.0	0	NA	NA	101,92,66,74	1	1	0	330.418458118	1	2	G,A	G,G	0.125	0.0697333380147	0	g.357690G>A	0
chr2_ref_v2	357937	0	T,G	0	0	70,72,0,0	1	1	0	2	T,T	NA	NA	0.0	0	117,82,0,0	1	1	0	2.43850264392	0	2	T,T	NA	NA	0.0	0	NA	NA	81,77,14,9	1	1	0	11.8492365286	1	2	T,T	T,G	0.25	0.0188093319575	1	NA	NA
chr2_ref_v2	357941	0	C,T	0	0	80,80,0,0	1	1	0	2	C,C	NA	NA	0.0	0	140,87,0,0	1	1	0	3.75218228005	0	2	C,C	NA	NA	0.0	0	NA	NA	95,86,14,9	1	1	0	11.8216952365	1	2	C,C	C,T	0.25	0.117092666281	1	NA	NA
chr2_ref_v2	357944	0	T,C	0	0	71,66,0,1	1	1	0	2	T,T	NA	NA	0.00727275932908	0	119,78,0,0	1	1	0	2.22038234932	0	2	T,T	NA	NA	0.0	0	NA	NA	85,75,15,9	1	1	0	12.3873322578	1	2	T,T	T,C	0.25	0.0487901641694	1	NA	NA
chr2_ref_v2	357947	0	G,A	0	0	72,64,0,0	1	1	0	2	G,G	NA	NA	0.0	0	128,77,0,0	1	1	0	2.50910577911	0	2	G,G	NA	NA	0.0	0	NA	NA	90,76,14,9	1	1	0	11.2101971262	1	2	G,G	G,A	0.25	0.0305834233721	1	NA	NA
chr2_ref_v2	357955	0	G,T	1	0	74,65,0,0	1	1	0	2	G,G	NA	NA	0.0	0	127,71,0,0	1	1	0	3.03742740419	0	2	G,G	NA	NA	0.0	0	NA	NA	87,74,14,9	1	1	0	11.564920246	1	2	G,G	G,T	0.25	0.0	1	NA	NA
chr2_ref_v2	357956	0	T,C	1	0	71,65,0,0	1	1	0	2	T,T	NA	NA	0.0	0	123,70,2,0	1	1	0	2.9923320244	0	2	T,T	NA	NA	0.415774477767	0	NA	NA	87,74,14,9	1	1	0	11.411754523	1	2	T,T	T,C	0.25	0.0	1	NA	NA
chr2_ref_v2	357959	0	T,C	1	0	75,65,0,0	1	1	0	2	T,T	NA	NA	0.0	0	124,69,0,0	1	1	0	2.88708867277	0	2	T,T	NA	NA	0.0	0	NA	NA	88,75,14,9	1	1	0	11.5350419004	1	2	T,T	T,C	0.25	0.0123458358223	1	NA	NA
chr2_ref_v2	357963	0	T,TTG	0	0	75,64,0,0	1	1	0	2	T,T	NA	NA	0.0	0	124,70,0,0	1	1	0	2.60437563724	0	2	T,T	NA	NA	0.0	0	NA	NA	90,69,14,9	1	1	0	11.6571379789	1	2	T,T	T,TTG	0.25	0.0125001627642	1	NA	NA
chr2_ref_v2	357964	0	GAA,G	0	0	76,64,0,0	1	1	0	2	GAA,GAA	NA	NA	0.0	0	124,73,0,0	1	1	0	2.13800645709	0	2	GAA,GAA	NA	NA	0.0	0	NA	NA	89,76,14,9	1	1	0	11.4550725316	1	2	GAA,GAA	GAA,G	0.25	0.0245411089161	1	NA	NA
chr2_ref_v2	358141	0	A,G	0	0	68,74,0,0	1	1	0	2	A,A	NA	NA	0.0	0	41,43,77,90	1	1	0	346.659578647	1	2	A,G	G,G	0.25	0.176351389807	0	g.358141A>G	0	152,134,0,0	1	1	0	1.38898973831	0	2	A,A	NA	NA	0.0	0	NA	NA
chr2_ref_v2	358966	0	C,T	0	0	69,100,0,0	1	1	0	2	C,C	NA	NA	0.0	0	65,97,32,41	1	1	0	57.3647925299	1	2	C,T	C,C	0.25	0.286311270318	0	g.358966C>T	0	142,180,0,0	1	1	0	0.90074488841	0	2	C,C	NA	NA	0.0	0	NA	NA
chr2_ref_v2	359141	0	C,T	0	0	70,95,0,0	1	1	0	2	C,C	NA	NA	0.0	0	64,80,38,40	1	1	0	62.9072373287	1	2	C,T	C,C	0.25	0.10227884912	0	g.359141C>T	0	148,177,0,1	1	1	0	0.82603529161	0	2	C,C	NA	NA	0.00307219903697	0	NA	NA
chr2_ref_v2	363295	0	A,G	0	0	53,95,0,0	1	1	0	2	A,A	NA	NA	0.0	0	46,54,29,21	1	1	0	40.1750851438	1	2	A,G	A,A	0.25	0.182321556794	0	g.363295A>G	0	164,131,0,0	1	1	0	11.9243461136	0	2	A,A	NA	NA	0.0	0	NA	NA
chr2_ref_v2	363710	0	T,C	0	0	114,77,0,0	1	1	0	2	T,T	NA	NA	0.0	0	78,76,49,40	1	1	0	316.823121167	1	2	T,C	T,T	0.25	0.0374906089155	0	g.363710T>C	0	185,157,0,0	1	1	0	1.72176905573	0	2	T,T	NA	NA	0.0	0	NA	NA
chr2_ref_v2	368816	0	A,G	1	0	68,64,0,0	1	1	0	2	A,A	NA	NA	0.0	0	59,42,26,25	1	1	0	37.8237957309	1	2	A,G	A,A	0.25	0.172469260351	0	g.368816A>G	0	161,134,0,0	1	1	0	0.801321819321	0	2	A,A	NA	NA	0.0	0	NA	NA
chr2_ref_v2	369380	0	A,C	0	0	61,89,0,0	1	1	0	2	A,A	NA	NA	0.0	0	64,84,25,43	1	1	0	54.4935028301	1	2	A,C	A,A	0.25	0.266878944822	0	g.369380A>C	0	133,179,0,0	1	1	0	0.599534846831	0	2	A,A	NA	NA	0.0	0	NA	NA
chr2_ref_v2	369767	0	CTTT,C,CTT	1	1	32,32,0,0,7,6	1	1	0	2	CTTT,CTTT	NA	NA	0.549354581713	0	13,17,0,0,20,23	1	1	0	11.1406525101	1	2	CTTT,CTT	CTTT,CTTT	0.25	0.0475412798435	0	g.369768delT	0	5,4,55,34,30,30	1	1	0	315.124269436	1	2	C,CTT	CTTT,C	0.125	0.341279740134	0	g.369768_369770delTTT,g.369768delT	0,0
chr2_ref_v2	371476	0	A,G	0	0	96,107,0,0	1	1	0	2	A,A	NA	NA	0.0	0	79,87,41,30	1	1	0	59.8556320289	1	2	A,A	A,G	0.5	0.249304377353	1	NA	NA	167,194,0,0	1	1	0	0.468034898346	0	2	A,A	NA	NA	0.0	0	NA	NA
chr2_ref_v2	372253	0	TG,T	1	1	37,64,0,0	1	1	0	2	TG,TG	NA	NA	0.000115658350939	0	36,49,32,34	1	1	0	48.578815021	1	2	TG,T	TG,TG	0.125	0.00243574871266	0	g.372254delG	0	174,167,0,0	1	1	0	7.51029613975	0	2	TG,TG	NA	NA	0.000167126711524	0	NA	NA
chr2_ref_v2	374080	0	GC,G	1	1	92,81,0,0	1	1	0	2	GC,GC	NA	NA	0.000243829340912	0	71,85,31,32	1	1	0	48.0126523308	1	2	GC,GC	GC,G	0.5	0.188489330371	1	NA	NA	150,157,0,0	1	1	0	1.15489453891	0	2	GC,GC	NA	NA	0.000502954337323	0	NA	NA
chr2_ref_v2	374796	0	A,G	1	0	93,74,0,0	1	1	0	2	A,A	NA	NA	0.0	0	60,59,17,36	1	1	0	47.2466588175	1	2	A,A	A,G	0.5	0.289780709109	1	NA	NA	140,142,0,0	1	1	0	1.6544407238	0	2	A,A	NA	NA	0.0	0	NA	NA
chr2_ref_v2	375041	0	T,A	0	0	78,95,0,0	1	1	0	2	T,T	NA	NA	0.0	0	102,79,0,0	1	1	0	2.98171979319	0	2	T,T	NA	NA	0.0	0	NA	NA	78,96,65,73	1	1	0	330.320260456	1	2	T,A	T,T	0.125	0.0195128142236	0	g.375041T>A	0
chr2_ref_v2	375591	0	C,T	0	0	97,93,0,0	1	1	0	2	C,C	NA	NA	0.0	0	55,86,23,38	1	1	0	52.9793071535	1	2	C,C	C,T	0.5	0.260726262463	1	NA	NA	157,166,0,1	1	1	0	0.664439707943	0	2	C,C	NA	NA	0.00309119256967	0	NA	NA
chr2_ref_v2	375985	0	A,C	0	0	81,67,0,1	1	1	0	2	A,A	NA	NA	0.00673403218134	0	67,63,30,22	1	1	0	38.3374582239	1	2	A,A	A,C	0.5	0.182321556794	1	NA	NA	180,128,0,0	1	1	0	1.13320071564	0	2	A,A	NA	NA	0.0	0	NA	NA
chr2_ref_v2	376339	0	C,T	0	0	50,73,0,0	1	1	0	2	C,C	NA	NA	0.0	0	85,111,0,0	1	1	0	0.627767328747	0	2	C,C	NA	NA	0.0	0	NA	NA	78,85,44,70	1	1	0	91.3719092031	1	2	C,T	C,C	0.125	0.106237324131	0	g.376339C>T	0
chr2_ref_v2	379458	0	C,T	1	0	100,87,0,0	1	1	0	2	C,C	NA	NA	0.0	0	132,103,0,0	1	1	0	0.661014648984	0	2	C,C	NA	NA	0.0	0	NA	NA	86,84,56,73	1	1	0	328.891092117	1	2	C,T	C,C	0.125	0.0246716044077	0	g.379458C>T	0
chr2_ref_v2	381355	0	AG,A	1	1	56,55,0,1	1	1	0	2	AG,AG	NA	NA	0.00699914344049	0	64,52,33,30	1	1	0	43.5589307834	1	2	AG,A	AG,AG	0.25	0.117974707079	0	g.381356delG	0	154,133,0,0	1	1	0	1.00656278562	0	2	AG,AG	NA	NA	0.0256888779425	0	NA	NA
chr2_ref_v2	382657	0	G,A	0	0	66,91,0,0	1	1	0	2	G,G	NA	NA	0.0	0	60,76,30,39	1	1	0	54.8902874927	1	2	G,A	G,G	0.25	0.167722757373	0	g.382657G>A	0	130,194,0,0	1	1	0	0.594771920521	0	2	G,G	NA	NA	0.0	0	NA	NA
chr2_ref_v2	382673	0	G,A	1	0	69,95,0,0	1	1	0	2	G,G	NA	NA	0.0	0	95,117,0,0	1	1	0	0.648104455739	0	2	G,G	NA	NA	0.0	0	NA	NA	69,125,62,96	1	1	0	339.018644017	1	2	G,A	G,G	0.125	0.0460513022445	0	g.382673G>A	0
chr2_ref_v2	383025	0	A,G	1	0	77,54,0,0	1	1	0	2	A,A	NA	NA	0.0	0	79,62,38,29	1	1	0	48.4202415816	1	2	A,G	A,A	0.25	0.233241647221	0	g.383025A>G	0	157,160,0,0	1	1	0	3.33488880201	0	2	A,A	NA	NA	0.0	0	NA	NA
chr2_ref_v2	383031	0	TAA,T,TA	1	1	47,52,1,0,3,5	1	1	0	2	TAA,TAA	NA	NA	0.797511038932	0	6,0,35,25,57,61	1	1	0	312.394989858	1	2	TA,TA	T,TA	0.5	0.355733208527	0	g.383032delA,g.383032delA	0,1	63,45,4,5,68,87	1	1	0	65.8200500257	1	2	TAA,TAA	TAA,TA	0.25	0.855639356084	1	NA	NA
chr2_ref_v2	383143	0	TA,T	1	1	66,68,0,0	1	1	0	2	TA,TA	NA	NA	0.000638376816064	0	50,60,23,30	1	1	0	39.5399228618	1	2	TA,T	TA,TA	0.25	0.225646882287	0	g.383144delA	0	168,141,0,1	1	1	0	1.34452807711	0	2	TA,TA	NA	NA	0.001391034958	0	NA	NA
chr2_ref_v2	383227	0	A,G	0	0	71,64,0,0	1	1	0	2	A,A	NA	NA	0.0	0	57,69,31,22	1	1	0	38.3982958613	1	2	A,A	A,G	0.5	0.232622295269	1	NA	NA	143,153,0,0	1	1	0	1.11632440723	0	2	A,A	NA	NA	0.0	0	NA	NA
chr2_ref_v2	383708	0	C,T	1	0	94,102,0,0	1	1	0	2	C,C	NA	NA	0.0	0	32,52,71,87	1	1	0	349.762673151	1	2	C,T	T,T	0.25	0.120952610418	0	g.383708C>T	0	169,180,0,0	1	1	0	0.414087478674	0	2	C,C	NA	NA	0.0	0	NA	NA
chr2_ref_v2	386187	0	C,CAAA	1	1	8,8,0,14	1	1	0	2	C,CAAA	NA	NA	0.0645385211376	0	11,14,6,14	1	1	0	2.50754584871	0	2	C,CAAA	C,C	0.125	0.0281708769667	0	NA	NA	34,11,4,47	1	1	0	1.55002016753	0	2	C,CAAA	NA	NA	0.125163142954	0	NA	NA
chr2_ref_v2	386220	0	T,C	0	0	60,97,0,0	1	1	0	2	T,T	NA	NA	0.0	0	36,72,13,21	1	1	0	25.5151722375	1	2	T,T	T,C	0.5	0.0571584138399	1	NA	NA	117,143,0,0	1	1	0	1.86861539141	0	2	T,T	NA	NA	0.0	0	NA	NA
chr2_ref_v2	388363	0	G,A	0	0	80,65,0,0	1	1	0	2	G,G	NA	NA	0.0	0	76,70,38,29	1	1	0	50.0575985465	1	2	G,A	G,G	0.25	0.268088378551	0	g.388363G>A	0	162,145,0,0	1	1	0	0.675686393857	0	2	G,G	NA	NA	0.0	0	NA	NA
chr2_ref_v2	388534	0	T,G	0	0	83,73,1,0	1	1	0	2	T,T	NA	NA	0.00638979809877	0	41,40,90,55	1	1	0	342.106542462	1	2	T,G	G,G	0.25	0.0714589639821	0	g.388534T>G	0	190,142,0,0	1	1	0	1.26619236112	0	2	T,T	NA	NA	0.0	0	NA	NA
chr2_ref_v2	388535	0	T,C	0	0	83,73,0,0	1	1	0	2	T,T	NA	NA	0.0	0	84,65,47,29	1	1	0	62.6082464531	1	2	T,C	T,T	0.25	0.162387341893	0	g.388535T>C	0	191,141,0,0	1	1	0	1.21050432906	0	2	T,T	NA	NA	0.0	0	NA	NA
chr2_ref_v2	388536	0	A,G	0	0	82,69,0,0	1	1	0	2	A,A	NA	NA	0.0	0	133,91,0,0	1	1	0	1.15974400744	0	2	A,A	NA	NA	0.0	0	NA	NA	106,70,84,70	1	1	0	334.495994511	1	2	A,G	A,A	0.125	0.117783035656	0	g.388536A>G	0
chr2_ref_v2	388803	0	G,T	0	0	100,94,0,0	1	1	0	2	G,G	NA	NA	0.0	0	111,107,0,0	1	1	0	0.409341592635	0	2	G,G	NA	NA	0.0	0	NA	NA	81,98,68,70	1	1	0	331.639229223	1	2	G,T	G,G	0.125	0.00881769240264	0	g.388803G>T	0
chr2_ref_v2	390030	0	G,GA	1	1	92,82,0,0	1	1	0	2	G,G	NA	NA	5.12604876144e-05	0	81,56,40,27	1	1	0	56.3885382657	1	2	G,GA	G,G	0.25	0.203240207669	0	g.390030_390031insA	0	167,141,0,0	1	1	0	0.494799738967	0	2	G,G	NA	NA	7.70520830114e-05	0	NA	NA
chr2_ref_v2	392313	0	CT,C	1	1	51,69,1,10	1	1	0	2	CT,CT	NA	NA	0.119338249911	0	27,32,72,58	1	1	0	323.951567425	1	2	CT,C	C,C	0.25	0.125338541483	0	g.392314delT	0	67,93,68,87	1	1	0	80.0462064464	1	2	CT,C	CT,CT	0.25	0.0831945449385	0	g.392314delT	0
chr2_ref_v2	392499	0	A,AT,AAT	1	0	0,0,33,57,1,0	1	1	0	2	AT,AT	NA	NA	0.0110498361866	0	1,0,36,55,13,16	1	1	0	15.6072113464	1	2	AT,AT	AT,AAT	0.5	0.0449513878623	1	NA	NA	0,2,94,122,1,3	1	1	0	1.46401023118	0	2	AT,AT	NA	NA	1.12601126286	0	NA	NA
chr2_ref_v2	392853	0	A,ATCTTTCCTCTGCATTTTCTTTCCTCTGCATTT	0	0	0,0,28,33	1	1	0	2	ATCTTTCCTCTGCATTTTCTTTCCTCTGCATTT,ATCTTTCCTCTGCATTTTCTTTCCTCTGCATTT	NA	NA	0.0	0	1,0,29,24	1	1	0	0.845649689928	0	2	ATCTTTCCTCTGCATTTTCTTTCCTCTGCATTT,ATCTTTCCTCTGCATTTTCTTTCCTCTGCATTT	NA	NA	0.0186921330122	0	NA	NA	0,0,53,53	1	1	0	0.652484597642	0	2	ATCTTTCCTCTGCATTTTCTTTCCTCTGCATTT,ATCTTTCCTCTGCATTTTCTTTCCTCTGCATTT	NA	NA	0.0	0	NA	NA
chr2_ref_v2	395020	0	GA,G,GAA	1	1	41,41,4,3,20,25	1	1	0	2	GA,GAA	GA,GA	0.25	0.675259776697	0	25,24,48,49,1,1	1	1	0	312.509162599	1	2	GA,G	G,G	0.25	0.777841489377	0	g.395020_395022AA>	0	95,112,11,9,4,7	1	1	0	12.3674631828	1	2	GA,GA	NA	NA	1.77862510633	0	g.395020_395022A>	1
chr2_ref_v2	395627	0	T,C	0	0	83,73,0,0	1	1	0	2	T,T	NA	NA	0.0	0	36,41,68,52	1	1	0	328.899175621	1	2	T,C	C,C	0.25	0.0671393028376	0	g.395627T>C	0	196,154,0,0	1	1	0	0.80171242307	0	2	T,T	NA	NA	0.0	0	NA	NA
chr2_ref_v2	396025	0	C,T	0	0	108,72,0,0	1	1	0	2	C,C	NA	NA	0.0	0	157,96,0,1	1	1	0	0.538851810623	0	2	C,C	NA	NA	0.00394477829102	0	NA	NA	111,65,83,66	1	1	0	335.889600854	1	2	C,T	C,C	0.125	0.0847767391882	0	g.396025C>T	0
chr2_ref_v2	396082	0	A,G	0	0	124,75,0,0	1	1	0	2	A,A	NA	NA	0.0	0	96,80,54,29	1	1	0	75.7461968714	1	2	A,G	A,A	0.25	0.240817763476	0	g.396082A>G	0	222,165,0,0	1	1	0	1.61312260741	0	2	A,A	NA	NA	0.0	0	NA	NA
chr2_ref_v2	396485	0	T,A	0	0	78,65,30,44	1	1	0	2	T,A	T,T	0.25	0.14795391329	0	140,114,0,0	1	1	0	307.864138088	1	2	T,T	NA	NA	0.0	0	g.396484_396486A>T	1	197,185,0,0	1	1	0	308.096309797	1	2	T,T	NA	NA	0.0	0	g.396484_396486A>T	1
chr2_ref_v2	396962	0	A,C	1	0	98,77,0,4	1	1	0	2	A,A	A,C	0.125	0.847297860387	0	88,87,40,46	1	1	0	52.1342001395	1	2	A,C	A,A	0.25	0.199613053904	0	g.396962A>C	0	177,194,0,0	1	1	0	4.22442449198	0	2	A,A	NA	NA	0.0	0	NA	NA
chr2_ref_v2	397501	0	C,T	1	0	103,83,0,1	1	1	0	2	C,C	NA	NA	0.00536194314139	0	124,113,1,0	1	1	0	0.759239384981	0	2	C,C	NA	NA	0.00421053253634	0	NA	NA	105,90,96,81	1	1	0	348.212018611	1	2	C,T	NA	NA	0.0968498259899	0	g.397501C>T	0
chr2_ref_v2	398245	0	T,TG	1	1	63,79,0,1	1	1	0	2	T,T	NA	NA	0.00571483164537	0	18,32,32,61	1	1	0	322.863513743	1	2	T,TG	TG,TG	0.25	0.159011163764	0	g.398245_398246insG	0	113,143,0,0	1	1	0	0.500438324576	0	2	T,T	NA	NA	0.00277679638963	0	NA	NA
chr2_ref_v2	398976	0	A,G	0	0	87,92,0,0	1	1	0	2	A,A	NA	NA	0.0	0	92,83,33,38	1	1	0	54.7364841624	1	2	A,A	A,G	0.5	0.196506191786	1	NA	NA	167,150,0,0	1	1	0	1.10277322159	0	2	A,A	NA	NA	0.0	0	NA	NA
chr2_ref_v2	400734	0	C,T	1	0	91,62,0,0	1	1	0	2	C,C	NA	NA	0.0	0	65,38,29,23	1	1	0	41.6723284001	1	2	C,T	C,C	0.25	0.172659645882	0	g.400734C>T	0	185,120,0,0	1	1	0	0.473537255646	0	2	C,C	NA	NA	0.0	0	NA	NA
chr2_ref_v2	402405	0	C,T	0	0	99,86,0,0	1	1	0	2	C,C	NA	NA	0.0	0	103,83,0,0	1	1	0	0.500489735495	0	2	C,C	NA	NA	0.0	0	NA	NA	110,73,88,61	1	1	0	337.153199696	1	2	C,T	C,C	0.125	0.0457745813849	0	g.402405C>T	0
chr2_ref_v2	404137	0	C,T	0	0	102,91,0,0	1	1	0	2	C,C	NA	NA	0.0	0	85,68,32,37	1	1	0	56.9126551136	1	2	C,T	C,C	0.25	0.285505793029	0	g.404137C>T	0	174,158,0,0	1	1	0	0.411449578184	0	2	C,C	NA	NA	0.0	0	NA	NA
chr2_ref_v2	404428	0	A,G	1	0	104,106,0,0	1	1	0	2	A,A	NA	NA	0.0	0	72,87,42,35	1	1	0	314.396205718	1	2	A,G	A,A	0.25	0.214273156601	0	g.404428A>G	0	190,157,0,0	1	1	0	1.56933030894	0	2	A,A	NA	NA	0.0	0	NA	NA
chr2_ref_v2	404550	0	C,A	1	0	112,90,0,0	1	1	0	2	C,C	NA	NA	0.0	0	121,108,0,0	1	1	0	0.642381699861	0	2	C,C	NA	NA	0.0	0	NA	NA	103,110,109,79	1	1	0	356.51832892	1	2	C,A	NA	NA	0.124850202879	0	g.404550C>A	0
chr2_ref_v2	404606	0	A,G	0	0	90,92,0,0	1	1	0	2	A,A	NA	NA	0.0	0	74,83,33,33	1	1	0	51.8042029943	1	2	A,A	A,G	0.5	0.232021225346	1	NA	NA	189,200,0,0	1	1	0	0.453344489126	0	2	A,A	NA	NA	0.0	0	NA	NA
chr2_ref_v2	404607	0	C,T	0	0	89,92,0,0	1	1	0	2	C,C	NA	NA	0.0	0	73,85,33,33	1	1	0	51.5809595798	1	2	C,C	C,T	0.5	0.225671997668	1	NA	NA	189,198,0,0	1	1	0	0.409299417869	0	2	C,C	NA	NA	0.0	0	NA	NA
chr2_ref_v2	405697	0	T,C	0	0	2,7,0,4	1	0	0	2	NA	NA	NA	NA	0	4,5,1,3	1	0	0	0.91008847114	0	2	NA	NA	NA	NA	0	NA	NA	4,11,0,3	1	0	1	0.70003117373	0	2	NA	NA	NA	NA	0	NA	NA
chr2_ref_v2	405703	0	C,T	0	0	5,0,0,7	1	0	0	2	NA	NA	NA	NA	0	14,1,1,6	1	1	0	1.54620654717	0	2	C,T	C,C	0.25	0.251314428281	0	NA	NA	11,5,0,8	1	1	1	1.50039359326	0	2	C,T	C,C	0.25	0.0645385211376	0	NA	NA
chr2_ref_v2	405704	0	A,G	0	0	6,0,0,7	1	0	0	2	NA	NA	NA	NA	0	14,1,1,6	1	1	0	1.15429553034	0	2	A,G	A,A	0.25	0.251314428281	0	NA	NA	14,5,0,7	1	1	1	1.59073545042	0	2	A,G	A,A	0.5	0.233614851182	0	NA	NA
chr2_ref_v2	405709	0	T,A	0	0	11,1,0,4	1	0	0	2	NA	NA	NA	NA	0	18,0,1,2	1	1	0	1.21786154007	0	2	T,T	T,A	0.25	0.166979326692	0	NA	NA	18,5,0,1	1	1	1	2.01835365126	0	2	T,T	T,A	0.125	0.0219789067188	0	NA	NA
chr2_ref_v2	406139	0	T,C	0	0	75,74,0,0	1	1	0	2	T,T	NA	NA	0.0	0	60,66,31,26	1	1	0	42.8960273276	1	2	T,C	T,T	0.25	0.282405015351	0	g.406139T>C	0	143,170,0,1	1	1	0	1.20954312082	0	2	T,T	NA	NA	0.0031897953681	0	NA	NA
chr2_ref_v2	406410	0	GAA,G,GA	1	1	45,60,2,1,7,15	1	1	0	2	GAA,GAA	NA	NA	0.647603709063	0	49,75,4,3,11,17	1	1	0	1.10633088185	0	2	GAA,GAA	GAA,G	0.125	1.00167210888	0	NA	NA	43,56,49,64,24,26	1	1	0	83.8083527396	1	2	GAA,G	GAA,GAA	0.125	0.483851995743	0	g.406411_406412delAA	0
chr2_ref_v2	407015	0	A,G	0	0	79,94,0,0	1	1	0	2	A,A	NA	NA	0.0	0	59,64,26,27	1	1	0	41.8454675077	1	2	A,A	A,G	0.5	0.256719846848	1	NA	NA	149,162,0,0	1	1	0	0.647075396707	0	2	A,A	NA	NA	0.0	0	NA	NA
chr2_ref_v2	408549	0	G,T	0	0	41,46,40,40	1	1	0	2	G,T	NA	NA	0.0838814839807	0	104,96,0,0	1	1	0	308.212924286	1	2	G,G	NA	NA	0.0	0	g.408548_408550T>G	1	84,72,72,73	1	1	0	0.999577149115	0	2	G,T	NA	NA	0.073122264829	0	NA	NA
chr2_ref_v2	409075	0	T,C	0	0	95,80,0,0	1	1	0	2	T,T	NA	NA	0.0	0	68,65,30,26	1	1	0	44.099577676	1	2	T,T	T,C	0.5	0.233614851182	1	NA	NA	149,120,0,0	1	1	0	0.454575019564	0	2	T,T	NA	NA	0.0	0	NA	NA
chr2_ref_v2	411113	0	A,G	0	0	0,0,83,68	1	1	0	2	G,G	NA	NA	0.0	0	52,36,71,76	1	1	0	72.6211985829	1	2	A,G	G,G	0.25	0.00227014853454	0	g.411112_411114G>A	0	0,0,171,142	1	1	0	0.405284059018	0	2	G,G	NA	NA	0.0	0	NA	NA
chr2_ref_v2	411149	0	T,C	1	0	92,92,0,0	1	1	0	2	T,T	NA	NA	0.0	0	61,40,76,65	1	1	0	337.767897363	1	2	T,C	C,C	0.125	0.082324945256	0	g.411149T>C	0	179,150,0,0	1	1	0	1.22930919667	0	2	T,T	NA	NA	0.0	0	NA	NA
chr2_ref_v2	411220	0	C,A	0	0	122,78,0,0	1	1	0	2	C,C	NA	NA	0.0	0	42,39,74,67	1	1	0	340.887010421	1	2	C,A	A,A	0.25	0.0434851119397	0	g.411220C>A	0	195,175,0,0	1	1	0	3.24436289378	0	2	C,C	NA	NA	0.0	0	NA	NA
chr2_ref_v2	412119	0	G,A	0	0	67,86,0,0	1	1	0	2	G,G	NA	NA	0.0	0	33,34,41,71	1	1	0	328.605485603	1	2	G,A	A,A	0.25	0.00298062813814	0	g.412119G>A	0	132,159,0,0	1	1	0	0.521450474295	0	2	G,G	NA	NA	0.0	0	NA	NA
chr2_ref_v2	412895	0	T,C	0	0	80,117,0,0	1	1	0	2	T,T	NA	NA	0.0	0	81,72,26,38	1	1	0	54.2436929628	1	2	T,T	T,C	0.5	0.227057450635	1	NA	NA	168,169,1,0	1	1	0	3.43172757986	0	2	T,T	NA	NA	0.00296296513066	0	NA	NA
chr2_ref_v2	413557	0	C,T	1	0	88,92,0,0	1	1	0	2	C,C	NA	NA	0.0	0	122,101,0,0	1	1	0	1.35750245593	0	2	C,C	NA	NA	0.0	0	NA	NA	119,102,103,85	1	1	0	351.071370579	1	2	C,T	C,C	0.125	0.0895936895931	0	g.413557C>T	0
chr2_ref_v2	413643	0	G,A	0	0	100,113,0,0	1	1	0	2	G,G	NA	NA	0.0	0	53,44,102,86	1	1	0	368.32993979	1	2	G,A	A,A	0.25	0.150905360561	0	g.413643G>A	0	212,187,0,0	1	1	0	2.16310239512	0	2	G,G	NA	NA	0.0	0	NA	NA
chr2_ref_v2	415239	0	A,G	1	0	105,99,0,0	1	1	0	2	A,A	NA	NA	0.0	0	117,110,0,0	1	1	0	0.394248291274	0	2	A,A	NA	NA	0.0	0	NA	NA	99,94,81,83	1	1	0	343.312422971	1	2	A,G	A,A	0.125	0.0884906672002	0	g.415239A>G	0
chr2_ref_v2	415368	0	C,T	0	0	85,98,0,0	1	1	0	2	C,C	NA	NA	0.0	0	86,106,0,0	1	1	0	0.481991534844	0	2	C,C	NA	NA	0.0	0	NA	NA	82,98,63,85	1	1	0	336.049046747	1	2	C,T	C,C	0.125	0.0555698511548	0	g.415368C>T	0
chr2_ref_v2	415743	0	C,CTTT,CTTTTTTT,CTTTTTTTTTTTTT	1	1	0,0,1,2,1,2,6,12	1	1	0	2	CTTTTTTTTTTTTT,CTTTTTTTTTTTTT	CTTT,CTTTTTTTTTTTTT	0.25	0.559615787935	0	0,0,2,13,0,2,1,8	1	1	0	7.62968921025	0	2	CTTT,CTTTTTTTTTTTTT	CTTT,CTTTTTTT	0.25	0.303186258988	0	NA	NA	0,1,0,8,3,14,13,8	1	1	0	4.88553334025	0	2	CTTTTTTT,CTTTTTTTTTTTTT	CTTT,CTTTTTTTTTTTTT	0.25	0.575101505375	0	NA	NA
chr2_ref_v2	416312	0	A,G	0	0	93,98,0,0	1	1	0	2	A,A	NA	NA	0.0	0	81,93,0,0	1	1	0	0.522895910345	0	2	A,A	NA	NA	0.0	0	NA	NA	71,94,63,57	1	1	0	325.4779595	1	2	A,G	A,A	0.125	0.0671393028376	0	g.416312A>G	0
chr2_ref_v2	417023	0	G,A	1	0	53,33,34,26	1	1	0	2	G,A	G,G	0.125	0.108688305751	0	83,79,0,0	1	1	0	307.936726357	1	2	G,G	NA	NA	0.0	0	g.417022_417024A>G	1	163,141,1,0	1	1	0	308.375254678	1	2	G,G	NA	NA	0.00328407520119	0	g.417022_417024A>G	1
chr2_ref_v2	419296	0	C,A	0	0	78,72,0,1	1	1	0	2	C,C	NA	NA	0.00664454271867	0	72,62,27,43	1	1	0	57.2225574826	1	2	C,A	C,C	0.25	0.138518934136	0	g.419296C>A	0	126,126,0,0	1	1	0	0.654432711941	0	2	C,C	NA	NA	0.0	0	NA	NA
chr2_ref_v2	420345	0	T,TGTAGTAGTAGTA	1	1	1,0,32,52	1	1	0	2	TGTAGTAGTAGTA,TGTAGTAGTAGTA	NA	NA	0.011834457647	0	1,0,34,34	1	1	0	1.51771565018	0	2	TGTAGTAGTAGTA,TGTAGTAGTAGTA	NA	NA	0.0145987994212	0	NA	NA	0,1,61,62	1	1	0	2.3009736512	0	2	TGTAGTAGTAGTA,TGTAGTAGTAGTA	NA	NA	0.00809721023262	0	NA	NA
chr2_ref_v2	420450	0	C,CT	1	1	69,63,0,0	1	1	0	2	C,C	NA	NA	0.000315969949687	0	68,44,39,22	1	1	0	49.6637812147	1	2	C,CT	C,C	0.25	0.0872064835158	0	g.420450_420451insT	0	170,142,0,0	1	1	0	0.639584181319	0	2	C,C	NA	NA	0.000583679792903	0	NA	NA
chr2_ref_v2	421700	0	C,T	0	0	89,87,0,0	1	1	0	2	C,C	NA	NA	0.0	0	82,68,43,37	1	1	0	66.219970047	1	2	C,T	C,C	0.25	0.117783035656	0	g.421700C>T	0	182,163,0,0	1	1	0	0.657713660564	0	2	C,C	NA	NA	0.0	0	NA	NA
chr2_ref_v2	423162	0	G,GC	1	1	102,86,0,0	1	1	0	2	G,G	NA	NA	0.000104310062611	0	73,48,39,21	1	1	0	55.4735593051	1	2	G,GC	G,G	0.25	0.187185923847	0	g.423162_423163insC	0	166,138,0,0	1	1	0	0.404920766344	0	2	G,G	NA	NA	0.0001644216585	0	NA	NA
chr2_ref_v2	423361	0	G,GA,GAA	1	1	3,2,12,11,45,56	1	1	0	2	GAA,GAA	G,GAA	0.125	0.6026549065	0	7,7,45,57,19,25	1	1	0	27.0411589301	1	2	GA,GAA	GA,GA	0.25	0.798821025907	0	g.423361_423363AA>A	0	79,66,42,47,13,10	1	1	0	319.462734073	1	2	G,GA	G,GAA	0.25	0.204621597847	0	g.423361_423363AA>,g.423361_423363AA>A	0,0
chr2_ref_v2	423502	0	C,G	0	0	86,112,0,0	1	1	0	2	C,C	NA	NA	0.0	0	76,132,0,0	1	1	0	1.64820164499	0	2	C,C	NA	NA	0.0	0	NA	NA	81,97,64,100	1	1	0	347.440156039	1	2	C,G	NA	NA	0.0819171224679	0	g.423502C>G	0
chr2_ref_v2	423781	0	G,A	1	0	107,117,0,0	1	1	0	2	G,G	NA	NA	0.0	0	66,44,77,71	1	1	0	343.844334859	1	2	G,A	A,A	0.125	0.0454174796908	0	g.423781G>A	0	219,194,0,0	1	1	0	1.77128127575	0	2	G,G	NA	NA	0.0	0	NA	NA
chr2_ref_v2	424224	0	C,A	1	0	81,84,0,0	1	1	0	2	C,C	NA	NA	0.0	0	77,86,33,35	1	1	0	50.9782356867	1	2	C,C	C,A	0.5	0.224369793037	1	NA	NA	157,179,0,0	1	1	0	0.688734958063	0	2	C,C	NA	NA	0.0	0	NA	NA
chr2_ref_v2	424912	0	GT,G	1	1	86,107,0,1	1	1	0	2	GT,GT	NA	NA	0.62540565322	0	37,27,62,73	1	1	0	339.390426265	1	2	GT,G	G,G	0.25	0.188215883611	0	g.424913delT	0	124,157,2,2	1	1	0	0.521037143192	0	2	GT,GT	NA	NA	1.63064186408	0	NA	NA
chr2_ref_v2	425914	0	CA,C	1	1	62,65,1,1	1	1	0	2	CA,CA	NA	NA	1.88078168583	0	75,76,3,5	1	1	0	2.27424576015	0	2	CA,CA	NA	NA	1.35729972999	0	NA	NA	76,77,56,55	1	1	0	86.0550361043	1	2	CA,CA	CA,C	0.5	0.00916919781809	1	NA	NA
chr2_ref_v2	426383	0	G,A	1	0	75,81,0,0	1	1	0	2	G,G	NA	NA	0.0	0	56,80,32,28	1	1	0	45.3944807	1	2	G,G	G,A	0.5	0.280301965154	1	NA	NA	149,154,0,0	1	1	0	0.463028394515	0	2	G,G	NA	NA	0.0	0	NA	NA
chr2_ref_v2	426984	0	TA,T	1	1	48,75,0,0	1	1	0	2	TA,TA	NA	NA	0.00196952654227	0	51,81,0,0	1	1	0	0.386825236056	0	2	TA,TA	NA	NA	0.00743246087101	0	NA	NA	68,56,50,56	1	1	0	318.730110969	1	2	TA,T	TA,TA	0.125	0.0792966388661	0	g.426985delA	0
chr2_ref_v2	429093	0	A,T	0	0	98,87,1,0	1	1	0	2	A,A	NA	NA	0.00539084863488	0	105,89,0,0	1	1	0	0.48785303126	0	2	A,A	NA	NA	0.0	0	NA	NA	87,78,74,85	1	1	0	341.274327059	1	2	A,T	NA	NA	0.0370412716803	0	g.429093A>T	0
chr2_ref_v2	429236	0	AT,A	1	1	73,67,4,5	1	1	0	2	AT,AT	NA	NA	1.02625057575	0	84,74,5,7	1	1	0	0.560153612491	0	2	AT,AT	NA	NA	1.45157384687	0	NA	NA	9,12,149,130	1	1	0	357.123152349	1	2	A,A	AT,A	0.125	0.173917331792	0	g.429237delT,g.429237delT	0,1
chr2_ref_v2	432728	0	G,A	0	0	108,88,0,0	1	1	0	2	G,G	NA	NA	0.0	0	31,40,77,79	1	1	0	349.304372498	1	2	G,A	A,A	0.25	0.276350506442	0	g.432728G>A	0	226,176,0,0	1	1	0	0.489330052535	0	2	G,G	NA	NA	0.0	0	NA	NA
chr2_ref_v2	434269	0	CA,C	1	1	32,82,9,9	1	1	0	2	CA,CA	NA	NA	0.525047394654	0	34,44,24,13	1	1	0	6.88800868494	0	2	CA,CA	NA	NA	0.0425797198221	0	NA	NA	12,27,99,118	1	1	0	318.275764209	1	2	CA,C	C,C	0.5	0.197170340126	0	g.434270delA	0
chr2_ref_v2	437587	0	T,C	1	0	89,116,0,0	1	1	0	2	T,T	NA	NA	0.0	0	83,69,37,37	1	1	0	313.692383749	1	2	T,C	T,T	0.25	0.208989803876	0	g.437587T>C	0	211,201,0,0	1	1	0	3.14375473185	0	2	T,T	NA	NA	0.0	0	NA	NA
chr2_ref_v2	440616	0	G,A	0	0	86,100,0,0	1	1	0	2	G,G	NA	NA	0.0	0	60,67,35,33	1	1	0	57.9744125132	1	2	G,A	G,G	0.25	0.113853757516	0	g.440616G>A	0	151,167,0,0	1	1	0	0.485806921617	0	2	G,G	NA	NA	0.0	0	NA	NA
chr2_ref_v2	444544	0	T,C	0	0	61,61,1,0	1	1	0	2	T,T	NA	NA	0.00816331063916	0	33,33,40,35	1	1	0	314.057664758	1	2	T,C	C,C	0.125	0.123481056771	0	g.444544T>C	0	131,131,0,0	1	1	0	0.531122217501	0	2	T,T	NA	NA	0.0	0	NA	NA
chr2_ref_v2	444675	0	GT,G	1	1	69,79,1,0	1	1	0	2	GT,GT	NA	NA	0.359927738079	0	30,40,65,44	1	1	0	325.552060375	1	2	GT,G	G,G	0.25	0.115323171288	0	g.444676delT	0	142,132,0,0	1	1	0	1.46684379703	0	2	GT,GT	NA	NA	2.29856248169	0	NA	NA
chr2_ref_v2	445281	0	GT,G,GTT	1	1	128,84,0,1,0,0	1	1	0	2	GT,GT	NA	NA	0.00143105349357	0	74,83,28,30,0,0	1	1	0	47.3755506585	1	2	GT,GT	GT,G	0.5	0.0706997065957	1	NA	NA	89,79,1,0,78,72	1	1	0	339.207578226	1	2	GT,GTT	NA	NA	0.0767129310109	0	g.445281_445282insT	0
chr2_ref_v2	446441	0	A,G	0	0	87,91,0,0	1	1	0	2	A,A	NA	NA	0.0	0	79,74,42,35	1	1	0	63.2587479497	1	2	A,G	A,A	0.25	0.175806875773	0	g.446441A>G	0	156,136,0,0	1	1	0	1.18902661215	0	2	A,A	NA	NA	0.0	0	NA	NA
chr2_ref_v2	446618	0	T,C	1	0	66,93,0,0	1	1	0	2	T,T	NA	NA	0.0	0	76,73,47,41	1	1	0	71.612193978	1	2	T,C	T,T	0.25	0.0157838677013	0	g.446618T>C	0	151,153,0,0	1	1	0	2.67889942154	0	2	T,T	NA	NA	0.0	0	NA	NA
chr2_ref_v2	448580	0	A,T	1	0	68,71,0,0	1	1	0	2	A,A	NA	NA	0.0	0	64,63,31,34	1	1	0	48.5835911627	1	2	A,T	A,A	0.25	0.158974192797	0	g.448580A>T	0	153,142,0,0	1	1	0	0.77505677912	0	2	A,A	NA	NA	0.0	0	NA	NA
chr2_ref_v2	449068	0	G,A	1	0	77,62,0,0	1	1	0	2	G,G	NA	NA	0.0	0	67,68,30,27	1	1	0	40.3910296728	1	2	G,G	G,A	0.5	0.236388778064	1	NA	NA	149,161,0,0	1	1	0	2.29083409398	0	2	G,G	NA	NA	0.0	0	NA	NA
chr2_ref_v2	449659	0	G,A	1	0	81,70,0,0	1	1	0	2	G,G	NA	NA	0.0	0	123,95,0,0	1	1	0	0.656132798875	0	2	G,G	NA	NA	0.0	0	NA	NA	96,77,65,62	1	1	0	324.551119437	1	2	G,A	G,G	0.125	0.0577900797583	0	g.449659G>A	0
chr2_ref_v2	449689	0	G,T	0	0	88,79,1,0	1	1	0	2	G,G	NA	NA	0.0059701669865	0	129,103,1,0	1	1	0	0.707164619864	0	2	G,G	NA	NA	0.00430108189939	0	NA	NA	92,74,73,77	1	1	0	334.957764344	1	2	G,T	NA	NA	0.10135249426	0	g.449689G>T	0
chr2_ref_v2	450221	0	G,A	0	0	86,101,0,0	1	1	0	2	G,G	NA	NA	0.0	0	106,118,0,0	1	1	0	0.464451470454	0	2	G,G	NA	NA	0.0	0	NA	NA	92,107,75,95	1	1	0	344.93829787	1	2	G,A	G,G	0.125	0.0938080406067	0	g.450221G>A	0
chr2_ref_v2	450411	0	C,A	0	0	75,95,0,0	1	1	0	2	C,C	NA	NA	0.0	0	100,137,0,2	1	1	0	0.499229776657	0	2	C,C	NA	NA	0.413868518905	0	NA	NA	79,85,74,88	1	1	0	341.061701963	1	2	C,A	NA	NA	0.0122700925918	0	g.450411C>A	0
chr2_ref_v2	450786	0	TA,T	1	1	91,87,1,2	1	1	0	2	TA,TA	NA	NA	0.139033906499	0	75,103,33,48	1	1	0	55.1052019825	1	2	TA,TA	TA,T	0.5	0.133337439537	1	NA	NA	133,172,1,3	1	1	0	2.36161961533	0	2	TA,TA	NA	NA	1.71259897135	0	NA	NA
chr2_ref_v2	451403	0	A,T	0	0	75,68,0,0	1	1	0	2	A,A	NA	NA	0.0	0	123,129,0,0	1	1	0	0.870674948372	0	2	A,A	NA	NA	0.0	0	NA	NA	94,117,77,80	1	1	0	332.169682991	1	2	A,T	A,A	0.125	0.0442978998469	0	g.451403A>T	0
chr2_ref_v2	451468	0	C,T	0	0	55,81,0,0	1	1	0	2	C,C	NA	NA	0.0	0	103,103,0,0	1	1	0	2.54924456738	0	2	C,C	NA	NA	0.0	0	NA	NA	91,92,80,74	1	1	0	331.816400333	1	2	C,T	C,C	0.125	0.0787808778531	0	g.451468C>T	0
chr2_ref_v2	451781	0	A,C	0	0	57,62,0,2	1	1	0	2	A,A	NA	NA	0.422132160593	0	67,88,0,0	1	1	0	1.10572989137	0	2	A,A	NA	NA	0.0	0	NA	NA	73,94,58,76	1	1	0	88.4196792856	1	2	A,C	A,A	0.125	0.0311604158151	0	g.451781A>C	0
chr2_ref_v2	451842	0	C,T	0	0	53,37,0,0	1	1	0	2	C,C	NA	NA	0.0	0	81,76,0,0	1	1	0	1.43990633847	0	2	C,C	NA	NA	0.0	0	NA	NA	66,88,61,72	1	1	0	93.5437314131	1	2	C,T	C,C	0.125	0.104710954089	0	g.451842C>T	0
chr2_ref_v2	451972	0	A,G	1	0	64,72,0,0	1	1	0	2	A,A	NA	NA	0.0	0	73,67,31,28	1	1	0	41.2317784254	1	2	A,A	A,G	0.5	0.234507309965	1	NA	NA	139,136,0,0	1	1	0	0.872830684561	0	2	A,A	NA	NA	0.0	0	NA	NA
chr2_ref_v2	452243	0	GA,G	1	1	39,30,9,4	1	1	0	2	GA,GA	GA,G	0.25	0.0417548375876	0	54,59,2,0	1	1	0	3.87047073421	0	2	GA,GA	NA	NA	1.45358705276	0	NA	NA	92,104,8,3	1	1	0	4.62333933178	0	2	GA,GA	NA	NA	1.09775997705	0	NA	NA
chr2_ref_v2	452404	0	CTTT,C,CTT,CTTTT	1	1	4,8,0,0,6,5,3,4	1	1	0	2	CTTT,CTTTT	CTTT,CTT	0.5	0.239904541901	0	1,2,0,0,11,9,0,1	1	1	0	3.34087947908	0	2	CTT,CTT	CTT,CTTTT	0.25	0.0467384918049	0	NA	NA	5,6,26,30,4,6,22,22	1	1	0	22.8336914066	1	2	C,CTTTT	CTT,CTTTT	0.125	2.071508028	0	g.452405_452407delTTT	0
chr2_ref_v2	453210	0	G,A	0	0	78,100,0,0	1	1	0	2	G,G	NA	NA	0.0	0	99,98,0,1	1	1	0	1.36692261572	0	2	G,G	NA	NA	0.00506330195655	0	NA	NA	67,72,58,61	1	1	0	325.494195139	1	2	G,A	G,G	0.125	0.0959639882617	0	g.453210G>A	0
chr2_ref_v2	454209	0	T,C	0	0	71,54,0,0	1	1	0	2	T,T	NA	NA	0.0	0	65,73,41,30	1	1	0	51.8691339025	1	2	T,C	T,T	0.25	0.15374818435	0	g.454209T>C	0	176,179,0,0	1	1	0	2.47306578327	0	2	T,T	NA	NA	0.0	0	NA	NA
chr2_ref_v2	454618	0	T,C	1	0	53,97,0,0	1	1	0	2	T,T	NA	NA	0.0	0	59,107,0,0	1	1	0	0.389162385895	0	2	T,T	NA	NA	0.0	0	NA	NA	64,102,57,90	1	1	0	334.578959502	1	2	T,C	NA	NA	0.121555201578	0	g.454618T>C	0
chr2_ref_v2	455524	0	A,G	0	0	50,68,0,0	1	1	0	2	A,A	NA	NA	0.0	0	43,44,45,65	1	1	0	322.168231492	1	2	A,G	G,G	0.125	0.0167421811431	0	g.455524A>G	0	164,160,0,0	1	1	0	2.81902222052	0	2	A,A	NA	NA	0.0	0	NA	NA
chr2_ref_v2	456509	0	A,G	0	0	63,53,8,12	1	1	0	2	A,A	A,G	0.25	0.188052231503	1	56,83,0,0	1	1	0	7.78843366451	0	2	A,A	NA	NA	0.0	0	NA	NA	110,193,0,0	1	1	0	20.6388893588	0	2	A,A	NA	NA	0.0	0	NA	NA
chr2_ref_v2	456525	0	G,A	0	0	62,73,0,0	1	1	0	2	G,G	NA	NA	0.0	0	44,52,23,24	1	1	0	35.0828950412	1	2	G,A	G,G	0.25	0.203374965992	0	g.456525G>A	0	112,200,0,0	1	1	0	3.77701346389	0	2	G,G	NA	NA	0.0	0	NA	NA
chr2_ref_v2	456616	0	C,A	0	0	76,70,0,0	1	1	0	2	C,C	NA	NA	0.0	0	112,67,0,0	1	1	0	2.6552689215	0	2	C,C	NA	NA	0.0	0	NA	NA	94,62,79,57	1	1	0	329.168489332	1	2	C,A	C,C	0.125	0.114113306767	0	g.456616C>A	0
chr2_ref_v2	456874	0	A,T	0	0	49,65,0,0	1	1	0	2	A,A	NA	NA	0.0	0	77,89,0,1	1	1	0	0.649387527097	0	2	A,A	NA	NA	0.00600602406021	0	NA	NA	78,86,57,67	1	1	0	93.0036102587	1	2	A,T	A,A	0.125	0.0282704339383	0	g.456874A>T	0
chr2_ref_v2	457548	0	G,A	1	0	67,72,0,1	1	1	0	2	G,G	NA	NA	0.00716848947861	0	62,80,37,35	1	1	0	53.2548629676	1	2	G,A	G,G	0.25	0.168335314819	0	g.457548G>A	0	143,160,0,0	1	1	0	0.586905314599	0	2	G,G	NA	NA	0.0	0	NA	NA
chr2_ref_v2	457921	0	G,A	0	0	73,85,0,0	1	1	0	2	G,G	NA	NA	0.0	0	88,72,39,42	1	1	0	62.8824618023	1	2	G,A	G,G	0.25	0.169899036795	0	g.457921G>A	0	170,193,1,0	1	1	0	0.404456054705	0	2	G,G	NA	NA	0.00275103337189	0	NA	NA
chr2_ref_v2	458248	0	G,A	1	0	79,109,0,0	1	1	0	2	G,G	NA	NA	0.0	0	90,109,0,0	1	1	0	0.710703909077	0	2	G,G	NA	NA	0.0	0	NA	NA	77,97,59,87	1	1	0	336.903195062	1	2	G,A	G,G	0.125	0.0758657507747	0	g.458248G>A	0
chr2_ref_v2	458967	0	A,G	1	0	97,93,0,0	1	1	0	2	A,A	NA	NA	0.0	0	60,77,38,51	1	1	0	317.548812611	1	2	A,G	A,A	0.25	0.07948106767	0	g.458967A>G	0	176,182,0,0	1	1	0	0.606690434642	0	2	A,A	NA	NA	0.0	0	NA	NA
chr2_ref_v2	459116	0	T,C	1	0	78,101,0,0	1	1	0	2	T,T	NA	NA	0.0	0	110,121,0,0	1	1	0	0.93108385403	0	2	T,T	NA	NA	0.0	0	NA	NA	81,93,69,96	1	1	0	344.310321915	1	2	T,C	NA	NA	0.0531098253139	0	g.459116T>C	0
chr2_ref_v2	459896	0	A,G	0	0	69,61,1,0	1	1	0	2	A,A	NA	NA	0.00766287274557	0	67,33,33,25	1	1	0	45.2793602021	1	2	A,G	A,A	0.25	0.0339015516757	0	g.459896A>G	0	138,106,0,0	1	1	0	0.951447094577	0	2	A,A	NA	NA	0.0	0	NA	NA
chr2_ref_v2	460202	0	C,A	0	0	37,49,34,49	1	1	0	2	C,A	NA	NA	0.0355066884569	0	100,144,0,0	1	1	0	308.606476326	1	2	C,C	NA	NA	0.0	0	g.460201_460203A>C	1	71,102,63,95	1	1	0	0.641961720086	0	2	C,A	NA	NA	0.0906965614708	0	NA	NA
chr2_ref_v2	460823	0	A,G	0	0	104,92,0,0	1	1	0	2	A,A	NA	NA	0.0	0	72,59,33,38	1	1	0	313.421785488	1	2	A,G	A,A	0.25	0.101691822394	0	g.460823A>G	0	167,142,0,0	1	1	0	0.451661021601	0	2	A,A	NA	NA	0.0	0	NA	NA
chr2_ref_v2	460960	0	C,T	0	0	106,103,0,0	1	1	0	2	C,C	NA	NA	0.0	0	87,111,0,0	1	1	0	1.53572895529	0	2	C,C	NA	NA	0.0	0	NA	NA	87,99,83,80	1	1	0	343.859886665	1	2	C,T	C,C	0.125	0.119317955374	0	g.460960C>T	0
chr2_ref_v2	460992	0	CT,C	0	0	111,106,0,0	1	1	0	2	CT,CT	NA	NA	0.0	0	105,103,0,0	1	1	0	0.409915224404	0	2	CT,CT	NA	NA	0.0	0	NA	NA	93,87,80,88	1	1	0	347.896018131	1	2	CT,C	NA	NA	0.068992871487	0	g.460993delT	0
chr2_ref_v2	461154	0	A,T	1	0	93,112,0,0	1	1	0	2	A,A	NA	NA	0.0	0	129,105,0,0	1	1	0	2.91020211265	0	2	A,A	NA	NA	0.0	0	NA	NA	100,89,90,68	1	1	0	342.166810369	1	2	A,T	A,A	0.125	0.0721624462482	0	g.461154A>T	0
chr2_ref_v2	462718	0	CT,C,TT	1	1	87,76,4,4,1,0	1	1	0	2	CT,CT	CT,C	0.125	0.571671624618	0	64,51,1,2,25,15	1	1	0	31.3705990243	1	2	CT,CT	CT,TT	0.5	0.728714582461	1	NA	NA	12,11,159,133,0,0	1	1	0	372.851180859	1	2	C,C	CT,C	0.125	0.0749411884384	1	g.462719delT,g.462719delT	0,1
chr2_ref_v2	463868	0	G,A	0	0	27,55,0,0	1	1	0	2	G,G	NA	NA	0.0	0	61,85,18,38	1	1	0	34.247516598	1	2	G,G	G,A	0.5	0.140357357695	1	NA	NA	104,160,0,0	1	1	0	1.81414324421	0	2	G,G	NA	NA	0.0	0	NA	NA
chr2_ref_v2	464594	0	A,G	0	0	79,50,0,0	1	1	0	2	A,A	NA	NA	0.0	0	58,43,30,18	1	1	0	37.1030278792	1	2	A,G	A,A	0.25	0.233093882167	0	g.464594A>G	0	156,119,0,0	1	1	0	1.16090801709	0	2	A,A	NA	NA	0.0	0	NA	NA
chr2_ref_v2	464937	0	T,C	0	0	78,74,0,0	1	1	0	2	T,T	NA	NA	0.0	0	95,87,0,0	1	1	0	0.415971028559	0	2	T,T	NA	NA	0.0	0	NA	NA	83,101,85,81	1	1	0	338.575107122	1	2	T,C	NA	NA	0.102947969252	0	g.464937T>C	0
chr2_ref_v2	466600	0	C,T	0	0	57,68,1,0	1	1	0	2	C,C	NA	NA	0.00796816964918	0	73,57,45,33	1	1	0	59.5076829395	1	2	C,T	C,C	0.25	0.0	0	g.466600C>T	0	157,139,0,0	1	1	0	2.45601060233	0	2	C,C	NA	NA	0.0	0	NA	NA
chr2_ref_v2	470466	0	T,G	0	0	57,60,1,0	1	1	0	2	T,T	NA	NA	0.00851068966791	0	92,93,1,0	1	1	0	0.445191896091	0	2	T,T	NA	NA	0.00539084863488	0	NA	NA	71,90,62,81	1	1	0	114.22161353	1	2	T,G	NA	NA	0.118559734725	0	g.470466T>G	0
chr2_ref_v2	471492	0	A,G	1	0	123,98,0,1	1	1	0	2	A,A	NA	NA	0.00451468035453	0	52,40,96,69	1	1	0	357.500900979	1	2	A,G	G,G	0.25	0.0733312730855	0	g.471492A>G	0	206,177,0,0	1	1	0	0.703633733741	0	2	A,A	NA	NA	0.0	0	NA	NA
chr2_ref_v2	473064	0	C,T	0	0	81,64,0,0	1	1	0	2	C,C	NA	NA	0.0	0	39,39,69,69	1	1	0	334.054983385	1	2	C,T	T,T	0.25	0.0597192347016	0	g.473064C>T	0	151,143,0,0	1	1	0	1.18237677935	0	2	C,C	NA	NA	0.0	0	NA	NA
chr2_ref_v2	474770	0	AC,A	0	0	107,93,0,0	1	1	0	2	AC,AC	NA	NA	0.0	0	51,45,71,81	1	1	0	345.173776484	1	2	AC,A	A,A	0.25	0.0512932943876	0	g.474771delC	0	219,190,0,0	1	1	0	0.402049298826	0	2	AC,AC	NA	NA	0.0	0	NA	NA
chr2_ref_v2	476012	0	C,T	1	0	60,76,0,0	1	1	0	2	C,C	NA	NA	0.0	0	46,46,16,31	1	1	0	39.6443438276	1	2	C,T	C,C	0.25	0.160815351573	0	g.476012C>T	0	121,157,0,0	1	1	0	0.414540127573	0	2	C,C	NA	NA	0.0	0	NA	NA
chr2_ref_v2	476891	0	C,T	1	0	71,105,0,0	1	1	0	2	C,C	NA	NA	0.0	0	38,54,35,39	1	1	0	314.581990705	1	2	C,T	C,C	0.125	0.033590944436	0	g.476891C>T	0	139,152,0,0	1	1	0	2.27677230233	0	2	C,C	NA	NA	0.0	0	NA	NA
chr2_ref_v2	476982	0	G,GT	1	1	65,83,0,0	1	1	0	2	G,G	NA	NA	0.00130274101328	0	67,72,0,0	1	1	0	0.766787398253	0	2	G,G	NA	NA	0.00379568223093	0	NA	NA	60,81,41,71	1	1	0	323.478867747	1	2	G,GT	G,G	0.125	0.0584751951614	0	g.476982_476983insT	0
chr2_ref_v2	477056	0	GTA,G,GTATA,GTATATA	1	1	29,28,6,8,11,13,2,3	1	1	0	2	GTA,GTATA	GTA,G	0.25	1.53162454567	0	37,44,14,13,2,3,0,0	1	1	0	3.72245407304	0	2	GTA,GTA	GTA,G	0.25	0.167899401892	0	NA	NA	5,10,47,42,7,13,13,16	1	1	0	28.2948532491	1	2	G,GTATATA	GTA,G	0.25	1.04426293076	0	g.477056_477057insTATA|g.477057_477058delTA,g.477056_477058TA>TATA|g.477056_477059TATA>	0|0,0|0
chr2_ref_v2	477475	0	AT,A	1	1	80,65,5,5	1	1	0	2	AT,AT	NA	NA	0.403890429354	0	117,64,6,3	1	1	0	2.47718285145	0	2	AT,AT	NA	NA	1.42073388878	0	NA	NA	17,14,147,110	1	1	0	346.825926382	1	2	A,A	AT,A	0.25	0.18253922087	0	g.477476delT,g.477476delT	0,1
chr2_ref_v2	477576	0	GT,G	1	1	94,101,6,4	1	1	0	2	GT,GT	GT,G	0.125	0.52777743106	0	117,133,2,2	1	1	0	0.923455303721	0	2	GT,GT	NA	NA	1.2049825173	0	NA	NA	7,9,146,163	1	1	0	381.270274933	1	2	G,G	GT,G	0.125	0.34455177988	0	g.477577delT,g.477577delT	0,1
chr2_ref_v2	478946	0	A,G	0	0	51,2,0,0	1	1	1	2	A,A	NA	NA	0.0	0	47,2,24,0	1	1	1	23.0630220845	0	2	A,G	A,A	0.25	0.162118849476	0	NA	NA	107,19,0,0	1	1	1	6.60332211095	0	2	A,A	NA	NA	0.0	0	NA	NA
chr2_ref_v2	479212	0	A,G	0	0	55,30,0,0	1	1	0	2	A,A	NA	NA	0.0	0	64,31,28,14	1	1	0	27.6345047329	1	2	A,A	A,G	0.5	0.282405015351	1	NA	NA	130,108,0,0	1	1	0	3.12327369557	0	2	A,A	NA	NA	0.0	0	NA	NA
chr2_ref_v2	479239	0	CAAAA,C,CA,CAA,CAAA	1	1	24,20,1,0,0,1,5,5,26,21	1	1	0	2	CAAAA,CAAA	CAAAA,CAAAA	0.125	0.106894959165	0	15,21,3,3,25,15,6,4,21,9	1	1	0	28.236844936	1	2	CAAAA,CA	CAAAA,CAAA	0.25	0.837543235731	0	g.479239_479243AA>	0	0,4,62,66,4,7,52,38,5,1	1	1	0	323.433276641	1	2	C,CAA	NA	NA	2.69903013472	0	g.479240_479241delAA|g.479240_479243delAAAA,g.479239_479242A>|g.479239_479244AAA>	0|0,0|0
chr2_ref_v2	479763	0	CA,C,CAA	1	1	58,52,7,5,2,2	1	1	0	2	CA,CA	NA	NA	0.443385447324	0	59,62,4,3,29,29	1	1	0	28.0732734269	1	2	CA,CAA	CA,CA	0.25	1.19505921409	0	g.479763_479764insA	0	75,64,82,73,5,5	1	1	0	49.130864664	1	2	CA,C	CA,CA	0.25	0.196018924676	0	g.479764delA	0
chr2_ref_v2	480779	0	C,T	0	0	97,95,0,0	1	1	0	2	C,C	NA	NA	0.0	0	74,69,30,36	1	1	0	55.0786963494	1	2	C,T	C,C	0.25	0.262364264467	0	g.480779C>T	0	163,144,0,0	1	1	0	0.708717832022	0	2	C,C	NA	NA	0.0	0	NA	NA
chr2_ref_v2	481025	0	A,G	0	0	112,77,0,1	1	1	0	2	A,A	NA	NA	0.00527705710084	0	66,77,23,39	1	1	0	54.0009809868	1	2	A,A	A,G	0.5	0.262902043453	1	NA	NA	182,163,0,0	1	1	0	2.24636300832	0	2	A,A	NA	NA	0.0	0	NA	NA
chr2_ref_v2	481547	0	T,C	0	0	120,90,0,0	1	1	0	2	T,T	NA	NA	0.0	0	160,136,0,0	1	1	0	0.818278342895	0	2	T,T	NA	NA	0.0	0	NA	NA	106,97,95,80	1	1	0	349.487306221	1	2	T,C	T,T	0.125	0.102894423163	0	g.481547T>C	0
chr2_ref_v2	482873	0	T,C	0	0	90,85,0,0	1	1	0	2	T,T	NA	NA	0.0	0	38,38,70,81	1	1	0	344.063238654	1	2	T,C	C,C	0.25	0.175720872763	0	g.482873T>C	0	160,156,0,0	1	1	0	0.43509780284	0	2	T,T	NA	NA	0.0	0	NA	NA
chr2_ref_v2	483643	0	C,T	0	0	87,107,0,0	1	1	0	2	C,C	NA	NA	0.0	0	49,41,63,66	1	1	0	333.778998512	1	2	C,T	T,T	0.125	0.108688305751	0	g.483643C>T	0	147,162,0,0	1	1	0	0.747087242681	0	2	C,C	NA	NA	0.0	0	NA	NA
chr2_ref_v2	484523	0	G,T	0	0	77,90,0,0	1	1	0	2	G,G	NA	NA	0.0	0	87,94,1,0	1	1	0	0.483704040439	0	2	G,G	NA	NA	0.00550965581097	0	NA	NA	81,70,63,76	1	1	0	331.78504143	1	2	G,T	NA	NA	0.0828059036842	0	g.484523G>T	0
chr2_ref_v2	485790	0	A,G	0	0	62,111,0,0	1	1	0	2	A,A	NA	NA	0.0	0	83,79,14,35	1	1	0	41.3998234656	1	2	A,A	A,G	0.5	0.0971637484536	1	NA	NA	128,166,0,0	1	1	0	2.47993508081	0	2	A,A	NA	NA	0.0	0	NA	NA
chr2_ref_v2	485858	0	GT,G	1	1	73,61,0,0	1	1	0	2	GT,GT	NA	NA	0.000243829340912	0	91,57,0,0	1	1	0	1.32890933331	0	2	GT,GT	NA	NA	0.000873326686096	0	NA	NA	80,49,63,52	1	1	0	321.915437323	1	2	GT,G	NA	NA	0.115731833575	0	g.485859delT	0
chr2_ref_v2	485894	0	GT,G	1	1	39,34,8,11	1	1	0	2	GT,GT	NA	NA	0.301441317796	0	18,22,29,25	1	1	0	11.0445373477	1	2	GT,G	GT,GT	0.25	0.0123568617376	0	g.485895delT	0	114,76,16,18	1	1	0	2.20872684211	0	2	GT,GT	NA	NA	1.6610899217	0	NA	NA
chr2_ref_v2	485946	0	A,G	1	0	43,67,1,0	1	1	0	2	A,A	NA	NA	0.00904983551992	0	38,70,17,14	1	1	0	17.7896414705	1	2	A,A	A,G	0.5	0.149531733971	1	NA	NA	134,138,1,0	1	1	0	3.52569652711	0	2	A,A	NA	NA	0.00366972888896	0	NA	NA
chr2_ref_v2	487015	0	TA,T,TAAA	1	1	70,74,4,6,1,0	1	1	0	2	TA,TA	NA	NA	0.396969986509	0	60,49,1,2,23,19	1	1	0	30.7498823683	1	2	TA,TA	TA,TAAA	0.5	2.0992084054	1	NA	NA	66,79,61,55,0,0	1	1	0	47.2515834293	1	2	TA,TA	TA,T	0.5	0.0885949709478	1	NA	NA
chr2_ref_v2	488544	0	T,C	1	0	83,105,0,0	1	1	0	2	T,T	NA	NA	0.0	0	44,49,62,70	1	1	0	334.555872172	1	2	T,C	C,C	0.125	0.0988880011522	0	g.488544T>C	0	157,187,1,0	1	1	0	0.507616978187	0	2	T,T	NA	NA	0.00290275965796	0	NA	NA
chr2_ref_v2	489531	0	G,A	1	0	67,77,0,0	1	1	0	2	G,G	NA	NA	0.0	0	76,57,26,41	1	1	0	53.41209781	1	2	G,A	G,G	0.25	0.174830885065	0	g.489531G>A	0	194,167,0,0	1	1	0	2.49171657869	0	2	G,G	NA	NA	0.0	0	NA	NA
chr2_ref_v2	491057	0	CT,C,CTT	1	1	34,37,4,6,21,12	1	1	0	2	CT,CTT	CT,CT	0.25	0.304018380146	0	68,54,7,10,4,3	1	1	0	6.56716613973	0	2	CT,CT	NA	NA	1.27802422429	0	NA	NA	45,50,73,81,1,5	1	1	0	313.293503517	1	2	CT,C	CT,CT	0.125	0.161104135324	0	g.491057_491059TT>	0
chr2_ref_v2	491183	0	C,CA	1	1	56,68,6,2	1	1	0	2	C,C	C,CA	0.125	0.388938236948	0	41,58,17,23	1	1	0	17.5300381495	1	2	C,C	C,CA	0.5	0.236723728396	1	NA	NA	112,113,7,6	1	1	0	1.08138308873	0	2	C,C	C,CA	0.125	0.427468879355	0	NA	NA
chr2_ref_v2	491213	0	CT,C	1	1	88,67,0,0	1	1	0	2	CT,CT	NA	NA	0.000243829340912	0	26,37,52,56	1	1	0	324.776723992	1	2	CT,C	C,C	0.25	0.0269484019649	0	g.491214delT	0	156,140,0,0	1	1	0	1.0664785235	0	2	CT,CT	NA	NA	0.000502954337323	0	NA	NA
chr2_ref_v2	491274	0	T,C	1	0	86,67,0,0	1	1	0	2	T,T	NA	NA	0.0	0	78,69,29,34	1	1	0	46.6641801728	1	2	T,T	T,C	0.5	0.251314428281	1	NA	NA	194,161,0,0	1	1	0	0.547376593609	0	2	T,T	NA	NA	0.0	0	NA	NA
chr2_ref_v2	491577	0	C,T	0	0	88,44,0,0	1	1	0	2	C,C	NA	NA	0.0	0	117,61,0,0	1	1	0	0.421632776268	0	2	C,C	NA	NA	0.0	0	NA	NA	98,55,81,50	1	1	0	327.42225147	1	2	C,T	C,C	0.125	0.0960738300896	0	g.491577C>T	0
chr2_ref_v2	491786	0	A,G	0	0	85,100,0,0	1	1	0	2	A,A	NA	NA	0.0	0	115,110,0,0	1	1	0	1.18745238832	0	2	A,A	NA	NA	0.0	0	NA	NA	76,115,88,90	1	1	0	348.145463906	1	2	A,G	NA	NA	0.0704898777545	0	g.491786A>G	0
chr2_ref_v2	492917	0	GAAAAAA,G,GAA	1	1	8,14,5,5,20,22	1	1	0	2	GAAAAAA,GAA	G,GAA	0.25	0.436906633943	0	35,42,0,3,14,15	1	1	0	11.6597503452	1	2	GAAAAAA,GAA	GAAAAAA,GAAAAAA	0.5	0.815249877361	0	NA	NA	2,0,62,57,47,51	1	1	0	31.8572217647	1	2	G,GAA	G,G	0.125	0.462623521948	0	g.492918_492923delAAAAAA	0
chr2_ref_v2	493120	0	T,C	0	0	71,90,0,0	1	1	0	2	T,T	NA	NA	0.0	0	60,48,28,41	1	1	0	60.6222770401	1	2	T,C	T,T	0.25	0.062800901239	0	g.493120T>C	0	133,158,0,0	1	1	0	0.526412037445	0	2	T,T	NA	NA	0.0	0	NA	NA
chr2_ref_v2	494053	0	C,T	1	0	98,93,0,0	1	1	0	2	C,C	NA	NA	0.0	0	113,116,0,0	1	1	0	0.541453619923	0	2	C,C	NA	NA	0.0	0	NA	NA	75,94,71,88	1	1	0	342.01877988	1	2	C,T	NA	NA	0.0609945127028	0	g.494053C>T	0
chr2_ref_v2	494845	0	G,A	0	0	143,78,0,1	1	1	0	2	G,G	NA	NA	0.00451468035453	0	76,52,30,27	1	1	0	50.2097646909	1	2	G,G	G,A	0.5	0.289633292583	1	NA	NA	165,141,0,0	1	1	0	4.46282663092	0	2	G,G	NA	NA	0.0	0	NA	NA
chr2_ref_v2	495595	0	CT,C	1	1	96,73,0,0	1	1	0	2	CT,CT	NA	NA	0.000243829340912	0	61,39,28,37	1	1	0	312.592844576	1	2	CT,C	CT,CT	0.25	0.0778201246738	0	g.495596delT	0	176,123,0,0	1	1	0	0.604273481851	0	2	CT,CT	NA	NA	0.000502954337323	0	NA	NA
chr2_ref_v2	497630	0	G,A	0	0	83,82,0,0	1	1	0	2	G,G	NA	NA	0.0	0	65,69,35,33	1	1	0	54.3016460645	1	2	G,A	G,G	0.25	0.167506471009	0	g.497630G>A	0	155,159,0,0	1	1	0	0.448336745363	0	2	G,G	NA	NA	0.0	0	NA	NA
chr2_ref_v2	499303	0	GA,G,GAA	1	1	77,76,1,1,1,0	1	1	0	2	GA,GA	NA	NA	2.28741132943	0	75,64,2,2,31,35	1	1	0	49.861857701	1	2	GA,GAA	GA,GA	0.25	1.38495348113	0	g.499303_499304insA	0	71,84,80,61,2,3	1	1	0	331.4425641	1	2	GA,G	GA,GA	0.25	0.350880848755	0	g.499304delA	0
chr2_ref_v2	499503	0	CAAAA,C	1	1	59,62,1,0	1	1	0	2	CAAAA,CAAAA	NA	NA	0.00823049913652	0	63,84,1,1	1	1	0	1.00165823129	0	2	CAAAA,CAAAA	NA	NA	0.0135137191667	0	NA	NA	16,40,25,18	1	1	0	36.9288122401	1	2	CAAAA,C	CAAAA,CAAAA	0.125	0.0128371467607	0	g.499504_499507delAAAA	0
chr2_ref_v2	500884	0	GA,G	0	0	83,44,0,0	1	1	0	2	GA,GA	NA	NA	0.0	0	39,28,77,40	1	1	0	329.421318258	1	2	GA,G	G,G	0.25	0.0466556916408	0	g.500885delA	0	170,99,0,0	1	1	0	0.616382802118	0	2	GA,GA	NA	NA	0.0	0	NA	NA
chr2_ref_v2	502649	0	A,C	0	0	75,66,0,0	1	1	0	2	A,A	NA	NA	0.0	0	55,48,27,29	1	1	0	43.4241559692	1	2	A,C	A,A	0.25	0.0985516737285	0	g.502649A>C	0	117,111,0,0	1	1	0	0.529294316502	0	2	A,A	NA	NA	0.0	0	NA	NA
chr2_ref_v2	503020	0	G,A	0	0	88,81,0,0	1	1	0	2	G,G	NA	NA	0.0	0	110,84,0,0	1	1	0	0.969347210645	0	2	G,G	NA	NA	0.0	0	NA	NA	95,83,47,72	1	1	0	324.679514964	1	2	G,A	G,G	0.25	0.108165566585	0	g.503020G>A	0
chr2_ref_v2	504322	0	CCA,C	1	1	57,38,2,2	1	1	0	2	CCA,CCA	NA	NA	0.806278387015	0	67,37,10,4	1	1	0	3.91800056085	0	2	CCA,CCA	NA	NA	0.0910727685046	0	NA	NA	129,82,12,7	1	1	0	2.66337755416	0	2	CCA,CCA	NA	NA	0.586693763104	0	NA	NA
chr2_ref_v2	504640	0	AT,A	1	1	51,79,0,2	1	1	0	2	AT,AT	NA	NA	0.18304574067	0	72,90,1,1	1	1	0	1.02759211063	0	2	AT,AT	NA	NA	1.46426511523	0	NA	NA	80,58,58,66	1	1	0	319.765556433	1	2	AT,A	AT,AT	0.125	0.00903517453	0	g.504641delT	0
chr2_ref_v2	505126	0	G,A	0	0	71,65,0,0	1	1	0	2	G,G	NA	NA	0.0	0	57,53,27,26	1	1	0	39.0115756169	1	2	G,A	G,G	0.25	0.219362828474	0	g.505126G>A	0	156,161,0,0	1	1	0	0.812611971839	0	2	G,G	NA	NA	0.0	0	NA	NA
chr2_ref_v2	505379	0	CA,C	1	1	29,28,29,19	1	1	0	2	CA,CA	CA,C	0.5	0.1142060366	0	64,58,4,7	1	1	0	11.6352439736	1	2	CA,CA	NA	NA	1.86147588643	0	NA	NA	52,53,45,44	1	1	0	1.21153449551	0	2	CA,CA	NA	NA	0.10575035458	0	NA	NA
chr2_ref_v2	505459	0	T,C	0	0	89,82,0,0	1	1	0	2	T,T	NA	NA	0.0	0	53,69,34,28	1	1	0	51.2503768924	1	2	T,C	T,T	0.25	0.166061035922	0	g.505459T>C	0	133,131,0,0	1	1	0	0.520868773389	0	2	T,T	NA	NA	0.0	0	NA	NA
chr2_ref_v2	507130	0	G,A	0	0	93,73,0,0	1	1	0	2	G,G	NA	NA	0.0	0	111,106,0,0	1	1	0	1.09118109142	0	2	G,G	NA	NA	0.0	0	NA	NA	89,87,82,63	1	1	0	333.037819223	1	2	G,A	G,G	0.125	0.0575641756633	0	g.507130G>A	0
chr2_ref_v2	508987	0	A,T	0	0	96,97,0,0	1	1	0	2	A,A	NA	NA	0.0	0	102,108,0,0	1	1	0	0.443880958945	0	2	A,A	NA	NA	0.0	0	NA	NA	96,101,67,77	1	1	0	333.265997067	1	2	A,T	A,A	0.125	0.0620760008811	0	g.508987A>T	0
chr2_ref_v2	509841	0	C,T	0	0	97,67,0,0	1	1	0	2	C,C	NA	NA	0.0	0	131,102,0,0	1	1	0	0.70746820178	0	2	C,C	NA	NA	0.0	0	NA	NA	96,85,68,81	1	1	0	333.606760393	1	2	C,T	C,C	0.125	0.0567637029605	0	g.509841C>T	0
chr2_ref_v2	509984	0	A,G	1	0	74,93,0,3	1	1	0	2	A,A	NA	NA	0.710951805193	0	64,78,24,39	1	1	0	37.205916872	1	2	A,A	A,G	0.5	0.285919957458	1	NA	NA	152,164,0,0	1	1	0	1.59536549414	0	2	A,A	NA	NA	0.0	0	NA	NA
chr2_ref_v2	513966	0	CT,C	1	1	64,100,0,0	1	1	0	2	CT,CT	NA	NA	0.000243829340912	0	70,95,30,38	1	1	0	51.4179635925	1	2	CT,CT	CT,C	0.5	0.208772842505	1	NA	NA	146,179,0,0	1	1	0	1.79129646095	0	2	CT,CT	NA	NA	0.000502954337323	0	NA	NA
chr2_ref_v2	514046	0	C,T	1	0	76,95,0,0	1	1	0	2	C,C	NA	NA	0.0	0	87,73,36,38	1	1	0	58.0676507646	1	2	C,T	C,C	0.25	0.260283098264	0	g.514046C>T	0	150,128,0,0	1	1	0	3.15564157895	0	2	C,C	NA	NA	0.0	0	NA	NA
chr2_ref_v2	515256	0	T,C	1	0	90,88,0,0	1	1	0	2	T,T	NA	NA	0.0	0	82,69,25,35	1	1	0	47.5759529552	1	2	T,T	T,C	0.5	0.175677014075	1	NA	NA	149,156,0,0	1	1	0	0.546825319324	0	2	T,T	NA	NA	0.0	0	NA	NA
chr2_ref_v2	515702	0	CT,C	1	1	101,58,0,0	1	1	0	2	CT,CT	NA	NA	0.000115658350939	0	86,61,43,29	1	1	0	58.1304731602	1	2	CT,C	CT,CT	0.25	0.203835237749	0	g.515703delT	0	178,134,0,0	1	1	0	2.00439105137	0	2	CT,CT	NA	NA	0.000167126711524	0	NA	NA
chr2_ref_v2	521323	0	G,A	0	0	81,75,0,0	1	1	0	2	G,G	NA	NA	0.0	0	70,73,23,22	1	1	0	30.6880451974	1	2	G,G	G,A	0.5	0.0575698518215	1	NA	NA	159,137,0,0	1	1	0	0.555287757805	0	2	G,G	NA	NA	0.0	0	NA	NA
chr2_ref_v2	521694	0	G,A	0	0	81,86,0,0	1	1	0	2	G,G	NA	NA	0.0	0	94,112,0,0	1	1	0	0.656830938957	0	2	G,G	NA	NA	0.0	0	NA	NA	60,109,78,67	1	1	0	332.919017037	1	2	G,A	G,G	0.125	0.0981494557784	0	g.521694G>A	0
chr2_ref_v2	523398	0	T,C	0	0	102,120,0,0	1	1	0	2	T,T	NA	NA	0.0	0	85,87,54,43	1	1	0	319.584292376	1	2	T,C	T,T	0.25	0.0619578745441	0	g.523398T>C	0	187,174,0,0	1	1	0	1.87543973853	0	2	T,T	NA	NA	0.0	0	NA	NA
chr2_ref_v2	523707	0	T,C	0	0	78,81,0,0	1	1	0	2	T,T	NA	NA	0.0	0	48,43,61,55	1	1	0	325.983053401	1	2	T,C	C,C	0.125	0.00858374369139	0	g.523707T>C	0	196,136,0,0	1	1	0	3.89591525965	0	2	T,T	NA	NA	0.0	0	NA	NA
chr2_ref_v2	524194	0	G,GT	1	1	124,93,0,0	1	1	0	2	G,G	NA	NA	0.000315969949687	0	86,73,34,35	1	1	0	58.6782999295	1	2	G,G	G,GT	0.5	0.270298543985	1	NA	NA	191,152,0,0	1	1	0	0.5264303407	0	2	G,G	NA	NA	0.000583679792903	0	NA	NA
chr2_ref_v2	524574	0	G,A	0	0	70,95,0,1	1	1	0	2	G,G	NA	NA	0.00604231445596	0	102,97,0,0	1	1	0	2.2954626207	0	2	G,G	NA	NA	0.0	0	NA	NA	82,108,66,67	1	1	0	326.946427365	1	2	G,A	G,G	0.125	0.105360515658	0	g.524574G>A	0
chr2_ref_v2	525878	0	C,T	1	0	72,105,0,0	1	1	0	2	C,C	NA	NA	0.0	0	39,49,81,80	1	1	0	347.723273573	1	2	C,T	T,T	0.25	0.0932419267403	0	g.525878C>T	0	157,205,0,0	1	1	0	0.798734347373	0	2	C,C	NA	NA	0.0	0	NA	NA
chr2_ref_v2	526484	0	T,C	1	0	70,101,0,0	1	1	0	2	T,T	NA	NA	0.0	0	88,71,50,42	1	1	0	316.640333721	1	2	T,C	T,T	0.25	0.0362900014052	0	g.526484T>C	0	154,156,0,0	1	1	0	3.03240758296	0	2	T,T	NA	NA	0.0	0	NA	NA
chr2_ref_v2	526798	0	GAA,G,GA	1	1	31,54,1,2,8,9	1	1	0	2	GAA,GAA	NA	NA	0.514194465197	0	3,3,23,32,38,54	1	1	0	309.15765994	1	2	GA,GA	G,GA	0.5	0.163501381711	0	g.526799delA,g.526799delA	0,1	9,11,84,132,5,5	1	1	0	359.826909192	1	2	G,G	GAA,G	0.25	0.657886278439	1	g.526799_526800delAA,g.526799_526800delAA	0,1
chr2_ref_v2	527964	0	C,T	0	0	45,64,0,0	1	1	0	2	C,C	NA	NA	0.0	0	67,120,0,0	1	1	0	1.14662755553	0	2	C,C	NA	NA	0.0	0	NA	NA	67,96,59,58	1	1	0	84.3504885484	1	2	C,T	C,C	0.125	0.0802618377281	0	g.527964C>T	0
chr2_ref_v2	528811	0	A,G	0	0	101,68,0,0	1	1	0	2	A,A	NA	NA	0.0	0	92,64,39,27	1	1	0	52.1752577118	1	2	A,A	A,G	0.5	0.238411023445	1	NA	NA	183,170,0,0	1	1	0	2.88096463236	0	2	A,A	NA	NA	0.0	0	NA	NA
chr2_ref_v2	529360	0	G,GA	1	1	86,79,0,0	1	1	0	2	G,G	NA	NA	0.000104310062611	0	79,67,28,24	1	1	0	37.8887790165	1	2	G,G	G,GA	0.5	0.0687571472485	1	NA	NA	136,135,0,0	1	1	0	0.564267473461	0	2	G,G	NA	NA	0.0001644216585	0	NA	NA
chr2_ref_v2	531096	0	C,T	0	0	64,84,0,0	1	1	0	2	C,C	NA	NA	0.0	0	59,65,41,34	1	1	0	60.4737810155	1	2	C,T	C,C	0.25	0.00803217169726	0	g.531096C>T	0	156,159,0,0	1	1	0	1.87326776387	0	2	C,C	NA	NA	0.0	0	NA	NA
chr2_ref_v2	532370	0	G,A	0	0	72,79,0,0	1	1	0	2	G,G	NA	NA	0.0	0	58,53,30,31	1	1	0	48.5010172743	1	2	G,A	G,G	0.25	0.087830713373	0	g.532370G>A	0	157,148,0,0	1	1	0	0.998973950329	0	2	G,G	NA	NA	0.0	0	NA	NA
chr2_ref_v2	533167	0	C,T	0	0	73,97,0,0	1	1	0	2	C,C	NA	NA	0.0	0	57,78,24,51	1	1	0	70.2160726541	1	2	C,T	C,C	0.25	0.0769610411361	0	g.533167C>T	0	127,164,0,0	1	1	0	0.424588896973	0	2	C,C	NA	NA	0.0	0	NA	NA
chr2_ref_v2	534137	0	G,A	0	0	88,69,0,0	1	1	0	2	G,G	NA	NA	0.0	0	63,58,34,34	1	1	0	54.8283438286	1	2	G,A	G,G	0.25	0.0654572166546	0	g.534137G>A	0	205,152,1,0	1	1	0	0.486672585734	0	2	G,G	NA	NA	0.00279720462106	0	NA	NA
chr2_ref_v2	536105	0	C,T	1	0	55,59,0,2	1	1	0	2	C,C	NA	NA	0.42285685082	0	74,103,0,0	1	1	0	1.64439382998	0	2	C,C	NA	NA	0.0	0	NA	NA	64,84,61,69	1	1	0	87.1889649981	1	2	C,T	C,C	0.125	0.121636604972	0	g.536105C>T	0
chr2_ref_v2	536608	0	T,C	1	0	89,83,0,0	1	1	0	2	T,T	NA	NA	0.0	0	79,65,29,31	1	1	0	46.2407226734	1	2	T,T	T,C	0.5	0.223143551314	1	NA	NA	162,153,0,0	1	1	0	0.404617848778	0	2	T,T	NA	NA	0.0	0	NA	NA
chr2_ref_v2	536609	0	G,A	0	0	91,82,0,0	1	1	0	2	G,G	NA	NA	0.0	0	80,66,30,31	1	1	0	47.0560091953	1	2	G,G	G,A	0.5	0.225879531133	1	NA	NA	162,150,0,0	1	1	0	0.425004228288	0	2	G,G	NA	NA	0.0	0	NA	NA
chr2_ref_v2	539140	0	A,G	1	0	90,84,0,0	1	1	0	2	A,A	NA	NA	0.0	0	69,76,39,30	1	1	0	56.1831442153	1	2	A,G	A,A	0.25	0.231801614057	0	g.539140A>G	0	159,144,0,0	1	1	0	0.429112552129	0	2	A,A	NA	NA	0.0	0	NA	NA
chr2_ref_v2	539193	0	GAA,G,GA	1	1	35,54,1,3,10,7	1	1	0	2	GAA,GAA	GAA,G	0.125	1.10692392196	0	35,55,3,5,11,17	1	1	0	2.58539348914	0	2	GAA,GAA	GAA,G	0.125	0.720590487544	0	NA	NA	48,54,61,68,7,16	1	1	0	81.3084589535	1	2	GAA,G	NA	NA	1.58731341698	0	g.539194_539195delAA	0
chr2_ref_v2	541944	0	G,A	0	0	102,98,0,0	1	1	0	2	G,G	NA	NA	0.0	0	39,49,62,68	1	1	0	334.954197376	1	2	G,A	A,A	0.25	0.120627987789	0	g.541944G>A	0	175,185,0,0	1	1	0	0.71392927929	0	2	G,G	NA	NA	0.0	0	NA	NA
chr2_ref_v2	543109	0	G,T	0	0	69,92,0,0	1	1	0	2	G,G	NA	NA	0.0	0	83,98,0,0	1	1	0	0.649681511145	0	2	G,G	NA	NA	0.0	0	NA	NA	69,99,52,68	1	1	0	323.944341493	1	2	G,T	G,G	0.125	0.0851578083403	0	g.543109G>T	0
chr2_ref_v2	543914	0	G,A	0	0	61,91,0,1	1	1	0	2	G,G	NA	NA	0.00655740054616	0	64,77,35,43	1	1	0	61.9547709353	1	2	G,A	G,G	0.25	0.0812254399226	0	g.543914G>A	0	149,172,0,0	1	1	0	2.06945519321	0	2	G,G	NA	NA	0.0	0	NA	NA
chr2_ref_v2	544050	0	G,A	0	0	71,78,0,0	1	1	0	2	G,G	NA	NA	0.0	0	83,61,41,36	1	1	0	59.7229108717	1	2	G,A	G,G	0.25	0.115182253956	0	g.544050G>A	0	154,157,0,0	1	1	0	0.576250094786	0	2	G,G	NA	NA	0.0	0	NA	NA
chr2_ref_v2	549024	0	C,T	1	0	76,73,0,0	1	1	0	2	C,C	NA	NA	0.0	0	61,81,27,41	1	1	0	53.5673367934	1	2	C,T	C,C	0.25	0.225493728659	0	g.549024C>T	0	131,153,0,0	1	1	0	1.26529268149	0	2	C,C	NA	NA	0.0	0	NA	NA
chr2_ref_v2	549675	0	T,C	0	0	76,83,1,0	1	1	0	2	T,T	NA	NA	0.0062696130136	0	63,84,22,36	1	1	0	45.2511056166	1	2	T,T	T,C	0.5	0.168622712436	1	NA	NA	160,168,2,0	1	1	0	0.45724531768	0	2	T,T	NA	NA	0.411544154185	0	NA	NA
chr2_ref_v2	550578	0	T,C	1	0	83,88,0,0	1	1	0	2	T,T	NA	NA	0.0	0	28,56,104,95	1	1	0	369.411636419	1	2	T,C	C,C	0.5	0.236124262787	1	g.550578T>C	0	182,175,0,0	1	1	0	0.723370425603	0	2	T,T	NA	NA	0.0	0	NA	NA
chr2_ref_v2	550841	0	AG,A	0	0	81,76,0,0	1	1	0	2	AG,AG	NA	NA	0.0	0	78,85,33,48	1	1	0	64.6334713102	1	2	AG,A	AG,AG	0.25	0.188475422368	0	g.550842delG	0	150,189,0,0	1	1	0	2.45053652438	0	2	AG,AG	NA	NA	0.0	0	NA	NA
chr2_ref_v2	551145	0	G,A	1	0	56,97,0,0	1	1	0	2	G,G	NA	NA	0.0	0	27,37,64,67	1	1	0	333.31093434	1	2	G,A	A,A	0.25	0.205488616075	0	g.551145G>A	0	111,160,0,0	1	1	0	1.12298873927	0	2	G,G	NA	NA	0.0	0	NA	NA
chr2_ref_v2	551587	0	CT,C	1	1	72,57,0,1	1	1	0	2	CT,CT	NA	NA	0.222527868677	0	90,86,1,1	1	1	0	0.889435920352	0	2	CT,CT	NA	NA	1.54715277504	0	NA	NA	67,92,60,67	1	1	0	323.500677546	1	2	CT,C	CT,CT	0.125	0.108709821679	0	g.551588delT	0
chr2_ref_v2	555299	0	T,C	1	0	59,38,0,0	1	1	0	2	T,T	NA	NA	0.0	0	29,15,39,36	1	1	0	313.840428875	1	2	T,C	C,C	0.25	0.0224728558521	0	g.555299T>C	0	124,107,0,0	1	1	0	1.82012666723	0	2	T,T	NA	NA	0.0	0	NA	NA
chr2_ref_v2	555733	0	AT,A	1	1	63,55,0,1	1	1	0	2	AT,AT	NA	NA	0.0078004918298	0	78,91,0,0	1	1	0	1.59839844984	0	2	AT,AT	NA	NA	0.00248112113215	0	NA	NA	64,73,62,50	1	1	0	88.0398325912	1	2	AT,A	AT,AT	0.125	0.0459237903578	0	g.555734delT	0
chr2_ref_v2	556177	0	GAT,G	1	1	62,66,9,4	1	1	0	2	GAT,GAT	GAT,G	0.125	0.322403127666	0	76,79,3,6	1	1	0	0.793962442036	0	2	GAT,GAT	GAT,G	0.125	0.259208894837	0	NA	NA	124,136,15,10	1	1	0	0.541708100791	0	2	GAT,GAT	GAT,G	0.125	0.170778059122	1	NA	NA
chr2_ref_v2	556794	0	G,A	0	0	90,72,0,0	1	1	0	2	G,G	NA	NA	0.0	0	74,65,33,26	1	1	0	45.2864890458	1	2	G,G	G,A	0.5	0.241675799443	1	NA	NA	165,138,0,0	1	1	0	0.464210950981	0	2	G,G	NA	NA	0.0	0	NA	NA
chr2_ref_v2	557159	0	C,CA	1	1	62,66,0,0	1	1	0	2	C,C	NA	NA	0.00130274101328	0	52,62,21,33	1	1	0	40.5782025405	1	2	C,CA	C,C	0.25	0.213052283705	0	g.557159_557160insA	0	145,140,0,0	1	1	0	0.661247650808	0	2	C,C	NA	NA	0.00277679638963	0	NA	NA
chr2_ref_v2	559729	0	CAT,C,CATATATAT	1	1	40,41,6,6,0,1	1	1	0	2	CAT,CAT	NA	NA	0.317829883742	0	23,26,14,16,1,1	1	1	0	5.7050241473	0	2	CAT,CAT	CAT,C	0.5	0.0835313484399	0	NA	NA	24,33,9,10,22,23	1	1	1	30.1420531205	1	2	CAT,CATATATAT	CAT,CAT	0.25	0.0882995980043	0	NA	NA
chr2_ref_v2	561189	0	GAAAA,G,GA	1	1	7,13,1,6,0,1	1	1	0	2	GAAAA,GAAAA	GAAAA,G	0.5	0.122927010886	0	7,21,0,9,0,1	1	1	0	0.759526744665	0	2	GAAAA,GAAAA	GAAAA,G	0.5	0.148640172685	0	NA	NA	3,16,0,11,2,15	1	1	0	10.4398175844	0	2	GAAAA,GA	GA,GA	0.25	0.8072440254	0	NA	NA
chr2_ref_v2	561734	0	A,AC	1	1	85,52,0,0	1	1	0	2	A,A	NA	NA	0.00130274101328	0	79,46,25,22	1	1	0	32.2463449031	1	2	A,A	A,AC	0.5	0.133141033631	1	NA	NA	160,111,0,0	1	1	0	0.777475523549	0	2	A,A	NA	NA	0.00277679638963	0	NA	NA
chr2_ref_v2	562979	0	AT,A	1	1	45,17,24,26	1	1	0	2	AT,A	AT,AT	0.25	0.0230726340251	0	53,18,26,13	1	1	0	1.43784168339	0	2	AT,AT	AT,A	0.25	0.100602181202	0	NA	NA	66,31,39,46	1	1	0	0.617400834087	0	2	AT,A	AT,AT	0.5	0.111702920161	0	NA	NA
chr2_ref_v2	562998	0	GTTT,G,GT,GTT	1	1	4,12,5,6,1,14,1,6	1	1	0	2	GTTT,GT	G,GT	0.125	0.591837198855	0	22,16,4,8,1,14,1,9	1	1	0	7.10422367679	0	2	GTTT,GT	GTTT,GTTT	0.25	1.64736012921	0	NA	NA	0,7,7,42,1,21,4,19	1	1	0	13.296407577	0	2	G,GTT	GTTT,G	0.25	0.367982270812	0	NA	NA
chr2_ref_v2	563678	0	T,C	0	0	60,54,10,3	1	1	0	2	T,T	T,C	0.25	0.225338941878	0	77,94,0,0	1	1	0	4.54836825368	0	2	T,T	NA	NA	0.0	0	NA	NA	109,148,0,0	1	1	0	8.12640156746	0	2	T,T	NA	NA	0.0	0	NA	NA
chr2_ref_v2	563916	0	C,T	1	0	72,72,0,0	1	1	0	2	C,C	NA	NA	0.0	0	63,73,37,47	1	1	0	67.3170004391	1	2	C,T	C,C	0.25	0.0289875368733	0	g.563916C>T	0	187,178,0,0	1	1	0	0.496483149846	0	2	C,C	NA	NA	0.0	0	NA	NA
chr2_ref_v2	564032	0	G,A	1	0	73,50,0,0	1	1	0	2	G,G	NA	NA	0.0	0	101,120,0,0	1	1	0	4.71440600141	0	2	G,G	NA	NA	0.0	0	NA	NA	97,111,102,68	1	1	0	336.888971634	1	2	G,A	G,G	0.125	0.0495747856298	0	g.564032G>A	0
chr2_ref_v2	566730	0	GT,G,GTT	1	1	45,66,3,2,0,2	1	1	0	2	GT,GT	NA	NA	0.365576386587	0	49,46,34,17,2,2	1	1	0	24.3704649571	1	2	GT,GT	GT,G	0.5	0.339126973065	1	NA	NA	82,80,1,3,52,46	1	1	0	62.1654406642	1	2	GTT,GTT	GT,GTT	0.25	1.42734916201	1	g.566730_566731insT,g.566730_566731insT	0,1
chr2_ref_v2	567902	0	G,A	0	0	87,80,0,0	1	1	0	2	G,G	NA	NA	0.0	0	88,69,35,33	1	1	0	51.9067165122	1	2	G,G	G,A	0.5	0.261874188496	1	NA	NA	193,173,0,0	1	1	0	0.427564382218	0	2	G,G	NA	NA	0.0	0	NA	NA
chr2_ref_v2	567903	0	C,T	0	0	89,81,0,0	1	1	0	2	C,C	NA	NA	0.0	0	122,109,0,0	1	1	0	0.403219836743	0	2	C,C	NA	NA	0.0	0	NA	NA	102,88,91,86	1	1	0	345.691749759	1	2	C,T	NA	NA	0.0708743395867	0	g.567903C>T	0
chr2_ref_v2	571295	0	CA,C	1	1	3,14,14,9	1	1	0	2	CA,C	CA,CA	0.25	0.0272780235117	0	3,14,13,11	1	1	0	0.530976604653	0	2	CA,C	CA,CA	0.5	0.0152423479159	0	NA	NA	9,18,18,25	1	1	0	2.11105627309	0	2	CA,CA	CA,C	0.125	0.0391187500639	0	NA	NA
chr2_ref_v2	571343	0	A,G	1	0	64,117,0,0	1	1	0	2	A,A	NA	NA	0.0	0	23,53,31,80	1	1	0	334.537872243	1	2	A,G	G,G	0.125	0.127482432745	0	g.571343A>G	0	102,194,0,0	1	1	0	0.441962866514	0	2	A,A	NA	NA	0.0	0	NA	NA
chr2_ref_v2	571984	0	GA,G	1	1	108,100,0,0	1	1	0	2	GA,GA	NA	NA	0.000638376816064	0	82,78,40,40	1	1	0	314.849812107	1	2	GA,G	GA,GA	0.25	0.188605610607	0	g.571985delA	0	199,162,0,0	1	1	0	0.922525672247	0	2	GA,GA	NA	NA	0.00183998562344	0	NA	NA
chr2_ref_v2	572106	0	T,C	1	0	95,100,0,0	1	1	0	2	T,T	NA	NA	0.0	0	110,118,0,0	1	1	0	0.403417564599	0	2	T,T	NA	NA	0.0	0	NA	NA	103,96,75,88	1	1	0	341.903408407	1	2	T,C	T,T	0.125	0.0517598043632	0	g.572106T>C	0
chr2_ref_v2	572246	0	C,T	0	0	80,122,0,1	1	1	0	2	C,C	NA	NA	0.00493828164058	0	77,77,38,41	1	1	0	314.670841037	1	2	C,T	C,C	0.25	0.156679126181	0	g.572246C>T	0	162,188,0,0	1	1	0	2.3567222739	0	2	C,C	NA	NA	0.0	0	NA	NA
chr2_ref_v2	572376	0	T,TA	1	1	82,83,0,0	1	1	0	2	T,T	NA	NA	0.00130274101328	0	58,65,27,39	1	1	0	55.6452596641	1	2	T,TA	T,T	0.25	0.0883674952205	0	g.572376_572377insA	0	158,143,0,0	1	1	0	0.749605108293	0	2	T,T	NA	NA	0.00277679638963	0	NA	NA
chr2_ref_v2	573951	0	C,T	0	0	81,98,0,0	1	1	0	2	C,C	NA	NA	0.0	0	121,92,0,0	1	1	0	3.51859985466	0	2	C,C	NA	NA	0.0	0	NA	NA	82,105,80,70	1	1	0	335.016901054	1	2	C,T	C,C	0.125	0.0308411055226	0	g.573951C>T	0
chr2_ref_v2	575435	0	C,T	0	0	55,78,0,0	1	1	0	2	C,C	NA	NA	0.0	0	48,60,17,37	1	1	0	45.7307983017	1	2	C,T	C,C	0.25	0.182321556794	0	g.575435C>T	0	100,163,0,0	1	1	0	0.829373081794	0	2	C,C	NA	NA	0.0	0	NA	NA
chr2_ref_v2	575997	0	TAAA,T,TA,TAAAA	1	1	7,5,3,4,15,14,0,1	1	1	0	2	TAAA,TA	TA,TA	0.5	0.429542700535	0	6,5,2,5,9,10,10,21	1	1	0	19.8291135237	1	2	TA,TAAAA	TAAAA,TAAAA	0.25	1.30970080014	0	g.575997_575998insA	0	0,3,57,50,54,25,0,0	1	1	0	28.7848153667	1	2	TA,TA	T,TA	0.5	0.801823678186	0	g.575998_575999delAA	1
chr2_ref_v2	577485	0	A,G	1	0	82,75,0,0	1	1	0	2	A,A	NA	NA	0.0	0	35,51,57,54	1	1	0	324.355223234	1	2	A,G	G,G	0.125	0.00386847677792	0	g.577485A>G	0	158,167,0,0	1	1	0	0.983172703129	0	2	A,A	NA	NA	0.0	0	NA	NA
chr2_ref_v2	578079	0	C,T	1	0	73,76,0,1	1	1	0	2	C,C	NA	NA	0.0066889881508	0	108,101,0,0	1	1	0	0.709145577476	0	2	C,C	NA	NA	0.0	0	NA	NA	80,81,68,66	1	1	0	327.352624114	1	2	C,T	C,C	0.125	0.0677498632474	0	g.578079C>T	0
chr2_ref_v2	578550	0	C,T	0	0	80,78,0,0	1	1	0	2	C,C	NA	NA	0.0	0	67,63,32,31	1	1	0	48.9271517099	1	2	C,T	C,C	0.25	0.213574100298	0	g.578550C>T	0	142,136,0,0	1	1	0	0.407215880766	0	2	C,C	NA	NA	0.0	0	NA	NA
chr2_ref_v2	580661	0	A,G	1	0	68,84,11,9	1	1	0	2	A,A	A,G	0.25	0.082238098237	1	127,145,1,0	1	1	0	5.76584215482	0	2	A,A	NA	NA	0.00366972888896	0	NA	NA	186,198,0,0	1	1	0	9.5387540084	0	2	A,A	NA	NA	0.0	0	NA	NA
chr2_ref_v2	581513	0	GA,G	0	0	68,84,0,0	1	1	0	2	GA,GA	NA	NA	0.0	0	79,91,30,20	1	1	0	34.0084777043	1	2	GA,GA	GA,G	0.5	0.125163142954	1	NA	NA	139,166,0,0	1	1	0	0.437605642072	0	2	GA,GA	NA	NA	0.0	0	NA	NA
chr2_ref_v2	581525	0	AT,A	1	1	63,53,5,6	1	1	0	2	AT,AT	NA	NA	1.03491562246	0	27,27,69,64	1	1	0	313.301652391	1	2	AT,A	A,A	0.25	0.0535993272984	0	g.581526delT	0	106,120,20,26	1	1	0	3.99831598139	0	2	AT,AT	NA	NA	1.28494291881	0	NA	NA
chr2_ref_v2	582067	0	C,T	0	0	84,99,0,0	1	1	0	2	C,C	NA	NA	0.0	0	55,79,32,35	1	1	0	55.774571012	1	2	C,T	C,C	0.25	0.182321556794	0	g.582067C>T	0	152,184,0,0	1	1	0	0.426315360676	0	2	C,C	NA	NA	0.0	0	NA	NA
chr2_ref_v2	582467	0	A,G	1	0	78,91,0,0	1	1	0	2	A,A	NA	NA	0.0	0	77,96,33,59	1	1	0	80.2811939192	1	2	A,G	A,A	0.25	0.120677393683	0	g.582467A>G	0	188,237,0,0	1	1	0	0.649755749153	0	2	A,A	NA	NA	0.0	0	NA	NA
chr2_ref_v2	582592	0	C,T	0	0	88,127,0,0	1	1	0	2	C,C	NA	NA	0.0	0	89,68,29,47	1	1	0	315.048234913	1	2	C,T	C,C	0.25	0.214686841296	0	g.582592C>T	0	164,191,0,0	1	1	0	1.63154465886	0	2	C,C	NA	NA	0.0	0	NA	NA
chr2_ref_v2	582848	0	A,G	1	0	85,74,0,0	1	1	0	2	A,A	NA	NA	0.0	0	64,76,34,40	1	1	0	59.0275156048	1	2	A,G	A,A	0.25	0.126751705639	0	g.582848A>G	0	225,192,0,0	1	1	0	0.421026330069	0	2	A,A	NA	NA	0.0	0	NA	NA
chr2_ref_v2	583046	0	T,A	0	0	103,82,0,0	1	1	0	2	T,T	NA	NA	0.0	0	100,105,1,0	1	1	0	1.53266177923	0	2	T,T	NA	NA	0.00486618965117	0	NA	NA	94,104,80,85	1	1	0	341.376754031	1	2	T,A	T,T	0.125	0.068992871487	0	g.583046T>A	0
chr2_ref_v2	584161	0	CG,C	1	1	86,82,0,0	1	1	0	2	CG,CG	NA	NA	0.000115658350939	0	80,84,22,31	1	1	0	38.4964561982	1	2	CG,CG	CG,C	0.5	0.0323376468341	1	NA	NA	204,172,0,0	1	1	0	0.900355712194	0	2	CG,CG	NA	NA	0.000167126711524	0	NA	NA
chr2_ref_v2	584654	0	GA,G	1	1	85,109,0,0	1	1	0	2	GA,GA	NA	NA	0.00196952654227	0	61,73,27,30	1	1	0	46.8782006902	1	2	GA,GA	GA,G	0.5	0.215536928813	1	NA	NA	168,175,0,0	1	1	0	1.53868804762	0	2	GA,GA	NA	NA	0.203937109349	0	NA	NA
chr2_ref_v2	586176	0	G,A	1	0	71,100,0,0	1	1	0	2	G,G	NA	NA	0.0	0	84,95,0,0	1	1	0	1.10733973727	0	2	G,G	NA	NA	0.0	0	NA	NA	60,68,50,61	1	1	0	323.249172355	1	2	G,A	G,G	0.125	0.108814365674	0	g.586176G>A	0
chr2_ref_v2	586298	0	TA,T	1	1	44,56,3,4	1	1	0	2	TA,TA	NA	NA	0.94109276741	0	28,31,33,25	1	1	0	27.6517361582	1	2	TA,T	TA,TA	0.25	0.040555240789	0	g.586299delA	0	37,48,52,48	1	1	0	45.9996042571	1	2	TA,T	TA,TA	0.25	0.126676596557	0	g.586299delA	0
chr2_ref_v2	586336	0	C,T	0	0	57,75,0,0	1	1	0	2	C,C	NA	NA	0.0	0	60,44,22,29	1	1	0	38.4680398037	1	2	C,T	C,C	0.25	0.201739642651	0	g.586336C>T	0	117,112,0,0	1	1	0	2.06682118773	0	2	C,C	NA	NA	0.0	0	NA	NA
chr2_ref_v2	586426	0	GA,G	1	1	74,91,5,4	1	1	0	2	GA,GA	NA	NA	0.0991325034326	0	27,32,49,55	1	1	0	313.182599908	1	2	GA,G	G,G	0.25	0.0317081119859	0	g.586427delA	0	128,127,6,3	1	1	0	1.53926167451	0	2	GA,GA	NA	NA	1.56157955844	0	NA	NA
chr2_ref_v2	588872	0	C,T	1	0	88,64,0,0	1	1	0	2	C,C	NA	NA	0.0	0	42,27,82,61	1	1	0	339.338762657	1	2	C,T	T,T	0.25	0.217912501897	0	g.588872C>T	0	197,173,0,1	1	1	0	1.36639536056	0	2	C,C	NA	NA	0.00269905696917	0	NA	NA
chr2_ref_v2	589511	0	AT,A,ATT	1	1	39,48,3,2,3,0	1	1	0	2	AT,AT	NA	NA	0.76752589243	0	66,38,3,4,23,19	1	1	0	17.5634750163	1	2	AT,ATT	AT,AT	0.25	1.17112420758	0	g.589511_589512insT	0	53,62,56,59,3,2	1	1	0	55.2876602155	1	2	AT,A	AT,AT	0.25	0.360332311059	0	g.589512delT	0
chr2_ref_v2	590654	0	C,T	0	0	91,88,0,0	1	1	0	2	C,C	NA	NA	0.0	0	51,87,16,42	1	1	0	55.2516011693	1	2	C,C	C,T	0.5	0.231801614057	1	NA	NA	137,181,0,0	1	1	0	2.54942537756	0	2	C,C	NA	NA	0.0	0	NA	NA
chr2_ref_v2	593024	0	CA,C	1	1	86,81,0,0	1	1	0	2	CA,CA	NA	NA	0.00196952654227	0	94,113,0,0	1	1	0	1.36798349422	0	2	CA,CA	NA	NA	0.00743246087101	0	NA	NA	58,84,66,78	1	1	0	334.313896505	1	2	CA,C	NA	NA	0.000954641269964	0	g.593025delA	0
chr2_ref_v2	593943	0	T,C	0	0	50,51,1,0	1	1	0	2	T,T	NA	NA	0.00985229644301	0	71,56,31,18	1	1	0	31.5954259849	1	2	T,T	T,C	0.5	0.14624550032	1	NA	NA	148,128,0,0	1	1	0	1.233489086	0	2	T,T	NA	NA	0.0	0	NA	NA
chr2_ref_v2	594080	0	G,A	0	0	78,63,0,0	1	1	0	2	G,G	NA	NA	0.0	0	67,68,43,34	1	1	0	60.0617323022	1	2	G,A	G,G	0.25	0.0506437328188	0	g.594080G>A	0	158,144,0,0	1	1	0	0.799801228511	0	2	G,G	NA	NA	0.0	0	NA	NA
chr2_ref_v2	594143	0	T,C	0	0	63,74,1,0	1	1	0	2	T,T	NA	NA	0.00727275932908	0	64,75,32,31	1	1	0	44.9435947318	1	2	T,C	T,T	0.25	0.280513582973	0	g.594143T>C	0	135,161,0,0	1	1	0	0.539397293081	0	2	T,T	NA	NA	0.0	0	NA	NA
chr2_ref_v2	595438	0	C,T	0	0	91,88,0,0	1	1	0	2	C,C	NA	NA	0.0	0	71,59,20,23	1	1	0	32.2482799341	1	2	C,C	C,T	0.5	0.00772204609391	1	NA	NA	126,151,0,0	1	1	0	1.39745511909	0	2	C,C	NA	NA	0.0	0	NA	NA
chr2_ref_v2	596277	0	GA,G	1	1	81,100,0,0	1	1	0	2	GA,GA	NA	NA	0.000638376816064	0	68,65,36,38	1	1	0	62.7385419332	1	2	GA,G	GA,GA	0.25	0.0817424650645	0	g.596278delA	0	146,177,0,0	1	1	0	0.411416785327	0	2	GA,GA	NA	NA	0.00183998562344	0	NA	NA
chr2_ref_v2	597199	0	G,GA	1	1	77,76,0,1	1	1	0	2	G,G	NA	NA	0.00115999214741	0	57,48,22,26	1	1	0	37.1846135347	1	2	G,GA	G,G	0.25	0.224583527782	0	g.597199_597200insA	0	128,119,1,0	1	1	0	0.53716060014	0	2	G,G	NA	NA	0.269908840093	0	NA	NA
chr2_ref_v2	597490	0	A,T	0	0	91,123,0,0	1	1	0	2	A,A	NA	NA	0.0	0	100,142,0,0	1	1	0	0.456769562948	0	2	A,A	NA	NA	0.0	0	NA	NA	92,96,68,91	1	1	0	343.767991394	1	2	A,T	A,A	0.125	0.0837766676712	0	g.597490A>T	0
chr2_ref_v2	598030	0	A,G	0	0	113,126,0,0	1	1	0	2	A,A	NA	NA	0.0	0	105,105,51,62	1	1	0	323.981637367	1	2	A,G	A,A	0.25	0.108894088239	0	g.598030A>G	0	224,200,0,0	1	1	0	1.94342034838	0	2	A,A	NA	NA	0.0	0	NA	NA
chr2_ref_v2	598931	0	GA,G	1	1	74,95,0,0	1	1	0	2	GA,GA	NA	NA	0.000243829340912	0	48,66,25,39	1	1	0	56.1819333745	1	2	GA,G	GA,GA	0.25	0.0687123242686	0	g.598932delA	0	120,159,0,0	1	1	0	0.427251504568	0	2	GA,GA	NA	NA	0.000502954337323	0	NA	NA
chr2_ref_v2	598937	0	C,T	0	0	85,97,0,0	1	1	0	2	C,C	NA	NA	0.0	0	51,72,25,36	1	1	0	52.6171266973	1	2	C,T	C,C	0.25	0.190484867433	0	g.598937C>T	0	127,167,0,0	1	1	0	0.91007457766	0	2	C,C	NA	NA	0.0	0	NA	NA
chr2_ref_v2	600230	0	A,G	1	0	72,96,0,0	1	1	0	2	A,A	NA	NA	0.0	0	116,97,0,0	1	1	0	3.54104417965	0	2	A,A	NA	NA	0.0	0	NA	NA	65,90,56,91	1	1	0	337.769578796	1	2	A,G	NA	NA	0.0529925301405	0	g.600230A>G	0
chr2_ref_v2	602334	0	A,G	1	0	57,95,0,0	1	1	0	2	A,A	NA	NA	0.0	0	54,83,22,29	1	1	0	36.9734263017	1	2	A,A	A,G	0.5	0.110456995564	1	NA	NA	121,185,3,0	1	1	0	0.571920181933	0	2	A,A	NA	NA	0.702903355505	0	NA	NA
chr2_ref_v2	602982	0	T,C	0	0	105,94,0,0	1	1	0	2	T,T	NA	NA	0.0	0	73,91,48,48	1	1	0	318.393930759	1	2	T,C	T,T	0.25	0.0246926125904	0	g.602982T>C	0	176,171,0,0	1	1	0	0.631146127083	0	2	T,T	NA	NA	0.0	0	NA	NA
chr2_ref_v2	603568	0	CT,C	1	1	49,62,5,3	1	1	0	2	CT,CT	NA	NA	0.377764740364	0	23,44,36,57	1	1	0	53.1614746108	1	2	CT,C	C,C	0.125	0.0401712848874	0	g.603569delT	0	133,100,7,3	1	1	0	4.91091438759	0	2	CT,CT	NA	NA	1.36599395119	0	NA	NA
chr2_ref_v2	604880	0	CT,C	1	1	24,25,24,20	1	1	0	2	CT,C	CT,CT	0.25	0.0844080813995	0	69,54,5,4	1	1	0	14.2818200985	1	2	CT,CT	NA	NA	1.48884524167	0	g.604880_604882>T	1	92,90,17,16	1	1	0	11.35230256	1	2	CT,CT	NA	NA	1.04925689196	0	g.604880_604882>T	1
chr2_ref_v2	606070	0	C,G	1	0	46,82,1,0	1	1	0	2	C,C	NA	NA	0.00778214044205	0	51,53,25,28	1	1	0	38.9955065125	1	2	C,G	C,C	0.25	0.163273361823	0	g.606070C>G	0	140,150,1,0	1	1	0	5.13823826286	0	2	C,C	NA	NA	0.00344234419097	0	NA	NA
chr2_ref_v2	607545	0	T,C	1	0	97,71,20,10	1	1	0	2	T,T	T,C	0.25	0.223143551314	1	137,102,0,0	1	1	0	7.67727427509	0	2	T,T	NA	NA	0.0	0	NA	NA	180,167,0,0	1	1	0	12.3703499126	0	2	T,T	NA	NA	0.0	0	NA	NA
chr2_ref_v2	608441	0	G,A	0	0	91,65,0,0	1	1	0	2	G,G	NA	NA	0.0	0	107,92,0,0	1	1	0	0.976993194837	0	2	G,G	NA	NA	0.0	0	NA	NA	91,83,100,78	1	1	0	346.538047944	1	2	G,A	NA	NA	0.0227282510776	0	g.608441G>A	0
chr2_ref_v2	608816	0	GA,G	1	1	102,99,0,0	1	1	0	2	GA,GA	NA	NA	0.000638376816064	0	68,66,54,38	1	1	0	319.094217192	1	2	GA,G	GA,GA	0.25	0.128490347051	0	g.608817delA	0	162,181,0,0	1	1	0	0.98526547546	0	2	GA,GA	NA	NA	0.00183998562344	0	NA	NA
chr2_ref_v2	609312	0	T,C	0	0	97,74,1,0	1	1	0	2	T,T	NA	NA	0.00583092031079	0	141,105,0,0	1	1	0	0.484502875387	0	2	T,T	NA	NA	0.0	0	NA	NA	110,105,89,95	1	1	0	347.557035163	1	2	T,C	T,T	0.125	0.0956121577622	0	g.609312T>C	0
chr2_ref_v2	610650	0	C,T	1	0	55,85,0,0	1	1	0	2	C,C	NA	NA	0.0	0	29,33,55,55	1	1	0	324.407896516	1	2	C,T	T,T	0.25	0.0625203569813	0	g.610650C>T	0	125,155,0,0	1	1	0	1.43240259346	0	2	C,C	NA	NA	0.0	0	NA	NA
chr2_ref_v2	612887	0	C,G	1	0	93,97,0,0	1	1	0	2	C,C	NA	NA	0.0	0	124,128,0,0	1	1	0	0.398795665631	0	2	C,C	NA	NA	0.0	0	NA	NA	101,98,81,93	1	1	0	346.574204474	1	2	C,G	C,C	0.125	0.117064902771	0	g.612887C>G	0
chr2_ref_v2	614752	0	C,T	0	0	61,64,0,0	1	1	0	2	C,C	NA	NA	0.0	0	47,63,22,33	1	1	0	41.1945302296	1	2	C,T	C,C	0.25	0.182321556794	0	g.614752C>T	0	126,135,0,0	1	1	0	0.409246554827	0	2	C,C	NA	NA	0.0	0	NA	NA
chr2_ref_v2	614792	0	C,CA	1	1	54,45,2,0	1	1	0	2	C,C	NA	NA	0.0961234376755	0	39,59,23,11	1	1	0	16.996307243	1	2	C,C	C,CA	0.5	0.0843571703622	1	NA	NA	108,110,1,0	1	1	0	1.3147140079	0	2	C,C	NA	NA	1.41239862272	0	NA	NA
chr2_ref_v2	614855	0	A,G	1	0	79,69,0,0	1	1	0	2	A,A	NA	NA	0.0	0	45,40,22,26	1	1	0	39.3516660182	1	2	A,G	A,A	0.25	0.0606246218164	0	g.614855A>G	0	164,141,0,0	1	1	0	0.406790406599	0	2	A,A	NA	NA	0.0	0	NA	NA
chr2_ref_v2	615568	0	C,T	0	0	69,64,0,0	1	1	0	2	C,C	NA	NA	0.0	0	29,23,63,51	1	1	0	326.461964637	1	2	C,T	T,T	0.25	0.274129106047	0	g.615568C>T	0	149,128,0,0	1	1	0	0.563063296176	0	2	C,C	NA	NA	0.0	0	NA	NA
chr2_ref_v2	616444	0	C,T	0	0	85,67,0,0	1	1	0	2	C,C	NA	NA	0.0	0	33,41,70,68	1	1	0	335.211420703	1	2	C,T	T,T	0.25	0.112362968187	0	g.616444C>T	0	164,134,0,0	1	1	0	0.441164445495	0	2	C,C	NA	NA	0.0	0	NA	NA
chr2_ref_v2	618817	0	C,T	0	0	87,101,0,0	1	1	0	2	C,C	NA	NA	0.0	0	46,49,77,66	1	1	0	339.627721509	1	2	C,T	T,T	0.25	0.101857885107	0	g.618817C>T	0	180,191,0,1	1	1	0	0.661276286065	0	2	C,C	NA	NA	0.00269179166571	0	NA	NA
chr2_ref_v2	618818	0	G,A	0	0	89,102,0,1	1	1	0	2	G,G	NA	NA	0.00522194398115	0	124,114,0,0	1	1	0	1.40002403958	0	2	G,G	NA	NA	0.0	0	NA	NA	99,114,83,80	1	1	0	340.22810412	1	2	G,A	G,G	0.125	0.0162275366218	0	g.618818G>A	0
chr2_ref_v2	619238	0	T,G	0	0	83,81,0,0	1	1	0	2	T,T	NA	NA	0.0	0	86,94,0,0	1	1	0	0.618847627797	0	2	T,T	NA	NA	0.0	0	NA	NA	78,98,74,95	1	1	0	343.251504668	1	2	T,G	NA	NA	0.0405852801151	0	g.619238T>G	0
chr2_ref_v2	620094	0	A,G	1	0	92,91,0,1	1	1	0	2	A,A	NA	NA	0.00544960476756	0	90,72,48,28	1	1	0	65.9644904997	1	2	A,G	A,A	0.25	0.24603737118	0	g.620094A>G	0	179,160,0,0	1	1	0	0.833600043995	0	2	A,A	NA	NA	0.0	0	NA	NA
chr2_ref_v2	621172	0	T,C	0	0	106,109,0,0	1	1	0	2	T,T	NA	NA	0.0	0	144,127,0,0	1	1	0	0.953690097933	0	2	T,T	NA	NA	0.0	0	NA	NA	92,110,74,80	1	1	0	339.124921414	1	2	T,C	T,T	0.125	0.0200006667067	0	g.621172T>C	0
chr2_ref_v2	621863	0	C,T	0	0	73,77,1,0	1	1	0	2	C,C	NA	NA	0.00664454271867	0	107,98,0,0	1	1	0	0.851763771007	0	2	C,C	NA	NA	0.0	0	NA	NA	104,88,80,68	1	1	0	331.135567898	1	2	C,T	C,C	0.125	0.00896866998276	0	g.621863C>T	0
chr2_ref_v2	622815	0	TA,T	1	1	95,94,1,3	1	1	0	2	TA,TA	NA	NA	0.0886847011849	0	3,4,111,91	1	1	0	377.615105957	1	2	T,T	TA,T	0.125	0.795395698193	0	g.622816delA,g.622816delA	0,1	145,124,2,3	1	1	0	0.914678501329	0	2	TA,TA	NA	NA	1.36385502303	0	NA	NA
chr2_ref_v2	624076	0	A,T	0	0	91,93,0,0	1	1	0	2	A,A	NA	NA	0.0	0	97,97,0,0	1	1	0	0.402106442017	0	2	A,A	NA	NA	0.0	0	NA	NA	72,90,73,76	1	1	0	336.414377528	1	2	A,T	NA	NA	0.0836500292869	0	g.624076A>T	0
chr2_ref_v2	625157	0	T,C	0	0	59,93,0,0	1	1	0	2	T,T	NA	NA	0.0	0	72,67,30,25	1	1	0	40.2715766903	1	2	T,T	T,C	0.5	0.17147154077	1	NA	NA	129,135,0,0	1	1	0	3.35227104903	0	2	T,T	NA	NA	0.0	0	NA	NA
chr2_ref_v2	628283	0	T,TA	1	1	39,62,2,0	1	1	0	2	T,T	NA	NA	0.116124104382	0	44,51,19,13	1	1	0	15.1973134357	1	2	T,T	T,TA	0.5	0.0548231356158	1	NA	NA	93,126,1,1	1	1	0	0.977670738412	0	2	T,T	NA	NA	1.41697528975	0	NA	NA
chr2_ref_v2	628525	0	GT,G,GTT,GTTT,GTTTT	1	1	5,24,1,2,2,7,0,0,0,0	1	1	0	2	GT,GT	GT,GTT	0.5	0.934135430048	0	1,1,0,2,4,5,0,12,13,8	1	1	0	14.2738945826	1	2	GTTT,GTTTT	G,GTTTT	0.125	1.02811710228	0	g.628525_628526insTT,g.628525_628526insTTT	0,0	2,23,16,37,9,28,0,4,1,2	1	1	0	20.8803431955	1	2	G,GTT	G,GTTT	0.125	1.04907200475	0	g.628526delT,g.628525_628526insT	0,0
chr2_ref_v2	628865	0	C,CATAT,CAT	1	1	0,0,30,37,9,8	1	1	0	2	CATAT,CATAT	CATAT,CAT	0.25	0.0542568169368	0	0,0,33,42,4,8	1	1	0	0.765659285841	0	2	CATAT,CATAT	CATAT,CAT	0.125	0.174623659745	0	NA	NA	1,1,53,55,12,11	1	1	0	0.749026110483	0	2	CATAT,CATAT	CATAT,CAT	0.125	0.0792249082004	0	NA	NA
chr2_ref_v2	628939	0	T,C	0	0	76,59,0,0	1	1	0	2	T,T	NA	NA	0.0	0	99,53,0,0	1	1	0	1.85245331522	0	2	T,T	NA	NA	0.0	0	NA	NA	74,49,71,29	1	1	0	322.280209742	1	2	T,C	T,T	0.125	0.0443002588966	0	g.628939T>C	0
chr2_ref_v2	629898	0	G,A	1	0	73,91,0,1	1	1	0	2	G,G	NA	NA	0.00607904607638	0	22,44,47,75	1	1	0	333.140008028	1	2	G,A	A,A	0.25	0.103540678941	0	g.629898G>A	0	135,174,0,0	1	1	0	0.543229939762	0	2	G,G	NA	NA	0.0	0	NA	NA
chr2_ref_v2	629978	0	G,T	0	0	96,75,1,0	1	1	0	2	G,G	NA	NA	0.00583092031079	0	109,103,0,0	1	1	0	1.11585444157	0	2	G,G	NA	NA	0.0	0	NA	NA	99,98,89,62	1	1	0	335.764743827	1	2	G,T	G,G	0.125	0.0146094636422	0	g.629978G>T	0
chr2_ref_v2	629993	0	T,C	0	0	90,69,0,0	1	1	0	2	T,T	NA	NA	0.0	0	98,66,28,26	1	1	0	37.2487559212	1	2	T,T	T,C	0.5	0.0122700925918	1	NA	NA	191,149,0,0	1	1	0	0.411532205637	0	2	T,T	NA	NA	0.0	0	NA	NA
chr2_ref_v2	630147	0	C,T	0	0	110,112,0,0	1	1	0	2	C,C	NA	NA	0.0	0	116,155,0,0	1	1	0	1.88020521499	0	2	C,C	NA	NA	0.0	0	NA	NA	134,102,87,81	1	1	0	344.422580954	1	2	C,T	C,C	0.125	0.0885533973414	0	g.630147C>T	0
chr2_ref_v2	632654	0	C,A	0	0	86,112,0,0	1	1	0	2	C,C	NA	NA	0.0	0	58,97,30,45	1	1	0	65.8740724978	1	2	C,A	C,C	0.25	0.215111379617	0	g.632654C>A	0	154,194,0,0	1	1	0	0.443125834679	0	2	C,C	NA	NA	0.0	0	NA	NA
chr2_ref_v2	633117	0	A,T	0	0	39,46,51,35	1	1	0	2	A,T	NA	NA	0.0116960397632	0	110,108,0,0	1	1	0	308.427456052	1	2	A,A	NA	NA	0.0	0	g.633116_633118T>A	1	95,93,84,62	1	1	0	2.07150304901	0	2	A,T	A,A	0.125	0.00152091284071	0	NA	NA
chr2_ref_v2	633893	0	T,C	0	0	103,90,0,0	1	1	0	2	T,T	NA	NA	0.0	0	104,76,50,36	1	1	0	72.8216074373	1	2	T,C	T,T	0.25	0.227783930871	0	g.633893T>C	0	191,174,0,0	1	1	0	0.470727390845	0	2	T,T	NA	NA	0.0	0	NA	NA
chr2_ref_v2	635722	0	T,A	0	0	98,85,0,0	1	1	0	2	T,T	NA	NA	0.0	0	142,118,0,0	1	1	0	0.448221630281	0	2	T,T	NA	NA	0.0	0	NA	NA	100,119,94,77	1	1	0	343.23312339	1	2	T,A	T,T	0.125	0.00390625496707	0	g.635722T>A	0
chr2_ref_v2	636103	0	A,T	0	0	82,100,0,0	1	1	0	2	A,A	NA	NA	0.0	0	120,114,0,1	1	1	0	1.45931961478	0	2	A,A	NA	NA	0.00426439878646	0	NA	NA	97,89,77,91	1	1	0	343.737114481	1	2	A,T	NA	NA	0.10178269431	0	g.636103A>T	0
chr2_ref_v2	636137	0	T,C	1	0	79,93,0,0	1	1	0	2	T,T	NA	NA	0.0	0	70,83,40,43	1	1	0	67.8886366945	1	2	T,C	T,T	0.25	0.10077168983	0	g.636137T>C	0	177,180,0,0	1	1	0	1.04640139347	0	2	T,T	NA	NA	0.0	0	NA	NA
chr2_ref_v2	638859	0	G,A	0	0	79,88,0,0	1	1	0	2	G,G	NA	NA	0.0	0	47,69,22,44	1	1	0	61.3413432807	1	2	G,A	G,G	0.25	0.0531098253139	0	g.638859G>A	0	153,177,0,0	1	1	0	0.451431804097	0	2	G,G	NA	NA	0.0	0	NA	NA
chr2_ref_v2	639907	0	A,G	0	0	77,78,0,0	1	1	0	2	A,A	NA	NA	0.0	0	82,111,0,0	1	1	0	1.61785479022	0	2	A,A	NA	NA	0.0	0	NA	NA	71,98,52,67	1	1	0	323.092580456	1	2	A,G	A,A	0.125	0.0994607935306	0	g.639907A>G	0
chr2_ref_v2	640662	0	G,A	0	0	90,80,0,0	1	1	0	2	G,G	NA	NA	0.0	0	77,90,41,38	1	1	0	61.9747690853	1	2	G,A	G,G	0.25	0.237720336184	0	g.640662G>A	0	190,187,0,0	1	1	0	0.765120760856	0	2	G,G	NA	NA	0.0	0	NA	NA
chr2_ref_v2	641421	0	A,T	0	0	72,99,0,0	1	1	0	2	A,A	NA	NA	0.0	0	97,125,0,0	1	1	0	0.493063115297	0	2	A,A	NA	NA	0.0	0	NA	NA	74,95,66,60	1	1	0	326.01051633	1	2	A,T	A,A	0.125	0.0423023796907	0	g.641421A>T	0
chr2_ref_v2	642893	0	GA,G	1	1	68,63,0,0	1	1	0	2	GA,GA	NA	NA	0.00196952654227	0	97,94,0,0	1	1	0	0.434572834921	0	2	GA,GA	NA	NA	0.00743246087101	0	NA	NA	74,70,61,69	1	1	0	325.288884927	1	2	GA,G	NA	NA	0.115310449825	0	g.642894delA	0
chr2_ref_v2	642960	0	CA,C	1	1	55,37,2,2	1	1	0	2	CA,CA	NA	NA	0.865235995856	0	79,69,4,2	1	1	0	1.18316788713	0	2	CA,CA	NA	NA	1.62491423939	0	NA	NA	104,89,12,13	1	1	0	4.1308619436	0	2	CA,CA	NA	NA	0.903997981159	0	NA	NA
chr2_ref_v2	643737	1	C,T	0	0	89,15,0,0	1	1	0	2	NA	NA	NA	NA	0	107,4,0,0	1	1	0	4.09122798382	0	2	NA	NA	NA	NA	0	NA	NA	102,19,60,0	1	1	0	73.3150710651	0	2	NA	NA	NA	NA	0	NA	NA
chr2_ref_v2	643789	1	G,A	0	0	94,41,0,0	1	1	0	2	NA	NA	NA	NA	0	45,14,55,1	1	1	0	318.892088432	0	2	NA	NA	NA	NA	0	NA	NA	147,93,0,0	1	1	0	2.52816014024	0	2	NA	NA	NA	NA	0	NA	NA
chr2_ref_v2	644352	1	T,C	0	0	118,132,0,0	1	1	0	2	NA	NA	NA	NA	0	141,109,0,0	1	1	0	2.81354124319	0	2	NA	NA	NA	NA	0	NA	NA	100,96,88,71	1	1	0	345.889910567	1	2	NA	NA	NA	NA	0	NA	NA
chr2_ref_v2	645308	0	A,G	1	0	94,55,9,7	1	1	0	2	A,A	A,G	0.25	0.28544743465	1	113,77,0,1	1	1	0	3.2067876688	0	2	A,A	NA	NA	0.00524935588614	0	NA	NA	181,132,0,0	1	1	0	6.64332819964	0	2	A,A	NA	NA	0.0	0	NA	NA
chr2_ref_v2	645958	0	GA,G	1	1	64,103,0,1	1	1	0	2	GA,GA	NA	NA	0.480709276732	0	41,116,0,1	1	1	0	3.15186081608	0	2	GA,GA	NA	NA	1.43291458535	0	NA	NA	44,98,37,77	1	1	0	327.330173192	1	2	GA,G	GA,GA	0.125	0.103621315125	0	g.645959delA	0
chr2_ref_v2	646078	0	CAT,C,CATAT	1	1	17,25,6,5,1,1	1	1	0	2	CAT,CAT	NA	NA	0.778616890587	0	8,6,3,7,5,13	1	1	0	13.4074381662	1	2	CAT,CATAT	C,CATAT	0.5	0.350868045979	0	g.646078_646079insAT	0	42,46,6,15,7,3	1	1	0	2.25327311659	0	2	CAT,CAT	NA	NA	1.030697669	0	NA	NA
chr2_ref_v2	646491	0	G,A	0	0	95,90,17,17	1	1	0	2	G,G	G,A	0.25	0.251914848593	1	142,131,0,1	1	1	0	8.48613862773	0	2	G,G	NA	NA	0.00365631120311	0	NA	NA	163,160,0,0	1	1	0	10.8095688284	1	2	G,G	NA	NA	0.0	0	NA	NA
chr2_ref_v2	647557	0	AT,A	1	1	79,50,15,9	1	1	0	2	AT,AT	AT,A	0.125	0.0666537342117	0	101,57,9,3	1	1	0	1.83731942988	0	2	AT,AT	NA	NA	0.99714981809	0	NA	NA	154,79,12,14	1	1	0	2.23966243319	0	2	AT,AT	NA	NA	1.05312553267	0	NA	NA
chr2_ref_v2	648543	0	G,A	0	0	74,80,0,0	1	1	0	2	G,G	NA	NA	0.0	0	58,83,39,44	1	1	0	66.711573789	1	2	G,A	G,G	0.25	0.0190936588156	0	g.648543G>A	0	155,157,0,0	1	1	0	0.537476595149	0	2	G,G	NA	NA	0.0	0	NA	NA
chr2_ref_v2	649553	0	T,C	1	0	70,71,1,0	1	1	0	2	T,T	NA	NA	0.00706716722309	0	119,104,0,0	1	1	0	0.937933844849	0	2	T,T	NA	NA	0.0	0	NA	NA	93,99,79,66	1	1	0	329.14394565	1	2	T,C	T,T	0.125	0.0294472013263	0	g.649553T>C	0
chr2_ref_v2	650230	0	T,C	1	0	52,91,0,2	1	1	0	2	T,T	NA	NA	0.419354220269	0	62,55,17,21	1	1	0	21.9551935833	1	2	T,T	T,C	0.5	0.0259754864033	1	NA	NA	117,124,0,0	1	1	0	4.67895782573	0	2	T,T	NA	NA	0.0	0	NA	NA
chr2_ref_v2	650383	0	C,A	1	0	72,56,0,0	1	1	0	2	C,C	NA	NA	0.0	0	85,82,0,1	1	1	0	0.987756824182	0	2	C,C	NA	NA	0.0059701669865	0	NA	NA	88,74,71,56	1	1	0	101.575154777	1	2	C,A	C,C	0.125	0.00790517950711	0	g.650383C>A	0
chr2_ref_v2	650672	0	G,A	1	0	72,63,0,0	1	1	0	2	G,G	NA	NA	0.0	0	47,69,18,28	1	1	0	33.8637323286	1	2	G,G	G,A	0.5	0.173663494051	1	NA	NA	116,131,0,0	1	1	0	1.61229391395	0	2	G,G	NA	NA	0.0	0	NA	NA
chr2_ref_v2	651663	0	G,A	0	0	62,65,1,0	1	1	0	2	G,G	NA	NA	0.00784317746103	0	74,55,47,16	1	1	0	56.304675503	1	2	G,A	G,G	0.25	0.205852054204	0	g.651663G>A	0	184,164,0,1	1	1	0	1.26550876639	0	2	G,G	NA	NA	0.00286944242795	0	NA	NA
chr2_ref_v2	651918	0	G,A	0	0	76,90,0,0	1	1	0	2	G,G	NA	NA	0.0	0	101,114,0,0	1	1	0	0.448331628964	0	2	G,G	NA	NA	0.0	0	NA	NA	80,76,80,62	1	1	0	332.982951912	1	2	G,A	NA	NA	0.0940289496483	0	g.651918G>A	0
chr2_ref_v2	652673	0	C,T	0	0	59,57,0,0	1	1	0	2	C,C	NA	NA	0.0	0	85,86,0,0	1	1	0	0.430195411439	0	2	C,C	NA	NA	0.0	0	NA	NA	98,79,68,63	1	1	0	97.5941421932	1	2	C,T	C,C	0.125	0.0496379810918	0	g.652673C>T	0
chr2_ref_v2	653006	0	CA,C	1	1	31,85,2,6	1	1	0	2	CA,CA	NA	NA	0.403890429354	0	18,17,47,57	1	1	0	313.475080731	1	2	CA,C	C,C	0.5	0.0539212867647	0	g.653007delA	0	12,14,94,102	1	1	0	332.82691275	1	2	C,C	CA,C	0.25	0.0874684616694	0	g.653007delA,g.653007delA	0,1
chr2_ref_v2	654769	0	G,T	1	0	71,96,0,0	1	1	0	2	G,G	NA	NA	0.0	0	129,128,1,0	1	1	0	2.07889887413	0	2	G,G	NA	NA	0.0038835000264	0	NA	NA	80,90,73,63	1	1	0	329.359664602	1	2	G,T	G,G	0.125	0.0281708769667	0	g.654769G>T	0
chr2_ref_v2	655044	0	T,C	0	0	75,104,0,0	1	1	0	2	T,T	NA	NA	0.0	0	77,87,36,43	1	1	0	64.0897676528	1	2	T,C	T,T	0.25	0.219592951591	0	g.655044T>C	0	157,196,0,0	1	1	0	0.758997680321	0	2	T,T	NA	NA	0.0	0	NA	NA
chr2_ref_v2	655437	0	GA,G	1	1	87,84,0,0	1	1	0	2	GA,GA	NA	NA	0.000638376816064	0	68,71,44,46	1	1	0	316.608599179	1	2	GA,G	GA,GA	0.25	0.0698773071527	0	g.655438delA	0	192,179,0,0	1	1	0	0.45155932916	0	2	GA,GA	NA	NA	0.00183998562344	0	NA	NA
chr2_ref_v2	662568	0	G,GA	1	1	68,53,1,0	1	1	0	2	G,G	NA	NA	0.702259241246	0	46,62,15,14	1	1	0	17.1945567988	1	2	G,G	G,GA	0.5	0.171871272721	1	NA	NA	139,134,1,1	1	1	0	1.35801847963	0	2	G,G	NA	NA	1.63737535512	0	NA	NA
chr2_ref_v2	662578	0	AG,A	1	0	81,62,0,0	1	1	0	2	AG,AG	NA	NA	0.0	0	22,24,38,57	1	1	0	322.182820735	1	2	AG,A	A,A	0.25	0.214409871345	0	g.662579delG	0	157,144,0,0	1	1	0	1.19507120593	0	2	AG,AG	NA	NA	0.0	0	NA	NA
chr2_ref_v2	663335	0	A,G	0	0	59,53,0,0	1	1	0	2	A,A	NA	NA	0.0	0	62,52,22,31	1	1	0	36.4152623973	1	2	A,G	A,A	0.25	0.255080911076	0	g.663335A>G	0	168,110,0,0	1	1	0	2.29546768928	0	2	A,A	NA	NA	0.0	0	NA	NA
chr2_ref_v2	663571	0	G,A	1	0	77,71,0,0	1	1	0	2	G,G	NA	NA	0.0	0	42,28,57,62	1	1	0	327.672334923	1	2	G,A	A,A	0.25	0.0198026272962	0	g.663571G>A	0	152,139,0,0	1	1	0	0.399906479597	0	2	G,G	NA	NA	0.0	0	NA	NA
chr2_ref_v2	664880	0	G,A	1	0	114,73,0,0	1	1	0	2	G,G	NA	NA	0.0	0	107,91,0,0	1	1	0	1.60673814596	0	2	G,G	NA	NA	0.0	0	NA	NA	98,65,77,48	1	1	0	329.309466942	1	2	G,A	G,G	0.125	0.0141220352236	0	g.664880G>A	0
chr2_ref_v2	666958	0	A,G	0	0	64,100,0,0	1	1	0	2	A,A	NA	NA	0.0	0	89,119,0,0	1	1	0	0.837251793254	0	2	A,A	NA	NA	0.0	0	NA	NA	77,104,55,73	1	1	0	326.329678737	1	2	A,G	A,A	0.125	0.0951523390653	0	g.666958A>G	0
chr2_ref_v2	667613	0	C,G	0	0	90,84,0,0	1	1	0	2	C,C	NA	NA	0.0	0	118,124,0,0	1	1	0	0.717557479942	0	2	C,C	NA	NA	0.0	0	NA	NA	106,101,59,99	1	1	0	340.522241371	1	2	C,G	C,C	0.125	0.0188093319575	0	g.667613C>G	0
chr2_ref_v2	671799	0	A,G	1	0	62,71,0,0	1	1	0	2	A,A	NA	NA	0.0	0	53,83,30,23	1	1	0	36.6201037821	1	2	A,A	A,G	0.5	0.156249316484	1	NA	NA	136,170,0,0	1	1	0	0.627566355947	0	2	A,A	NA	NA	0.0	0	NA	NA
chr2_ref_v2	673531	0	AT,A	1	1	73,85,3,2	1	1	0	2	AT,AT	NA	NA	0.490980234532	0	107,79,0,1	1	1	0	3.54582094833	0	2	AT,AT	NA	NA	1.60241545371	0	NA	NA	72,69,59,58	1	1	0	315.470856525	1	2	AT,A	AT,AT	0.125	0.0705786614982	0	g.673532delT	0
chr2_ref_v2	674087	0	CT,C	1	1	77,63,0,0	1	1	0	2	CT,CT	NA	NA	0.00196952654227	0	64,49,38,27	1	1	0	52.0849675595	1	2	CT,C	CT,CT	0.25	0.0605197911808	0	g.674088delT	0	155,138,0,0	1	1	0	0.607048855967	0	2	CT,CT	NA	NA	0.0463792711999	0	NA	NA
chr2_ref_v2	674440	0	T,C	0	0	78,82,1,0	1	1	0	2	T,T	NA	NA	0.00623054975064	0	110,114,0,0	1	1	0	0.469163627473	0	2	T,T	NA	NA	0.0	0	NA	NA	91,93,68,78	1	1	0	331.772550293	1	2	T,C	T,T	0.125	0.0199852923803	0	g.674440T>C	0
chr2_ref_v2	674653	0	G,A	1	0	86,76,0,0	1	1	0	2	G,G	NA	NA	0.0	0	87,76,44,48	1	1	0	73.9158064396	1	2	G,A	G,G	0.25	0.0611359999917	0	g.674653G>A	0	186,160,0,0	1	1	0	0.42811995123	0	2	G,G	NA	NA	0.0	0	NA	NA
chr2_ref_v2	677657	0	C,T	0	0	104,80,0,0	1	1	0	2	C,C	NA	NA	0.0	0	116,74,0,0	1	1	0	0.947098730293	0	2	C,C	NA	NA	0.0	0	NA	NA	88,87,77,53	1	1	0	329.55257656	1	2	C,T	C,C	0.125	0.045937095187	0	g.677657C>T	0
chr2_ref_v2	678578	0	G,A	1	0	108,78,0,0	1	1	0	2	G,G	NA	NA	0.0	0	117,82,44,29	1	1	0	57.5214224402	1	2	G,G	G,A	0.5	0.095766905092	1	NA	NA	176,148,0,1	1	1	0	0.991541008111	0	2	G,G	NA	NA	0.00308166653741	0	NA	NA
chr2_ref_v2	679288	0	A,G	0	0	45,35,21,21	1	1	0	2	A,G	A,A	0.25	0.133531392625	0	76,74,0,0	1	1	0	14.2619285178	1	2	A,A	NA	NA	0.0	0	g.679287_679289G>A	1	164,119,0,0	1	1	0	307.955146866	1	2	A,A	NA	NA	0.0	0	g.679287_679289G>A	1
chr2_ref_v2	680306	0	TA,T	1	1	23,25,31,26	1	1	0	2	TA,T	NA	NA	0.049030422981	0	49,53,22,31	1	1	0	4.05550500433	0	2	TA,T	TA,TA	0.5	0.10765182688	0	NA	NA	70,72,59,65	1	1	0	1.60361324881	0	2	TA,T	TA,TA	0.5	0.176193030266	0	NA	NA
chr2_ref_v2	680631	0	GA,G	1	1	53,46,0,0	1	1	0	2	GA,GA	NA	NA	0.894119269578	0	87,65,1,2	1	1	0	0.570330690561	0	2	GA,GA	NA	NA	1.75007975489	0	NA	NA	75,62,50,57	1	1	0	76.4519611045	1	2	GA,G	GA,GA	0.25	0.0707485955603	0	g.680632delA	0
chr2_ref_v2	680884	0	T,C	1	0	72,97,0,0	1	1	0	2	T,T	NA	NA	0.0	0	61,73,37,39	1	1	0	62.8526030853	1	2	T,C	T,T	0.25	0.0562808358986	0	g.680884T>C	0	165,194,0,0	1	1	0	0.970151986529	0	2	T,T	NA	NA	0.0	0	NA	NA
chr2_ref_v2	681956	0	CA,C	1	1	33,37,11,16	1	1	0	2	CA,CA	CA,C	0.125	0.112337432457	0	37,43,27,31	1	1	0	2.89398064838	0	2	CA,CA	CA,C	0.25	0.125583341648	0	NA	NA	70,81,19,17	1	1	0	1.35059241394	0	2	CA,CA	NA	NA	1.12681021439	0	NA	NA
chr2_ref_v2	682326	0	C,A	0	0	56,40,0,0	1	1	0	2	C,C	NA	NA	0.0	0	51,55,30,32	1	1	0	41.0625202337	1	2	C,A	C,C	0.25	0.025479085301	0	g.682326C>A	0	123,122,0,0	1	1	0	2.24448853891	0	2	C,C	NA	NA	0.0	0	NA	NA
chr2_ref_v2	683470	0	GA,G	1	1	63,89,0,0	1	1	0	2	GA,GA	NA	NA	0.000243829340912	0	104,103,0,0	1	1	0	2.26397924934	0	2	GA,GA	NA	NA	0.000873326686096	0	NA	NA	86,77,66,62	1	1	0	325.439734664	1	2	GA,G	GA,GA	0.125	0.00858221069787	0	g.683471delA	0
chr2_ref_v2	684599	0	T,C	0	0	83,72,0,0	1	1	0	2	T,T	NA	NA	0.0	0	71,66,39,38	1	1	0	61.2039522658	1	2	T,C	T,T	0.25	0.0653498802085	0	g.684599T>C	0	171,143,0,0	1	1	0	0.445120290157	0	2	T,T	NA	NA	0.0	0	NA	NA
chr2_ref_v2	684805	0	ATT,A,AT	1	1	36,29,0,0,2,4	1	1	0	2	ATT,ATT	NA	NA	1.33804865648	0	20,17,3,2,30,33	1	1	0	27.988268401	1	2	ATT,ATT	ATT,AT	0.25	1.07621820738	0	NA	NA	40,52,38,55,8,8	1	1	0	61.4096079011	1	2	ATT,A	NA	NA	1.81184928041	0	g.684806_684807delTT	0
chr2_ref_v2	685345	0	A,G	0	0	84,96,0,0	1	1	0	2	A,A	NA	NA	0.0	0	38,70,29,43	1	1	0	314.282722139	1	2	A,G	A,A	0.25	0.105360515658	0	g.685345A>G	0	148,179,0,0	1	1	0	0.509843393134	0	2	A,A	NA	NA	0.0	0	NA	NA
chr2_ref_v2	685378	0	A,AAT	1	1	65,48,0,0	1	1	0	2	A,A	NA	NA	0.0027425777147	0	46,60,21,15	1	1	0	23.0105007093	1	2	A,A	A,AAT	0.5	0.0256383366218	1	NA	NA	128,118,0,2	1	1	0	1.24398510167	0	2	A,A	NA	NA	0.408140192593	0	NA	NA
chr2_ref_v2	685916	0	G,A	0	0	81,88,0,0	1	1	0	2	G,G	NA	NA	0.0	0	88,126,0,0	1	1	0	1.6180330912	0	2	G,G	NA	NA	0.0	0	NA	NA	90,120,76,97	1	1	0	343.323533276	1	2	G,A	G,G	0.125	0.0574984920612	0	g.685916G>A	0
chr2_ref_v2	687449	0	G,A	0	0	69,77,0,0	1	1	0	2	G,G	NA	NA	0.0	0	91,97,0,0	1	1	0	0.435344841526	0	2	G,G	NA	NA	0.0	0	NA	NA	88,87,68,70	1	1	0	327.621411938	1	2	G,A	G,G	0.125	0.0137821395146	0	g.687449G>A	0
chr2_ref_v2	688213	0	T,C	0	0	72,89,0,0	1	1	0	2	T,T	NA	NA	0.0	0	62,86,35,44	1	1	0	63.6399876273	1	2	T,C	T,T	0.25	0.116938797531	0	g.688213T>C	0	161,153,0,0	1	1	0	1.9791147267	0	2	T,T	NA	NA	0.0	0	NA	NA
chr2_ref_v2	691558	0	C,CT	1	1	105,83,0,0	1	1	0	2	C,C	NA	NA	0.00130274101328	0	115,118,0,0	1	1	0	1.61316052048	0	2	C,C	NA	NA	0.00379568223093	0	NA	NA	107,101,71,72	1	1	0	331.58862576	1	2	C,CT	C,C	0.125	0.085957235197	0	g.691558_691559insT	0
chr2_ref_v2	692347	0	C,T	0	0	92,105,0,0	1	1	0	2	C,C	NA	NA	0.0	0	34,51,54,91	1	1	0	346.757242508	1	2	C,T	T,T	0.25	0.0232568621643	0	g.692347C>T	0	158,205,0,0	1	1	0	0.91830051658	0	2	C,C	NA	NA	0.0	0	NA	NA
chr2_ref_v2	693443	0	G,A	1	0	106,76,1,0	1	1	0	2	G,G	NA	NA	0.00547946576463	0	42,40,87,58	1	1	0	343.783301759	1	2	G,A	A,A	0.25	0.0591888713903	0	g.693443G>A	0	178,147,0,0	1	1	0	1.05522436999	0	2	G,G	NA	NA	0.0	0	NA	NA
chr2_ref_v2	694578	0	T,TA,TAA	1	1	5,3,11,15,17,28	1	1	0	2	TAA,TAA	T,TAA	0.25	0.422915329825	0	29,51,16,15,1,2	1	1	0	310.479094259	1	2	T,TA	T,T	0.25	0.145341580924	0	g.694578_694580AA>,g.694578_694580AA>A	0,0	10,16,50,74,5,16	1	1	0	17.4216095556	1	2	TA,TAA	TAA,TAA	0.25	1.48315520915	0	g.694578_694580AA>A	0
chr2_ref_v2	698042	0	GAAAAA,G,GAA,GA,GAAA,GAAAA	1	1	0,1,0,0,3,2,0,0,21,10,16,9	1	1	0	2	GAAA,GAAAA	GAAAA,GAAAA	0.25	0.772802369323	0	4,2,21,16,5,7,4,0,16,6,6,8	1	1	0	21.7092961125	1	2	G,GAAA	GAAAAA,G	0.25	1.6188547101	0	g.698042_698048AAAA>	0	2,2,6,10,51,28,57,32,5,4,5,3	1	1	0	312.690898033	1	2	GAA,GA	GAAAAA,GAA	0.125	2.34316749384	0	g.698042_698046A>|g.698042_698047AA>,g.698042_698046AA>|g.698042_698047AAA>	0|0,0|0
chr2_ref_v2	700135	0	ATT,A,AT	1	1	2,5,3,3,6,35	1	1	0	2	AT,AT	ATT,AT	0.25	1.04185596527	0	1,1,23,46,5,16	1	1	0	34.895362755	1	2	A,AT	A,A	0.5	0.214076593891	0	g.700135_700138T>	0	2,2,32,56,24,57	1	1	0	28.9508087306	1	2	AT,AT	A,AT	0.125	0.775381451364	0	NA	NA
chr2_ref_v2	700301	0	C,CATATATATATAT,CATATATATATATAT	1	1	1,0,1,1,2,3	1	0	1	2	NA	NA	NA	NA	0	0,0,0,0,0,0	0	0	1	0.0	0	2	NA	NA	NA	NA	0	NA	NA	20,28,3,6,3,7	1	1	1	9.61818191233	1	2	C,CATATATATATATAT	C,C	0.5	0.731723313511	0	NA	NA
chr2_ref_v2	701021	0	A,G	1	0	79,96,0,0	1	1	0	2	A,A	NA	NA	0.0	0	56,86,19,37	1	1	0	47.66987779	1	2	A,A	A,G	0.5	0.168136921802	1	NA	NA	143,172,0,0	1	1	0	0.402583119365	0	2	A,A	NA	NA	0.0	0	NA	NA
chr2_ref_v2	701022	0	A,G	1	0	79,91,0,0	1	1	0	2	A,A	NA	NA	0.0	0	30,42,45,81	1	1	0	336.378824957	1	2	A,G	G,G	0.25	0.0487901641694	0	g.701022A>G	0	143,172,0,0	1	1	0	0.462789867219	0	2	A,A	NA	NA	0.0	0	NA	NA
chr2_ref_v2	701675	0	G,T	0	0	71,76,0,0	1	1	0	2	G,G	NA	NA	0.0	0	43,71,24,36	1	1	0	48.7873907667	1	2	G,T	G,G	0.25	0.131028262406	0	g.701675G>T	0	139,170,0,1	1	1	0	0.838007236115	0	2	G,G	NA	NA	0.00323102058145	0	NA	NA
chr2_ref_v2	701972	0	CATATAT,C,CATATATATATAT	1	1	3,2,0,1,2,1	1	0	1	2	NA	NA	NA	NA	0	2,3,0,0,5,2	1	0	1	1.06409834678	0	2	NA	NA	NA	NA	0	NA	NA	11,7,8,13,2,1	1	1	1	3.55884575277	0	2	CATATAT,C	C,CATATATATATAT	0.125	0.154150679827	0	NA	NA
chr2_ref_v2	702449	0	T,C	1	0	73,70,0,0	1	1	0	2	T,T	NA	NA	0.0	0	77,89,0,0	1	1	0	0.897606418453	0	2	T,T	NA	NA	0.0	0	NA	NA	71,94,84,83	1	1	0	339.016303314	1	2	T,C	NA	NA	0.0120483385162	0	g.702449T>C	0
chr2_ref_v2	703278	0	A,G	0	0	64,39,0,0	1	1	0	2	A,A	NA	NA	0.0	0	69,43,31,16	1	1	0	32.6921226278	1	2	A,A	A,G	0.5	0.230261019083	1	NA	NA	160,118,1,0	1	1	0	1.14517897294	0	2	A,A	NA	NA	0.00359066813073	0	NA	NA
chr2_ref_v2	703336	0	C,T	0	0	53,56,0,0	1	1	0	2	C,C	NA	NA	0.0	0	89,93,0,0	1	1	0	0.393098525857	0	2	C,C	NA	NA	0.0	0	NA	NA	82,88,72,60	1	1	0	97.8652322493	1	2	C,T	C,C	0.125	0.00168208618298	0	g.703336C>T	0
chr2_ref_v2	704404	0	TAA,T,TA	1	1	25,24,3,2,30,27	1	1	0	2	TAA,TAA	TAA,TA	0.5	0.72471761972	0	38,40,5,1,19,22	1	1	0	2.9571507952	0	2	TAA,TAA	TAA,T	0.125	0.304880171899	0	NA	NA	46,48,46,41,21,11	1	1	0	41.327147681	1	2	TAA,T	TAA,TAA	0.125	1.11137717516	0	g.704405_704406delAA	0
chr2_ref_v2	705282	0	G,A	0	0	61,79,0,0	1	1	0	2	G,G	NA	NA	0.0	0	51,77,23,32	1	1	0	40.543080304	1	2	G,G	G,A	0.5	0.253915209981	1	NA	NA	134,169,0,0	1	1	0	0.422482638636	0	2	G,G	NA	NA	0.0	0	NA	NA
chr2_ref_v2	705440	0	G,A	0	0	115,66,0,0	1	1	0	2	G,G	NA	NA	0.0	0	105,80,0,0	1	1	0	1.51740669047	0	2	G,G	NA	NA	0.0	0	NA	NA	102,77,82,63	1	1	0	334.331854858	1	2	G,A	G,G	0.125	0.0406623648607	0	g.705440G>A	0
chr2_ref_v2	707870	0	G,A	0	0	101,84,0,0	1	1	0	2	G,G	NA	NA	0.0	0	77,94,43,31	1	1	0	60.433784093	1	2	G,G	G,A	0.5	0.26101382537	1	NA	NA	182,200,0,0	1	1	0	2.47826207368	0	2	G,G	NA	NA	0.0	0	NA	NA
chr2_ref_v2	708085	0	T,TA	1	1	97,78,1,0	1	1	0	2	T,T	NA	NA	0.000343332240853	0	66,65,28,31	1	1	0	47.1229650821	1	2	T,TA	T,T	0.25	0.239484067827	0	g.708085_708086insA	0	195,133,0,2	1	1	0	1.14700941307	0	2	T,T	NA	NA	0.148069003741	0	NA	NA
chr2_ref_v2	708390	0	G,A	1	0	135,91,0,0	1	1	0	2	G,G	NA	NA	0.0	0	157,143,0,1	1	1	0	2.25080597209	0	2	G,G	NA	NA	0.00332779009267	0	NA	NA	120,110,104,75	1	1	0	353.251260204	1	2	G,A	G,G	0.125	0.000620925198466	0	g.708390G>A	0
chr2_ref_v2	709925	0	C,T	0	0	92,81,0,0	1	1	0	2	C,C	NA	NA	0.0	0	95,86,0,0	1	1	0	0.4065176126	0	2	C,C	NA	NA	0.0	0	NA	NA	98,74,67,72	1	1	0	330.707779771	1	2	C,T	C,C	0.125	0.0382938845981	0	g.709925C>T	0
chr2_ref_v2	710517	0	T,C	0	0	102,89,0,0	1	1	0	2	T,T	NA	NA	0.0	0	81,66,26,35	1	1	0	50.1426526119	1	2	T,T	T,C	0.5	0.219053566063	1	NA	NA	158,156,0,0	1	1	0	0.833547247828	0	2	T,T	NA	NA	0.0	0	NA	NA
chr2_ref_v2	711352	0	AT,A	1	1	65,64,8,2	1	1	0	2	AT,AT	NA	NA	0.286969091295	0	94,63,8,7	1	1	0	1.95610236492	0	2	AT,AT	NA	NA	0.767657039097	0	NA	NA	82,60,75,67	1	1	0	66.8458769645	1	2	AT,A	AT,AT	0.25	0.0514458466239	0	g.711353delT	0
chr2_ref_v2	711439	0	GT,G	1	1	93,93,0,0	1	1	0	2	GT,GT	NA	NA	0.00196952654227	0	95,63,38,36	1	1	0	60.3804705456	1	2	GT,G	GT,GT	0.25	0.266049182187	0	g.711440delT	0	162,142,0,0	1	1	0	0.868847919462	0	2	GT,GT	NA	NA	0.0832343635891	0	NA	NA
chr2_ref_v2	712164	0	C,T	0	0	87,71,0,0	1	1	0	2	C,C	NA	NA	0.0	0	80,64,44,22	1	1	0	56.2641045279	1	2	C,T	C,C	0.25	0.269332933784	0	g.712164C>T	0	183,117,0,0	1	1	0	1.69245399008	0	2	C,C	NA	NA	0.0	0	NA	NA
chr2_ref_v2	713442	0	T,C	0	0	80,81,0,0	1	1	0	2	T,T	NA	NA	0.0	0	70,69,30,28	1	1	0	43.5506146874	1	2	T,T	T,C	0.5	0.224581366084	1	NA	NA	155,159,0,0	1	1	0	0.404882706042	0	2	T,T	NA	NA	0.0	0	NA	NA
chr2_ref_v2	713734	0	G,A	0	0	82,79,0,0	1	1	0	2	G,G	NA	NA	0.0	0	38,29,72,56	1	1	0	333.37497125	1	2	G,A	A,A	0.25	0.136512020763	0	g.713734G>A	0	161,153,0,0	1	1	0	0.405465523524	0	2	G,G	NA	NA	0.0	0	NA	NA
chr2_ref_v2	714574	0	TA,T,TAA	1	1	69,54,7,2,2,2	1	1	0	2	TA,TA	NA	NA	0.884793458381	0	11,5,76,49,17,17	1	1	0	315.066158211	1	2	T,TAA	T,T	0.5	0.0759158474165	1	g.714575delA,g.714574_714575insA	0,0	130,84,10,11,1,7	1	1	0	2.98300947905	0	2	TA,TA	NA	NA	1.52571103498	0	NA	NA
chr2_ref_v2	714627	0	C,T	1	0	110,68,0,0	1	1	0	2	C,C	NA	NA	0.0	0	128,114,0,0	1	1	0	2.63534661358	0	2	C,C	NA	NA	0.0	0	NA	NA	109,85,81,74	1	1	0	336.46290442	1	2	C,T	C,C	0.125	0.0268813861368	0	g.714627C>T	0
chr2_ref_v2	715218	0	G,A	0	0	75,72,0,0	1	1	0	2	G,G	NA	NA	0.0	0	80,75,30,36	1	1	0	47.8624554865	1	2	G,G	G,A	0.5	0.244841913775	1	NA	NA	191,173,0,0	1	1	0	0.530030771576	0	2	G,G	NA	NA	0.0	0	NA	NA
chr2_ref_v2	716267	0	G,A	0	0	93,60,0,0	1	1	0	2	G,G	NA	NA	0.0	0	35,19,52,52	1	1	0	323.886902143	1	2	G,A	A,A	0.25	0.144581228811	0	g.716267G>A	0	156,140,0,0	1	1	0	2.61105939291	0	2	G,G	NA	NA	0.0	0	NA	NA
chr2_ref_v2	717537	0	C,T	0	0	75,102,0,0	1	1	0	2	C,C	NA	NA	0.0	0	61,85,31,35	1	1	0	52.6252629008	1	2	C,T	C,C	0.25	0.283126255916	0	g.717537C>T	0	188,156,0,0	1	1	0	5.72127540788	0	2	C,C	NA	NA	0.0	0	NA	NA
chr2_ref_v2	717807	0	C,T	0	0	79,71,0,0	1	1	0	2	C,C	NA	NA	0.0	0	68,61,30,29	1	1	0	44.1795593331	1	2	C,T	C,C	0.25	0.27144933669	0	g.717807C>T	0	149,132,0,0	1	1	0	0.403720045943	0	2	C,C	NA	NA	0.0	0	NA	NA
chr2_ref_v2	719994	0	A,G	0	0	81,97,0,0	1	1	0	2	A,A	NA	NA	0.0	0	94,75,48,27	1	1	0	64.0506930523	1	2	A,A	A,G	0.5	0.286201687281	1	NA	NA	187,181,0,0	1	1	0	1.65873561934	0	2	A,A	NA	NA	0.0	0	NA	NA
chr2_ref_v2	720604	0	CTT,C,CT,CTTT	1	1	28,28,0,0,17,35,2,0	1	1	0	2	CTT,CT	CTT,CTT	0.125	0.199690950177	0	15,7,20,26,2,1,27,35	1	1	0	310.822858032	1	2	C,CTTT	CTT,CTTT	0.125	0.466536756182	0	g.720604_720605insT|g.720605_720606delTT,g.720604_720606>TT|g.720604_720607T>	0|0,0|0	96,113,0,0,12,19,2,4	1	1	0	15.7508214654	1	2	CTT,CTT	NA	NA	1.41255667021	0	g.720604_720606>T	1
chr2_ref_v2	721228	0	GA,G	1	1	53,49,14,11	1	1	0	2	GA,GA	NA	NA	0.085317692572	0	15,16,64,76	1	1	0	310.160118632	1	2	GA,G	G,G	0.5	0.255838579148	0	g.721229delA	0	63,69,79,70	1	1	0	22.3509424234	1	2	GA,GA	GA,G	0.5	0.103980254721	0	NA	NA
chr2_ref_v2	722209	0	T,C	0	0	92,93,0,0	1	1	0	2	T,T	NA	NA	0.0	0	49,78,38,34	1	1	0	313.447090558	1	2	T,C	T,T	0.25	0.0566953436765	0	g.722209T>C	0	180,141,0,0	1	1	0	1.92358887358	0	2	T,T	NA	NA	0.0	0	NA	NA
chr2_ref_v2	722632	0	T,C	1	0	66,63,1,1	1	1	0	2	T,T	NA	NA	0.0153849188395	0	60,58,29,18	1	1	0	33.882819927	1	2	T,T	T,C	0.5	0.178075265913	1	NA	NA	151,135,0,0	1	1	0	0.820297017837	0	2	T,T	NA	NA	0.0	0	NA	NA
chr2_ref_v2	723626	0	C,CA	1	1	3,14,13,19	1	1	0	2	CA,CA	C,CA	0.125	0.0638094651202	0	1,32,9,8	1	1	0	6.97087254899	0	2	C,CA	CA,CA	0.125	0.0455307518896	0	NA	NA	11,59,20,35	1	1	0	5.23349855699	0	2	CA,CA	NA	NA	0.023460332301	0	NA	NA
chr2_ref_v2	727046	0	C,T	1	0	91,79,0,0	1	1	0	2	C,C	NA	NA	0.0	0	89,64,36,44	1	1	0	65.2390189331	1	2	C,T	C,C	0.25	0.137585662953	0	g.727046C>T	0	166,149,0,0	1	1	0	0.438421603078	0	2	C,C	NA	NA	0.0	0	NA	NA
chr2_ref_v2	729135	0	T,TA	1	1	86,91,0,0	1	1	0	2	T,T	NA	NA	0.00535468887378	0	38,32,61,67	1	1	0	333.773872027	1	2	T,TA	TA,TA	0.25	0.205942084922	0	g.729135_729136insA	0	133,153,0,0	1	1	0	0.597770720399	0	2	T,T	NA	NA	0.416512314285	0	NA	NA
chr2_ref_v2	730249	0	CA,C	1	1	55,84,1,2	1	1	0	2	CA,CA	NA	NA	0.108275710662	0	31,35,50,74	1	1	0	324.759081788	1	2	CA,C	C,C	0.25	0.0724510121106	0	g.730250delA	0	111,139,1,11	1	1	0	2.87024566408	0	2	CA,CA	NA	NA	0.415135823939	0	NA	NA
chr2_ref_v2	730295	0	G,A	0	0	73,100,0,0	1	1	0	2	G,G	NA	NA	0.0	0	70,83,16,42	1	1	0	52.5436365379	1	2	G,G	G,A	0.5	0.128617377822	1	NA	NA	152,166,0,0	1	1	0	1.63053649958	0	2	G,G	NA	NA	0.0	0	NA	NA
chr2_ref_v2	732486	0	AT,A	1	1	80,66,1,1	1	1	0	2	AT,AT	NA	NA	2.02020122108	0	34,29,68,51	1	1	0	329.10369985	1	2	AT,A	A,A	0.25	0.0286696983468	0	g.732487delT	0	124,106,4,8	1	1	0	3.72975916684	0	2	AT,AT	NA	NA	1.81335627626	0	NA	NA
chr2_ref_v2	733911	0	G,A	0	0	119,91,0,0	1	1	0	2	G,G	NA	NA	0.0	0	125,112,0,0	1	1	0	0.918309006033	0	2	G,G	NA	NA	0.0	0	NA	NA	97,90,82,85	1	1	0	345.913558688	1	2	G,A	NA	NA	0.113114804438	0	g.733911G>A	0
chr2_ref_v2	734274	0	C,T	0	0	55,59,0,0	1	1	0	2	C,C	NA	NA	0.0	0	77,67,0,0	1	1	0	0.931660579983	0	2	C,C	NA	NA	0.0	0	NA	NA	62,75,55,55	1	1	0	83.5232740494	1	2	C,T	C,C	0.125	0.0318138682452	0	g.734274C>T	0
chr2_ref_v2	734370	0	T,C	0	0	69,65,0,0	1	1	0	2	T,T	NA	NA	0.0	0	81,92,1,0	1	1	0	0.866277173218	0	2	T,T	NA	NA	0.00576370471675	0	NA	NA	73,71,62,51	1	1	0	320.687628836	1	2	T,C	T,T	0.125	0.00888894741725	0	g.734370T>C	0
chr2_ref_v2	736091	0	AT,A,ATT	1	1	65,63,2,0,0,1	1	1	0	2	AT,AT	NA	NA	0.246977424957	0	51,60,0,0,25,22	1	1	0	32.8091582696	1	2	AT,ATT	AT,AT	0.25	1.22840098585	0	g.736091_736092insT	0	81,86,48,62,0,0	1	1	0	78.3105530839	1	2	AT,A	AT,AT	0.25	0.823229034551	0	g.736092delT	0
chr2_ref_v2	736193	0	A,T	0	0	90,68,0,0	1	1	0	2	A,A	NA	NA	0.0	0	118,68,0,0	1	1	0	1.40662140477	0	2	A,A	NA	NA	0.0	0	NA	NA	86,69,93,73	1	1	0	342.561841082	1	2	A,T	NA	NA	0.0685626714373	0	g.736193A>T	0
chr2_ref_v2	736572	0	G,A	0	0	66,85,0,0	1	1	0	2	G,G	NA	NA	0.0	0	69,64,34,31	1	1	0	49.7198346442	1	2	G,A	G,G	0.25	0.20513623456	0	g.736572G>A	0	162,206,0,0	1	1	0	0.407579042335	0	2	G,G	NA	NA	0.0	0	NA	NA
chr2_ref_v2	737279	0	G,A	0	0	83,61,0,0	1	1	0	2	G,G	NA	NA	0.0	0	82,55,39,33	1	1	0	55.0349406851	1	2	G,A	G,G	0.25	0.132489183046	0	g.737279G>A	0	165,152,0,0	1	1	0	1.61488587986	0	2	G,G	NA	NA	0.0	0	NA	NA
chr2_ref_v2	737755	0	CT,C	1	1	77,53,4,1	1	1	0	2	CT,CT	NA	NA	0.250243138025	0	1,3,72,77	1	1	0	336.613740498	1	2	C,C	NA	NA	0.0950900123682	0	g.737756delT,g.737756delT	0,1	124,106,12,10	1	1	0	4.8009318849	0	2	CT,CT	NA	NA	0.564577446186	0	NA	NA
chr2_ref_v2	737936	0	C,CT	1	0	38,42,39,33	1	1	0	2	C,CT	NA	NA	0.105360515658	0	107,72,0,0	1	1	0	308.470540445	1	2	C,C	NA	NA	0.0	0	g.737936_737938T>	1	78,84,77,52	1	1	0	0.753442226949	0	2	C,CT	C,C	0.125	0.0235304974102	0	NA	NA
chr2_ref_v2	738013	0	T,A	0	0	79,86,0,1	1	1	0	2	T,T	NA	NA	0.00604231445596	0	74,72,42,26	1	1	0	56.0761280231	1	2	T,A	T,T	0.25	0.253273292766	0	g.738013T>A	0	147,160,0,0	1	1	0	0.500646953041	0	2	T,T	NA	NA	0.0	0	NA	NA
chr2_ref_v2	738432	0	C,CA	1	1	45,67,1,3	1	1	0	2	C,C	NA	NA	0.0681796136158	0	36,77,22,33	1	1	0	27.3902180905	1	2	C,CA	C,C	0.25	0.055396168413	0	g.738432_738433insA	0	90,146,3,1	1	1	0	0.820152417971	0	2	C,C	NA	NA	0.798588184399	0	NA	NA
chr2_ref_v2	738895	0	AG,A	1	1	60,66,0,0	1	1	0	2	AG,AG	NA	NA	0.00196952654227	0	85,83,1,1	1	1	0	0.549194097675	0	2	AG,AG	NA	NA	0.004401996776	0	NA	NA	81,93,56,78	1	1	0	107.470127331	1	2	AG,A	AG,AG	0.125	0.0250763889046	0	g.738896delG	0
chr2_ref_v2	739193	0	A,G	0	0	70,69,0,0	1	1	0	2	A,A	NA	NA	0.0	0	59,79,19,28	1	1	0	32.5542881708	1	2	A,A	A,G	0.5	0.021506205221	1	NA	NA	146,141,0,0	1	1	0	0.411267595467	0	2	A,A	NA	NA	0.0	0	NA	NA
chr2_ref_v2	739244	0	T,C	0	0	86,73,0,1	1	1	0	2	T,T	NA	NA	0.0062696130136	0	94,100,1,0	1	1	0	1.21681393284	0	2	T,T	NA	NA	0.00514139950042	0	NA	NA	91,91,58,54	1	1	0	90.7399195332	1	2	T,C	T,T	0.25	0.0253178079843	0	g.739244T>C	0
chr2_ref_v2	739251	0	C,A	0	0	89,77,0,0	1	1	0	2	C,C	NA	NA	0.0	0	64,64,31,30	1	1	0	48.2798859373	1	2	C,A	C,C	0.25	0.23033077598	0	g.739251C>A	0	148,131,0,0	1	1	0	0.413867852187	0	2	C,C	NA	NA	0.0	0	NA	NA
chr2_ref_v2	740616	0	A,G	1	0	67,52,0,0	1	1	0	2	A,A	NA	NA	0.0	0	47,46,19,22	1	1	0	28.3693653535	1	2	A,A	A,G	0.5	0.279584862219	1	NA	NA	152,148,0,0	1	1	0	1.5644961986	0	2	A,A	NA	NA	0.0	0	NA	NA
chr2_ref_v2	742005	0	T,C	1	0	96,127,0,0	1	1	0	2	T,T	NA	NA	0.0	0	51,75,25,29	1	1	0	47.6583929227	1	2	T,T	T,C	0.5	0.251314428281	1	NA	NA	139,205,0,0	1	1	0	0.765096608569	0	2	T,T	NA	NA	0.0	0	NA	NA
chr2_ref_v2	743444	0	C,T	0	0	85,92,0,0	1	1	0	2	C,C	NA	NA	0.0	0	97,114,0,0	1	1	0	0.540269347958	0	2	C,C	NA	NA	0.0	0	NA	NA	83,97,92,74	1	1	0	342.957841574	1	2	C,T	NA	NA	0.0809690625337	0	g.743444C>T	0
chr2_ref_v2	744035	0	T,C	1	0	71,62,0,0	1	1	0	2	T,T	NA	NA	0.0	0	42,32,56,57	1	1	0	324.005481474	1	2	T,C	C,C	0.25	0.0875028982578	0	g.744035T>C	0	160,143,0,0	1	1	0	0.417055033353	0	2	T,T	NA	NA	0.0	0	NA	NA
chr2_ref_v2	745756	0	G,A	1	0	63,75,13,17	1	1	0	2	G,G	G,A	0.25	0.41985384556	1	114,106,0,0	1	1	0	9.5805729894	0	2	G,G	NA	NA	0.0	0	NA	NA	158,167,0,0	1	1	0	12.9807668206	1	2	G,G	NA	NA	0.0	0	NA	NA
chr2_ref_v2	746171	0	C,T	0	0	62,48,29,25	1	1	0	2	C,T	C,C	0.25	0.200670695462	0	91,79,0,0	1	1	0	14.9773499798	1	2	C,C	NA	NA	0.0	0	g.746170_746172T>C	1	186,141,0,0	1	1	0	307.956251304	1	2	C,C	NA	NA	0.0	0	g.746170_746172T>C	1
chr2_ref_v2	746325	0	CATCTGCA,C	1	0	0,0,77,88	1	1	0	2	C,C	NA	NA	0.0	0	0,0,119,89	1	1	0	2.97247246251	0	2	C,C	NA	NA	0.0	0	NA	NA	0,0,159,156	1	1	0	1.02250517066	0	2	C,C	NA	NA	0.0	0	NA	NA
chr2_ref_v2	746904	0	A,T	1	0	55,59,39,32	1	1	0	2	A,T	A,A	0.25	0.0373070524128	0	109,134,0,1	1	1	0	307.990431608	1	2	A,A	NA	NA	0.00410678195265	0	g.746903_746905T>A	1	136,162,0,0	1	1	0	308.129546909	1	2	A,A	NA	NA	0.0	0	g.746903_746905T>A	1
chr2_ref_v2	748061	0	A,G	0	0	98,89,1,0	1	1	0	2	A,A	NA	NA	0.00533334597536	0	75,62,35,32	1	1	0	55.8162925392	1	2	A,G	A,A	0.25	0.204462682671	0	g.748061A>G	0	172,178,0,0	1	1	0	1.03378005255	0	2	A,A	NA	NA	0.0	0	NA	NA
chr2_ref_v2	749588	0	A,G	1	0	86,56,0,0	1	1	0	2	A,A	NA	NA	0.0	0	101,80,0,0	1	1	0	0.977114260937	0	2	A,A	NA	NA	0.0	0	NA	NA	91,78,69,59	1	1	0	324.522487455	1	2	A,G	A,A	0.125	0.0265540227226	0	g.749588A>G	0
chr2_ref_v2	750023	0	T,C	0	0	84,88,0,0	1	1	0	2	T,T	NA	NA	0.0	0	80,68,23,32	1	1	0	42.2680933568	1	2	T,T	T,C	0.5	0.108733200136	1	NA	NA	200,161,0,0	1	1	0	2.18244366471	0	2	T,T	NA	NA	0.0	0	NA	NA
chr2_ref_v2	751179	0	CA,C	1	1	9,34,32,8	1	1	0	2	CA,CA	CA,C	0.5	0.10356108661	0	47,74,3,11	1	1	0	17.0084881016	1	2	CA,CA	NA	NA	1.78275084994	0	NA	NA	61,61,53,49	1	1	0	11.5878940233	0	2	CA,CA	NA	NA	0.287096609911	0	NA	NA
chr2_ref_v2	751486	0	G,A	0	0	57,78,0,0	1	1	0	2	G,G	NA	NA	0.0	0	54,51,28,22	1	1	0	37.4423174026	1	2	G,A	G,G	0.25	0.231111720963	0	g.751486G>A	0	77,77,60,71	1	1	0	325.612943394	1	2	G,A	G,G	0.125	0.0895591490684	0	g.751486G>A	0
chr2_ref_v2	754925	0	C,CG	1	1	67,93,0,0	1	1	0	2	C,C	NA	NA	0.000104310062611	0	73,73,29,36	1	1	0	50.0008947843	1	2	C,C	C,CG	0.5	0.291900698563	1	NA	NA	157,163,0,0	1	1	0	2.30261124468	0	2	C,C	NA	NA	0.0001644216585	0	NA	NA
chr2_ref_v2	755713	0	A,AT	1	1	68,91,0,0	1	1	0	2	A,A	NA	NA	0.00130274101328	0	103,115,0,0	1	1	0	1.00272562521	0	2	A,A	NA	NA	0.00379568223093	0	NA	NA	68,84,54,72	1	1	0	326.697273292	1	2	A,AT	A,A	0.125	0.10113760035	0	g.755713_755714insT	0
chr2_ref_v2	756311	0	A,G	1	0	83,88,1,1	1	1	0	2	A,A	NA	NA	0.0116280379951	0	37,37,61,62	1	1	0	330.861332172	1	2	A,G	G,G	0.25	0.00270636159774	0	g.756311A>G	0	142,156,0,0	1	1	0	0.633217469362	0	2	A,A	NA	NA	0.0	0	NA	NA
chr2_ref_v2	757125	0	AAT,A	1	1	24,26,28,28	1	1	0	2	AAT,A	NA	NA	0.0792342770274	0	58,51,7,8	1	1	0	12.7485661023	1	2	AAT,AAT	AAT,A	0.25	0.214690555457	0	g.757125_757128>AT	1	38,53,55,51	1	1	0	0.61820162763	0	2	AAT,A	NA	NA	0.0849537551518	0	NA	NA
chr2_ref_v2	758320	0	G,A	1	0	98,83,0,0	1	1	0	2	G,G	NA	NA	0.0	0	55,27,78,71	1	1	0	342.858789112	1	2	G,A	A,A	0.25	0.0864014349152	0	g.758320G>A	0	157,148,0,0	1	1	0	0.728736453737	0	2	G,G	NA	NA	0.0	0	NA	NA
chr2_ref_v2	760633	0	A,G	0	0	80,74,0,0	1	1	0	2	A,A	NA	NA	0.0	0	85,96,1,0	1	1	0	0.954356510828	0	2	A,A	NA	NA	0.00550965581097	0	NA	NA	83,74,84,65	1	1	0	334.519935958	1	2	A,G	NA	NA	0.0522994994028	0	g.760633A>G	0
chr2_ref_v2	761789	0	C,T	0	0	94,75,0,0	1	1	0	2	C,C	NA	NA	0.0	0	63,65,51,30	1	1	0	315.928041102	1	2	C,T	C,C	0.25	0.0532445145188	0	g.761789C>T	0	177,164,1,0	1	1	0	1.00184549363	0	2	C,C	NA	NA	0.00292825977909	0	NA	NA
chr2_ref_v2	762363	0	G,A	0	0	49,104,0,0	1	1	0	2	G,G	NA	NA	0.0	0	78,135,0,0	1	1	0	1.07391028962	0	2	G,G	NA	NA	0.0	0	NA	NA	74,140,61,132	1	1	0	361.173211769	1	2	G,A	NA	NA	0.103285826117	0	g.762363G>A	0
chr2_ref_v2	762441	0	G,GAACAAGATGAAGAAAATA	0	0	0,0,19,11	1	1	0	2	GAACAAGATGAAGAAAATA,GAACAAGATGAAGAAAATA	NA	NA	0.0	0	1,3,21,26	1	1	0	1.68476510631	0	2	GAACAAGATGAAGAAAATA,GAACAAGATGAAGAAAATA	G,GAACAAGATGAAGAAAATA	0.125	0.244196960512	0	NA	NA	0,2,25,43	1	1	0	4.7814185134	0	2	GAACAAGATGAAGAAAATA,GAACAAGATGAAGAAAATA	G,GAACAAGATGAAGAAAATA	0.125	0.412845215406	0	NA	NA
chr2_ref_v2	766413	0	C,T	1	0	74,73,0,0	1	1	0	2	C,C	NA	NA	0.0	0	106,96,0,0	1	1	0	0.544381292048	0	2	C,C	NA	NA	0.0	0	NA	NA	93,80,84,72	1	1	0	334.852861579	1	2	C,T	NA	NA	0.103435587248	0	g.766413C>T	0
chr2_ref_v2	766911	0	G,A	1	0	76,82,0,0	1	1	0	2	G,G	NA	NA	0.0	0	71,63,26,34	1	1	0	46.5321506242	1	2	G,A	G,G	0.25	0.292669613963	0	g.766911G>A	0	142,123,0,0	1	1	0	1.39798062422	0	2	G,G	NA	NA	0.0	0	NA	NA
chr2_ref_v2	767374	0	T,C	0	0	74,72,0,0	1	1	0	2	T,T	NA	NA	0.0	0	61,59,24,28	1	1	0	38.426577498	1	2	T,T	T,C	0.5	0.262364264467	1	NA	NA	187,145,0,0	1	1	0	1.67023739007	0	2	T,T	NA	NA	0.0	0	NA	NA
chr2_ref_v2	767508	0	GA,G	1	1	68,67,0,0	1	1	0	2	GA,GA	NA	NA	0.000243829340912	0	29,34,64,62	1	1	0	329.588659832	1	2	GA,G	G,G	0.25	0.181099081792	0	g.767509delA	0	133,155,0,0	1	1	0	1.0732832934	0	2	GA,GA	NA	NA	0.000502954337323	0	NA	NA
chr2_ref_v2	767759	0	GA,G	1	1	35,56,7,5	1	1	0	2	GA,GA	NA	NA	0.307785587206	0	15,18,42,41	1	1	0	34.6198066088	1	2	GA,G	G,G	0.25	0.169224553005	0	g.767760delA	0	20,13,124,86	1	1	0	320.807656229	1	2	G,G	GA,G	0.25	0.135707747621	0	g.767760delA,g.767760delA	0,1
chr2_ref_v2	768482	0	A,G	0	0	74,104,0,0	1	1	0	2	A,A	NA	NA	0.0	0	98,106,0,0	1	1	0	1.48207589708	0	2	A,A	NA	NA	0.0	0	NA	NA	72,91,48,74	1	1	0	327.143080186	1	2	A,G	A,A	0.125	0.0384147277926	0	g.768482A>G	0
chr2_ref_v2	770483	0	G,GA	1	1	52,90,0,2	1	1	0	2	G,G	NA	NA	0.456830645142	0	55,73,20,26	1	1	0	26.5276341223	1	2	G,G	G,GA	0.5	0.119575256986	1	NA	NA	108,163,4,2	1	1	0	0.924845865388	0	2	G,G	NA	NA	0.531410092145	0	NA	NA
chr2_ref_v2	770657	0	AT,A	1	1	79,53,2,1	1	1	0	2	AT,AT	NA	NA	0.776336233921	0	107,76,1,2	1	1	0	0.493507992635	0	2	AT,AT	NA	NA	1.93568538688	0	NA	NA	93,63,86,45	1	1	0	95.7854005735	1	2	AT,A	AT,AT	0.25	0.00174481175752	0	g.770658delT	0
chr2_ref_v2	773118	0	G,A	0	0	78,63,0,0	1	1	0	2	G,G	NA	NA	0.0	0	31,32,69,59	1	1	0	331.27608684	1	2	G,A	A,A	0.25	0.198069913762	0	g.773118G>A	0	135,155,0,0	1	1	0	2.84860273818	0	2	G,G	NA	NA	0.0	0	NA	NA
chr2_ref_v2	773224	0	C,A	0	0	83,61,0,0	1	1	0	2	C,C	NA	NA	0.0	0	113,89,0,1	1	1	0	0.468499820382	0	2	C,C	NA	NA	0.00493828164058	0	NA	NA	90,73,67,57	1	1	0	323.732925155	1	2	C,A	C,C	0.125	0.0221542069208	0	g.773224C>A	0
chr2_ref_v2	773668	0	CA,C	1	1	32,67,4,3	1	1	0	2	CA,CA	NA	NA	0.358643698918	0	15,24,33,51	1	1	0	311.434352221	1	2	CA,C	C,C	0.25	0.168693585492	0	g.773669delA	0	83,127,3,13	1	1	0	1.95584639551	0	2	CA,CA	NA	NA	0.792059399099	0	NA	NA
chr2_ref_v2	773766	0	AT,A	1	1	80,58,3,1	1	1	0	2	AT,AT	NA	NA	1.27070110396	0	66,42,32,22	1	1	0	30.7604358124	1	2	AT,AT	AT,A	0.5	0.146118107708	0	NA	NA	116,100,5,7	1	1	0	2.9132744518	0	2	AT,AT	NA	NA	1.75055537502	0	NA	NA
chr2_ref_v2	773946	0	G,A	1	0	85,101,0,0	1	1	0	2	G,G	NA	NA	0.0	0	36,36,68,82	1	1	0	345.523555993	1	2	G,A	A,A	0.25	0.223143551314	0	g.773946G>A	0	138,157,0,0	1	1	0	0.459708922192	0	2	G,G	NA	NA	0.0	0	NA	NA
chr2_ref_v2	774634	0	CAAA,C,CA,CAA	1	1	19,27,0,0,0,1,2,1	1	1	0	2	CAAA,CAAA	NA	NA	1.99289026172	0	8,4,22,9,13,8,0,1	1	1	0	24.3342818327	1	2	CAAA,CA	C,CA	0.5	2.047990899	0	g.774635_774636delAA	0	45,23,2,1,10,2,16,10	1	1	0	7.09385939168	0	2	CAAA,CAAA	CAAA,CAA	0.5	1.95414468304	0	NA	NA
chr2_ref_v2	774926	0	G,A	0	0	87,77,0,0	1	1	0	2	G,G	NA	NA	0.0	0	58,69,24,33	1	1	0	45.5491890086	1	2	G,A	G,G	0.25	0.290310194858	0	g.774926G>A	0	144,142,0,0	1	1	0	0.714906908907	0	2	G,G	NA	NA	0.0	0	NA	NA
chr2_ref_v2	774964	0	T,C	0	0	73,76,0,1	1	1	0	2	T,T	NA	NA	0.0066889881508	0	32,33,57,64	1	1	0	329.075601736	1	2	T,C	C,C	0.25	0.110577651935	0	g.774964T>C	0	143,145,0,0	1	1	0	0.530473676613	0	2	T,T	NA	NA	0.0	0	NA	NA
chr2_ref_v2	775649	0	T,C	0	0	51,83,1,0	1	1	0	2	T,T	NA	NA	0.00743497848752	0	67,51,30,24	1	1	0	39.7268489647	1	2	T,C	T,T	0.25	0.270874954135	0	g.775649T>C	0	127,157,0,0	1	1	0	2.07802973041	0	2	T,T	NA	NA	0.0	0	NA	NA
chr2_ref_v2	776646	0	G,A	1	0	75,55,0,0	1	1	0	2	G,G	NA	NA	0.0	0	74,90,37,33	1	1	0	47.7907329746	1	2	G,G	G,A	0.5	0.247241102893	1	NA	NA	142,155,0,0	1	1	0	3.50477612668	0	2	G,G	NA	NA	0.0	0	NA	NA
chr2_ref_v2	777871	0	ATTT,A,ATT	1	1	17,6,0,4,25,5	1	1	0	2	ATTT,ATT	ATTT,A	0.125	0.451901738493	0	26,21,24,27,5,0	1	1	0	23.86299434	1	2	ATTT,A	NA	NA	1.69416194138	0	g.777871_777875TT>	0	2,3,55,54,27,36	1	1	0	312.500640362	1	2	A,ATT	A,A	0.25	0.432067196337	0	g.777872_777874delTTT	0
chr2_ref_v2	778021	0	C,T	0	0	94,61,0,0	1	1	0	2	C,C	NA	NA	0.0	0	104,82,0,0	1	1	0	0.986282743898	0	2	C,C	NA	NA	0.0	0	NA	NA	92,78,76,77	1	1	0	334.443426612	1	2	C,T	NA	NA	0.105360515658	0	g.778021C>T	0
chr2_ref_v2	778356	0	AT,A	1	1	102,85,1,0	1	1	0	2	AT,AT	NA	NA	0.00508951663445	0	87,75,35,36	1	1	0	56.8063792294	1	2	AT,AT	AT,A	0.5	0.270294153038	1	NA	NA	167,147,0,0	1	1	0	0.583934383691	0	2	AT,AT	NA	NA	0.000502954337323	0	NA	NA
chr2_ref_v2	778788	0	A,C	0	0	88,110,0,0	1	1	0	2	A,A	NA	NA	0.0	0	124,126,0,0	1	1	0	1.26492467643	0	2	A,A	NA	NA	0.0	0	NA	NA	73,95,75,79	1	1	0	339.678761014	1	2	A,C	NA	NA	0.0870113769896	0	g.778788A>C	0
chr2_ref_v2	779736	0	G,A	0	0	72,56,0,0	1	1	0	2	G,G	NA	NA	0.0	0	100,101,0,0	1	1	0	1.45555552237	0	2	G,G	NA	NA	0.0	0	NA	NA	82,79,67,60	1	1	0	100.401366833	1	2	G,A	G,G	0.125	0.014097149755	0	g.779736G>A	0
chr2_ref_v2	780411	0	G,A	1	0	43,29,1,0	1	1	0	2	G,G	NA	NA	0.0137933221323	0	46,32,8,6	1	1	0	5.34732502984	0	2	G,G	G,A	0.25	0.228258651981	0	NA	NA	144,158,0,1	1	1	0	5.18383428135	0	2	G,G	NA	NA	0.0033057881345	0	NA	NA
chr2_ref_v2	780855	0	G,A	1	0	107,105,1,1	1	1	0	2	G,G	NA	NA	0.00938974034984	0	82,88,34,40	1	1	0	62.4068597002	1	2	G,G	G,A	0.5	0.266878944822	1	NA	NA	191,211,0,0	1	1	0	1.11926515106	0	2	G,G	NA	NA	0.0	0	NA	NA
chr2_ref_v2	784678	0	CTTT,C,CTT	1	1	28,23,0,1,16,16	1	1	0	2	CTTT,CTTT	CTTT,CTT	0.25	0.176689690084	0	23,26,0,1,17,19	1	1	0	0.64830090368	0	2	CTTT,CTTT	CTTT,CTT	0.25	0.0559020272339	0	NA	NA	47,46,39,45,15,11	1	1	0	54.7004878217	1	2	CTTT,C	CTTT,CTTT	0.125	1.2706399363	1	g.784679_784681delTTT	0
chr2_ref_v2	784782	0	C,T	1	0	77,74,0,0	1	1	0	2	C,C	NA	NA	0.0	0	61,51,32,18	1	1	0	41.043719019	1	2	C,C	C,T	0.5	0.292136422801	1	NA	NA	139,126,0,0	1	1	0	0.49339513054	0	2	C,C	NA	NA	0.0	0	NA	NA
chr2_ref_v2	784789	0	GA,G,GAA	1	1	38,57,2,4,0,5	1	1	0	2	GA,GA	NA	NA	1.1508767729	0	6,5,31,42,12,14	1	1	0	310.289151742	1	2	G,GAA	G,G	0.5	0.582917116152	0	g.784790delA,g.784789_784790insA	0,0	72,98,19,16,5,6	1	1	0	7.74646289752	0	2	GA,GA	NA	NA	1.06863814371	0	NA	NA
chr2_ref_v2	786139	0	TA,T	1	1	90,88,0,0	1	1	0	2	TA,TA	NA	NA	0.00196952654227	0	68,69,34,35	1	1	0	56.6285482839	1	2	TA,T	TA,TA	0.25	0.193393663595	0	g.786140delA	0	123,128,0,0	1	1	0	0.499977734695	0	2	TA,TA	NA	NA	0.00712453697642	0	NA	NA
chr2_ref_v2	787336	0	G,C	1	0	82,94,0,0	1	1	0	2	G,G	NA	NA	0.0	0	75,101,0,0	1	1	0	0.79943139294	0	2	G,G	NA	NA	0.0	0	NA	NA	62,88,59,96	1	1	0	342.989344086	1	2	G,C	NA	NA	0.032789822823	0	g.787336G>C	0
chr2_ref_v2	787505	0	A,G	1	0	96,73,0,0	1	1	0	2	A,A	NA	NA	0.0	0	78,48,30,34	1	1	0	52.1020817202	1	2	A,G	A,A	0.25	0.166573199826	0	g.787505A>G	0	175,122,0,0	1	1	0	0.613747652283	0	2	A,A	NA	NA	0.0	0	NA	NA
chr2_ref_v2	787921	0	CT,C	1	1	46,60,35,31	1	1	0	2	CT,C	CT,CT	0.25	0.0364731943731	0	101,129,0,0	1	1	0	307.926256707	1	2	CT,CT	NA	NA	0.000873326686096	0	g.787921_787923>T	1	158,169,0,0	1	1	0	308.219608376	1	2	CT,CT	NA	NA	0.000502954337323	0	g.787921_787923>T	1
chr2_ref_v2	787960	0	G,A	0	0	48,49,48,49	1	1	0	2	G,A	NA	NA	0.0	0	119,144,0,0	1	1	0	308.806347482	1	2	G,G	NA	NA	0.0	0	g.787959_787961A>G	1	101,86,80,94	1	1	0	1.06537744327	0	2	G,A	NA	NA	0.0720533176401	0	NA	NA
chr2_ref_v2	792137	0	G,A	0	0	110,93,0,0	1	1	0	2	G,G	NA	NA	0.0	0	91,47,37,33	1	1	0	313.194818502	1	2	G,A	G,G	0.25	0.167932819342	0	g.792137G>A	0	174,146,0,0	1	1	0	0.400862347631	0	2	G,G	NA	NA	0.0	0	NA	NA
chr2_ref_v2	795707	0	C,T	1	0	96,116,0,0	1	1	0	2	C,C	NA	NA	0.0	0	119,145,0,0	1	1	0	0.398174544894	0	2	C,C	NA	NA	0.0	0	NA	NA	86,124,78,91	1	1	0	345.956488474	1	2	C,T	C,C	0.125	0.0341056124865	0	g.795707C>T	0
chr2_ref_v2	796510	0	CT,C	1	1	52,56,6,8	1	1	0	2	CT,CT	NA	NA	0.324906627986	0	45,49,27,44	1	1	0	17.8819701709	1	2	CT,CT	CT,C	0.5	0.0468007117036	0	NA	NA	14,16,100,117	1	1	0	321.576840884	1	2	C,C	CT,C	0.25	0.00760774499338	0	g.796511delT,g.796511delT	0,1
chr2_ref_v2	796586	0	TA,T	1	1	42,49,3,8	1	1	0	2	TA,TA	NA	NA	0.394796964196	0	63,83,6,3	1	1	0	1.2094924703	0	2	TA,TA	NA	NA	1.66026750801	0	NA	NA	112,99,14,15	1	1	0	1.92090444436	0	2	TA,TA	NA	NA	1.32632006984	0	NA	NA
chr2_ref_v2	797033	0	T,C	0	0	65,83,0,0	1	1	0	2	T,T	NA	NA	0.0	0	62,74,25,37	1	1	0	47.8991021467	1	2	T,C	T,T	0.25	0.274694876925	0	g.797033T>C	0	148,162,0,0	1	1	0	1.02104041016	0	2	T,T	NA	NA	0.0	0	NA	NA
chr2_ref_v2	798653	0	G,A	0	0	72,75,10,12	1	1	0	2	G,G	G,A	0.25	0.0465200156349	1	95,101,0,0	1	1	0	5.14421849082	0	2	G,G	NA	NA	0.0	0	NA	NA	141,170,0,0	1	1	0	8.8477058438	0	2	G,G	NA	NA	0.0	0	NA	NA
chr2_ref_v2	798974	0	GA,G	1	1	64,60,0,0	1	1	0	2	GA,GA	NA	NA	0.00639895058375	0	48,58,21,27	1	1	0	34.0782687129	1	2	GA,GA	GA,G	0.5	0.229468258927	1	NA	NA	131,126,0,0	1	1	0	0.415308031048	0	2	GA,GA	NA	NA	1.17430155611	0	NA	NA
chr2_ref_v2	799120	0	G,A	0	0	89,82,0,0	1	1	0	2	G,G	NA	NA	0.0	0	95,85,0,0	1	1	0	0.407630770433	0	2	G,G	NA	NA	0.0	0	NA	NA	85,74,68,67	1	1	0	329.671791944	1	2	G,A	G,G	0.125	0.0876850044991	0	g.799120G>A	0
chr2_ref_v2	799620	0	GA,G	1	1	69,77,0,0	1	1	0	2	GA,GA	NA	NA	0.000638376816064	0	98,126,0,0	1	1	0	0.797986767982	0	2	GA,GA	NA	NA	0.00248112113215	0	NA	NA	78,87,77,83	1	1	0	336.594174709	1	2	GA,G	NA	NA	0.0341194332847	0	g.799621delA	0
chr2_ref_v2	800738	0	A,G	1	0	67,84,1,0	1	1	0	2	A,A	NA	NA	0.00660068403135	0	126,135,2,1	1	1	0	0.892010642206	0	2	A,A	NA	NA	0.416893803932	0	NA	NA	111,99,89,90	1	1	0	342.432857449	1	2	A,G	A,A	0.125	0.0915927034042	0	g.800738A>G	0
chr2_ref_v2	801026	0	T,C	1	0	92,81,0,0	1	1	0	2	T,T	NA	NA	0.0	0	114,99,1,0	1	1	0	0.373311982854	0	2	T,T	NA	NA	0.00468384931243	0	NA	NA	93,92,87,72	1	1	0	338.681810407	1	2	T,C	T,T	0.125	0.0998628054228	0	g.801026T>C	0
chr2_ref_v2	802412	0	T,C	0	0	49,57,32,39	1	1	0	2	T,C	T,T	0.25	0.110066406695	0	99,116,0,0	1	1	0	307.936070757	1	2	T,T	NA	NA	0.0	0	g.802411_802413C>T	1	144,190,0,0	1	1	0	308.419695458	1	2	T,T	NA	NA	0.0	0	g.802411_802413C>T	1
chr2_ref_v2	803701	0	G,A	0	0	64,78,0,0	1	1	0	2	G,G	NA	NA	0.0	0	73,53,40,25	1	1	0	52.2433573656	1	2	G,A	G,G	0.25	0.15106901329	0	g.803701G>A	0	151,156,0,0	1	1	0	1.09490961175	0	2	G,G	NA	NA	0.0	0	NA	NA
chr2_ref_v2	804239	0	CG,C	1	1	71,92,0,0	1	1	0	2	CG,CG	NA	NA	0.000115658350939	0	82,60,33,33	1	1	0	51.3789207149	1	2	CG,C	CG,CG	0.25	0.256241085561	0	g.804240delG	0	154,172,0,0	1	1	0	1.0101951389	0	2	CG,CG	NA	NA	0.000167126711524	0	NA	NA
chr2_ref_v2	809433	0	GAAAA,G,GAA	1	1	0,0,0,1,0,4	1	0	1	2	NA	NA	NA	NA	0	4,11,0,0,0,1	1	0	1	5.21779344274	0	2	NA	NA	NA	NA	0	NA	NA	0,0,0,5,0,3	1	0	1	2.0413017432	0	2	NA	NA	NA	NA	0	NA	NA
chr2_ref_v2	809449	0	CTTT,C	1	1	0,13,0,1	1	0	1	2	NA	NA	NA	NA	0	3,22,0,0	1	1	1	0.761590436788	0	2	CTTT,CTTT	NA	NA	0.0	0	NA	NA	0,6,0,5	1	0	1	3.40003635839	0	2	NA	NA	NA	NA	0	NA	NA
chr3_ref_v2	1080	1	A,C	1	0	0,0,0,0	0	0	1	2	NA	NA	NA	NA	0	0,0,0,0	0	0	1	0.0	0	2	NA	NA	NA	NA	0	NA	NA	0,0,0,0	0	0	1	0.0	0	2	NA	NA	NA	NA	0	NA	NA
chr3_ref_v2	1081	1	T,G	1	0	0,0,0,0	0	0	1	2	NA	NA	NA	NA	0	0,0,0,0	0	0	1	0.0	0	2	NA	NA	NA	NA	0	NA	NA	0,0,0,0	0	0	1	0.0	0	2	NA	NA	NA	NA	0	NA	NA
chr3_ref_v2	1083	1	C,A	0	0	0,0,0,0	0	0	1	2	NA	NA	NA	NA	0	0,0,0,0	0	0	1	0.0	0	2	NA	NA	NA	NA	0	NA	NA	0,0,1,0	0	0	1	0.0	0	2	NA	NA	NA	NA	0	NA	NA
chr3_ref_v2	1091	1	C,CTTTG	1	0	0,0,0,0	0	0	1	2	NA	NA	NA	NA	0	0,0,0,0	0	0	1	0.0	0	2	NA	NA	NA	NA	0	NA	NA	0,0,1,0	0	0	1	0.0	0	2	NA	NA	NA	NA	0	NA	NA
chr3_ref_v2	1094	1	T,TA	0	0	0,0,0,0	0	0	1	2	NA	NA	NA	NA	0	0,0,0,0	0	0	1	0.0	0	2	NA	NA	NA	NA	0	NA	NA	0,0,1,0	0	0	1	0.0	0	2	NA	NA	NA	NA	0	NA	NA
chr3_ref_v2	1095	1	C,G	0	0	0,0,0,0	0	0	1	2	NA	NA	NA	NA	0	0,0,0,0	0	0	1	0.0	0	2	NA	NA	NA	NA	0	NA	NA	0,0,2,0	0	0	1	0.0	0	2	NA	NA	NA	NA	0	NA	NA
chr3_ref_v2	1097	0	ATTGC,A	0	0	0,0,0,0	0	0	1	2	NA	NA	NA	NA	0	0,0,0,0	0	0	1	0.0	0	2	NA	NA	NA	NA	0	NA	NA	0,0,2,0	0	0	1	0.0	0	2	NA	NA	NA	NA	0	NA	NA
chr3_ref_v2	1105	0	T,TGAG	0	0	0,0,0,0	0	0	1	2	NA	NA	NA	NA	0	0,0,0,0	0	0	1	0.0	0	2	NA	NA	NA	NA	0	NA	NA	0,0,2,0	0	0	1	0.0	0	2	NA	NA	NA	NA	0	NA	NA
chr3_ref_v2	1106	0	CTAT,C	1	1	0,0,0,0	0	0	1	2	NA	NA	NA	NA	0	0,0,0,0	0	0	1	0.0	0	2	NA	NA	NA	NA	0	NA	NA	0,0,3,0	0	0	1	0.0	0	2	NA	NA	NA	NA	0	NA	NA
chr3_ref_v2	1112	0	C,T	1	0	0,0,0,0	0	0	1	2	NA	NA	NA	NA	0	0,0,0,0	0	0	1	0.0	0	2	NA	NA	NA	NA	0	NA	NA	0,0,3,0	0	0	1	0.0	0	2	NA	NA	NA	NA	0	NA	NA
chr3_ref_v2	1203	1	G,GTTTAGACAAAGAAAAC	1	0	0,0,24,0	0	1	1	2	NA	NA	NA	NA	0	0,0,7,0	0	0	1	0.0	0	2	NA	NA	NA	NA	0	NA	NA	0,0,30,0	0	1	1	0.0	0	2	NA	NA	NA	NA	0	NA	NA
chr3_ref_v2	1223	1	A,T	0	0	0,0,49,0	0	1	1	2	NA	NA	NA	NA	0	0,0,22,0	0	1	1	0.0	0	2	NA	NA	NA	NA	0	NA	NA	0,0,69,0	0	1	1	0.0	0	2	NA	NA	NA	NA	0	NA	NA
chr3_ref_v2	1240	1	A,G	0	0	0,0,60,0	0	1	1	2	NA	NA	NA	NA	0	0,0,38,0	0	1	1	0.0	0	2	NA	NA	NA	NA	0	NA	NA	0,0,87,0	0	1	1	0.0	0	2	NA	NA	NA	NA	0	NA	NA
chr3_ref_v2	1243	1	C,CCATAGTTTCTATGTGCAAAAGCATTACCTATGTAATTCTTACA	0	0	0,0,65,0	0	1	1	2	NA	NA	NA	NA	0	0,0,39,0	0	1	1	0.0	0	2	NA	NA	NA	NA	0	NA	NA	0,0,85,0	0	1	1	0.0	0	2	NA	NA	NA	NA	0	NA	NA
chr3_ref_v2	1321	1	A,G	0	0	98,26,0,0	1	1	0	2	NA	NA	NA	NA	0	80,15,58,7	1	1	0	78.5874693392	1	2	NA	NA	NA	NA	0	NA	NA	185,49,0,0	1	1	0	0.387643810628	0	2	NA	NA	NA	NA	0	NA	NA
chr3_ref_v2	1410	1	A,G	1	0	85,63,9,9	1	1	0	2	NA	NA	NA	NA	0	138,92,1,0	1	1	0	4.60225205333	0	2	NA	NA	NA	NA	0	NA	NA	212,163,0,0	1	1	0	8.16938566618	0	2	NA	NA	NA	NA	0	NA	NA
chr3_ref_v2	1796	1	CA,C	1	1	44,52,1,2	1	1	0	2	NA	NA	NA	NA	0	93,84,2,2	1	1	0	1.44609425749	0	2	NA	NA	NA	NA	0	NA	NA	73,63,73,55	1	1	0	89.4635724599	1	2	NA	NA	NA	NA	0	NA	NA
chr3_ref_v2	2611	1	A,G	1	0	78,90,0,0	1	1	0	2	NA	NA	NA	NA	0	56,70,30,24	1	1	0	42.4910608557	1	2	NA	NA	NA	NA	0	NA	NA	143,154,0,0	1	1	0	0.545382350773	0	2	NA	NA	NA	NA	0	NA	NA
chr3_ref_v2	2801	1	TC,T	0	0	67,71,0,0	1	1	0	2	NA	NA	NA	NA	0	66,56,29,27	1	1	0	40.7029570486	1	2	NA	NA	NA	NA	0	NA	NA	129,163,0,0	1	1	0	1.13450678197	0	2	NA	NA	NA	NA	0	NA	NA
chr3_ref_v2	3512	1	TG,T	1	1	94,75,1,0	1	1	0	2	NA	NA	NA	NA	0	118,99,0,0	1	1	0	0.515109698608	0	2	NA	NA	NA	NA	0	NA	NA	103,75,78,70	1	1	0	333.730165329	1	2	NA	NA	NA	NA	0	NA	NA
chr3_ref_v2	4025	1	G,A	0	0	0,0,109,106	1	1	0	2	NA	NA	NA	NA	0	0,0,151,129	1	1	0	0.823535343526	0	2	NA	NA	NA	NA	0	NA	NA	0,0,179,182	1	1	0	0.478969123682	0	2	NA	NA	NA	NA	0	NA	NA
chr3_ref_v2	4124	1	A,G	0	0	91,97,0,0	1	1	0	2	NA	NA	NA	NA	0	86,85,55,35	1	1	0	79.1869360666	1	2	NA	NA	NA	NA	0	NA	NA	195,170,0,0	1	1	0	1.5332653264	0	2	NA	NA	NA	NA	0	NA	NA
chr3_ref_v2	4125	1	AT,A	1	1	65,89,1,3	1	1	0	2	NA	NA	NA	NA	0	49,36,72,77	1	1	0	330.321861947	1	2	NA	NA	NA	NA	0	NA	NA	147,139,15,6	1	1	0	8.78401204026	0	2	NA	NA	NA	NA	0	NA	NA
chr3_ref_v2	4521	0	G,A	0	0	0,0,0,0	0	0	1	2	NA	NA	NA	NA	0	0,0,0,0	0	0	1	0.0	0	2	NA	NA	NA	NA	0	NA	NA	0,0,0,2	0	0	1	0.0	0	2	NA	NA	NA	NA	0	NA	NA
chr3_ref_v2	4586	0	C,CAATATTCTTATATTGAACACATTTTTCTCGCATAAATTTAAT	0	0	0,0,0,0	0	0	1	2	NA	NA	NA	NA	0	0,0,0,0	0	0	1	0.0	0	2	NA	NA	NA	NA	0	NA	NA	0,0,0,2	0	0	1	0.0	0	2	NA	NA	NA	NA	0	NA	NA
chr3_ref_v2	5255	0	C,CAACAATCCTAGGAGTTCCA	0	0	0,0,0,0	0	0	1	2	NA	NA	NA	NA	0	0,0,0,0	0	0	1	0.0	0	2	NA	NA	NA	NA	0	NA	NA	0,0,1,2	1	0	1	0.0	0	2	NA	NA	NA	NA	0	NA	NA
chr3_ref_v2	5275	0	C,T	1	0	0,0,0,0	0	0	1	2	NA	NA	NA	NA	0	0,0,0,0	0	0	1	0.0	0	2	NA	NA	NA	NA	0	NA	NA	0,1,1,1	1	0	1	0.0	0	2	NA	NA	NA	NA	0	NA	NA
chr3_ref_v2	5286	0	C,T	1	0	0,0,0,0	0	0	1	2	NA	NA	NA	NA	0	0,0,0,0	0	0	1	0.0	0	2	NA	NA	NA	NA	0	NA	NA	0,1,1,1	1	0	1	0.0	0	2	NA	NA	NA	NA	0	NA	NA
chr3_ref_v2	6097	0	GTGACGTTGAGTTTTTAC,G	0	0	0,0,6,0	0	0	1	2	NA	NA	NA	NA	0	0,0,0,9	0	0	1	0.0	0	2	NA	NA	NA	NA	0	NA	NA	0,0,5,8	1	0	1	0.0	0	2	NA	NA	NA	NA	0	NA	NA
chr3_ref_v2	6389	0	A,G	1	0	0,0,0,2	0	0	1	2	NA	NA	NA	NA	0	0,0,0,0	0	0	1	0.0	0	2	NA	NA	NA	NA	0	NA	NA	0,0,0,1	0	0	1	0.0	0	2	NA	NA	NA	NA	0	NA	NA
chr3_ref_v2	16154	0	C,T	1	0	97,92,0,0	1	1	0	2	C,C	NA	NA	0.0	0	66,94,36,41	1	1	0	63.8346431896	1	2	C,T	C,C	0.25	0.220542769614	0	g.16154C>T	0	174,183,0,0	1	1	0	0.756754650132	0	2	C,C	NA	NA	0.0	0	NA	NA
chr3_ref_v2	17879	0	C,T	0	0	100,77,0,0	1	1	0	2	C,C	NA	NA	0.0	0	104,102,0,0	1	1	0	1.35383376271	0	2	C,C	NA	NA	0.0	0	NA	NA	107,77,74,75	1	1	0	334.314686975	1	2	C,T	C,C	0.125	0.0403249766174	0	g.17879C>T	0
chr3_ref_v2	18433	0	GT,G,GTT	1	1	89,117,4,2,0,0	1	1	0	2	GT,GT	NA	NA	1.79296755559	0	62,75,1,1,28,39	1	1	0	59.7663948161	1	2	GTT,GTT	GT,GTT	0.125	2.01228206536	1	g.18433_18434insT,g.18433_18434insT	0,1	63,97,63,78,0,2	1	1	0	322.305514506	1	2	GT,G	GT,GT	0.25	0.862325031078	0	g.18434delT	0
chr3_ref_v2	20901	0	A,G	0	0	87,103,0,0	1	1	0	2	A,A	NA	NA	0.0	0	88,102,45,43	1	1	0	71.1696377113	1	2	A,G	A,A	0.25	0.258861633916	1	g.20901A>G	0	155,212,0,0	1	1	0	1.03647166225	0	2	A,A	NA	NA	0.0	0	NA	NA
chr3_ref_v2	23042	0	A,G	0	0	98,95,0,0	1	1	0	2	A,A	NA	NA	0.0	0	84,93,41,33	1	1	0	59.7279499621	1	2	A,A	A,G	0.5	0.226527649298	1	NA	NA	173,184,0,1	1	1	0	0.664701001792	0	2	A,A	NA	NA	0.00279720462106	0	NA	NA
chr3_ref_v2	23810	0	AT,A	1	1	63,78,0,0	1	1	0	2	AT,AT	NA	NA	1.98535448975	0	80,77,1,0	1	1	0	1.13979411968	0	2	AT,AT	NA	NA	2.78256005964	0	NA	NA	112,126,10,16	1	1	0	11.1565855275	1	2	AT,AT	NA	NA	1.07435775277	0	NA	NA
chr3_ref_v2	23877	0	C,T	0	0	75,65,0,0	1	1	0	2	C,C	NA	NA	0.0	0	72,56,33,19	1	1	0	39.6400023729	1	2	C,C	C,T	0.5	0.19782574333	1	NA	NA	156,112,0,0	1	1	0	1.1580198468	0	2	C,C	NA	NA	0.0	0	NA	NA
chr3_ref_v2	25438	0	G,A	0	0	47,43,51,37	1	1	0	2	G,A	NA	NA	0.0224728558521	0	129,104,0,0	1	1	0	308.505998746	1	2	G,G	NA	NA	0.0	0	g.25437_25439A>G	1	86,85,97,82	1	1	0	0.918525976448	0	2	G,A	NA	NA	0.0457222493381	0	NA	NA
chr3_ref_v2	26194	0	G,A	0	0	72,85,0,0	1	1	0	2	G,G	NA	NA	0.0	0	109,90,0,0	1	1	0	2.22747145466	0	2	G,G	NA	NA	0.0	0	NA	NA	71,80,83,75	1	1	0	338.248807468	1	2	G,A	NA	NA	0.045315196212	0	g.26194G>A	0
chr3_ref_v2	26258	0	GA,G	1	1	99,79,0,0	1	1	0	2	GA,GA	NA	NA	0.000638376816064	0	90,65,41,29	1	1	0	57.2881655392	1	2	GA,G	GA,GA	0.25	0.290388304917	0	g.26259delA	0	184,187,0,0	1	1	0	1.97942272131	0	2	GA,GA	NA	NA	0.00183998562344	0	NA	NA
chr3_ref_v2	26969	0	T,G	1	0	85,106,0,0	1	1	0	2	T,T	NA	NA	0.0	0	98,99,0,0	1	1	0	1.12330344558	0	2	T,T	NA	NA	0.0	0	NA	NA	80,82,65,83	1	1	0	337.563036054	1	2	T,G	NA	NA	0.0903840614683	0	g.26969T>G	0
chr3_ref_v2	27477	0	TAAAAA,T	1	1	43,44,0,0	1	1	0	2	TAAAAA,TAAAAA	NA	NA	0.0	0	23,32,3,11	1	1	0	10.0064768053	1	2	TAAAAA,TAAAAA	TAAAAA,T	0.5	0.269663566949	0	NA	NA	15,34,17,27	1	1	0	34.9098142499	1	2	TAAAAA,T	NA	NA	0.107630664192	0	g.27478_27482delAAAAA	0
chr3_ref_v2	28393	0	A,G	1	0	107,84,0,0	1	1	0	2	A,A	NA	NA	0.0	0	90,89,46,44	1	1	0	74.7103555555	1	2	A,G	A,A	0.25	0.176750511744	0	g.28393A>G	0	208,182,0,0	1	1	0	0.818003878651	0	2	A,A	NA	NA	0.0	0	NA	NA
chr3_ref_v2	29233	0	A,G	0	0	88,119,0,1	1	1	0	2	A,A	NA	NA	0.00481928643595	0	93,91,39,31	1	1	0	56.7847125044	1	2	A,A	A,G	0.5	0.132171773108	1	NA	NA	160,174,0,1	1	1	0	1.61093533257	0	2	A,A	NA	NA	0.00298953884837	0	NA	NA
chr3_ref_v2	29265	0	TTTTGTTTATTTA,T	1	0	1,1,65,69	1	1	0	2	T,T	NA	NA	0.0148150857851	0	0,0,92,78	1	1	0	1.2779879582	0	2	T,T	NA	NA	0.0	0	NA	NA	0,0,93,115	1	1	0	1.02882644665	0	2	T,T	NA	NA	0.0	0	NA	NA
chr3_ref_v2	30601	0	CT,C	1	1	77,70,4,4	1	1	0	2	CT,CT	NA	NA	0.640732825026	0	44,27,60,59	1	1	0	314.419440099	1	2	CT,C	C,C	0.125	0.063464189109	0	g.30602delT	0	129,115,4,5	1	1	0	0.541484226637	0	2	CT,CT	NA	NA	2.16012726508	0	NA	NA
chr3_ref_v2	31170	0	C,T	1	0	94,86,1,0	1	1	0	2	C,C	NA	NA	0.00554018037562	0	61,49,39,41	1	1	0	315.478056424	1	2	C,T	C,C	0.125	0.0671393028376	0	g.31170C>T	0	137,144,0,0	1	1	0	0.969865022402	0	2	C,C	NA	NA	0.0	0	NA	NA
chr3_ref_v2	31427	0	G,A	1	0	103,112,0,0	1	1	0	2	G,G	NA	NA	0.0	0	112,100,0,0	1	1	0	1.08935842987	0	2	G,G	NA	NA	0.0	0	NA	NA	112,85,80,67	1	1	0	336.617464146	1	2	G,A	G,G	0.125	0.0414567136783	0	g.31427G>A	0
chr3_ref_v2	32613	0	A,G	1	0	109,95,1,0	1	1	0	2	A,A	NA	NA	0.00488998529419	0	86,62,43,35	1	1	0	314.786432688	1	2	A,G	A,A	0.25	0.129677823309	0	g.32613A>G	0	186,180,0,0	1	1	0	0.869527411662	0	2	A,A	NA	NA	0.0	0	NA	NA
chr3_ref_v2	32826	0	A,G	0	0	93,91,0,1	1	1	0	2	A,A	NA	NA	0.00542006746934	0	70,64,43,33	1	1	0	66.1732555785	1	2	A,G	A,A	0.25	0.0562808358986	0	g.32826A>G	0	173,160,0,0	1	1	0	0.609097464013	0	2	A,A	NA	NA	0.0	0	NA	NA
chr3_ref_v2	33457	0	C,T	0	0	60,97,0,0	1	1	0	2	C,C	NA	NA	0.0	0	48,56,23,33	1	1	0	46.9674225081	1	2	C,T	C,C	0.25	0.10821358464	0	g.33457C>T	0	195,150,0,0	1	1	0	11.7688754951	0	2	C,C	NA	NA	0.0	0	NA	NA
chr3_ref_v2	34455	0	T,C	0	0	69,62,36,34	1	1	0	2	T,C	T,T	0.25	0.115876457386	0	118,132,0,0	1	1	0	307.93582473	1	2	T,T	NA	NA	0.0	0	g.34454_34456C>T	1	190,182,0,0	1	1	0	308.092013498	1	2	T,T	NA	NA	0.0	0	g.34454_34456C>T	1
chr3_ref_v2	35334	0	GA,G	1	1	88,87,0,2	1	1	0	2	GA,GA	NA	NA	1.05832028526	0	76,94,2,2	1	1	0	0.983826202815	0	2	GA,GA	NA	NA	1.57431559864	0	NA	NA	78,73,70,56	1	1	0	324.852867871	1	2	GA,G	GA,GA	0.25	0.00459443405754	0	g.35335delA	0
chr3_ref_v2	35824	0	C,T	1	0	103,81,0,0	1	1	0	2	C,C	NA	NA	0.0	0	83,74,30,31	1	1	0	47.1696798498	1	2	C,C	C,T	0.5	0.153240347493	1	NA	NA	168,162,0,0	1	1	0	1.46455689724	0	2	C,C	NA	NA	0.0	0	NA	NA
chr3_ref_v2	36614	0	A,G	1	0	88,63,0,0	1	1	0	2	A,A	NA	NA	0.0	0	103,108,0,0	1	1	0	2.55456782445	0	2	A,A	NA	NA	0.0	0	NA	NA	79,71,57,83	1	1	0	331.999147678	1	2	A,G	NA	NA	0.068992871487	0	g.36614A>G	0
chr3_ref_v2	37038	0	C,T	1	0	77,86,0,0	1	1	0	2	C,C	NA	NA	0.0	0	77,69,37,38	1	1	0	59.3903297986	1	2	C,T	C,C	0.25	0.155292884406	0	g.37038C>T	0	170,157,0,0	1	1	0	1.33505733888	0	2	C,C	NA	NA	0.0	0	NA	NA
chr3_ref_v2	37608	0	CAT,C	1	1	122,92,0,0	1	1	0	2	CAT,CAT	NA	NA	0.000463632413857	0	85,77,0,0	1	1	0	0.876165553508	0	2	CAT,CAT	NA	NA	0.000571875575698	0	NA	NA	85,71,70,60	1	1	0	331.433275686	1	2	CAT,C	CAT,CAT	0.125	0.0677039612937	0	g.37609_37610delAT	0
chr3_ref_v2	38353	0	G,T	0	0	102,90,1,0	1	1	0	2	G,G	NA	NA	0.0051948168771	0	69,92,36,30	1	1	0	53.1804166225	1	2	G,G	G,T	0.5	0.20686266571	1	NA	NA	173,168,0,0	1	1	0	0.795177721908	0	2	G,G	NA	NA	0.0	0	NA	NA
chr3_ref_v2	38930	0	C,T	0	0	97,85,0,0	1	1	0	2	C,C	NA	NA	0.0	0	72,76,40,36	1	1	0	63.0759265971	1	2	C,T	C,C	0.25	0.155653309712	0	g.38930C>T	0	147,151,0,0	1	1	0	1.0372262216	0	2	C,C	NA	NA	0.0	0	NA	NA
chr3_ref_v2	39118	0	A,G	1	0	117,79,0,0	1	1	0	2	A,A	NA	NA	0.0	0	91,104,0,0	1	1	0	4.06134438474	0	2	A,A	NA	NA	0.0	0	NA	NA	84,85,60,63	1	1	0	326.589110598	1	2	A,G	A,A	0.125	0.0663999312697	0	g.39118A>G	0
chr3_ref_v2	39235	0	C,T	0	0	79,99,0,0	1	1	0	2	C,C	NA	NA	0.0	0	104,107,0,0	1	1	0	1.08332592898	0	2	C,C	NA	NA	0.0	0	NA	NA	88,76,86,74	1	1	0	340.963043804	1	2	C,T	NA	NA	0.0246926125904	0	g.39235C>T	0
chr3_ref_v2	39470	0	TA,T	1	1	89,100,1,0	1	1	0	2	TA,TA	NA	NA	0.00503322775993	0	103,123,0,0	1	1	0	0.543204916884	0	2	TA,TA	NA	NA	0.000873326686096	0	NA	NA	93,95,79,81	1	1	0	340.235384624	1	2	TA,T	TA,TA	0.125	0.0890339999889	0	g.39471delA	0
chr3_ref_v2	39634	0	A,AT	1	1	74,97,0,0	1	1	0	2	A,A	NA	NA	0.00130274101328	0	74,76,27,24	1	1	0	37.1510362493	1	2	A,A	A,AT	0.5	0.0324975078514	1	NA	NA	131,172,0,0	1	1	0	0.398031524695	0	2	A,A	NA	NA	0.00277679638963	0	NA	NA
chr3_ref_v2	39862	0	G,A	1	0	64,83,0,0	1	1	0	2	G,G	NA	NA	0.0	0	102,110,0,0	1	1	0	1.00672206445	0	2	G,G	NA	NA	0.0	0	NA	NA	83,104,76,69	1	1	0	329.652661034	1	2	G,A	G,G	0.125	0.00306044615311	0	g.39862G>A	0
chr3_ref_v2	40708	0	C,CAAAAAAAAAAA,CAAAAAAAAAAAAAA,CAAAAAAAAAAAAAAA	1	1	0,0,0,4,5,0,4,4	1	0	0	2	NA	NA	NA	NA	0	0,0,7,10,5,1,6,2	1	1	0	2.9168492137	0	2	CAAAAAAAAAAA,CAAAAAAAAAAAAAAA	CAAAAAAAAAAA,CAAAAAAAAAAA	0.125	0.25924819527	0	NA	NA	0,0,35,33,15,7,7,1	1	1	0	18.6490000535	1	2	CAAAAAAAAAAA,CAAAAAAAAAAAAAAA	CAAAAAAAAAAA,CAAAAAAAAAAA	0.5	0.699599579903	0	NA	NA
chr3_ref_v2	40788	0	G,A	0	0	101,83,0,0	1	1	0	2	G,G	NA	NA	0.0	0	74,61,31,41	1	1	0	62.0078196091	1	2	G,A	G,G	0.25	0.117783035656	0	g.40788G>A	0	175,140,0,0	1	1	0	0.423814529406	0	2	G,G	NA	NA	0.0	0	NA	NA
chr3_ref_v2	40994	0	T,C	1	0	115,99,0,1	1	1	0	2	T,T	NA	NA	0.00466201310581	0	96,74,40,41	1	1	0	69.5693844674	1	2	T,C	T,T	0.25	0.230523658612	0	g.40994T>C	0	176,165,1,0	1	1	0	0.685372896175	0	2	T,T	NA	NA	0.00292825977909	0	NA	NA
chr3_ref_v2	41139	0	GA,G	1	1	56,102,5,3	1	1	0	2	GA,GA	NA	NA	0.0246999086498	0	93,116,3,4	1	1	0	2.60219955104	0	2	GA,GA	NA	NA	1.22123562562	0	NA	NA	92,87,69,74	1	1	0	315.020037095	1	2	GA,G	GA,GA	0.25	0.0481376797749	0	g.41140delA	0
chr3_ref_v2	41396	0	T,TCCAAATGCTACGCAG	1	0	0,3,18,33	1	1	0	2	TCCAAATGCTACGCAG,TCCAAATGCTACGCAG	T,TCCAAATGCTACGCAG	0.125	0.177279144093	0	0,3,25,44	1	1	0	0.436509979109	0	2	TCCAAATGCTACGCAG,TCCAAATGCTACGCAG	T,TCCAAATGCTACGCAG	0.125	0.139761942375	0	NA	NA	0,0,49,70	1	1	0	1.80447767739	0	2	TCCAAATGCTACGCAG,TCCAAATGCTACGCAG	NA	NA	0.0	0	NA	NA
chr3_ref_v2	41446	0	C,T	0	0	24,17,26,11	1	1	0	2	C,T	NA	NA	0.10265415406	0	61,42,0,0	1	1	0	15.4646289233	1	2	C,C	NA	NA	0.0	0	g.41445_41447T>C	1	48,60,44,42	1	1	0	2.82060131781	0	2	C,T	C,C	0.125	0.0235304974102	0	NA	NA
chr3_ref_v2	41788	0	CT,C	1	1	117,62,0,1	1	1	0	2	CT,CT	NA	NA	0.00360151850719	0	86,45,41,22	1	1	0	56.3563604983	1	2	CT,C	CT,CT	0.25	0.239581839174	0	g.41789delT	0	175,113,0,0	1	1	0	1.34007575687	0	2	CT,CT	NA	NA	0.0291671423188	0	NA	NA
chr3_ref_v2	41807	0	G,A	0	0	109,56,0,0	1	1	0	2	G,G	NA	NA	0.0	0	97,44,43,10	1	1	0	53.6829838219	1	2	G,G	G,A	0.5	0.120144311842	0	NA	NA	182,95,0,0	1	1	0	0.403515833777	0	2	G,G	NA	NA	0.0	0	NA	NA
chr3_ref_v2	41830	0	CAAAAAAAA,C,CA,CAA	1	1	14,21,1,1,4,2,12,2	1	1	0	2	CAAAAAAAA,CAA	CAAAAAAAA,CAAAAAAAA	0.25	0.218270159191	0	24,12,6,2,23,6,8,1	1	1	0	8.57690811804	0	2	CAAAAAAAA,CAA	CAAAAAAAA,CA	0.5	0.992916591227	0	NA	NA	13,7,52,24,11,3,23,8	1	1	0	56.1316160503	1	2	C,CAA	CAAAAAAAA,C	0.25	1.44548775467	1	g.41831_41838delAAAAAAAA	0
chr3_ref_v2	41921	0	T,C	0	0	97,108,0,0	1	1	0	2	T,T	NA	NA	0.0	0	61,95,33,40	1	1	0	62.5205454838	1	2	T,C	T,T	0.25	0.248570942335	0	g.41921T>C	0	171,154,0,0	1	1	0	1.52990774653	0	2	T,T	NA	NA	0.0	0	NA	NA
chr3_ref_v2	42489	0	T,C	0	0	94,101,1,0	1	1	0	2	T,T	NA	NA	0.00511510066677	0	88,87,39,29	1	1	0	54.6980843177	1	2	T,T	T,C	0.5	0.153334019921	1	NA	NA	183,186,0,0	1	1	0	0.621616261257	0	2	T,T	NA	NA	0.0	0	NA	NA
chr3_ref_v2	44026	0	G,T	0	0	76,106,1,0	1	1	0	2	G,G	NA	NA	0.00547946576463	0	128,128,1,0	1	1	0	2.382036365	0	2	G,G	NA	NA	0.00389864041566	0	NA	NA	102,106,90,67	1	1	0	338.275186924	1	2	G,T	G,G	0.125	0.0299778460721	0	g.44026G>T	0
chr3_ref_v2	44275	0	T,C	0	0	83,81,0,0	1	1	0	2	T,T	NA	NA	0.0	0	71,80,38,29	1	1	0	52.2103018043	1	2	T,T	T,C	0.5	0.286025071244	1	NA	NA	190,166,0,0	1	1	0	0.798312667034	0	2	T,T	NA	NA	0.0	0	NA	NA
chr3_ref_v2	44368	0	GA,G,GAAAA	1	1	0,4,1,11,22,14	1	1	0	2	G,GAAAA	GA,GAAAA	0.25	0.960330872432	0	1,6,16,13,19,4	1	1	0	14.0027673385	0	2	G,GAAAA	GA,G	0.25	0.238848311299	0	NA	NA	2,4,38,29,28,4	1	1	0	37.4949376112	1	2	G,GAAAA	GA,G	0.25	0.643459664455	0	NA	NA
chr3_ref_v2	45904	0	C,T	1	0	112,110,0,0	1	1	0	2	C,C	NA	NA	0.0	0	144,108,1,0	1	1	0	1.68992410613	0	2	C,C	NA	NA	0.0039604012161	0	NA	NA	94,98,96,89	1	1	0	356.876580678	1	2	C,T	NA	NA	0.0371395469495	0	g.45904C>T	0
chr3_ref_v2	47366	0	GA,G	1	1	73,83,0,0	1	1	0	2	GA,GA	NA	NA	0.000638376816064	0	70,63,27,26	1	1	0	38.9253551799	1	2	GA,GA	GA,G	0.5	0.168931980665	1	NA	NA	144,147,0,0	1	1	0	0.717937945014	0	2	GA,GA	NA	NA	0.00183998562344	0	NA	NA
chr3_ref_v2	47649	0	G,A	1	0	81,83,0,0	1	1	0	2	G,G	NA	NA	0.0	0	90,67,27,28	1	1	0	39.3716662557	1	2	G,G	G,A	0.5	0.0496996685523	1	NA	NA	170,127,0,0	1	1	0	2.46278178955	0	2	G,G	NA	NA	0.0	0	NA	NA
chr3_ref_v2	47869	0	C,T	0	0	72,56,0,0	1	1	0	2	C,C	NA	NA	0.0	0	85,72,0,0	1	1	0	0.508061593527	0	2	C,C	NA	NA	0.0	0	NA	NA	83,68,82,60	1	1	0	329.559340951	1	2	C,T	NA	NA	0.0614527792137	0	g.47869C>T	0
chr3_ref_v2	48266	0	A,T	1	0	43,41,34,41	1	1	0	2	A,T	NA	NA	0.113328685307	0	116,118,0,1	1	1	0	308.271253663	1	2	A,A	NA	NA	0.00426439878646	0	g.48265_48267T>A	1	82,79,58,72	1	1	0	0.672395224454	0	2	A,T	A,A	0.125	0.037444513752	0	NA	NA
chr3_ref_v2	48532	0	G,GTCAGCTTCGGCTTCGGCGTCAGCT	0	0	0,0,48,38	1	1	0	2	GTCAGCTTCGGCTTCGGCGTCAGCT,GTCAGCTTCGGCTTCGGCGTCAGCT	NA	NA	0.0	0	0,0,76,56	1	1	0	0.45513995594	0	2	GTCAGCTTCGGCTTCGGCGTCAGCT,GTCAGCTTCGGCTTCGGCGTCAGCT	NA	NA	0.0	0	NA	NA	0,0,136,90	1	1	0	0.986789697856	0	2	GTCAGCTTCGGCTTCGGCGTCAGCT,GTCAGCTTCGGCTTCGGCGTCAGCT	NA	NA	0.0	0	NA	NA
chr3_ref_v2	48864	0	C,T	1	0	109,104,0,0	1	1	0	2	C,C	NA	NA	0.0	0	143,122,0,0	1	1	0	0.710863064722	0	2	C,C	NA	NA	0.0	0	NA	NA	131,95,91,74	1	1	0	343.353228102	1	2	C,T	C,C	0.125	0.0632750970908	0	g.48864C>T	0
chr3_ref_v2	50148	0	A,AAT,AATAT,AATATAT	1	1	3,2,6,7,6,17,4,5	1	1	0	2	AAT,AATAT	AATAT,AATATAT	0.25	0.939726991729	0	0,0,4,6,3,3,11,14	1	1	0	6.31963973318	0	2	AATAT,AATATAT	AAT,AATATAT	0.25	1.68505590856	0	NA	NA	7,6,19,31,10,16,6,2	1	1	1	5.67294367731	0	2	AAT,AATAT	AAT,AAT	0.125	0.499747903128	0	NA	NA
chr3_ref_v2	50415	0	GA,G	1	1	59,36,8,9	1	1	0	2	GA,GA	NA	NA	0.00249627802176	0	50,44,26,26	1	1	0	6.70159773253	0	2	GA,GA	GA,G	0.25	0.107669348425	0	NA	NA	142,89,11,4	1	1	0	2.14582214184	0	2	GA,GA	NA	NA	2.07612527577	0	NA	NA
chr3_ref_v2	53967	0	G,T	0	0	76,71,2,0	1	1	0	2	G,G	NA	NA	0.418978827275	0	113,68,0,0	1	1	0	3.06078289631	0	2	G,G	NA	NA	0.0	0	NA	NA	91,65,72,66	1	1	0	324.07479269	1	2	G,T	NA	NA	0.122602322092	0	g.53967G>T	0
chr3_ref_v2	54218	0	G,A	0	0	105,89,0,0	1	1	0	2	G,G	NA	NA	0.0	0	119,150,0,0	1	1	0	3.2851396568	0	2	G,G	NA	NA	0.0	0	NA	NA	103,83,88,70	1	1	0	340.769781002	1	2	G,A	G,G	0.125	0.0881627875947	0	g.54218G>A	0
chr3_ref_v2	54248	0	T,C	0	0	96,104,0,0	1	1	0	2	T,T	NA	NA	0.0	0	112,123,0,0	1	1	0	0.399523542634	0	2	T,T	NA	NA	0.0	0	NA	NA	93,94,90,68	1	1	0	341.786012418	1	2	T,C	T,T	0.125	0.0828008444533	0	g.54248T>C	0
chr3_ref_v2	54752	0	CA,C	1	1	57,41,9,5	1	1	0	2	CA,CA	NA	NA	0.625130853211	0	24,26,40,21	1	1	0	19.6743748409	1	2	CA,C	CA,CA	0.25	0.0180947015909	0	g.54753delA	0	67,49,35,29	1	1	0	10.9677467618	1	2	CA,CA	NA	NA	0.287756423778	0	NA	NA
chr3_ref_v2	56883	0	TAA,T,TA	1	1	20,15,1,0,9,3	1	1	0	2	TAA,TAA	NA	NA	0.211708525123	0	29,5,5,3,14,11	1	1	0	3.11543181092	0	2	TAA,TAA	TAA,T	0.25	0.070401715638	0	NA	NA	35,24,23,22,2,7	1	1	1	22.0413034926	1	2	TAA,T	TAA,TAA	0.125	2.10199317866	0	NA	NA
chr3_ref_v2	56899	0	CAA,C,CA,AAA	1	1	21,17,0,0,3,1,7,16	1	1	0	2	CAA,AAA	CAA,CAA	0.25	0.988576303717	0	3,1,8,25,5,11,20,9	1	1	0	28.2066171777	1	2	C,AAA	C,CA	0.5	1.35071067395	0	g.56900_56901delAA	0	10,1,4,15,30,48,16,9	1	1	1	312.088073291	1	2	CA,AAA	CAA,CA	0.25	1.50560948296	0	NA	NA
chr3_ref_v2	57041	0	TA,T	1	1	51,20,0,0	1	1	0	2	TA,TA	NA	NA	0.00196952654227	0	32,20,15,6	1	1	0	14.0326114055	1	2	TA,TA	TA,T	0.5	0.163604180071	1	NA	NA	87,47,0,1	1	1	1	1.27402876854	0	2	TA,TA	NA	NA	0.000310441511093	0	NA	NA
chr3_ref_v2	57049	0	CAAA,C,CA	1	1	25,24,0,0,1,1	1	1	0	2	CAAA,CAAA	NA	NA	0.0400053346137	0	19,22,0,4,1,9	1	1	0	6.06648547625	0	2	CAAA,CAAA	CAAA,CA	0.5	0.325243860593	0	NA	NA	41,26,7,13,0,1	1	1	1	8.41015293162	0	2	CAAA,CAAA	CAAA,C	0.5	0.059380093529	0	NA	NA
chr3_ref_v2	57065	0	AAC,A	1	0	37,47,0,0	1	1	0	2	AAC,AAC	NA	NA	0.0	0	38,60,0,0	1	1	0	0.776644796155	0	2	AAC,AAC	NA	NA	0.0	0	NA	NA	61,43,10,7	1	1	1	7.03438022107	0	2	AAC,AAC	AAC,A	0.25	0.13473259397	0	NA	NA
chr3_ref_v2	57067	0	C,A	1	0	13,39,19,6	1	1	0	2	C,A	C,C	0.25	0.221542269947	0	20,52,10,7	1	1	0	1.56370707	0	2	C,A	C,C	0.5	0.344840486292	0	NA	NA	69,52,14,3	1	1	1	18.9545778502	0	2	C,C	C,A	0.25	0.0166670524852	0	NA	NA
chr3_ref_v2	57364	0	A,G	1	0	64,85,0,0	1	1	0	2	A,A	NA	NA	0.0	0	64,70,37,29	1	1	0	50.9285717411	1	2	A,G	A,A	0.25	0.197359434158	0	g.57364A>G	0	134,152,0,0	1	1	0	1.00139004896	0	2	A,A	NA	NA	0.0	0	NA	NA
chr3_ref_v2	57711	0	C,T	0	0	43,40,47,38	1	1	0	2	C,T	NA	NA	0.0238106486937	0	160,105,0,0	1	1	0	309.427597005	1	2	C,C	NA	NA	0.0	0	g.57710_57712T>C	1	105,88,91,56	1	1	0	1.94948334297	0	2	C,T	C,C	0.125	0.0209431738452	0	NA	NA
chr3_ref_v2	58070	0	A,G	0	0	94,98,0,0	1	1	0	2	A,A	NA	NA	0.0	0	86,100,39,47	1	1	0	70.5551316194	1	2	A,G	A,A	0.25	0.260573753694	1	g.58070A>G	0	208,225,0,0	1	1	0	0.46771967311	0	2	A,A	NA	NA	0.0	0	NA	NA
chr3_ref_v2	58163	0	G,A	1	0	79,96,0,0	1	1	0	2	G,G	NA	NA	0.0	0	144,129,0,0	1	1	0	2.22123066685	0	2	G,G	NA	NA	0.0	0	NA	NA	102,131,96,90	1	1	0	347.69403002	1	2	G,A	G,G	0.125	0.0260226484284	0	g.58163G>A	0
chr3_ref_v2	62357	0	C,T	0	0	62,56,0,0	1	1	0	2	C,C	NA	NA	0.0	0	50,62,34,29	1	1	0	45.5337129271	1	2	C,T	C,C	0.25	0.0645385211376	0	g.62357C>T	0	131,154,0,0	1	1	0	1.84311969223	0	2	C,C	NA	NA	0.0	0	NA	NA
chr3_ref_v2	62485	0	G,T	1	0	19,43,36,29	1	1	0	2	G,T	NA	NA	0.0472528848505	0	54,92,0,0	1	1	0	308.065656124	1	2	G,G	NA	NA	0.0	0	g.62484_62486T>G	1	71,72,61,50	1	1	0	7.17374225211	0	2	G,T	G,G	0.125	0.00200000066667	0	NA	NA
chr3_ref_v2	62576	0	CAT,C	1	1	27,35,7,6	1	1	0	2	CAT,CAT	CAT,C	0.25	0.166331504988	0	35,48,10,13	1	1	0	1.12577993932	0	2	CAT,CAT	CAT,C	0.25	0.00129877056889	0	NA	NA	8,10,90,102	1	1	0	314.47757906	1	2	C,C	CAT,C	0.125	0.11846392996	0	g.62577_62578delAT,g.62577_62578delAT	0,1
chr3_ref_v2	62585	0	A,G	1	0	49,55,0,0	1	1	0	2	A,A	NA	NA	0.0	0	57,73,0,1	1	1	0	0.558552466565	0	2	A,A	NA	NA	0.00766287274557	0	NA	NA	58,76,61,59	1	1	0	89.9562610885	1	2	A,G	NA	NA	0.110348057169	0	g.62585A>G	0
chr3_ref_v2	63876	0	C,CA	1	0	80,105,0,0	1	1	0	2	C,C	NA	NA	0.0	0	139,127,0,0	1	1	0	2.8241976017	0	2	C,C	NA	NA	0.0	0	NA	NA	101,113,91,104	1	1	0	355.671777326	1	2	C,CA	NA	NA	0.0929764564581	0	g.63876_63877insA	0
chr3_ref_v2	64060	0	C,T	0	0	75,91,0,0	1	1	0	2	C,C	NA	NA	0.0	0	83,80,36,43	1	1	0	62.2627073091	1	2	C,T	C,C	0.25	0.213476724574	0	g.64060C>T	0	177,180,0,0	1	1	0	1.28864622229	0	2	C,C	NA	NA	0.0	0	NA	NA
chr3_ref_v2	64771	0	T,C	0	0	108,86,0,0	1	1	0	2	T,T	NA	NA	0.0	0	155,130,0,0	1	1	0	0.480834036974	0	2	T,T	NA	NA	0.0	0	NA	NA	119,90,86,80	1	1	0	342.176838793	1	2	T,C	T,T	0.125	0.0209679646726	0	g.64771T>C	0
chr3_ref_v2	67082	0	G,A	0	0	104,87,0,0	1	1	0	2	G,G	NA	NA	0.0	0	137,125,0,0	1	1	0	0.595591355243	0	2	G,G	NA	NA	0.0	0	NA	NA	179,174,19,17	1	1	0	16.2634495613	1	2	G,G	G,A	0.25	0.337038969422	1	NA	NA
chr3_ref_v2	69297	0	A,G	0	0	86,82,0,0	1	1	0	2	A,A	NA	NA	0.0	0	58,76,34,37	1	1	0	57.8501784662	1	2	A,G	A,A	0.25	0.124334299144	0	g.69297A>G	0	187,186,0,0	1	1	0	0.474247288802	0	2	A,A	NA	NA	0.0	0	NA	NA
chr3_ref_v2	69770	0	A,C	1	0	78,72,0,0	1	1	0	2	A,A	NA	NA	0.0	0	88,60,38,28	1	1	0	49.9665321457	1	2	A,A	A,C	0.5	0.29105475693	1	NA	NA	198,135,0,0	1	1	0	2.48498146231	0	2	A,A	NA	NA	0.0	0	NA	NA
chr3_ref_v2	69928	0	C,T	0	0	77,80,0,0	1	1	0	2	C,C	NA	NA	0.0	0	79,90,43,47	1	1	0	70.2827072026	1	2	C,T	C,C	0.25	0.119263420827	0	g.69928C>T	0	160,196,0,0	1	1	0	1.18259957184	0	2	C,C	NA	NA	0.0	0	NA	NA
chr3_ref_v2	70208	0	C,T	1	0	66,65,0,0	1	1	0	2	C,C	NA	NA	0.0	0	73,64,26,33	1	1	0	41.3838322673	1	2	C,C	C,T	0.5	0.256168806746	1	NA	NA	154,164,0,0	1	1	0	0.594940296287	0	2	C,C	NA	NA	0.0	0	NA	NA
chr3_ref_v2	70875	0	C,T	1	0	95,77,0,0	1	1	0	2	C,C	NA	NA	0.0	0	76,81,27,33	1	1	0	45.4143189755	1	2	C,C	C,T	0.5	0.136711045542	1	NA	NA	169,217,0,0	1	1	0	5.55105146987	0	2	C,C	NA	NA	0.0	0	NA	NA
chr3_ref_v2	71529	0	C,T	0	0	81,105,0,0	1	1	0	2	C,C	NA	NA	0.0	0	74,81,35,35	1	1	0	56.5121649156	1	2	C,T	C,C	0.25	0.284104251104	0	g.71529C>T	0	155,165,0,0	1	1	0	1.37661267487	0	2	C,C	NA	NA	0.0	0	NA	NA
chr3_ref_v2	71667	0	C,T	0	0	47,75,1,0	1	1	0	2	C,C	NA	NA	0.00816331063916	0	55,70,29,37	1	1	0	47.7674746727	1	2	C,T	C,C	0.25	0.12783337151	0	g.71667C>T	0	105,159,0,0	1	1	0	0.600023370754	0	2	C,C	NA	NA	0.0	0	NA	NA
chr3_ref_v2	73548	0	C,A	0	0	85,69,0,1	1	1	0	2	C,C	NA	NA	0.00647251450562	0	133,95,0,1	1	1	0	0.75120685564	0	2	C,C	NA	NA	0.0043763745998	0	NA	NA	94,88,75,82	1	1	0	335.429306812	1	2	C,A	C,C	0.125	0.103553546552	0	g.73548C>A	0
chr3_ref_v2	73944	0	C,T	0	0	83,64,0,0	1	1	0	2	C,C	NA	NA	0.0	0	69,72,35,35	1	1	0	52.7594061269	1	2	C,T	C,C	0.25	0.189439024563	0	g.73944C>T	0	179,144,0,0	1	1	0	0.462946084443	0	2	C,C	NA	NA	0.0	0	NA	NA
chr3_ref_v2	74795	0	G,A	0	0	53,81,0,0	1	1	0	2	G,G	NA	NA	0.0	0	66,69,27,29	1	1	0	38.8270675348	1	2	G,G	G,A	0.5	0.218689200965	1	NA	NA	142,156,0,0	1	1	0	2.61719760082	0	2	G,G	NA	NA	0.0	0	NA	NA
chr3_ref_v2	75287	0	AT,A	1	1	97,75,0,1	1	1	0	2	AT,AT	NA	NA	0.510209941129	0	75,66,29,20	1	1	0	37.3350962653	1	2	AT,AT	AT,A	0.5	0.136267757111	1	NA	NA	164,163,4,0	1	1	0	1.87100371641	0	2	AT,AT	NA	NA	1.55910381433	0	NA	NA
chr3_ref_v2	75720	0	AT,A	1	1	111,99,0,0	1	1	0	2	AT,AT	NA	NA	0.00639895058375	0	105,94,0,1	1	1	0	0.375125694393	0	2	AT,AT	NA	NA	0.751138946883	0	NA	NA	87,82,81,88	1	1	0	348.473718122	1	2	AT,A	NA	NA	0.0435878241771	0	g.75721delT	0
chr3_ref_v2	75837	0	CT,C	1	1	78,77,1,2	1	1	0	2	CT,CT	NA	NA	0.000675473126443	0	29,28,52,55	1	1	0	321.592792611	1	2	CT,C	C,C	0.25	0.0716017551594	0	g.75838delT	0	143,145,5,5	1	1	0	1.45656991052	0	2	CT,CT	NA	NA	0.738956943007	0	NA	NA
chr3_ref_v2	76143	0	AT,A,ATT	1	1	1,2,0,0,52,67	1	1	0	2	ATT,ATT	NA	NA	0.672657804446	0	28,28,30,28,15,6	1	1	0	310.859701686	1	2	AT,A	AT,ATT	0.25	0.430171144094	1	g.76143_76145T>,g.76143_76145TT>	0,0	7,3,0,0,100,125	1	1	0	2.45708389303	0	2	ATT,ATT	NA	NA	1.33105589983	0	NA	NA
chr3_ref_v2	76181	0	G,A	0	0	0,0,65,66	1	1	0	2	A,A	NA	NA	0.0	0	80,67,34,22	1	1	0	338.896674378	1	2	G,A	G,G	0.5	0.133531392625	1	g.76180_76182A>G	0	0,0,172,132	1	1	0	2.09001791521	0	2	A,A	NA	NA	0.0	0	NA	NA
chr3_ref_v2	76217	0	A,G	1	0	1,1,59,66	1	1	0	2	G,G	NA	NA	0.0158733491563	0	119,100,0,0	1	1	0	388.39454742	1	2	A,A	NA	NA	0.0	0	g.76216_76218G>A,g.76216_76218G>A	0,1	23,12,156,115	1	1	0	15.9516022015	1	2	G,G	A,G	0.25	0.100860610335	1	NA	NA
chr3_ref_v2	77179	0	T,C	1	0	80,94,0,0	1	1	0	2	T,T	NA	NA	0.0	0	49,72,25,20	1	1	0	34.9185869035	1	2	T,T	T,C	0.5	0.109484232842	1	NA	NA	159,142,0,0	1	1	0	2.04454823696	0	2	T,T	NA	NA	0.0	0	NA	NA
chr3_ref_v2	77262	0	GA,G	1	1	61,69,6,1	1	1	0	2	GA,GA	NA	NA	1.20345703188	0	38,54,8,8	1	1	0	6.05843112339	0	2	GA,GA	NA	NA	0.623085318444	0	NA	NA	113,122,12,8	1	1	0	3.21037260073	0	2	GA,GA	NA	NA	1.80561100694	0	NA	NA
chr3_ref_v2	77589	0	T,C	1	0	107,80,0,0	1	1	0	2	T,T	NA	NA	0.0	0	56,86,35,35	1	1	0	312.758679799	1	2	T,C	T,T	0.25	0.196506191786	0	g.77589T>C	0	189,147,0,0	1	1	0	0.457396446347	0	2	T,T	NA	NA	0.0	0	NA	NA
chr3_ref_v2	77767	0	C,A	0	0	92,115,0,0	1	1	0	2	C,C	NA	NA	0.0	0	57,66,27,34	1	1	0	54.3081109474	1	2	C,A	C,C	0.25	0.190484867433	0	g.77767C>A	0	157,184,0,0	1	1	0	0.547239614301	0	2	C,C	NA	NA	0.0	0	NA	NA
chr3_ref_v2	78405	0	C,CA	1	1	47,53,0,1	1	1	0	2	C,C	NA	NA	0.00619343256869	0	37,34,21,32	1	1	0	41.0131539993	1	2	C,CA	C,C	0.125	0.0756901951605	0	g.78405_78406insA	0	105,96,4,6	1	1	0	1.92436434524	0	2	C,C	C,CA	0.125	0.502267309653	0	NA	NA
chr3_ref_v2	78791	0	G,A	1	0	74,84,0,0	1	1	0	2	G,G	NA	NA	0.0	0	28,34,67,68	1	1	0	335.707075062	1	2	G,A	A,A	0.25	0.267314769627	0	g.78791G>A	0	131,189,0,0	1	1	0	1.7405771573	0	2	G,G	NA	NA	0.0	0	NA	NA
chr3_ref_v2	78817	0	T,C	0	0	90,83,0,0	1	1	0	2	T,T	NA	NA	0.0	0	59,74,29,29	1	1	0	45.6589604074	1	2	T,T	T,C	0.5	0.268706170993	1	NA	NA	142,194,0,0	1	1	0	3.80116313597	0	2	T,T	NA	NA	0.0	0	NA	NA
chr3_ref_v2	78851	0	CT,C	1	1	95,69,0,0	1	1	0	2	CT,CT	NA	NA	0.00196952654227	0	85,63,21,39	1	1	0	49.2588120268	1	2	CT,CT	CT,C	0.5	0.167457749387	1	NA	NA	166,156,1,0	1	1	0	1.87939521126	0	2	CT,CT	NA	NA	0.140758207727	0	NA	NA
chr3_ref_v2	80981	0	C,T	1	0	83,89,0,0	1	1	0	2	C,C	NA	NA	0.0	0	111,126,0,0	1	1	0	0.477630710619	0	2	C,C	NA	NA	0.0	0	NA	NA	92,99,71,82	1	1	0	335.356081965	1	2	C,T	C,C	0.125	0.0294789216267	0	g.80981C>T	0
chr3_ref_v2	82332	0	GA,G	1	1	43,46,18,21	1	1	0	2	GA,GA	GA,G	0.5	0.112944033697	1	75,59,0,2	1	1	0	10.6301080764	1	2	GA,GA	NA	NA	1.62403903399	0	NA	NA	46,74,65,61	1	1	0	7.86903520635	0	2	GA,G	GA,GA	0.125	0.0167259386508	0	NA	NA
chr3_ref_v2	82917	0	A,AATTTTCTTT	0	0	2,2,1,0	1	0	1	2	NA	NA	NA	NA	0	1,2,0,0	1	0	1	0.472760368936	0	2	NA	NA	NA	NA	0	NA	NA	1,2,2,0	1	0	1	0.583108107753	0	2	NA	NA	NA	NA	0	NA	NA
chr3_ref_v2	84302	1	G,A	0	0	0,0,2,5	1	0	1	2	NA	NA	NA	NA	0	0,0,2,2	1	0	1	0.503729343437	0	2	NA	NA	NA	NA	0	NA	NA	1,0,5,8	1	0	1	0.438280120446	0	2	NA	NA	NA	NA	0	NA	NA
chr3_ref_v2	84818	1	G,A	0	0	0,97,0,2	1	1	1	2	NA	NA	NA	NA	0	0,93,0,1	1	1	1	0.370417141663	0	2	NA	NA	NA	NA	0	NA	NA	0,84,0,61	1	1	1	63.3334417471	0	2	NA	NA	NA	NA	0	NA	NA
chr3_ref_v2	84865	1	T,C	1	0	0,66,0,5	1	1	1	2	NA	NA	NA	NA	0	0,42,0,2	1	1	1	0.410933928967	0	2	NA	NA	NA	NA	0	NA	NA	0,75,0,11	1	1	1	1.44211339843	0	2	NA	NA	NA	NA	0	NA	NA
chr3_ref_v2	84910	1	T,C	1	0	0,26,0,4	1	1	1	2	NA	NA	NA	NA	0	0,9,0,2	1	0	1	0.355928237825	0	2	NA	NA	NA	NA	0	NA	NA	0,38,0,5	1	1	1	0.318375905768	0	2	NA	NA	NA	NA	0	NA	NA
chr3_ref_v2	90385	1	G,A	1	0	6,0,0,0	0	0	1	2	NA	NA	NA	NA	0	1,0,0,0	0	0	1	0.0	0	2	NA	NA	NA	NA	0	NA	NA	7,0,3,0	1	0	1	0.0	0	2	NA	NA	NA	NA	0	NA	NA
chr3_ref_v2	91089	0	TAA,T,TA	1	1	50,9,0,0,3,0	1	1	0	2	TAA,TAA	NA	NA	1.37046378694	0	26,14,1,2,14,9	1	1	0	9.04278619232	0	2	TAA,TAA	TAA,TA	0.25	0.432722974929	0	NA	NA	2,3,16,5,76,34	1	1	1	315.198015042	1	2	TA,TA	NA	NA	1.32643808712	0	NA	NA
chr3_ref_v2	92741	0	T,C	1	0	73,83,0,0	1	1	0	2	T,T	NA	NA	0.0	0	83,102,0,0	1	1	0	0.507136532398	0	2	T,T	NA	NA	0.0	0	NA	NA	79,63,75,58	1	1	0	329.369976649	1	2	T,C	NA	NA	0.0654779293795	0	g.92741T>C	0
chr3_ref_v2	93314	0	C,T	1	0	92,79,1,0	1	1	0	2	C,C	NA	NA	0.00583092031079	0	72,73,35,41	1	1	0	62.1058517482	1	2	C,T	C,C	0.25	0.135174778368	0	g.93314C>T	0	185,201,0,0	1	1	0	2.12230898785	0	2	C,C	NA	NA	0.0	0	NA	NA
chr3_ref_v2	94193	0	T,C	1	0	103,92,0,0	1	1	0	2	T,T	NA	NA	0.0	0	111,117,0,0	1	1	0	0.94173527393	0	2	T,T	NA	NA	0.0	0	NA	NA	82,100,78,98	1	1	0	350.285694424	1	2	T,C	NA	NA	0.0335226920386	0	g.94193T>C	0
chr3_ref_v2	95804	0	G,T	1	0	94,89,0,0	1	1	0	2	G,G	NA	NA	0.0	0	79,76,33,24	1	1	0	44.5754173235	1	2	G,G	G,T	0.5	0.0982384395834	1	NA	NA	177,129,0,0	1	1	0	1.91954430152	0	2	G,G	NA	NA	0.0	0	NA	NA
chr3_ref_v2	96625	0	CT,C	1	1	128,93,1,0	1	1	0	2	CT,CT	NA	NA	0.00254515381226	0	101,74,52,38	1	1	0	317.772111055	1	2	CT,C	CT,CT	0.25	0.172495545957	0	g.96626delT	0	212,152,1,0	1	1	0	0.424205499193	0	2	CT,CT	NA	NA	0.26336052982	0	NA	NA
chr3_ref_v2	97113	0	A,G	0	0	112,109,0,0	1	1	0	2	A,A	NA	NA	0.0	0	91,99,49,49	1	1	0	318.949654403	1	2	A,G	A,A	0.25	0.151230969724	0	g.97113A>G	0	180,244,0,0	1	1	0	3.49186873048	0	2	A,A	NA	NA	0.0	0	NA	NA
chr3_ref_v2	97325	0	A,G	0	0	80,116,0,1	1	1	0	2	A,A	NA	NA	0.00508906950747	0	69,89,35,42	1	1	0	65.1087711277	1	2	A,G	A,A	0.25	0.207963987407	0	g.97325A>G	0	139,188,0,0	1	1	0	0.639781277412	0	2	A,A	NA	NA	0.0	0	NA	NA
chr3_ref_v2	100221	0	CTTTTTTT,C,CTT,CTTTT,CTTTTT	1	1	31,24,2,0,7,13,0,0,0,1	1	1	0	2	CTTTTTTT,CTTTTTTT	CTTTTTTT,CTT	0.5	0.492476485098	1	15,16,0,1,0,2,2,11,3,13	1	1	0	13.6485368931	1	2	CTTTTTTT,CTTTTT	CTTTTTTT,CTT	0.125	0.386967539325	0	g.100222_100223delTT	0	9,1,49,67,0,6,18,27,1,3	1	1	0	318.98732331	1	2	C,CTTTT	CTTTTTTT,C	0.125	2.14644881248	0	g.100222_100228delTTTTTTT,g.100222_100224delTTT	0,0
chr3_ref_v2	100429	0	T,A	0	0	64,101,0,0	1	1	0	2	T,T	NA	NA	0.0	0	95,121,0,0	1	1	0	1.18943409998	0	2	T,T	NA	NA	0.0	0	NA	NA	51,105,67,70	1	1	0	330.092458565	1	2	T,A	T,T	0.125	0.121439346859	0	g.100429T>A	0
chr3_ref_v2	101185	0	A,G	0	0	79,72,0,0	1	1	0	2	A,A	NA	NA	0.0	0	69,74,28,30	1	1	0	41.9232082681	1	2	A,A	A,G	0.5	0.196210668955	1	NA	NA	145,153,1,0	1	1	0	0.909120171987	0	2	A,A	NA	NA	0.00335008688528	0	NA	NA
chr3_ref_v2	101191	0	G,GT	1	1	79,69,0,0	1	1	0	2	G,G	NA	NA	0.000104310062611	0	66,76,27,32	1	1	0	42.9097362313	1	2	G,G	G,GT	0.5	0.22283043668	1	NA	NA	148,141,0,0	1	1	0	0.615355787005	0	2	G,G	NA	NA	0.0001644216585	0	NA	NA
chr3_ref_v2	103373	0	A,G	0	0	66,68,0,0	1	1	0	2	A,A	NA	NA	0.0	0	90,90,0,0	1	1	0	0.408609079081	0	2	A,A	NA	NA	0.0	0	NA	NA	79,82,56,72	1	1	0	324.565430638	1	2	A,G	A,A	0.125	0.0219403272161	0	g.103373A>G	0
chr3_ref_v2	104052	0	G,A	0	0	73,66,0,0	1	1	0	2	G,G	NA	NA	0.0	0	79,63,35,39	1	1	0	55.2101116755	1	2	G,A	G,G	0.25	0.140936340631	0	g.104052G>A	0	204,125,0,0	1	1	0	3.57730040567	0	2	G,G	NA	NA	0.0	0	NA	NA
chr3_ref_v2	104828	0	C,T	0	0	77,67,0,0	1	1	0	2	C,C	NA	NA	0.0	0	65,43,31,19	1	1	0	39.9147448961	1	2	C,T	C,C	0.25	0.25928259793	0	g.104828C>T	0	144,138,0,0	1	1	0	0.654009154161	0	2	C,C	NA	NA	0.0	0	NA	NA
chr3_ref_v2	104866	0	A,G	1	0	63,68,0,0	1	1	0	2	A,A	NA	NA	0.0	0	62,50,33,22	1	1	0	41.8321066915	1	2	A,G	A,A	0.25	0.200340062297	0	g.104866A>G	0	143,133,0,0	1	1	0	0.929165312615	0	2	A,A	NA	NA	0.0	0	NA	NA
chr3_ref_v2	105449	0	A,G	0	0	83,67,0,0	1	1	0	2	A,A	NA	NA	0.0	0	72,69,37,29	1	1	0	50.2375828811	1	2	A,G	A,A	0.25	0.248279524586	0	g.105449A>G	0	169,175,0,0	1	1	0	1.95024047287	0	2	A,A	NA	NA	0.0	0	NA	NA
chr3_ref_v2	105491	0	C,T	0	0	70,84,0,0	1	1	0	2	C,C	NA	NA	0.0	0	76,76,29,25	1	1	0	37.9617432609	1	2	C,C	C,T	0.5	0.0637158143861	1	NA	NA	158,175,0,0	1	1	0	0.613251527034	0	2	C,C	NA	NA	0.0	0	NA	NA
chr3_ref_v2	105525	0	G,T	1	0	74,86,1,0	1	1	0	2	G,G	NA	NA	0.00623054975064	0	110,113,0,0	1	1	0	0.792712436005	0	2	G,G	NA	NA	0.0	0	NA	NA	93,101,67,82	1	1	0	332.680560503	1	2	G,T	G,G	0.125	0.012597424837	0	g.105525G>T	0
chr3_ref_v2	105548	0	A,AT	1	1	66,81,0,0	1	1	0	2	A,A	NA	NA	0.00535468887378	0	68,66,28,36	1	1	0	48.7884815992	1	2	A,AT	A,A	0.25	0.180780905123	0	g.105548_105549insT	0	139,174,0,0	1	1	0	0.412130085888	0	2	A,A	NA	NA	0.506723694005	0	NA	NA
chr3_ref_v2	105630	0	C,T	0	0	82,93,0,0	1	1	0	2	C,C	NA	NA	0.0	0	86,71,45,39	1	1	0	69.2545039442	1	2	C,T	C,C	0.25	0.114603382739	0	g.105630C>T	0	198,170,0,0	1	1	0	2.40330000573	0	2	C,C	NA	NA	0.0	0	NA	NA
chr3_ref_v2	105714	0	C,T	0	0	58,69,0,0	1	1	0	2	C,C	NA	NA	0.0	0	102,101,1,0	1	1	0	0.928257572077	0	2	C,C	NA	NA	0.00491401480243	0	NA	NA	67,83,69,75	1	1	0	329.080369974	1	2	C,T	NA	NA	0.0408219945203	0	g.105714C>T	0
chr3_ref_v2	105749	0	A,C	0	0	55,77,0,0	1	1	0	2	A,A	NA	NA	0.0	0	62,88,29,41	1	1	0	50.9817243338	1	2	A,C	A,A	0.25	0.251314428281	0	g.105749A>C	0	126,185,0,0	1	1	0	0.471616687293	0	2	A,A	NA	NA	0.0	0	NA	NA
chr3_ref_v2	105906	0	C,T	0	0	80,66,0,0	1	1	0	2	C,C	NA	NA	0.0	0	63,56,26,29	1	1	0	41.2115870224	1	2	C,T	C,C	0.25	0.260964684113	0	g.105906C>T	0	165,132,0,0	1	1	0	0.428873970743	0	2	C,C	NA	NA	0.0	0	NA	NA
chr3_ref_v2	106244	0	GAA,G,GA,GAAA	1	1	59,47,1,1,9,2,4,4	1	1	0	2	GAA,GAA	NA	NA	1.06080232349	0	3,9,25,29,21,15,18,16	1	1	0	310.372660415	1	2	GA,GAAA	G,GA	0.5	1.21770457126	1	g.106245delA,g.106244_106245insA	0,0	62,28,3,6,79,43,2,3	1	1	0	48.1981888965	1	2	GAA,GAA	GAA,GA	0.25	1.07783804004	0	NA	NA
chr3_ref_v2	106817	0	A,G	1	0	76,81,0,0	1	1	0	2	A,A	NA	NA	0.0	0	66,63,28,23	1	1	0	37.9531165871	1	2	A,A	A,G	0.5	0.170625517031	1	NA	NA	156,149,0,0	1	1	0	0.741929686226	0	2	A,A	NA	NA	0.0	0	NA	NA
chr3_ref_v2	107239	0	CAT,C	1	1	78,70,3,4	1	1	0	2	CAT,CAT	CAT,C	0.125	0.620807262299	0	83,82,8,6	1	1	0	1.69868015474	0	2	CAT,CAT	CAT,C	0.125	0.0926346026999	0	NA	NA	146,109,8,9	1	1	0	0.978158691303	0	2	CAT,CAT	NA	NA	0.490840516138	0	NA	NA
chr3_ref_v2	107911	0	C,T	0	0	69,94,1,0	1	1	0	2	C,C	NA	NA	0.00611622701744	0	95,88,1,0	1	1	0	2.29387786001	0	2	C,C	NA	NA	0.00544960476756	0	NA	NA	93,88,66,69	1	1	0	327.931382965	1	2	C,T	C,C	0.125	0.0419078245465	0	g.107911C>T	0
chr3_ref_v2	108413	0	T,C	0	0	71,104,0,0	1	1	0	2	T,T	NA	NA	0.0	0	43,86,27,43	1	1	0	61.6223404237	1	2	T,C	T,T	0.25	0.100491538546	0	g.108413T>C	0	146,172,0,0	1	1	0	1.54317853522	0	2	T,T	NA	NA	0.0	0	NA	NA
chr3_ref_v2	111309	0	G,A	0	0	87,77,0,0	1	1	0	2	G,G	NA	NA	0.0	0	73,58,41,39	1	1	0	66.5358901304	1	2	G,A	G,G	0.25	0.0176549352387	0	g.111309G>A	0	170,156,0,0	1	1	0	0.447088774203	0	2	G,G	NA	NA	0.0	0	NA	NA
chr3_ref_v2	112072	0	T,C	1	0	91,96,0,0	1	1	0	2	T,T	NA	NA	0.0	0	74,79,34,36	1	1	0	56.8915504569	1	2	T,C	T,T	0.25	0.271117055577	0	g.112072T>C	0	145,170,1,0	1	1	0	0.693923626913	0	2	T,T	NA	NA	0.00316957476128	0	NA	NA
chr3_ref_v2	112163	0	T,C	0	0	92,97,0,0	1	1	0	2	T,T	NA	NA	0.0	0	88,140,0,0	1	1	0	3.00639654173	0	2	T,T	NA	NA	0.0	0	NA	NA	85,86,72,80	1	1	0	337.796970452	1	2	T,C	NA	NA	0.117783035656	0	g.112163T>C	0
chr3_ref_v2	112630	0	G,A	0	0	97,90,0,0	1	1	0	2	G,G	NA	NA	0.0	0	116,118,0,0	1	1	0	0.594468828373	0	2	G,G	NA	NA	0.0	0	NA	NA	61,74,65,64	1	1	0	330.042556287	1	2	G,A	NA	NA	0.0454623740768	0	g.112630G>A	0
chr3_ref_v2	115562	0	TA,T	1	1	93,67,0,0	1	1	0	2	TA,TA	NA	NA	0.000243829340912	0	58,64,30,25	1	1	0	42.9915429776	1	2	TA,T	TA,TA	0.25	0.288084818735	0	g.115563delA	0	176,138,0,0	1	1	0	0.620193444058	0	2	TA,TA	NA	NA	0.000502954337323	0	NA	NA
chr3_ref_v2	115853	0	G,A	1	0	113,117,0,0	1	1	0	2	G,G	NA	NA	0.0	0	114,81,58,42	1	1	0	320.376555319	1	2	G,A	G,G	0.25	0.15700374881	0	g.115853G>A	0	207,172,0,0	1	1	0	1.77314173087	0	2	G,G	NA	NA	0.0	0	NA	NA
chr3_ref_v2	116220	0	G,A	1	0	82,82,0,0	1	1	0	2	G,G	NA	NA	0.0	0	69,73,29,37	1	1	0	52.0499138957	1	2	G,A	G,G	0.25	0.255346691809	0	g.116220G>A	0	141,163,0,0	1	1	0	0.95114558367	0	2	G,G	NA	NA	0.0	0	NA	NA
chr3_ref_v2	117205	0	CA,C,CAA	1	1	84,73,1,0,4,1	1	1	0	2	CA,CA	NA	NA	1.0891157512	0	73,65,0,2,35,24	1	1	0	30.6603605774	1	2	CA,CAA	CA,CA	0.25	1.04397931108	0	g.117205_117206insA	0	103,87,74,73,1,0	1	1	0	331.715682396	1	2	CA,C	CA,CA	0.125	0.989750943023	0	g.117206delA	0
chr3_ref_v2	118707	0	CT,C	1	1	92,80,2,1	1	1	0	2	CT,CT	NA	NA	0.104744833021	0	119,101,1,0	1	1	0	0.520472103596	0	2	CT,CT	NA	NA	1.77029632635	0	NA	NA	95,93,77,69	1	1	0	327.028047831	1	2	CT,C	CT,CT	0.25	0.0969999349397	0	g.118708delT	0
chr3_ref_v2	119262	0	G,GA	1	0	110,106,0,0	1	1	0	2	G,G	NA	NA	0.0	0	116,114,0,0	1	1	0	0.404532956034	0	2	G,G	NA	NA	0.0	0	NA	NA	93,98,73,71	1	1	0	335.249334812	1	2	G,GA	G,G	0.125	0.0311457001897	0	g.119262_119263insA	0
chr3_ref_v2	119509	0	G,A	0	0	120,84,0,0	1	1	0	2	G,G	NA	NA	0.0	0	112,108,0,0	1	1	0	2.05712105868	0	2	G,G	NA	NA	0.0	0	NA	NA	83,91,77,65	1	1	0	334.809939695	1	2	G,A	G,G	0.125	0.0480861866676	0	g.119509G>A	0
chr3_ref_v2	120988	0	T,C	1	0	66,63,0,0	1	1	0	2	T,T	NA	NA	0.0	0	64,58,39,21	1	1	0	47.4050851442	1	2	T,C	T,T	0.25	0.198850858745	0	g.120988T>C	0	146,149,0,0	1	1	0	0.535955840929	0	2	T,T	NA	NA	0.0	0	NA	NA
chr3_ref_v2	121705	0	GT,G	1	1	90,74,0,0	1	1	0	2	GT,GT	NA	NA	0.000115658350939	0	93,70,42,35	1	1	0	59.9809747823	1	2	GT,G	GT,GT	0.25	0.240013548939	0	g.121706delT	0	171,142,0,0	1	1	0	0.402220124814	0	2	GT,GT	NA	NA	0.000167126711524	0	NA	NA
chr3_ref_v2	122642	1	GT,G	1	1	67,74,0,0	1	1	0	2	NA	NA	NA	NA	0	41,37,7,17	1	1	0	19.7123524654	1	2	NA	NA	NA	NA	0	NA	NA	109,121,0,0	1	1	0	0.394868012993	0	2	NA	NA	NA	NA	0	NA	NA
chr3_ref_v2	122913	0	T,C	0	0	81,142,0,1	1	1	0	2	T,T	NA	NA	0.00447428039492	0	63,74,35,35	1	1	0	313.567554307	1	2	T,C	T,T	0.25	0.160660060013	0	g.122913T>C	0	142,179,0,0	1	1	0	2.85219274828	0	2	T,T	NA	NA	0.0	0	NA	NA
chr3_ref_v2	123314	0	G,A	0	0	91,93,0,0	1	1	0	2	G,G	NA	NA	0.0	0	86,92,38,43	1	1	0	64.8682206241	1	2	G,A	G,G	0.25	0.276508771854	1	g.123314G>A	0	198,187,0,0	1	1	0	0.638418450103	0	2	G,G	NA	NA	0.0	0	NA	NA
chr3_ref_v2	126070	0	G,A	0	0	70,51,0,0	1	1	0	2	G,G	NA	NA	0.0	0	56,76,28,24	1	1	0	34.2862460473	1	2	G,G	G,A	0.5	0.167054084663	1	NA	NA	151,138,1,0	1	1	0	1.46339843701	0	2	G,G	NA	NA	0.00345423486809	0	NA	NA
chr3_ref_v2	126149	0	CT,C,CTT	1	1	24,29,1,4,15,14	1	1	0	2	CT,CTT	CT,CT	0.125	0.956863401762	0	30,37,5,4,5,1	1	1	0	3.69913531369	0	2	CT,CT	NA	NA	1.34730888653	0	NA	NA	26,36,52,48,4,5	1	1	0	63.3564390535	1	2	CT,C	CT,CTT	0.125	0.288422632742	0	g.126149_126151TT>	0
chr3_ref_v2	126398	0	AT,A	1	1	111,85,0,0	1	1	0	2	AT,AT	NA	NA	0.00639895058375	0	120,82,0,0	1	1	0	0.639602638858	0	2	AT,AT	NA	NA	0.766101819559	0	NA	NA	103,76,73,66	1	1	0	332.331391361	1	2	AT,A	AT,AT	0.125	0.0526603728475	0	g.126399delT	0
chr3_ref_v2	126463	0	AT,A	1	1	47,37,48,32	1	1	0	2	AT,A	NA	NA	0.0498579012197	0	118,78,0,0	1	1	0	308.348678386	1	2	AT,AT	NA	NA	0.00248112113215	0	g.126463_126465>T	1	90,73,73,39	1	1	0	1.63594553367	0	2	AT,A	AT,AT	0.125	0.127845484621	0	NA	NA
chr3_ref_v2	126473	0	AT,A,ATT	1	1	57,54,2,5,3,0	1	1	0	2	AT,AT	NA	NA	1.69019596238	0	60,42,1,6,18,23	1	1	0	23.2408400918	1	2	AT,ATT	ATT,ATT	0.5	1.45316047888	0	g.126473_126474insT	0	49,60,66,41,2,1	1	1	0	64.6724856153	1	2	AT,AT	AT,A	0.5	1.02476746591	0	NA	NA
chr3_ref_v2	126763	0	CA,C	1	1	82,120,0,2	1	1	0	2	CA,CA	NA	NA	0.265518053608	0	67,81,26,50	1	1	0	59.3168365423	1	2	CA,CA	CA,C	0.5	0.254192901679	1	NA	NA	141,159,3,2	1	1	0	1.77666014809	0	2	CA,CA	NA	NA	1.47292611809	0	NA	NA
chr3_ref_v2	127094	0	C,T	0	0	66,86,0,0	1	1	0	2	C,C	NA	NA	0.0	0	80,68,28,31	1	1	0	42.6771648067	1	2	C,C	C,T	0.5	0.17893745881	1	NA	NA	200,157,0,0	1	1	0	6.11706112316	0	2	C,C	NA	NA	0.0	0	NA	NA
chr3_ref_v2	127425	0	TA,T	1	1	81,70,0,0	1	1	0	2	TA,TA	NA	NA	0.000638376816064	0	64,59,32,42	1	1	0	60.7447868951	1	2	TA,T	TA,TA	0.25	0.00357769221514	0	g.127426delA	0	157,133,0,0	1	1	0	0.410507133787	0	2	TA,TA	NA	NA	0.00183998562344	0	NA	NA
chr3_ref_v2	127832	0	T,A	1	0	88,85,0,0	1	1	0	2	T,T	NA	NA	0.0	0	113,96,0,0	1	1	0	0.716757292281	0	2	T,T	NA	NA	0.0	0	NA	NA	78,73,75,77	1	1	0	337.333003305	1	2	T,A	NA	NA	0.00660068403135	0	g.127832T>A	0
chr3_ref_v2	127902	0	C,T	1	0	111,104,0,0	1	1	0	2	C,C	NA	NA	0.0	0	75,79,38,38	1	1	0	314.278075033	1	2	C,T	C,C	0.25	0.195393638361	0	g.127902C>T	0	174,193,0,0	1	1	0	1.24757077238	0	2	C,C	NA	NA	0.0	0	NA	NA
chr3_ref_v2	128522	0	A,G	0	0	80,81,0,0	1	1	0	2	A,A	NA	NA	0.0	0	67,66,43,36	1	1	0	65.2699129403	1	2	A,G	A,A	0.25	0.0100756519887	0	g.128522A>G	0	178,165,0,0	1	1	0	0.660349769335	0	2	A,A	NA	NA	0.0	0	NA	NA
chr3_ref_v2	128702	0	A,G	0	0	73,77,0,0	1	1	0	2	A,A	NA	NA	0.0	0	82,72,33,35	1	1	0	49.8600137202	1	2	A,A	A,G	0.5	0.281167391431	1	NA	NA	165,157,0,0	1	1	0	0.722327763811	0	2	A,A	NA	NA	0.0	0	NA	NA
chr3_ref_v2	128834	0	TA,T	1	1	59,58,4,2	1	1	0	2	TA,TA	NA	NA	0.700156245497	0	50,52,25,24	1	1	0	20.1343955238	1	2	TA,TA	TA,T	0.5	0.186123442322	0	NA	NA	129,139,1,4	1	1	0	1.16763406186	0	2	TA,TA	NA	NA	2.8417326852	0	NA	NA
chr3_ref_v2	128859	0	TAA,T,TA,TAAA	1	1	51,52,2,1,2,4,1,0	1	1	0	2	TAA,TAA	NA	NA	2.7997549909	0	16,15,17,24,4,3,16,26	1	1	0	309.176975204	1	2	T,TAAA	TAA,TAAA	0.25	0.314926786019	0	g.128860_128861delAA,g.128859_128860insA	0,0	18,16,7,5,44,52,44,45	1	1	0	313.907648324	1	2	TA,TAAA	TAAA,TAAA	0.25	1.71454507981	0	g.128860delA,g.128859_128860insA	0,0
chr3_ref_v2	129001	0	A,G	0	0	66,92,0,0	1	1	0	2	A,A	NA	NA	0.0	0	55,73,28,31	1	1	0	45.4431219458	1	2	A,G	A,A	0.25	0.263667196248	0	g.129001A>G	0	161,177,0,0	1	1	0	1.7998696833	0	2	A,A	NA	NA	0.0	0	NA	NA
chr3_ref_v2	130079	0	CA,C	1	1	70,77,0,0	1	1	0	2	CA,CA	NA	NA	0.000243829340912	0	54,62,17,28	1	1	0	34.4600885142	1	2	CA,CA	CA,C	0.5	0.148282909893	1	NA	NA	139,120,0,0	1	1	0	1.55687487208	0	2	CA,CA	NA	NA	0.000502954337323	0	NA	NA
chr3_ref_v2	130344	0	G,A	0	0	118,112,0,0	1	1	0	2	G,G	NA	NA	0.0	0	77,78,53,27	1	1	0	317.332114596	1	2	G,A	G,G	0.25	0.150572858479	0	g.130344G>A	0	185,153,1,0	1	1	0	0.914398340327	0	2	G,G	NA	NA	0.00295421189743	0	NA	NA
chr3_ref_v2	132633	0	G,A	0	0	54,63,24,35	1	1	0	2	G,A	G,G	0.25	0.173810867126	0	102,99,0,0	1	1	0	18.6100613309	1	2	G,G	NA	NA	0.0	0	g.132632_132634A>G	1	145,158,0,0	1	1	0	307.912893317	1	2	G,G	NA	NA	0.0	0	g.132632_132634A>G	1
chr3_ref_v2	134524	0	C,T	0	0	96,98,1,0	1	1	0	2	C,C	NA	NA	0.00514139950042	0	132,114,0,0	1	1	0	1.06350382308	0	2	C,C	NA	NA	0.0	0	NA	NA	91,101,90,85	1	1	0	347.908831427	1	2	C,T	NA	NA	0.0927093981043	0	g.134524C>T	0
chr3_ref_v2	135275	0	AT,A	1	1	85,101,0,0	1	1	0	2	AT,AT	NA	NA	0.588462138029	0	102,98,0,2	1	1	0	1.08660975377	0	2	AT,AT	NA	NA	1.26952103844	0	NA	NA	63,96,56,62	1	1	0	324.761533025	1	2	AT,A	AT,AT	0.25	0.0516156983068	0	g.135276delT	0
chr3_ref_v2	136222	0	G,A	0	0	82,87,16,20	1	1	0	2	G,G	G,A	0.25	0.399530372588	1	115,106,0,0	1	1	0	8.86683633799	0	2	G,G	NA	NA	0.0	0	NA	NA	162,180,0,0	1	1	0	13.3181216053	1	2	G,G	NA	NA	0.0	0	NA	NA
chr3_ref_v2	136725	0	G,A	1	0	91,82,0,0	1	1	0	2	G,G	NA	NA	0.0	0	75,73,40,32	1	1	0	58.3884015341	1	2	G,A	G,G	0.25	0.209720530982	0	g.136725G>A	0	179,202,0,0	1	1	0	1.8248306849	0	2	G,G	NA	NA	0.0	0	NA	NA
chr3_ref_v2	137875	0	T,C	1	0	122,86,0,0	1	1	0	2	T,T	NA	NA	0.0	0	92,114,45,51	1	1	0	317.615430948	1	2	T,C	T,T	0.25	0.252702353556	1	g.137875T>C	0	197,189,0,0	1	1	0	2.90782650046	0	2	T,T	NA	NA	0.0	0	NA	NA
chr3_ref_v2	138249	0	G,A	0	0	93,81,0,0	1	1	0	2	G,G	NA	NA	0.0	0	134,112,0,0	1	1	0	0.441086126137	0	2	G,G	NA	NA	0.0	0	NA	NA	100,80,82,89	1	1	0	344.180792318	1	2	G,A	NA	NA	0.0512932943876	0	g.138249G>A	0
chr3_ref_v2	140909	0	GA,G	1	1	71,79,1,1	1	1	0	2	GA,GA	NA	NA	1.30963471354	0	47,62,26,26	1	1	0	39.8393028928	1	2	GA,GA	GA,G	0.5	0.0167422230478	1	NA	NA	105,120,3,2	1	1	0	0.793300656842	0	2	GA,GA	NA	NA	2.02420308039	0	NA	NA
chr3_ref_v2	141010	0	GAAA,GA,G,GAA	1	1	15,19,6,9,0,0,10,27	1	1	0	2	GAAA,GAA	GAAA,GA	0.25	0.0716671837927	0	29,36,16,20,2,4,2,9	1	1	0	5.2394932622	0	2	GAAA,GAAA	GAAA,GA	0.5	2.05027519713	1	NA	NA	3,6,65,69,14,17,4,4	1	1	0	309.730590082	1	2	GA,GA	GAAA,GA	0.125	1.84091969353	0	g.141011_141012delAA,g.141010_141013A>	-1,-1
chr3_ref_v2	141648	0	G,A	0	0	83,97,0,0	1	1	0	2	G,G	NA	NA	0.0	0	120,102,0,0	1	1	0	2.04694572642	0	2	G,G	NA	NA	0.0	0	NA	NA	90,69,72,94	1	1	0	345.417136024	1	2	G,A	NA	NA	0.0430835861363	0	g.141648G>A	0
chr3_ref_v2	144158	0	T,G	0	0	116,75,0,0	1	1	0	2	T,T	NA	NA	0.0	0	94,63,39,41	1	1	0	67.118306399	1	2	T,G	T,T	0.25	0.163393546908	0	g.144158T>G	0	222,186,0,0	1	1	0	2.31100172863	0	2	T,T	NA	NA	0.0	0	NA	NA
chr3_ref_v2	146962	0	T,G	0	0	0,2,1,2	1	0	1	2	NA	NA	NA	NA	0	1,2,2,3	1	0	1	0.347210422109	0	2	NA	NA	NA	NA	0	NA	NA	0,4,1,4	1	0	1	0.29313026902	0	2	NA	NA	NA	NA	0	NA	NA
chr3_ref_v2	146963	0	TCA,T	0	0	0,2,1,2	1	0	1	2	NA	NA	NA	NA	0	0,2,2,3	1	0	1	0.442088091745	0	2	NA	NA	NA	NA	0	NA	NA	0,4,1,4	1	0	1	0.29313026902	0	2	NA	NA	NA	NA	0	NA	NA
chr3_ref_v2	148617	0	C,T	1	0	111,120,0,0	1	1	0	2	C,C	NA	NA	0.0	0	101,132,0,0	1	1	0	1.09482766791	0	2	C,C	NA	NA	0.0	0	NA	NA	103,142,37,38	1	1	0	58.0837877886	1	2	C,C	C,T	0.5	0.0851578083403	1	NA	NA
chr3_ref_v2	149228	0	TA,T	1	1	70,98,0,0	1	1	0	2	TA,TA	NA	NA	0.000115658350939	0	114,103,0,1	1	1	0	3.10994416243	0	2	TA,TA	NA	NA	0.00424299982342	0	NA	NA	99,81,56,70	1	1	0	325.691553322	1	2	TA,T	TA,TA	0.125	0.105648191451	0	g.149229delA	0
chr3_ref_v2	150379	0	T,C	0	0	41,44,35,38	1	1	0	2	T,C	T,T	0.125	0.099122612939	0	107,132,0,0	1	1	0	308.339516779	1	2	T,T	NA	NA	0.0	0	g.150378_150380C>T	1	73,96,72,81	1	1	0	0.633952445512	0	2	T,C	NA	NA	0.0994607935306	0	NA	NA
chr3_ref_v2	150729	0	T,C	0	0	85,90,0,0	1	1	0	2	T,T	NA	NA	0.0	0	74,71,37,31	1	1	0	54.7312588087	1	2	T,C	T,T	0.25	0.246400413478	0	g.150729T>C	0	137,167,0,1	1	1	0	0.87922954726	0	2	T,T	NA	NA	0.00328407520119	0	NA	NA
chr3_ref_v2	151035	0	G,GA	1	1	61,58,4,3	1	1	0	2	G,G	NA	NA	0.057223346613	0	52,59,19,22	1	1	0	13.0720469021	1	2	G,GA	G,G	0.25	0.148192380249	0	g.151035_151036insA	0	125,106,2,5	1	1	0	0.989381062563	0	2	G,G	NA	NA	0.495912858056	0	NA	NA
chr3_ref_v2	153189	0	A,G	0	0	79,93,0,0	1	1	0	2	A,A	NA	NA	0.0	0	83,90,38,50	1	1	0	71.7794205506	1	2	A,G	A,A	0.25	0.165129156254	0	g.153189A>G	0	166,182,0,0	1	1	0	0.579967376963	0	2	A,A	NA	NA	0.0	0	NA	NA
chr3_ref_v2	154314	0	AT,A	1	1	39,35,24,24	1	1	0	2	AT,A	AT,AT	0.25	0.115851140625	0	73,59,3,2	1	1	0	12.2468197648	1	2	AT,AT	NA	NA	1.692825445	0	g.154314_154316>T	1	121,114,6,13	1	1	0	15.1968831525	1	2	AT,AT	NA	NA	1.3753301521	0	g.154314_154316>T	1
chr3_ref_v2	156071	0	A,G	0	0	103,87,0,0	1	1	0	2	A,A	NA	NA	0.0	0	55,68,32,33	1	1	0	55.9758936785	1	2	A,G	A,A	0.25	0.126971461711	0	g.156071A>G	0	159,171,0,0	1	1	0	1.83035766368	0	2	A,A	NA	NA	0.0	0	NA	NA
chr3_ref_v2	156151	0	C,T	0	0	100,76,0,0	1	1	0	2	C,C	NA	NA	0.0	0	69,66,33,32	1	1	0	52.6634847777	1	2	C,T	C,C	0.25	0.220061884777	0	g.156151C>T	0	163,171,0,0	1	1	0	2.78947934363	0	2	C,C	NA	NA	0.0	0	NA	NA
chr3_ref_v2	156624	0	A,C	1	0	91,89,0,0	1	1	0	2	A,A	NA	NA	0.0	0	76,80,24,36	1	1	0	47.8819368414	1	2	A,A	A,C	0.5	0.143100843641	1	NA	NA	142,161,0,0	1	1	0	0.969559869398	0	2	A,A	NA	NA	0.0	0	NA	NA
chr3_ref_v2	157370	0	T,C	0	0	81,89,0,0	1	1	0	2	T,T	NA	NA	0.0	0	66,67,28,46	1	1	0	64.991037462	1	2	T,C	T,T	0.25	0.0754584112516	0	g.157370T>C	0	130,179,0,0	1	1	0	1.57991550618	0	2	T,T	NA	NA	0.0	0	NA	NA
chr3_ref_v2	158291	0	T,TA	1	1	108,75,0,0	1	1	0	2	T,T	NA	NA	0.398200243458	0	70,53,30,15	1	1	0	39.0056713151	1	2	T,T	T,TA	0.5	0.114498074311	1	NA	NA	141,89,0,1	1	1	0	0.556463600683	0	2	T,T	NA	NA	1.03800672239	0	NA	NA
chr3_ref_v2	158990	0	GA,G	1	1	84,93,4,4	1	1	0	2	GA,GA	NA	NA	0.0888547908971	0	85,79,39,51	1	1	0	40.4486946776	1	2	GA,GA	GA,G	0.5	0.156789629202	1	NA	NA	146,165,24,11	1	1	0	6.19022482281	0	2	GA,GA	NA	NA	0.401985441311	0	NA	NA
chr3_ref_v2	159224	0	GA,G	1	1	73,88,0,4	1	1	0	2	GA,GA	NA	NA	1.20170823248	0	86,123,4,7	1	1	0	1.49217962607	0	2	GA,GA	NA	NA	1.36390041402	0	NA	NA	83,77,93,114	1	1	0	341.438614451	1	2	GA,G	GA,GA	0.125	0.0247281496925	0	g.159225delA	0
chr3_ref_v2	159589	0	G,A	0	0	78,64,0,0	1	1	0	2	G,G	NA	NA	0.0	0	58,50,22,20	1	1	0	29.9755049695	1	2	G,G	G,A	0.5	0.154150679827	1	NA	NA	124,119,0,0	1	1	0	0.916751428308	0	2	G,G	NA	NA	0.0	0	NA	NA
chr3_ref_v2	159867	0	T,C	0	0	93,63,12,9	1	1	0	2	T,T	T,C	0.25	0.0594234204708	1	83,85,0,0	1	1	0	6.03875212745	0	2	T,T	NA	NA	0.0	0	NA	NA	177,139,0,0	1	1	0	7.90785481258	0	2	T,T	NA	NA	0.0	0	NA	NA
chr3_ref_v2	160383	0	T,C	0	0	104,79,0,0	1	1	0	2	T,T	NA	NA	0.0	0	81,67,36,23	1	1	0	48.4698372348	1	2	T,T	T,C	0.5	0.17893745881	1	NA	NA	197,192,0,0	1	1	0	2.13205903987	0	2	T,T	NA	NA	0.0	0	NA	NA
chr3_ref_v2	160669	0	G,A	1	0	85,91,0,0	1	1	0	2	G,G	NA	NA	0.0	0	84,133,0,0	1	1	0	2.67242326552	0	2	G,G	NA	NA	0.0	0	NA	NA	107,100,76,79	1	1	0	335.375678586	1	2	G,A	G,G	0.125	0.0379792480652	0	g.160669G>A	0
chr3_ref_v2	160924	0	A,G	0	0	91,115,0,0	1	1	0	2	A,A	NA	NA	0.0	0	74,96,51,35	1	1	0	316.580162756	1	2	A,G	A,A	0.25	0.170625517031	0	g.160924A>G	0	171,180,0,0	1	1	0	1.33295676823	0	2	A,A	NA	NA	0.0	0	NA	NA
chr3_ref_v2	161065	0	A,G	0	0	106,89,0,0	1	1	0	2	A,A	NA	NA	0.0	0	90,98,29,32	1	1	0	45.6066606448	1	2	A,A	A,G	0.5	0.0269558099885	1	NA	NA	166,155,0,0	1	1	0	0.739888996302	0	2	A,A	NA	NA	0.0	0	NA	NA
chr3_ref_v2	161477	0	T,C	0	0	75,106,0,0	1	1	0	2	T,T	NA	NA	0.0	0	91,120,0,0	1	1	0	0.499884336161	0	2	T,T	NA	NA	0.0	0	NA	NA	77,135,64,86	1	1	0	334.784799359	1	2	T,C	T,T	0.125	0.0946365522949	0	g.161477T>C	0
chr3_ref_v2	161722	0	G,A	0	0	77,83,0,0	1	1	0	2	G,G	NA	NA	0.0	0	90,117,0,0	1	1	0	1.00594024922	0	2	G,G	NA	NA	0.0	0	NA	NA	87,92,65,76	1	1	0	330.12720957	1	2	G,A	G,G	0.125	0.0126885128183	0	g.161722G>A	0
chr3_ref_v2	162535	0	T,TA	1	1	86,90,0,0	1	1	0	2	T,T	NA	NA	0.359198085654	0	58,65,32,31	1	1	0	52.1265621402	1	2	T,TA	T,T	0.25	0.0704880617593	0	g.162535_162536insA	0	155,154,0,0	1	1	0	0.488923050449	0	2	T,T	NA	NA	1.33326869037	0	NA	NA
chr3_ref_v2	165469	1	A,T	0	0	96,130,0,0	1	1	0	2	NA	NA	NA	NA	0	102,156,0,0	1	1	0	0.739994471678	0	2	NA	NA	NA	NA	0	NA	NA	85,118,83,91	1	1	0	350.337079878	1	2	NA	NA	NA	NA	0	NA	NA
chr3_ref_v2	166175	0	G,A	0	0	88,94,0,0	1	1	0	2	G,G	NA	NA	0.0	0	113,110,0,0	1	1	0	0.588390191921	0	2	G,G	NA	NA	0.0	0	NA	NA	72,86,55,79	1	1	0	331.871185717	1	2	G,A	G,G	0.125	0.0865591952049	0	g.166175G>A	0
chr3_ref_v2	167572	0	C,T	0	0	77,90,0,0	1	1	0	2	C,C	NA	NA	0.0	0	55,67,37,41	1	1	0	314.318319966	1	2	C,T	C,C	0.25	0.0635134057223	0	g.167572C>T	0	141,163,0,0	1	1	0	0.402576992441	0	2	C,C	NA	NA	0.0	0	NA	NA
chr3_ref_v2	168668	0	T,C	0	0	116,80,0,0	1	1	0	2	T,T	NA	NA	0.0	0	63,59,42,35	1	1	0	314.973072163	1	2	T,C	T,T	0.25	0.0506100008864	0	g.168668T>C	0	140,162,0,0	1	1	0	5.59666408532	0	2	T,T	NA	NA	0.0	0	NA	NA
chr3_ref_v2	169380	0	CT,C	1	1	76,51,4,7	1	1	0	2	CT,CT	NA	NA	0.176033593587	0	37,48,27,29	1	1	0	19.094892262	1	2	CT,CT	CT,C	0.5	0.129729507097	1	NA	NA	100,127,7,8	1	1	0	6.30885553553	0	2	CT,CT	NA	NA	1.5770834335	0	NA	NA
chr3_ref_v2	169570	0	T,C	1	0	83,111,0,0	1	1	0	2	T,T	NA	NA	0.0	0	65,76,21,26	1	1	0	36.5700163668	1	2	T,T	T,C	0.5	0.0	1	NA	NA	152,159,0,0	1	1	0	1.79688012486	0	2	T,T	NA	NA	0.0	0	NA	NA
chr3_ref_v2	169772	0	G,A	0	0	68,53,5,11	1	1	0	2	G,G	G,A	0.25	0.0772916743016	1	90,89,0,0	1	1	0	4.78931059419	0	2	G,G	NA	NA	0.0	0	NA	NA	164,145,0,0	1	1	0	7.46952013391	0	2	G,G	NA	NA	0.0	0	NA	NA
chr3_ref_v2	169877	0	G,A	0	0	85,89,0,0	1	1	0	2	G,G	NA	NA	0.0	0	90,63,32,30	1	1	0	47.5995697586	1	2	G,G	G,A	0.5	0.195308752321	1	NA	NA	170,168,0,0	1	1	0	0.519774296433	0	2	G,G	NA	NA	0.0	0	NA	NA
chr3_ref_v2	170941	0	T,TA	1	1	60,88,0,0	1	1	0	2	T,T	NA	NA	5.12604876144e-05	0	97,123,0,0	1	1	0	0.810384262291	0	2	T,T	NA	NA	6.54113804976e-05	0	NA	NA	93,87,65,92	1	1	0	336.409746238	1	2	T,TA	T,T	0.125	0.115321218938	0	g.170941_170942insA	0
chr3_ref_v2	171189	0	T,C	1	0	89,86,0,0	1	1	0	2	T,T	NA	NA	0.0	0	90,95,34,37	1	1	0	52.9950016663	1	2	T,T	T,C	0.5	0.140936340631	1	NA	NA	203,187,0,0	1	1	0	0.497544828661	0	2	T,T	NA	NA	0.0	0	NA	NA
chr3_ref_v2	171635	0	G,A	0	0	76,69,0,0	1	1	0	2	G,G	NA	NA	0.0	0	54,57,35,31	1	1	0	52.6807893717	1	2	G,A	G,G	0.25	0.00904983551992	0	g.171635G>A	0	126,152,0,1	1	1	0	1.93236208336	0	2	G,G	NA	NA	0.00359066813073	0	NA	NA
chr3_ref_v2	172350	0	T,C	0	0	75,120,0,0	1	1	0	2	T,T	NA	NA	0.0	0	74,101,34,42	1	1	0	62.1988639031	1	2	T,T	T,C	0.5	0.264559655031	1	NA	NA	178,197,0,0	1	1	0	3.73819387433	0	2	T,T	NA	NA	0.0	0	NA	NA
chr3_ref_v2	173208	0	CT,C	1	1	35,50,40,60	1	1	0	2	CT,C	C,C	0.125	0.0971637597194	0	69,81,29,40	1	1	0	7.06540632449	0	2	CT,C	CT,CT	0.5	0.245177552632	0	NA	NA	15,11,129,144	1	1	0	308.177611254	1	2	C,C	CT,C	0.125	0.338651549358	1	g.173209delT	1
chr3_ref_v2	173441	0	G,A	1	0	28,67,0,0	1	1	0	2	G,G	NA	NA	0.0	0	48,97,0,0	1	1	0	0.724103539535	0	2	G,G	NA	NA	0.0	0	NA	NA	70,76,7,57	1	1	0	61.9363784333	1	2	G,G	G,A	0.5	0.273888750319	0	NA	NA
chr3_ref_v2	173798	0	GT,G,GTT	1	1	84,83,5,1,3,1	1	1	0	2	GT,GT	NA	NA	1.85956287037	0	66,54,3,5,26,26	1	1	0	33.0913381007	1	2	GT,GTT	GT,GT	0.25	1.12963848779	0	g.173798_173799insT	0	75,74,95,70,1,1	1	1	0	326.626159794	1	2	GT,G	GT,GT	0.25	1.50669720537	0	g.173799delT	0
chr3_ref_v2	175327	0	CA,C	1	1	96,83,0,1	1	1	0	2	CA,CA	NA	NA	0.550101270156	0	100,113,2,1	1	1	0	1.43928606284	0	2	CA,CA	NA	NA	1.3324958376	0	NA	NA	86,91,78,80	1	1	0	338.966686489	1	2	CA,C	CA,CA	0.125	0.0024525945353	0	g.175328delA	0
chr3_ref_v2	178538	0	T,C	0	0	111,76,0,0	1	1	0	2	T,T	NA	NA	0.0	0	84,74,43,36	1	1	0	65.9952409705	1	2	T,C	T,T	0.25	0.182321556794	0	g.178538T>C	0	200,171,1,0	1	1	0	1.69146422434	0	2	T,T	NA	NA	0.00269179166571	0	NA	NA
chr3_ref_v2	178749	0	GT,G	1	1	90,103,0,1	1	1	0	2	GT,GT	NA	NA	0.00319844361618	0	84,94,49,48	1	1	0	318.048364275	1	2	GT,G	GT,GT	0.25	0.114591814153	0	g.178750delT	0	173,207,0,0	1	1	0	0.591348974903	0	2	GT,GT	NA	NA	0.306377914903	0	NA	NA
chr3_ref_v2	179117	0	G,A	0	0	93,143,0,0	1	1	0	2	G,G	NA	NA	0.0	0	51,116,46,60	1	1	0	323.340851275	1	2	G,A	G,G	0.25	0.0562709054613	0	g.179117G>A	0	153,212,0,0	1	1	0	0.760858844066	0	2	G,G	NA	NA	0.0	0	NA	NA
chr3_ref_v2	179993	0	A,G	1	0	99,95,0,0	1	1	0	2	A,A	NA	NA	0.0	0	87,96,32,43	1	1	0	60.8822289901	1	2	A,A	A,G	0.5	0.206614249363	1	NA	NA	170,177,0,0	1	1	0	0.629675379193	0	2	A,A	NA	NA	0.0	0	NA	NA
chr3_ref_v2	180484	0	A,AT	1	1	66,68,0,0	1	1	0	2	A,A	NA	NA	0.086553890567	0	53,58,31,21	1	1	0	39.3173106215	1	2	A,AT	A,A	0.25	0.159724915509	0	g.180484_180485insT	0	126,151,0,0	1	1	0	0.942307236442	0	2	A,A	NA	NA	1.22394491966	0	NA	NA
chr3_ref_v2	180598	0	A,G	0	0	74,96,0,0	1	1	0	2	A,A	NA	NA	0.0	0	65,68,35,24	1	1	0	48.0106065164	1	2	A,A	A,G	0.5	0.285800604352	1	NA	NA	160,155,0,0	1	1	0	2.30518542237	0	2	A,A	NA	NA	0.0	0	NA	NA
chr3_ref_v2	180991	0	T,C	0	0	82,75,0,0	1	1	0	2	T,T	NA	NA	0.0	0	66,81,33,28	1	1	0	45.4002898854	1	2	T,T	T,C	0.5	0.219053566063	1	NA	NA	130,168,0,0	1	1	0	2.82988046198	0	2	T,T	NA	NA	0.0	0	NA	NA
chr3_ref_v2	182616	0	C,T	0	0	76,64,0,0	1	1	0	2	C,C	NA	NA	0.0	0	105,63,41,26	1	1	0	48.8186750623	1	2	C,C	C,T	0.5	0.179340928656	1	NA	NA	193,159,0,0	1	1	0	0.419037120705	0	2	C,C	NA	NA	0.0	0	NA	NA
chr3_ref_v2	182820	0	C,T	0	0	80,77,0,0	1	1	0	2	C,C	NA	NA	0.0	0	51,86,40,37	1	1	0	61.9011692739	1	2	C,T	C,C	0.25	0.0653498802085	0	g.182820C>T	0	157,191,0,0	1	1	0	1.80531575396	0	2	C,C	NA	NA	0.0	0	NA	NA
chr3_ref_v2	183030	0	G,A	0	0	65,80,0,0	1	1	0	2	G,G	NA	NA	0.0	0	97,102,0,0	1	1	0	0.835301816899	0	2	G,G	NA	NA	0.0	0	NA	NA	85,94,73,59	1	1	0	325.81469216	1	2	G,A	G,G	0.125	0.0532694549735	0	g.183030G>A	0
chr3_ref_v2	185181	0	C,T	0	0	87,91,0,0	1	1	0	2	C,C	NA	NA	0.0	0	109,136,1,0	1	1	0	0.985506402337	0	2	C,C	NA	NA	0.00407332538764	0	NA	NA	105,117,81,86	1	1	0	339.914796731	1	2	C,T	C,C	0.125	0.0333691411746	0	g.185181C>T	0
chr3_ref_v2	191007	0	C,T	1	0	66,59,0,0	1	1	0	2	C,C	NA	NA	0.0	0	73,52,35,30	1	1	0	46.8348927115	1	2	C,T	C,C	0.25	0.143100843641	0	g.191007C>T	0	142,123,0,0	1	1	0	0.4257506159	0	2	C,C	NA	NA	0.0	0	NA	NA
chr3_ref_v2	193535	0	G,T	1	0	115,96,0,0	1	1	0	2	G,G	NA	NA	0.0	0	121,100,1,0	1	1	0	0.376163540376	0	2	G,G	NA	NA	0.00451468035453	0	NA	NA	115,104,78,67	1	1	0	334.066611933	1	2	G,T	G,G	0.25	0.0984876363701	0	g.193535G>T	0
chr3_ref_v2	194197	0	G,A	1	0	86,76,0,0	1	1	0	2	G,G	NA	NA	0.0	0	86,68,30,38	1	1	0	52.3201580689	1	2	G,G	G,A	0.5	0.281167391431	1	NA	NA	187,162,0,0	1	1	0	0.415638748464	0	2	G,G	NA	NA	0.0	0	NA	NA
chr3_ref_v2	194331	0	CA,C	0	0	111,92,0,0	1	1	0	2	CA,CA	NA	NA	0.0	0	109,76,54,44	1	1	0	318.701178808	1	2	CA,C	CA,CA	0.25	0.124562722642	0	g.194332delA	0	242,181,0,0	1	1	0	0.803656132053	0	2	CA,CA	NA	NA	0.0	0	NA	NA
chr3_ref_v2	198624	0	A,G	0	0	81,46,0,0	1	1	0	2	A,A	NA	NA	0.0	0	73,40,35,19	1	1	0	42.1902842247	1	2	A,G	A,A	0.25	0.227578148382	0	g.198624A>G	0	188,80,0,0	1	1	0	1.81348234961	0	2	A,A	NA	NA	0.0	0	NA	NA
chr3_ref_v2	198650	0	C,T	0	0	100,53,0,0	1	1	0	2	C,C	NA	NA	0.0	0	86,42,39,22	1	1	0	50.5838325648	1	2	C,T	C,C	0.25	0.23033077598	0	g.198650C>T	0	212,86,0,0	1	1	0	1.73887848053	0	2	C,C	NA	NA	0.0	0	NA	NA
chr3_ref_v2	198781	0	A,G	1	0	100,71,0,0	1	1	0	2	A,A	NA	NA	0.0	0	96,80,42,29	1	1	0	55.3264213115	1	2	A,A	A,G	0.5	0.190808170671	1	NA	NA	183,180,0,0	1	1	0	3.00960280221	0	2	A,A	NA	NA	0.0	0	NA	NA
chr3_ref_v2	199019	0	G,A	0	0	107,99,0,0	1	1	0	2	G,G	NA	NA	0.0	0	76,77,45,33	1	1	0	314.898123095	1	2	G,A	G,G	0.25	0.162903470937	0	g.199019G>A	0	164,154,0,0	1	1	0	0.40698070424	0	2	G,G	NA	NA	0.0	0	NA	NA
chr3_ref_v2	199198	0	A,G	0	0	79,111,0,1	1	1	0	2	A,A	NA	NA	0.00524935588614	0	46,86,32,41	1	1	0	63.9927395245	1	2	A,G	A,A	0.25	0.081516857672	0	g.199198A>G	0	121,192,0,0	1	1	0	0.906600138188	0	2	A,A	NA	NA	0.0	0	NA	NA
chr3_ref_v2	199441	0	A,G	0	0	79,86,0,0	1	1	0	2	A,A	NA	NA	0.0	0	54,75,34,31	1	1	0	52.0991672956	1	2	A,G	A,A	0.25	0.1745995107	0	g.199441A>G	0	144,149,0,0	1	1	0	0.480221014801	0	2	A,A	NA	NA	0.0	0	NA	NA
chr3_ref_v2	199890	0	T,A	0	0	59,58,41,35	1	1	0	2	T,A	T,T	0.25	0.0793850292546	0	131,116,0,0	1	1	0	308.013859883	1	2	T,T	NA	NA	0.0	0	g.199889_199891A>T	1	184,181,0,0	1	1	0	308.334588965	1	2	T,T	NA	NA	0.0	0	g.199889_199891A>T	1
chr3_ref_v2	201503	0	CT,C	1	1	44,26,45,28	1	1	0	2	CT,C	CT,CT	0.125	0.033394922716	0	71,65,11,11	1	1	0	14.9161957064	1	2	CT,CT	NA	NA	0.695497896013	0	g.201503_201505>T	1	10,16,133,102	1	1	0	22.7527553042	1	2	C,C	CT,C	0.125	0.211283036183	0	g.201504delT	1
chr3_ref_v2	201899	0	CA,C	1	1	90,98,0,1	1	1	0	2	CA,CA	NA	NA	0.00109389835406	0	69,65,32,31	1	1	0	52.1288246321	1	2	CA,CA	CA,C	0.5	0.267001268572	1	NA	NA	142,149,1,1	1	1	0	0.430843914081	0	2	CA,CA	NA	NA	1.29854873839	0	NA	NA
chr3_ref_v2	202562	0	C,T	0	0	69,83,0,0	1	1	0	2	C,C	NA	NA	0.0	0	75,82,32,32	1	1	0	46.0562476808	1	2	C,C	C,T	0.5	0.201249566679	1	NA	NA	123,179,0,0	1	1	0	1.25425210804	0	2	C,C	NA	NA	0.0	0	NA	NA
chr3_ref_v2	202590	0	G,GA	1	1	75,87,0,2	1	1	0	2	G,G	NA	NA	0.13690202392	0	68,69,31,22	1	1	0	37.5670660116	1	2	G,G	G,GA	0.5	0.170330927637	1	NA	NA	125,147,1,0	1	1	0	0.609336607671	0	2	G,G	NA	NA	1.20572947977	0	NA	NA
chr3_ref_v2	202649	0	CA,C	1	1	97,88,1,0	1	1	0	2	CA,CA	NA	NA	0.583071289394	0	94,88,0,0	1	1	0	0.455953661128	0	2	CA,CA	NA	NA	1.58067546708	0	NA	NA	84,86,67,67	1	1	0	329.909108434	1	2	CA,C	CA,CA	0.25	0.111876638962	0	g.202650delA	0
chr3_ref_v2	202788	0	C,T	1	0	92,97,0,0	1	1	0	2	C,C	NA	NA	0.0	0	75,63,35,34	1	1	0	57.9658304335	1	2	C,T	C,C	0.25	0.182321556794	0	g.202788C>T	0	161,150,0,0	1	1	0	0.830043158452	0	2	C,C	NA	NA	0.0	0	NA	NA
chr3_ref_v2	203776	0	C,T	0	0	82,92,0,0	1	1	0	2	C,C	NA	NA	0.0	0	81,93,37,44	1	1	0	64.1111199677	1	2	C,T	C,C	0.25	0.253780520776	0	g.203776C>T	0	161,206,0,0	1	1	0	0.945254171925	0	2	C,C	NA	NA	0.0	0	NA	NA
chr3_ref_v2	204607	0	T,C	0	0	35,39,23,32	1	1	0	2	T,C	T,T	0.125	0.0454174796908	0	106,101,0,0	1	1	0	308.013201258	1	2	T,T	NA	NA	0.0	0	g.204606_204608C>T	1	87,79,93,82	1	1	0	5.01328208314	0	2	T,C	NA	NA	0.052798185567	0	NA	NA
chr3_ref_v2	204665	0	C,T	0	0	56,70,0,0	1	1	0	2	C,C	NA	NA	0.0	0	59,82,23,34	1	1	0	39.5407285303	1	2	C,C	C,T	0.5	0.192903666124	1	NA	NA	153,178,0,0	1	1	0	0.57347500223	0	2	C,C	NA	NA	0.0	0	NA	NA
chr3_ref_v2	204812	0	G,A	0	0	62,45,0,1	1	1	0	2	G,G	NA	NA	0.00930239266231	0	85,70,0,0	1	1	0	0.712155863749	0	2	G,G	NA	NA	0.0	0	NA	NA	71,77,67,68	1	1	0	102.789340159	1	2	G,A	NA	NA	0.0919374953257	0	g.204812G>A	0
chr3_ref_v2	205180	0	C,T	0	0	71,91,0,0	1	1	0	2	C,C	NA	NA	0.0	0	102,82,0,0	1	1	0	3.15760737481	0	2	C,C	NA	NA	0.0	0	NA	NA	95,88,71,66	1	1	0	328.407584482	1	2	C,T	C,C	0.125	0.0381907987324	0	g.205180C>T	0
chr3_ref_v2	205618	0	CA,C	1	1	22,19,14,32	1	1	0	2	CA,C	CA,CA	0.25	0.0617737938633	0	46,55,12,15	1	1	0	8.68005488262	0	2	CA,CA	NA	NA	0.774633765337	0	NA	NA	28,58,51,69	1	1	0	3.22234225315	0	2	CA,C	CA,CA	0.5	0.0789130330923	0	NA	NA
chr3_ref_v2	205849	0	C,T	0	0	43,57,0,0	1	1	0	2	C,C	NA	NA	0.0	0	54,56,19,23	1	1	0	25.193647917	1	2	C,C	C,T	0.5	0.135801541159	1	NA	NA	118,140,0,0	1	1	0	0.695790314096	0	2	C,C	NA	NA	0.0	0	NA	NA
chr3_ref_v2	206497	0	T,C	1	0	80,86,0,0	1	1	0	2	T,T	NA	NA	0.0	0	100,115,0,0	1	1	0	0.496928570324	0	2	T,T	NA	NA	0.0	0	NA	NA	76,93,66,55	1	1	0	324.221058783	1	2	T,C	T,T	0.125	0.0827937410454	0	g.206497T>C	0
chr3_ref_v2	207552	0	GA,G	1	1	20,15,20,14	1	1	0	2	GA,GA	GA,G	0.5	0.146894211316	0	31,24,20,21	1	1	0	0.827334034678	0	2	GA,GA	GA,G	0.125	0.0524592953477	0	NA	NA	54,44,45,52	1	1	0	1.72050921992	0	2	GA,GA	NA	NA	0.118304878629	0	NA	NA
chr3_ref_v2	207647	0	C,T	0	0	39,52,0,0	1	1	0	2	C,C	NA	NA	0.0	0	50,35,24,37	1	1	0	44.5751291858	1	2	C,T	C,C	0.125	0.0804629640361	0	g.207647C>T	0	133,124,0,0	1	1	0	2.63844045122	0	2	C,C	NA	NA	0.0	0	NA	NA
chr3_ref_v2	208657	0	A,G	0	0	85,66,0,0	1	1	0	2	A,A	NA	NA	0.0	0	79,73,26,28	1	1	0	37.426296094	1	2	A,A	A,G	0.5	0.0637158143861	1	NA	NA	189,186,0,1	1	1	0	1.86308683715	0	2	A,A	NA	NA	0.00266311741948	0	NA	NA
chr3_ref_v2	209019	0	C,T	1	0	61,70,0,0	1	1	0	2	C,C	NA	NA	0.0	0	91,107,0,0	1	1	0	0.404895354671	0	2	C,C	NA	NA	0.0	0	NA	NA	80,79,64,85	1	1	0	331.795379515	1	2	C,T	NA	NA	0.0649578962748	0	g.209019C>T	0
chr3_ref_v2	209218	0	C,T	0	0	73,62,1,0	1	1	0	2	C,C	NA	NA	0.00738010729762	0	65,79,29,31	1	1	0	41.5717046665	1	2	C,C	C,T	0.5	0.223143551314	1	NA	NA	172,169,0,0	1	1	0	1.18142016551	0	2	C,C	NA	NA	0.0	0	NA	NA
chr3_ref_v2	210907	0	C,T	0	0	57,117,0,0	1	1	0	2	C,C	NA	NA	0.0	0	69,82,28,49	1	1	0	67.6666233398	1	2	C,T	C,C	0.25	0.162648791195	0	g.210907C>T	0	141,168,0,0	1	1	0	6.0018540667	0	2	C,C	NA	NA	0.0	0	NA	NA
chr3_ref_v2	211104	0	C,T	0	0	66,53,0,0	1	1	0	2	C,C	NA	NA	0.0	0	64,55,36,34	1	1	0	50.7264403299	1	2	C,T	C,C	0.25	0.0198026272962	0	g.211104C>T	0	126,150,0,0	1	1	0	3.24906185023	0	2	C,C	NA	NA	0.0	0	NA	NA
chr3_ref_v2	211155	0	A,G	0	0	52,58,0,1	1	1	0	2	A,A	NA	NA	0.00904983551992	0	67,57,28,21	1	1	0	31.3453516028	1	2	A,A	A,G	0.5	0.170151021174	1	NA	NA	124,129,0,1	1	1	0	0.567133439634	0	2	A,A	NA	NA	0.00394477829102	0	NA	NA
chr3_ref_v2	211425	0	T,C	1	0	80,90,0,0	1	1	0	2	T,T	NA	NA	0.0	0	99,108,0,0	1	1	0	0.41507357054	0	2	T,T	NA	NA	0.0	0	NA	NA	115,73,74,70	1	1	0	331.451831447	1	2	T,C	T,T	0.125	0.015314234973	0	g.211425T>C	0
chr3_ref_v2	211657	0	C,T	0	0	61,74,0,0	1	1	0	2	C,C	NA	NA	0.0	0	65,68,30,37	1	1	0	49.6102112514	1	2	C,T	C,C	0.25	0.174830885065	0	g.211657C>T	0	160,143,0,0	1	1	0	2.37981908421	0	2	C,C	NA	NA	0.0	0	NA	NA
chr3_ref_v2	212108	0	A,G	0	0	100,75,0,0	1	1	0	2	A,A	NA	NA	0.0	0	126,119,0,1	1	1	0	1.35583047045	0	2	A,A	NA	NA	0.00407332538764	0	NA	NA	110,93,84,83	1	1	0	340.697171985	1	2	A,G	A,A	0.125	0.0561022616559	0	g.212108A>G	0
chr3_ref_v2	212172	0	T,C	0	0	89,73,0,0	1	1	0	2	T,T	NA	NA	0.0	0	136,111,0,1	1	1	0	0.370654573381	0	2	T,T	NA	NA	0.004040409537	0	NA	NA	98,87,89,65	1	1	0	336.212833245	1	2	T,C	T,T	0.125	0.0679112056162	0	g.212172T>C	0
chr3_ref_v2	213310	0	A,G	1	0	90,87,0,0	1	1	0	2	A,A	NA	NA	0.0	0	65,49,25,39	1	1	0	57.2848093649	1	2	A,G	A,A	0.25	0.0664897412688	0	g.213310A>G	0	152,152,0,0	1	1	0	0.437708728984	0	2	A,A	NA	NA	0.0	0	NA	NA
chr3_ref_v2	216046	0	AT,A,ATT	1	1	33,42,3,4,22,28	1	1	0	2	AT,ATT	AT,AT	0.125	0.0895613134794	0	30,58,1,2,26,17	1	1	0	2.51832125948	0	2	ATT,ATT	AT,ATT	0.25	1.53026781627	1	NA	NA	13,10,57,63,43,47	1	1	0	312.860484228	1	2	A,ATT	NA	NA	0.873770802409	0	g.216047delT	0
chr3_ref_v2	216183	0	AT,A	1	1	93,104,0,1	1	1	0	2	AT,AT	NA	NA	0.645919193053	0	73,54,26,27	1	1	0	43.8934312868	1	2	AT,AT	AT,A	0.5	0.0467766622502	1	NA	NA	150,154,1,2	1	1	0	0.573797582584	0	2	AT,AT	NA	NA	1.9969969686	0	NA	NA
chr3_ref_v2	217274	0	A,C	1	0	91,48,0,17	1	1	0	2	A,A	A,C	0.25	0.0981920261792	0	114,54,0,35	1	1	0	2.40525402722	0	2	A,A	A,C	0.25	0.405465108108	0	NA	NA	155,123,0,31	1	1	0	3.37443736429	0	2	A,A	A,C	0.25	0.215975061836	0	NA	NA
chr3_ref_v2	218214	0	C,T	1	0	87,72,0,0	1	1	0	2	C,C	NA	NA	0.0	0	83,60,35,20	1	1	0	43.4032771846	1	2	C,C	C,T	0.5	0.143100843641	1	NA	NA	160,147,0,0	1	1	0	0.716084968726	0	2	C,C	NA	NA	0.0	0	NA	NA
chr3_ref_v2	218248	0	C,T	1	0	91,81,0,0	1	1	0	2	C,C	NA	NA	0.0	0	34,37,73,61	1	1	0	336.253519956	1	2	C,T	T,T	0.25	0.124334299144	0	g.218248C>T	0	152,174,0,0	1	1	0	1.91245712822	0	2	C,C	NA	NA	0.0	0	NA	NA
chr3_ref_v2	218442	0	AT,A	1	1	86,83,0,0	1	1	0	2	AT,AT	NA	NA	0.000638376816064	0	126,110,0,0	1	1	0	0.628247002083	0	2	AT,AT	NA	NA	0.00248112113215	0	NA	NA	96,112,83,65	1	1	0	332.605257419	1	2	AT,A	AT,AT	0.125	0.0929199610464	0	g.218443delT	0
chr3_ref_v2	219174	0	CT,C,CTT	1	1	52,38,5,6,2,2	1	1	0	2	CT,CT	NA	NA	0.886660112212	0	48,33,3,3,17,11	1	1	0	11.4592173481	1	2	CT,CTT	CTT,CTT	0.5	1.49245189089	0	g.219174_219175insT	0	39,40,61,55,6,2	1	1	0	39.576940427	1	2	CT,C	CT,CT	0.25	0.309943548447	0	g.219175delT	0
chr3_ref_v2	219573	0	G,A	0	0	64,56,0,0	1	1	0	2	G,G	NA	NA	0.0	0	97,82,0,0	1	1	0	0.413668520557	0	2	G,G	NA	NA	0.0	0	NA	NA	81,84,83,58	1	1	0	327.78409744	1	2	G,A	G,G	0.125	0.0941288447585	0	g.219573G>A	0
chr3_ref_v2	219926	0	C,T	0	0	57,88,0,0	1	1	0	2	C,C	NA	NA	0.0	0	53,67,30,45	1	1	0	62.6505382126	1	2	C,T	C,C	0.25	0.0408219945203	0	g.219926C>T	0	169,211,0,0	1	1	0	1.65993502522	0	2	C,C	NA	NA	0.0	0	NA	NA
chr3_ref_v2	220603	0	TTATA,T,TTA	1	1	46,39,0,0,6,11	1	1	0	2	TTATA,TTATA	TTATA,TTA	0.125	0.0798529625327	0	47,46,2,0,2,3	1	1	0	1.57909698895	0	2	TTATA,TTATA	NA	NA	1.73260683707	0	NA	NA	30,20,27,34,9,9	1	1	0	47.7582567279	1	2	TTATA,T	T,TTA	0.125	0.190264811668	0	g.220604_220607delTATA	0
chr3_ref_v2	220627	0	G,A	1	0	69,63,0,0	1	1	0	2	G,G	NA	NA	0.0	0	42,37,10,12	1	1	0	14.5787827882	1	2	G,G	G,A	0.5	0.179793110441	1	NA	NA	104,82,0,0	1	1	0	0.756356372182	0	2	G,G	NA	NA	0.0	0	NA	NA
chr3_ref_v2	220711	0	C,T	1	0	94,60,0,0	1	1	0	2	C,C	NA	NA	0.0	0	66,33,22,16	1	1	0	29.156230084	1	2	C,C	C,T	0.5	0.14107859826	1	NA	NA	148,104,0,0	1	1	0	0.620257132812	0	2	C,C	NA	NA	0.0	0	NA	NA
chr3_ref_v2	221030	0	G,A	0	0	67,107,0,0	1	1	0	2	G,G	NA	NA	0.0	0	51,65,35,29	1	1	0	54.3780478142	1	2	G,A	G,G	0.25	0.0838814839807	0	g.221030G>A	0	121,143,0,0	1	1	0	2.10482421606	0	2	G,G	NA	NA	0.0	0	NA	NA
chr3_ref_v2	222834	0	G,A	0	0	60,40,0,0	1	1	0	2	G,G	NA	NA	0.0	0	75,41,42,23	1	1	0	47.5161311833	1	2	G,A	G,G	0.25	0.0683772974447	0	g.222834G>A	0	155,109,0,0	1	1	0	0.476395436194	0	2	G,G	NA	NA	0.0	0	NA	NA
chr3_ref_v2	223313	0	CT,C	1	1	73,72,2,4	1	1	0	2	CT,CT	NA	NA	0.177120873196	0	79,103,1,1	1	1	0	1.8976539319	0	2	CT,CT	NA	NA	2.33567102923	0	NA	NA	79,76,77,68	1	1	0	318.884929472	1	2	CT,C	CT,CT	0.125	0.0987556000173	0	g.223314delT	0
chr3_ref_v2	223627	0	A,T	1	0	93,105,0,0	1	1	0	2	A,A	NA	NA	0.0	0	88,104,0,0	1	1	0	0.435356245263	0	2	A,A	NA	NA	0.0	0	NA	NA	78,101,61,84	1	1	0	336.375020259	1	2	A,T	A,A	0.125	0.0406623648607	0	g.223627A>T	0
chr3_ref_v2	224056	0	GA,G	1	1	26,48,22,23	1	1	0	2	GA,G	GA,GA	0.25	0.0284843611152	0	92,90,0,0	1	1	0	308.113762138	1	2	GA,GA	NA	NA	1.58067546708	0	g.224056_224058>A	1	143,163,0,2	1	1	0	308.408476755	1	2	GA,GA	NA	NA	2.00355436915	0	g.224056_224058>A	1
chr3_ref_v2	224794	0	GTTT,GTT,G	1	1	17,14,19,16,0,2	1	1	0	2	GTTT,GTT	GTTT,GTTT	0.25	0.473530429191	0	36,24,28,17,0,1	1	1	0	1.6923416463	0	2	GTTT,GTTT	GTTT,GTT	0.25	0.0352827400312	0	NA	NA	6,7,31,42,58,56	1	1	0	69.1505782976	1	2	GTT,G	GTTT,G	0.25	0.506149691996	0	g.224795_224797delTTT	0
chr3_ref_v2	225102	0	CA,C	1	1	49,49,14,4	1	1	0	2	CA,CA	NA	NA	0.650016576589	0	48,54,27,26	1	1	0	10.896010011	1	2	CA,CA	NA	NA	0.110031014232	0	NA	NA	103,122,19,13	1	1	0	1.31663106851	0	2	CA,CA	NA	NA	1.89079087356	0	NA	NA
chr3_ref_v2	225997	0	G,A	0	0	78,87,0,0	1	1	0	2	G,G	NA	NA	0.0	0	32,42,73,99	1	1	0	355.857004728	1	2	G,A	A,A	0.5	0.255182905059	1	g.225997G>A	0	175,200,0,0	1	1	0	0.425962721774	0	2	G,G	NA	NA	0.0	0	NA	NA
chr3_ref_v2	225998	0	C,A	0	0	78,86,0,1	1	1	0	2	C,C	NA	NA	0.00607904607638	0	106,142,0,1	1	1	0	1.16973954438	0	2	C,C	NA	NA	0.00402415029973	0	NA	NA	102,104,72,99	1	1	0	342.880737722	1	2	C,A	C,C	0.125	0.065101815994	0	g.225998C>A	0
chr3_ref_v2	226177	0	T,C	0	0	45,47,34,37	1	1	0	2	T,C	T,T	0.125	0.00779427172682	0	109,100,0,1	1	1	0	308.03622098	1	2	T,T	NA	NA	0.00477327875266	0	g.226176_226178C>T	1	77,68,68,70	1	1	0	1.16294162227	0	2	T,C	NA	NA	0.0494800572634	0	NA	NA
chr3_ref_v2	226200	0	T,C	0	0	36,35,43,42	1	1	0	2	T,C	C,C	0.125	0.0713430488319	0	115,90,1,0	1	1	0	308.731487212	1	2	T,T	NA	NA	0.00486618965117	0	g.226199_226201C>T	1	79,90,63,56	1	1	0	3.82122030935	0	2	T,C	T,T	0.125	0.0994607935306	0	NA	NA
chr3_ref_v2	226548	0	G,A	0	0	64,89,0,0	1	1	0	2	G,G	NA	NA	0.0	0	45,87,25,25	1	1	0	35.9599627409	1	2	G,G	G,A	0.5	0.12783337151	1	NA	NA	148,166,0,0	1	1	0	1.50627367079	0	2	G,G	NA	NA	0.0	0	NA	NA
chr3_ref_v2	226835	0	CTT,C	1	1	55,8,11,8	1	1	0	2	CTT,CTT	CTT,C	0.5	0.100083458557	1	45,15,13,6	1	1	0	2.07674842554	0	2	CTT,CTT	CTT,C	0.5	0.0512932943876	1	NA	NA	89,30,27,26	1	1	0	2.97287214771	0	2	CTT,CTT	CTT,C	0.5	0.289780709109	1	NA	NA
chr3_ref_v2	226854	0	TCA,T	1	0	44,59,19,3	1	1	0	2	TCA,TCA	TCA,T	0.25	0.402223614184	0	33,79,22,0	1	1	0	2.55773083397	0	2	TCA,TCA	TCA,T	0.25	0.362905493689	0	NA	NA	80,119,69,4	1	1	0	5.07306359253	0	2	TCA,TCA	TCA,T	0.5	0.095766905092	0	NA	NA
chr3_ref_v2	226856	0	A,ATTT	1	1	46,58,17,3	1	1	0	2	A,A	A,ATTT	0.25	0.297251523468	0	34,79,20,0	1	1	0	2.82811953133	0	2	A,A	A,ATTT	0.25	0.263044768066	0	NA	NA	82,117,64,4	1	1	0	5.3664087624	0	2	A,A	A,ATTT	0.5	0.0248151691197	0	NA	NA
chr3_ref_v2	226861	0	C,T	1	0	43,59,17,4	1	1	0	2	C,C	C,T	0.25	0.365459773494	1	39,77,13,0	1	1	0	2.46218020915	0	2	C,C	C,T	0.25	0.168622712436	0	NA	NA	87,107,57,5	1	1	0	3.80609097252	0	2	C,C	C,T	0.5	0.0421114853501	0	NA	NA
chr3_ref_v2	228087	0	GT,G	1	0	96,103,0,0	1	1	0	2	GT,GT	NA	NA	0.0	0	71,115,30,36	1	1	0	51.5141028163	1	2	GT,GT	GT,G	0.5	0.0625203569813	1	NA	NA	186,205,0,0	1	1	0	0.433339254494	0	2	GT,GT	NA	NA	0.0	0	NA	NA
chr3_ref_v2	228578	0	G,A	0	0	86,88,0,0	1	1	0	2	G,G	NA	NA	0.0	0	115,100,0,0	1	1	0	0.895960088144	0	2	G,G	NA	NA	0.0	0	NA	NA	113,86,89,70	1	1	0	338.251587232	1	2	G,A	G,G	0.125	0.0269138057766	0	g.228578G>A	0
chr3_ref_v2	229360	0	T,C	1	0	78,71,0,0	1	1	0	2	T,T	NA	NA	0.0	0	62,47,27,26	1	1	0	40.806370006	1	2	T,C	T,T	0.25	0.210230344911	0	g.229360T>C	0	166,140,0,0	1	1	0	0.578450579519	0	2	T,T	NA	NA	0.0	0	NA	NA
chr3_ref_v2	229636	0	G,T	0	0	38,33,0,0	1	1	0	2	G,G	NA	NA	0.0	0	55,50,0,0	1	1	0	0.404718810485	0	2	G,G	NA	NA	0.0	0	NA	NA	98,72,21,17	1	1	0	14.1848895464	1	2	G,G	G,T	0.5	0.399599988656	1	NA	NA
chr3_ref_v2	230102	0	G,A	0	0	50,116,0,0	1	1	0	2	G,G	NA	NA	0.0	0	71,85,26,52	1	1	0	69.3232317502	1	2	G,A	G,G	0.25	0.182321556794	0	g.230102G>A	0	159,214,0,0	1	1	0	6.86726193976	0	2	G,G	NA	NA	0.0	0	NA	NA
chr3_ref_v2	232608	0	GTT,G,GT	1	1	59,51,0,0,9,2	1	1	0	2	GTT,GTT	NA	NA	0.0323268729213	0	2,1,33,27,56,41	1	1	0	310.737410542	1	2	G,GT	GT,GT	0.25	0.668017339446	0	g.232609_232610delTT,g.232609delT	0,0	51,48,3,4,74,76	1	1	0	316.49848099	1	2	GTT,GTT	GTT,GT	0.5	1.09129835236	1	NA	NA
chr3_ref_v2	232634	0	CTT,C,CT	1	1	32,26,1,4,19,22	1	1	0	2	CTT,CT	CTT,CTT	0.25	0.388434354687	0	20,17,23,31,19,23	1	1	0	27.0767080378	1	2	CTT,C	C,CT	0.25	0.6513603811	0	g.232634_232637T>	0	51,58,4,8,41,58	1	1	0	1.46245137129	0	2	CTT,CT	CTT,CTT	0.5	0.159790455356	0	NA	NA
chr3_ref_v2	234055	0	G,A	0	0	64,70,0,0	1	1	0	2	G,G	NA	NA	0.0	0	75,76,41,24	1	1	0	48.6397705298	1	2	G,G	G,A	0.5	0.255719721749	1	NA	NA	143,163,0,0	1	1	0	0.455738822562	0	2	G,G	NA	NA	0.0	0	NA	NA
chr3_ref_v2	234900	0	T,G	1	0	76,82,0,0	1	1	0	2	T,T	NA	NA	0.0	0	63,56,23,35	1	1	0	47.6115965152	1	2	T,G	T,T	0.25	0.207854858799	0	g.234900T>G	0	187,170,0,0	1	1	0	1.24315535117	0	2	T,T	NA	NA	0.0	0	NA	NA
chr3_ref_v2	236022	0	AT,A	1	1	72,73,0,0	1	1	0	2	AT,AT	NA	NA	0.000638376816064	0	75,65,33,21	1	1	0	39.9755150704	1	2	AT,AT	AT,A	0.5	0.13633081929	1	NA	NA	151,162,0,0	1	1	0	0.505485050528	0	2	AT,AT	NA	NA	0.00183998562344	0	NA	NA
chr3_ref_v2	236216	0	T,C	0	0	87,76,0,0	1	1	0	2	T,T	NA	NA	0.0	0	52,78,40,38	1	1	0	313.969053628	1	2	T,C	T,T	0.25	0.0	0	g.236216T>C	0	146,176,0,0	1	1	0	2.70211093821	0	2	T,T	NA	NA	0.0	0	NA	NA
chr3_ref_v2	236339	0	C,A	1	0	66,66,0,1	1	1	0	2	C,C	NA	NA	0.00754720563538	0	54,59,18,27	1	1	0	32.3876125148	1	2	C,C	C,A	0.5	0.177886959726	1	NA	NA	144,134,1,0	1	1	0	0.619706958373	0	2	C,C	NA	NA	0.00359066813073	0	NA	NA
chr3_ref_v2	237224	0	G,A	1	0	67,68,0,0	1	1	0	2	G,G	NA	NA	0.0	0	69,51,31,32	1	1	0	46.9526685214	1	2	G,A	G,G	0.25	0.133531392625	0	g.237224G>A	0	135,123,1,0	1	1	0	0.647438634211	0	2	G,G	NA	NA	0.00386847677792	0	NA	NA
chr3_ref_v2	237692	0	C,T	0	0	47,36,31,30	1	1	0	2	C,T	C,C	0.125	0.0566523153424	0	84,117,0,0	1	1	0	308.501051342	1	2	C,C	NA	NA	0.0	0	g.237691_237693T>C	1	157,180,0,0	1	1	0	309.015307081	1	2	C,C	NA	NA	0.0	0	g.237691_237693T>C	1
chr3_ref_v2	238040	0	G,A	1	0	87,54,0,0	1	1	0	2	G,G	NA	NA	0.0	0	62,59,34,27	1	1	0	46.615129422	1	2	G,A	G,G	0.25	0.174091057657	0	g.238040G>A	0	147,140,0,0	1	1	0	3.82493957571	0	2	G,G	NA	NA	0.0	0	NA	NA
chr3_ref_v2	238277	0	ATTT,A,AT,ATT	1	1	7,0,4,0,15,6,39,7	1	1	0	2	ATT,ATT	A,ATT	0.125	0.703557043294	0	0,0,28,19,28,10,2,1	1	1	0	27.2842974122	1	2	AT,AT	A,AT	0.5	0.573010475683	0	g.238277_238280T>,g.238277_238280T>	0,1	1,1,37,26,82,38,17,4	1	1	0	308.318823312	1	2	AT,AT	AT,ATT	0.25	0.78226702781	0	g.238277_238280T>,g.238277_238280T>	0,1
chr3_ref_v2	238798	0	A,T	0	0	97,69,0,0	1	1	0	2	A,A	NA	NA	0.0	0	104,127,0,0	1	1	0	4.80615372123	0	2	A,A	NA	NA	0.0	0	NA	NA	86,113,81,73	1	1	0	334.495113128	1	2	A,T	A,A	0.125	0.00503779402996	0	g.238798A>T	0
chr3_ref_v2	239480	0	C,T	1	0	62,68,4,11	1	1	0	2	C,C	C,T	0.25	0.213574100298	0	76,143,0,0	1	1	0	9.09850393073	0	2	C,C	NA	NA	0.0	0	NA	NA	134,228,0,0	1	1	0	12.2123761129	0	2	C,C	NA	NA	0.0	0	NA	NA
chr3_ref_v2	241094	0	G,A	1	0	102,74,0,0	1	1	0	2	G,G	NA	NA	0.0	0	87,70,43,36	1	1	0	64.4639037863	1	2	G,A	G,G	0.25	0.175972329115	0	g.241094G>A	0	172,139,0,0	1	1	0	0.73560686525	0	2	G,G	NA	NA	0.0	0	NA	NA
chr3_ref_v2	243205	0	G,A	1	0	73,84,0,0	1	1	0	2	G,G	NA	NA	0.0	0	63,68,35,41	1	1	0	61.7774556685	1	2	G,A	G,G	0.25	0.0336383591488	0	g.243205G>A	0	200,215,0,0	1	1	0	0.596893753972	0	2	G,G	NA	NA	0.0	0	NA	NA
chr3_ref_v2	243691	0	G,A	0	0	47,59,0,0	1	1	0	2	G,G	NA	NA	0.0	0	45,60,19,17	1	1	0	21.42284867	1	2	G,G	G,A	0.5	0.0281708769667	1	NA	NA	76,154,0,0	1	1	0	3.61388256553	0	2	G,G	NA	NA	0.0	0	NA	NA
chr3_ref_v2	243811	0	GTA,G	1	1	46,34,19,9	1	1	0	2	GTA,GTA	GTA,G	0.25	0.129915040903	0	40,35,7,7	1	1	0	1.30853460427	0	2	GTA,GTA	NA	NA	0.0824109321639	0	NA	NA	28,22,55,34	1	1	0	13.7238378326	1	2	GTA,G	G,G	0.125	0.0764136225348	0	g.243812_243813delTA	0
chr3_ref_v2	244182	0	G,A	1	0	83,85,0,1	1	1	0	2	G,G	NA	NA	0.00593473551981	0	129,96,0,0	1	1	0	2.15799110663	0	2	G,G	NA	NA	0.0	0	NA	NA	96,90,74,72	1	1	0	332.211444223	1	2	G,A	G,G	0.125	0.00917437627604	0	g.244182G>A	0
chr3_ref_v2	245289	0	G,A	0	0	60,70,0,0	1	1	0	2	G,G	NA	NA	0.0	0	61,68,39,22	1	1	0	47.1048597905	1	2	G,A	G,G	0.25	0.238112916422	0	g.245289G>A	0	157,178,0,0	1	1	0	0.430796363382	0	2	G,G	NA	NA	0.0	0	NA	NA
chr3_ref_v2	246023	0	GA,G	1	1	100,76,0,0	1	1	0	2	GA,GA	NA	NA	0.533199459354	0	116,98,0,2	1	1	0	0.602480390502	0	2	GA,GA	NA	NA	1.33717968691	0	NA	NA	79,61,75,63	1	1	0	332.84937876	1	2	GA,G	GA,GA	0.125	0.10161855663	0	g.246024delA	0
chr3_ref_v2	246697	0	T,C	0	0	95,111,0,0	1	1	0	2	T,T	NA	NA	0.0	0	102,89,40,39	1	1	0	64.2372374771	1	2	T,T	T,C	0.5	0.215786713089	1	NA	NA	184,188,1,0	1	1	0	0.941478981984	0	2	T,T	NA	NA	0.00268456537067	0	NA	NA
chr3_ref_v2	246791	0	T,C	0	0	86,107,0,0	1	1	0	2	T,T	NA	NA	0.0	0	105,142,0,0	1	1	0	0.56656615187	0	2	T,T	NA	NA	0.0	0	NA	NA	81,103,86,90	1	1	0	348.766461845	1	2	T,C	NA	NA	0.0444517625708	0	g.246791T>C	0
chr3_ref_v2	246959	0	G,A	0	0	54,96,0,0	1	1	0	2	G,G	NA	NA	0.0	0	77,61,39,30	1	1	0	54.1943684904	1	2	G,A	G,G	0.25	0.182321556794	0	g.246959G>A	0	148,164,0,0	1	1	0	4.79393239045	0	2	G,G	NA	NA	0.0	0	NA	NA
chr3_ref_v2	247270	0	G,A	0	0	50,73,0,0	1	1	0	2	G,G	NA	NA	0.0	0	94,97,0,0	1	1	0	2.05017039281	0	2	G,G	NA	NA	0.0	0	NA	NA	71,107,74,91	1	1	0	334.962531116	1	2	G,A	NA	NA	0.0758380763915	0	g.247270G>A	0
chr3_ref_v2	249946	0	G,C	1	0	78,76,0,0	1	1	0	2	G,G	NA	NA	0.0	0	47,67,23,30	1	1	0	41.6794632977	1	2	G,C	G,G	0.25	0.255080911076	0	g.249946G>C	0	117,163,0,0	1	1	0	2.82911840499	0	2	G,G	NA	NA	0.0	0	NA	NA
chr3_ref_v2	251706	0	C,T	1	0	78,95,0,0	1	1	0	2	C,C	NA	NA	0.0	0	103,99,0,0	1	1	0	1.30366523148	0	2	C,C	NA	NA	0.0	0	NA	NA	105,83,73,48	1	1	0	325.15178058	1	2	C,T	C,C	0.25	0.0701742065328	0	g.251706C>T	0
chr3_ref_v2	251970	0	T,C	0	0	96,84,0,0	1	1	0	2	T,T	NA	NA	0.0	0	81,76,36,33	1	1	0	54.6219805848	1	2	T,T	T,C	0.5	0.276472987917	1	NA	NA	158,155,0,0	1	1	0	0.777578801934	0	2	T,T	NA	NA	0.0	0	NA	NA
chr3_ref_v2	252531	0	T,C	1	0	116,89,0,0	1	1	0	2	T,T	NA	NA	0.0	0	155,139,0,0	1	1	0	1.00933250277	0	2	T,T	NA	NA	0.0	0	NA	NA	114,106,94,91	1	1	0	352.27791102	1	2	T,C	T,T	0.125	0.0780427070069	0	g.252531T>C	0
chr3_ref_v2	253132	0	T,C	0	0	92,94,1,0	1	1	0	2	T,T	NA	NA	0.00536194314139	0	83,66,38,46	1	1	0	315.611172229	1	2	T,C	T,T	0.25	0.0623038833362	0	g.253132T>C	0	155,194,0,0	1	1	0	1.63428001122	0	2	T,T	NA	NA	0.0	0	NA	NA
chr3_ref_v2	254089	0	C,A	1	0	104,77,0,1	1	1	0	2	C,C	NA	NA	0.00550965581097	0	107,75,55,29	1	1	0	73.7101266251	1	2	C,A	C,C	0.25	0.262364264467	0	g.254089C>A	0	207,138,0,0	1	1	0	0.861693792516	0	2	C,C	NA	NA	0.0	0	NA	NA
chr3_ref_v2	255816	0	G,GT	1	1	12,3,45,26	1	1	0	2	GT,GT	NA	NA	0.510050531754	0	5,5,45,33	1	1	0	1.15620032644	0	2	GT,GT	NA	NA	1.5094738482	0	NA	NA	57,35,31,44	1	1	0	21.2806514778	1	2	GT,GT	G,GT	0.25	0.030479900877	0	NA	NA
chr3_ref_v2	255855	0	GTA,G	1	1	35,55,13,8	1	1	0	2	GTA,GTA	GTA,G	0.25	0.0594337100112	0	25,26,12,18	1	1	0	5.14146747271	0	2	GTA,GTA	GTA,G	0.5	0.204481155815	1	NA	NA	17,46,48,33	1	1	0	15.7555761849	1	2	GTA,G	NA	NA	0.0208517599576	0	g.255856_255857delTA	0
chr3_ref_v2	256203	0	CA,C	1	1	78,82,0,0	1	1	0	2	CA,CA	NA	NA	0.000243829340912	0	78,74,42,28	1	1	0	55.7853582804	1	2	CA,C	CA,CA	0.25	0.266782238031	0	g.256204delA	0	148,141,0,0	1	1	0	0.669296357936	0	2	CA,CA	NA	NA	0.000502954337323	0	NA	NA
chr3_ref_v2	259510	0	T,C	1	0	59,63,0,0	1	1	0	2	T,T	NA	NA	0.0	0	60,70,28,39	1	1	0	48.6887312156	1	2	T,C	T,T	0.25	0.152016207299	0	g.259510T>C	0	162,167,0,0	1	1	0	0.445146851321	0	2	T,T	NA	NA	0.0	0	NA	NA
chr3_ref_v2	260505	0	A,G	1	0	91,79,0,0	1	1	0	2	A,A	NA	NA	0.0	0	88,70,40,29	1	1	0	54.632899274	1	2	A,A	A,G	0.5	0.270123760238	1	NA	NA	187,128,0,0	1	1	0	1.70294552465	0	2	A,A	NA	NA	0.0	0	NA	NA
chr3_ref_v2	262822	0	A,C	0	0	64,76,0,0	1	1	0	2	A,A	NA	NA	0.0	0	68,68,30,28	1	1	0	41.2249147027	1	2	A,A	A,C	0.5	0.246400413478	1	NA	NA	159,158,0,0	1	1	0	1.21241975847	0	2	A,A	NA	NA	0.0	0	NA	NA
chr3_ref_v2	265004	0	G,A	0	0	33,14,0,0	1	1	1	2	G,G	NA	NA	0.0	0	36,5,16,3	1	1	1	13.5172277164	0	2	G,A	G,G	0.25	0.258307463772	0	NA	NA	143,57,0,0	1	1	0	0.454794810131	0	2	G,G	NA	NA	0.0	0	NA	NA
chr3_ref_v2	266201	0	A,G	1	0	112,80,0,0	1	1	0	2	A,A	NA	NA	0.0	0	90,92,36,41	1	1	0	61.696705077	1	2	A,A	A,G	0.5	0.238411023445	1	NA	NA	205,215,0,0	1	1	0	4.4095166544	0	2	A,A	NA	NA	0.0	0	NA	NA
chr3_ref_v2	266489	0	T,A	1	0	121,85,0,0	1	1	0	2	T,T	NA	NA	0.0	0	186,106,0,0	1	1	0	1.35123474596	0	2	T,T	NA	NA	0.0	0	NA	NA	124,108,117,98	1	1	0	369.715945091	1	2	T,A	NA	NA	0.0760993435386	0	g.266489T>A	0
chr3_ref_v2	267304	0	T,TTCA	1	1	72,70,0,0	1	1	0	2	T,T	NA	NA	0.001936372101	0	69,74,25,37	1	1	0	46.269114127	1	2	T,TTCA	T,T	0.25	0.243704590557	0	g.267304_267305insTCA	0	139,167,0,0	1	1	0	1.45477403346	0	2	T,T	NA	NA	0.00481478313053	0	NA	NA
chr3_ref_v2	267573	0	G,A	1	0	83,101,15,13	1	1	0	2	G,G	G,A	0.25	0.0631789016215	1	138,138,0,0	1	1	0	8.24881120017	0	2	G,G	NA	NA	0.0	0	NA	NA	189,222,0,0	1	1	0	11.4005306734	1	2	G,G	NA	NA	0.0	0	NA	NA
chr3_ref_v2	267985	0	C,A	0	0	67,74,0,0	1	1	0	2	C,C	NA	NA	0.0	0	117,94,1,0	1	1	0	1.85812935754	0	2	C,C	NA	NA	0.00472814119595	0	NA	NA	79,92,65,56	1	1	0	97.1018672856	1	2	C,A	C,C	0.125	0.094558582625	0	g.267985C>A	0
chr3_ref_v2	268855	0	GAA,G,GA	1	1	21,25,4,6,15,16	1	1	0	2	GAA,GAA	GAA,G	0.25	0.167306241285	0	15,25,15,12,23,21	1	1	0	3.97465526079	0	2	GAA,GAA	GAA,G	0.5	0.192000286261	1	NA	NA	9,7,54,52,34,17	1	1	0	38.0312026897	1	2	G,GA	GAA,GA	0.25	0.309058376327	0	g.268856_268857delAA,g.268856delA	0,0
chr3_ref_v2	269119	0	G,A	0	0	88,91,0,0	1	1	0	2	G,G	NA	NA	0.0	0	63,66,16,32	1	1	0	41.2048768838	1	2	G,G	G,A	0.5	0.110000895214	1	NA	NA	135,150,0,0	1	1	0	0.54957252868	0	2	G,G	NA	NA	0.0	0	NA	NA
chr3_ref_v2	269772	0	GA,G	1	1	63,86,1,2	1	1	0	2	GA,GA	NA	NA	1.6350757972	0	83,108,1,4	1	1	0	0.603318890713	0	2	GA,GA	NA	NA	2.06229695046	0	NA	NA	67,101,68,68	1	1	0	323.584846353	1	2	GA,GA	GA,G	0.5	0.100429428595	1	NA	NA
chr3_ref_v2	272007	0	G,A	0	0	83,62,0,0	1	1	0	2	G,G	NA	NA	0.0	0	72,87,36,30	1	1	0	47.3612090239	1	2	G,G	G,A	0.5	0.219362828474	1	NA	NA	170,169,0,0	1	1	0	2.34123867901	0	2	G,G	NA	NA	0.0	0	NA	NA
chr3_ref_v2	272806	0	T,C	0	0	81,86,1,0	1	1	0	2	T,T	NA	NA	0.0059701669865	0	53,67,27,33	1	1	0	48.8936157025	1	2	T,C	T,T	0.25	0.182321556794	0	g.272806T>C	0	126,176,0,0	1	1	0	2.1707296649	0	2	T,T	NA	NA	0.0	0	NA	NA
chr3_ref_v2	272963	0	A,G	0	0	70,96,0,0	1	1	0	2	A,A	NA	NA	0.0	0	77,79,0,0	1	1	0	1.42680414004	0	2	A,A	NA	NA	0.0	0	NA	NA	70,85,57,66	1	1	0	325.424666912	1	2	A,G	A,A	0.125	0.0200736667341	0	g.272963A>G	0
chr3_ref_v2	273394	0	G,T	1	0	42,76,24,0	1	1	0	2	G,G	G,T	0.25	0.394101349458	0	49,96,36,0	1	1	0	0.784490533552	0	2	G,G	G,T	0.5	0.267203541108	0	NA	NA	79,163,49,0	1	1	0	0.674760663566	0	2	G,G	G,T	0.25	0.368995428327	0	NA	NA
chr3_ref_v2	274352	0	A,G	1	0	111,103,0,0	1	1	0	2	A,A	NA	NA	0.0	0	119,140,0,0	1	1	0	1.53042470017	0	2	A,A	NA	NA	0.0	0	NA	NA	108,105,101,95	1	1	0	360.355150277	1	2	A,G	NA	NA	0.0831775064789	0	g.274352A>G	0
chr3_ref_v2	275154	0	G,A	0	0	85,108,0,1	1	1	0	2	G,G	NA	NA	0.00516797015844	0	88,82,49,38	1	1	0	74.3548438155	1	2	G,A	G,G	0.25	0.15906469463	0	g.275154G>A	0	192,210,0,0	1	1	0	1.26768292797	0	2	G,G	NA	NA	0.0	0	NA	NA
chr3_ref_v2	275220	0	AT,A	1	1	90,90,0,0	1	1	0	2	AT,AT	NA	NA	0.000115658350939	0	86,69,44,35	1	1	0	65.7141077153	1	2	AT,A	AT,AT	0.25	0.164046034439	0	g.275221delT	0	173,175,0,0	1	1	0	0.405356860912	0	2	AT,AT	NA	NA	0.000167126711524	0	NA	NA
chr3_ref_v2	277276	0	G,A	1	0	87,93,0,0	1	1	0	2	G,G	NA	NA	0.0	0	62,80,30,32	1	1	0	49.372230756	1	2	G,G	G,A	0.5	0.269919616112	1	NA	NA	173,206,0,0	1	1	0	0.802685309636	0	2	G,G	NA	NA	0.0	0	NA	NA
chr3_ref_v2	277913	0	T,C	0	0	93,85,0,0	1	1	0	2	T,T	NA	NA	0.0	0	84,48,31,27	1	1	0	46.7151123449	1	2	T,T	T,C	0.5	0.276253376628	1	NA	NA	203,195,0,0	1	1	0	0.507612075611	0	2	T,T	NA	NA	0.0	0	NA	NA
chr3_ref_v2	277924	0	G,A	1	0	83,80,0,0	1	1	0	2	G,G	NA	NA	0.0	0	80,55,37,22	1	1	0	48.45566219	1	2	G,G	G,A	0.5	0.270874954135	1	NA	NA	192,191,0,0	1	1	0	0.444318185248	0	2	G,G	NA	NA	0.0	0	NA	NA
chr3_ref_v2	278120	0	T,C	1	0	87,79,0,0	1	1	0	2	T,T	NA	NA	0.0	0	83,97,37,31	1	1	0	49.8740238512	1	2	T,T	T,C	0.5	0.125163142954	1	NA	NA	175,168,0,0	1	1	0	0.513317396603	0	2	T,T	NA	NA	0.0	0	NA	NA
chr3_ref_v2	280300	0	T,C	0	0	99,93,0,0	1	1	0	2	T,T	NA	NA	0.0	0	101,83,42,35	1	1	0	61.6413831604	1	2	T,T	T,C	0.5	0.227481952913	1	NA	NA	176,165,0,0	1	1	0	0.399898338038	0	2	T,T	NA	NA	0.0	0	NA	NA
chr3_ref_v2	280980	0	G,T	0	0	86,87,0,0	1	1	0	2	G,G	NA	NA	0.0	0	105,117,0,0	1	1	0	0.601099419381	0	2	G,G	NA	NA	0.0	0	NA	NA	91,86,84,74	1	1	0	338.4397005	1	2	G,T	NA	NA	0.113554699547	0	g.280980G>T	0
chr3_ref_v2	282693	0	G,A	0	0	91,78,0,0	1	1	0	2	G,G	NA	NA	0.0	0	78,63,44,25	1	1	0	59.458666896	1	2	G,A	G,G	0.25	0.203827762015	0	g.282693G>A	0	185,150,0,0	1	1	0	0.508432929845	0	2	G,G	NA	NA	0.0	0	NA	NA
chr3_ref_v2	283636	0	AT,A	1	1	57,52,33,16	1	1	0	2	AT,AT	AT,A	0.5	0.291649390405	1	117,103,0,0	1	1	0	17.5877823915	1	2	AT,AT	NA	NA	0.00743246087101	0	NA	NA	149,123,0,0	1	1	0	307.839323409	1	2	AT,AT	NA	NA	0.00712453697642	0	NA	NA
chr3_ref_v2	285110	0	G,A	0	0	79,85,1,0	1	1	0	2	G,G	NA	NA	0.00607904607638	0	71,55,31,38	1	1	0	56.8545708475	1	2	G,A	G,G	0.25	0.0913497785882	0	g.285110G>A	0	170,149,0,0	1	1	0	1.57745915584	0	2	G,G	NA	NA	0.0	0	NA	NA
chr3_ref_v2	285248	0	G,T	0	0	48,47,44,49	1	1	0	2	G,T	NA	NA	0.0212773984473	0	94,121,0,0	1	1	0	308.530642123	1	2	G,G	NA	NA	0.0	0	g.285247_285249T>G	1	95,96,66,74	1	1	0	1.61000303752	0	2	G,T	G,G	0.125	0.0593165771564	0	NA	NA
chr3_ref_v2	285545	0	AT,A	1	1	68,64,5,2	1	1	0	2	AT,AT	NA	NA	0.666633553458	0	44,48,34,21	1	1	0	24.0070827686	1	2	AT,AT	AT,A	0.5	0.0325736810353	0	NA	NA	132,130,15,16	1	1	0	5.24042222727	0	2	AT,AT	NA	NA	0.994540916398	0	NA	NA
chr3_ref_v2	285680	0	G,A	0	0	91,98,0,0	1	1	0	2	G,G	NA	NA	0.0	0	97,114,0,0	1	1	0	0.55727831126	0	2	G,G	NA	NA	0.0	0	NA	NA	94,94,62,92	1	1	0	339.885887643	1	2	G,A	G,G	0.125	0.0518250678646	0	g.285680G>A	0
chr3_ref_v2	286176	0	TA,T	1	1	68,99,0,0	1	1	0	2	TA,TA	NA	NA	0.000243829340912	0	98,122,0,0	1	1	0	0.868143577631	0	2	TA,TA	NA	NA	0.000873326686096	0	NA	NA	102,95,70,79	1	1	0	332.771366055	1	2	TA,T	TA,TA	0.125	0.0289552752075	0	g.286177delA	0
chr3_ref_v2	286224	0	T,C	0	0	93,76,0,0	1	1	0	2	T,T	NA	NA	0.0	0	78,70,36,39	1	1	0	60.0983221651	1	2	T,C	T,T	0.25	0.168898536462	0	g.286224T>C	0	175,160,0,0	1	1	0	0.787558483	0	2	T,T	NA	NA	0.0	0	NA	NA
chr3_ref_v2	286772	0	G,A	0	0	103,116,0,0	1	1	0	2	G,G	NA	NA	0.0	0	77,83,40,43	1	1	0	315.83999681	1	2	G,A	G,G	0.25	0.145507583671	0	g.286772G>A	0	163,218,0,0	1	1	0	1.29175377474	0	2	G,G	NA	NA	0.0	0	NA	NA
chr3_ref_v2	286829	0	A,G	0	0	97,101,0,0	1	1	0	2	A,A	NA	NA	0.0	0	74,94,36,50	1	1	0	316.238654673	1	2	A,G	A,A	0.25	0.158791059384	0	g.286829A>G	0	160,190,0,0	1	1	0	0.927846604459	0	2	A,A	NA	NA	0.0	0	NA	NA
chr3_ref_v2	288080	0	TA,T	1	1	89,80,0,0	1	1	0	2	TA,TA	NA	NA	0.00639895058375	0	68,67,29,28	1	1	0	43.9324385439	1	2	TA,TA	TA,T	0.5	0.159482831528	1	NA	NA	140,158,0,0	1	1	0	1.57667106242	0	2	TA,TA	NA	NA	1.32231895772	0	NA	NA
chr3_ref_v2	288402	0	AAT,A,AATAT	1	1	21,29,7,2,22,19	1	1	0	2	AAT,AATAT	AAT,AAT	0.125	0.337471790718	0	39,30,9,5,3,4	1	1	0	7.40529900346	0	2	AAT,AAT	NA	NA	0.133719475784	0	NA	NA	22,28,6,14,27,20	1	1	1	6.99485212823	0	2	AAT,AATAT	A,AATAT	0.25	0.194910800958	0	NA	NA
chr3_ref_v2	288615	0	A,C	0	0	90,81,0,0	1	1	0	2	A,A	NA	NA	0.0	0	103,99,0,0	1	1	0	0.486473894085	0	2	A,A	NA	NA	0.0	0	NA	NA	74,45,71,55	1	1	1	329.398389109	1	2	A,C	NA	NA	0.0571584138399	0	NA	NA
chr3_ref_v2	288956	0	AAT,A	1	1	0,47,0,8	1	1	0	2	AAT,AAT	AAT,A	0.25	0.0526519449411	0	0,45,0,23	1	1	0	4.45762940558	0	2	AAT,AAT	AAT,A	0.5	0.245741806131	0	NA	NA	0,78,0,7	1	1	1	1.25875987687	0	2	AAT,AAT	NA	NA	0.129119862757	0	NA	NA
chr3_ref_v2	289672	0	A,G	1	0	125,98,54,58	1	1	1	2	A,G	A,A	0.25	0.177847276399	0	201,165,2,2	1	1	1	307.983884216	1	2	A,A	NA	NA	0.704016852797	0	NA	NA	199,231,90,97	1	1	1	5.18399802757	0	2	A,G	A,A	0.5	0.265935696835	0	NA	NA
chr3_ref_v2	289831	0	T,C	0	0	150,193,0,0	1	1	1	2	T,T	NA	NA	0.0	0	103,159,30,41	1	1	0	313.760157047	1	2	T,T	T,C	0.5	0.207052338052	1	NA	NA	244,312,0,0	1	1	1	0.407738293695	0	2	T,T	NA	NA	0.0	0	NA	NA
chr3_ref_v2	290219	0	A,T	1	0	49,80,6,31	1	1	0	2	A,A	A,T	0.5	0.150282203049	0	77,126,0,0	1	1	0	10.667144894	1	2	A,A	NA	NA	0.0	0	NA	NA	130,138,22,74	1	1	0	2.29553491572	0	2	A,A	A,T	0.5	0.0719734996251	1	NA	NA
chr3_ref_v2	290488	0	G,A	0	0	120,68,0,0	1	1	0	2	G,G	NA	NA	0.0	0	79,57,53,29	1	1	0	316.882945868	1	2	G,A	G,G	0.25	0.00488998529419	0	g.290488G>A	0	178,137,0,0	1	1	0	2.4224560626	0	2	G,G	NA	NA	0.0	0	NA	NA
chr3_ref_v2	293166	0	T,C	0	0	86,69,0,0	1	1	0	2	T,T	NA	NA	0.0	0	72,84,27,38	1	1	0	49.2093012409	1	2	T,T	T,C	0.5	0.223143551314	1	NA	NA	173,208,0,0	1	1	0	4.41160343096	0	2	T,T	NA	NA	0.0	0	NA	NA
chr3_ref_v2	293324	0	G,A	0	0	101,76,0,0	1	1	0	2	G,G	NA	NA	0.0	0	90,88,44,26	1	1	0	56.8769031515	1	2	G,G	G,A	0.5	0.165323980425	1	NA	NA	186,161,0,1	1	1	0	0.944661458969	0	2	G,G	NA	NA	0.00287769982762	0	NA	NA
chr3_ref_v2	293891	0	C,T	1	0	76,84,0,0	1	1	0	2	C,C	NA	NA	0.0	0	138,84,0,0	1	1	0	5.39655505141	0	2	C,C	NA	NA	0.0	0	NA	NA	92,76,75,70	1	1	0	332.013497983	1	2	C,T	C,C	0.125	0.104084191298	0	g.293891C>T	0
chr3_ref_v2	296150	0	A,G	1	0	62,69,8,8	1	1	0	2	A,A	A,G	0.25	0.156698451906	1	93,118,0,0	1	1	0	4.77354509476	0	2	A,A	NA	NA	0.0	0	NA	NA	142,180,0,0	1	1	0	7.38596969391	0	2	A,A	NA	NA	0.0	0	NA	NA
chr3_ref_v2	297071	0	T,C	0	0	102,100,0,2	1	1	0	2	T,T	NA	NA	0.415317404551	0	83,76,44,40	1	1	0	65.8112780877	1	2	T,C	T,T	0.25	0.127261779611	0	g.297071T>C	0	173,173,1,0	1	1	0	0.620195501441	0	2	T,T	NA	NA	0.00288600488913	0	NA	NA
chr3_ref_v2	297188	0	A,G	1	0	71,98,0,0	1	1	0	2	A,A	NA	NA	0.0	0	121,113,0,0	1	1	0	2.87243192753	0	2	A,A	NA	NA	0.0	0	NA	NA	91,99,71,66	1	1	0	328.668803816	1	2	A,G	A,A	0.125	0.0757287180515	0	g.297188A>G	0
chr3_ref_v2	299948	0	G,A	1	0	12,34,0,0	1	1	1	2	G,G	NA	NA	0.0	0	1,2,0,6	1	0	1	10.5573939336	0	2	NA	NA	NA	NA	0	NA	NA	76,133,0,1	1	1	0	3.10768272164	0	2	G,G	NA	NA	0.00477327875266	0	NA	NA
chr3_ref_v2	300064	0	G,A	0	0	40,23,0,0	1	1	1	2	G,G	NA	NA	0.0	0	33,8,8,0	1	1	1	6.54002909406	0	2	G,G	G,A	0.5	0.4177352007	0	NA	NA	117,101,0,0	1	1	0	2.7653833352	0	2	G,G	NA	NA	0.0	0	NA	NA
chr3_ref_v2	300114	0	TAA,T,TA	1	1	21,7,2,1,18,0	1	1	1	2	TAA,TA	TAA,TAA	0.25	0.272100138604	0	2,1,28,2,42,0	1	1	1	21.1119717583	0	2	TA,TA	T,TA	0.5	0.356926237551	0	NA	NA	53,42,1,0,48,4	1	1	0	5.265933494	0	2	TAA,TAA	NA	NA	0.295682489051	0	NA	NA
chr3_ref_v2	302366	0	G,A	0	0	74,42,0,0	1	1	1	2	G,G	NA	NA	0.0	0	61,51,18,1	1	1	0	16.1431245666	0	2	G,G	G,A	0.25	0.171850256927	0	NA	NA	159,168,1,0	1	1	0	7.81634523236	0	2	G,G	NA	NA	0.00305343748689	0	NA	NA
chr3_ref_v2	302642	0	G,A	1	0	90,63,0,0	1	1	1	2	G,G	NA	NA	0.0	0	70,71,34,43	1	1	0	61.4103042808	1	2	G,A	G,G	0.25	0.0941288447585	0	NA	NA	161,128,0,0	1	1	0	0.81681047718	0	2	G,G	NA	NA	0.0	0	NA	NA
chr3_ref_v2	304070	0	CT,C	1	1	49,36,6,6	1	1	0	2	CT,CT	NA	NA	0.636965310858	0	36,34,15,31	1	1	0	12.3193608246	1	2	CT,CT	CT,C	0.25	0.0273131202151	0	NA	NA	48,55,54,63	1	1	0	31.5746168933	1	2	CT,CT	CT,C	0.5	0.0976796915116	0	NA	NA
chr3_ref_v2	304194	0	C,T	0	0	94,75,0,0	1	1	0	2	C,C	NA	NA	0.0	0	77,89,0,0	1	1	0	2.07535928229	0	2	C,C	NA	NA	0.0	0	NA	NA	77,73,77,57	1	1	0	330.739837675	1	2	C,T	NA	NA	0.112795494145	0	g.304194C>T	0
chr3_ref_v2	304890	0	CAA,C,CAAA	1	1	65,49,1,0,1,0	1	1	0	2	CAA,CAA	NA	NA	0.642667144044	0	53,44,0,0,24,23	1	1	0	32.2961849765	1	2	CAA,CAAA	CAA,CAA	0.25	0.0599049117265	0	g.304890_304891insA	0	16,13,66,47,64,47	1	1	0	320.049396528	1	2	C,CAAA	CAAA,CAAA	0.125	0.223094891617	0	g.304891_304892delAA,g.304890_304891insA	0,0
chr3_ref_v2	305712	0	C,A	0	0	71,74,0,0	1	1	0	2	C,C	NA	NA	0.0	0	121,131,0,0	1	1	0	0.436340704016	0	2	C,C	NA	NA	0.0	0	NA	NA	74,97,85,63	1	1	0	332.514144566	1	2	C,A	C,C	0.125	0.106863145542	0	g.305712C>A	0
chr3_ref_v2	306023	0	C,T	0	0	98,94,0,0	1	1	0	2	C,C	NA	NA	0.0	0	132,109,0,0	1	1	0	0.874599143235	0	2	C,C	NA	NA	0.0	0	NA	NA	108,92,96,74	1	1	0	345.715527586	1	2	C,T	C,C	0.125	0.0887954987831	0	g.306023C>T	0
chr3_ref_v2	306635	0	T,A	0	0	48,43,49,48	1	1	0	2	T,A	NA	NA	0.0638514719865	0	104,112,0,0	1	1	0	308.517971814	1	2	T,T	NA	NA	0.0	0	g.306634_306636A>T	1	91,90,79,81	1	1	0	1.24781902546	0	2	T,A	NA	NA	0.123323216032	0	NA	NA
chr3_ref_v2	307371	0	C,T	0	0	99,60,0,0	1	1	0	2	C,C	NA	NA	0.0	0	63,62,42,28	1	1	0	59.24313102	1	2	C,T	C,C	0.25	0.068992871487	0	g.307371C>T	0	130,147,0,0	1	1	0	7.11114254327	0	2	C,C	NA	NA	0.0	0	NA	NA
chr3_ref_v2	307602	0	T,C	1	0	78,86,0,0	1	1	0	2	T,T	NA	NA	0.0	0	63,88,31,36	1	1	0	51.5119275033	1	2	T,T	T,C	0.5	0.286025071244	1	NA	NA	164,183,1,0	1	1	0	0.382161445082	0	2	T,T	NA	NA	0.00287769982762	0	NA	NA
chr3_ref_v2	308538	0	C,T	0	0	114,118,0,0	1	1	0	2	C,C	NA	NA	0.0	0	121,136,0,1	1	1	0	0.548662789927	0	2	C,C	NA	NA	0.0038835000264	0	NA	NA	113,94,96,70	1	1	0	348.213569445	1	2	C,T	C,C	0.125	0.0305834233721	0	g.308538C>T	0
chr3_ref_v2	308660	0	A,G	0	0	98,96,1,0	1	1	0	2	A,A	NA	NA	0.00514139950042	0	85,74,39,34	1	1	0	60.3579121356	1	2	A,G	A,A	0.25	0.267619137306	0	g.308660A>G	0	162,162,0,0	1	1	0	0.498997009805	0	2	A,A	NA	NA	0.0	0	NA	NA
chr3_ref_v2	309309	0	TAA,T,TA	1	1	46,51,0,1,12,5	1	1	0	2	TAA,TAA	NA	NA	0.420718338603	0	3,2,48,32,58,32	1	1	0	314.266092483	1	2	T,TA	TA,TA	0.25	0.617835838605	0	g.309310_309311delAA,g.309310delA	0,0	9,10,20,21,116,93	1	1	0	315.583279292	1	2	TA,TA	TAA,TA	0.125	1.13009839773	0	g.309310delA,g.309310delA	0,1
chr3_ref_v2	309343	0	C,T	1	0	67,88,0,0	1	1	0	2	C,C	NA	NA	0.0	0	62,89,28,41	1	1	0	53.9109048165	1	2	C,T	C,C	0.25	0.272347708452	0	g.309343C>T	0	160,190,0,0	1	1	0	0.732747940258	0	2	C,C	NA	NA	0.0	0	NA	NA
chr3_ref_v2	309454	0	G,T	0	0	68,81,1,0	1	1	0	2	G,G	NA	NA	0.0066889881508	0	66,110,28,43	1	1	0	52.9143520307	1	2	G,G	G,T	0.5	0.190808170671	1	NA	NA	139,217,0,0	1	1	0	2.40455567998	0	2	G,G	NA	NA	0.0	0	NA	NA
chr3_ref_v2	309527	0	C,T	0	0	52,80,9,11	1	1	0	2	C,C	C,T	0.25	0.0588405000229	1	98,114,0,0	1	1	0	6.6589562964	0	2	C,C	NA	NA	0.0	0	NA	NA	135,175,0,0	1	1	0	8.78388383919	0	2	C,C	NA	NA	0.0	0	NA	NA
chr3_ref_v2	310057	0	G,A	0	0	80,81,0,0	1	1	0	2	G,G	NA	NA	0.0	0	100,118,0,0	1	1	0	0.849627721733	0	2	G,G	NA	NA	0.0	0	NA	NA	95,98,75,83	1	1	0	335.913573462	1	2	G,A	G,G	0.125	0.051219272403	0	g.310057G>A	0
chr3_ref_v2	310111	0	G,A	0	0	50,79,1,0	1	1	0	2	G,G	NA	NA	0.00772204609391	0	57,75,7,38	1	1	0	42.5996536399	1	2	G,G	G,A	0.5	0.0224728558521	0	NA	NA	141,196,0,0	1	1	0	1.03479716	0	2	G,G	NA	NA	0.0	0	NA	NA
chr3_ref_v2	311601	0	G,T	1	0	0,0,3,15	1	0	1	2	NA	NA	NA	NA	0	0,0,2,24	1	1	1	0.797467737697	0	2	T,T	NA	NA	0.0	0	NA	NA	0,0,3,29	1	1	1	0.720259347319	0	2	T,T	NA	NA	0.0	0	NA	NA
chr3_ref_v2	311603	0	A,G	0	0	0,0,3,15	1	0	1	2	NA	NA	NA	NA	0	0,0,2,23	1	1	1	0.743597859882	0	2	G,G	NA	NA	0.0	0	NA	NA	0,0,3,29	1	1	1	0.720259347319	0	2	G,G	NA	NA	0.0	0	NA	NA
chr3_ref_v2	311626	1	T,G	1	0	0,0,1,10	1	0	1	2	NA	NA	NA	NA	0	0,0,2,16	1	0	1	0.323037209039	0	2	NA	NA	NA	NA	0	NA	NA	0,0,1,27	1	1	1	0.589907793189	0	2	NA	NA	NA	NA	0	NA	NA
chr3_ref_v2	311631	1	A,ATGG	1	0	0,0,1,8	1	0	1	2	NA	NA	NA	NA	0	0,0,1,15	1	0	1	0.351043091116	0	2	NA	NA	NA	NA	0	NA	NA	0,0,1,26	1	1	1	0.756070338168	0	2	NA	NA	NA	NA	0	NA	NA
chr3_ref_v2	311636	1	G,A	0	0	0,0,1,7	1	0	1	2	NA	NA	NA	NA	0	0,0,1,13	1	0	1	0.344721189707	0	2	NA	NA	NA	NA	0	NA	NA	0,0,1,20	1	1	1	0.627432483325	0	2	NA	NA	NA	NA	0	NA	NA
chr3_ref_v2	311673	1	C,T	0	0	0,0,1,13	1	0	1	2	NA	NA	NA	NA	0	0,0,1,9	1	0	1	0.291071295048	0	2	NA	NA	NA	NA	0	NA	NA	0,0,2,29	1	1	1	0.276864090357	0	2	NA	NA	NA	NA	0	NA	NA
chr3_ref_v2	311674	1	A,G	0	0	0,0,1,13	1	0	1	2	NA	NA	NA	NA	0	0,0,1,9	1	0	1	0.291071295048	0	2	NA	NA	NA	NA	0	NA	NA	0,0,3,29	1	1	1	0.405728521717	0	2	NA	NA	NA	NA	0	NA	NA
chr3_ref_v2	311711	1	G,A	0	0	0,0,10,13	1	1	1	2	NA	NA	NA	NA	0	0,0,4,5	1	0	1	0.285690595678	0	2	NA	NA	NA	NA	0	NA	NA	0,0,17,29	1	1	1	0.645479724021	0	2	NA	NA	NA	NA	0	NA	NA
chr3_ref_v2	311736	1	T,A	0	0	0,0,15,14	1	1	1	2	NA	NA	NA	NA	0	0,0,9,3	1	0	1	1.11870183534	0	2	NA	NA	NA	NA	0	NA	NA	0,0,48,24	1	1	1	2.17682113208	0	2	NA	NA	NA	NA	0	NA	NA
chr3_ref_v2	312318	1	T,A	0	0	0,14,0,0	0	0	1	2	NA	NA	NA	NA	0	0,31,0,0	0	1	1	0.0	0	2	NA	NA	NA	NA	0	NA	NA	2,42,1,23	1	1	1	0.0	0	2	NA	NA	NA	NA	0	NA	NA
chr3_ref_v2	312347	1	AGTGTGTGGGTGTGGGTGTGTGGGTGTGGTGTGTGGGTGTGGTGTGTGTGGGTGTG,A	1	0	0,7,0,0	0	0	1	2	NA	NA	NA	NA	0	0,9,0,2	1	0	1	0.0	0	2	NA	NA	NA	NA	0	NA	NA	1,14,0,0	1	0	1	0.0	0	2	NA	NA	NA	NA	0	NA	NA
chr4_ref_v2	764	1	A,G	1	0	0,0,1,1	1	0	1	2	NA	NA	NA	NA	0	0,0,0,0	0	0	1	0.0	0	2	NA	NA	NA	NA	0	NA	NA	0,0,0,0	0	0	1	0.0	0	2	NA	NA	NA	NA	0	NA	NA
chr4_ref_v2	786	1	A,G	1	0	0,0,0,1	0	0	1	2	NA	NA	NA	NA	0	0,0,0,0	0	0	1	0.0	0	2	NA	NA	NA	NA	0	NA	NA	0,0,0,0	0	0	1	0.0	0	2	NA	NA	NA	NA	0	NA	NA
chr4_ref_v2	789	1	G,A	1	0	0,0,0,1	0	0	1	2	NA	NA	NA	NA	0	0,0,0,0	0	0	1	0.0	0	2	NA	NA	NA	NA	0	NA	NA	0,0,0,0	0	0	1	0.0	0	2	NA	NA	NA	NA	0	NA	NA
chr4_ref_v2	1565	0	G,A	0	0	0,0,0,1	0	0	1	2	NA	NA	NA	NA	0	1,0,0,1	1	0	1	0.0	0	2	NA	NA	NA	NA	0	NA	NA	0,0,0,0	0	0	1	0.0	0	2	NA	NA	NA	NA	0	NA	NA
chr4_ref_v2	1567	0	T,C	0	0	0,0,0,1	0	0	1	2	NA	NA	NA	NA	0	1,0,0,1	1	0	1	0.0	0	2	NA	NA	NA	NA	0	NA	NA	0,0,0,0	0	0	1	0.0	0	2	NA	NA	NA	NA	0	NA	NA
chr4_ref_v2	1864	0	C,T	0	0	1,1,0,0	1	0	1	2	NA	NA	NA	NA	0	0,0,0,0	0	0	1	0.0	0	2	NA	NA	NA	NA	0	NA	NA	0,0,1,1	1	0	1	0.429495451743	0	2	NA	NA	NA	NA	0	NA	NA
chr4_ref_v2	1873	0	T,C	0	0	1,1,0,0	1	0	1	2	NA	NA	NA	NA	0	0,0,0,0	0	0	1	0.0	0	2	NA	NA	NA	NA	0	NA	NA	0,0,1,1	1	0	1	0.429495451743	0	2	NA	NA	NA	NA	0	NA	NA
chr4_ref_v2	1874	0	T,C	0	0	1,1,0,0	1	0	1	2	NA	NA	NA	NA	0	0,0,0,0	0	0	1	0.0	0	2	NA	NA	NA	NA	0	NA	NA	0,0,1,1	1	0	1	0.429495451743	0	2	NA	NA	NA	NA	0	NA	NA
chr4_ref_v2	1890	0	C,G	1	0	2,1,0,0	1	0	1	2	NA	NA	NA	NA	0	0,0,0,0	0	0	1	0.0	0	2	NA	NA	NA	NA	0	NA	NA	0,0,1,1	1	0	1	0.650947386294	0	2	NA	NA	NA	NA	0	NA	NA
chr4_ref_v2	1896	0	A,C	0	0	2,1,0,0	1	0	1	2	NA	NA	NA	NA	0	0,0,0,0	0	0	1	0.0	0	2	NA	NA	NA	NA	0	NA	NA	1,0,1,1	1	0	1	0.367828174096	0	2	NA	NA	NA	NA	0	NA	NA
chr4_ref_v2	2006	0	T,G	0	0	0,0,2,0	0	0	1	2	NA	NA	NA	NA	0	0,0,4,0	0	0	1	0.0	0	2	NA	NA	NA	NA	0	NA	NA	0,0,4,0	0	0	1	0.0	0	2	NA	NA	NA	NA	0	NA	NA
chr4_ref_v2	2007	0	A,G	0	0	0,0,2,0	0	0	1	2	NA	NA	NA	NA	0	0,0,4,0	0	0	1	0.0	0	2	NA	NA	NA	NA	0	NA	NA	0,0,5,0	0	0	1	0.0	0	2	NA	NA	NA	NA	0	NA	NA
chr4_ref_v2	2033	0	G,T	0	0	0,0,4,0	0	0	1	2	NA	NA	NA	NA	0	0,0,5,0	0	0	1	0.0	0	2	NA	NA	NA	NA	0	NA	NA	0,0,12,0	0	0	1	0.0	0	2	NA	NA	NA	NA	0	NA	NA
chr4_ref_v2	2043	0	C,T	0	0	0,0,4,0	0	0	1	2	NA	NA	NA	NA	0	0,0,8,0	0	0	1	0.0	0	2	NA	NA	NA	NA	0	NA	NA	0,0,18,0	0	0	1	0.0	0	2	NA	NA	NA	NA	0	NA	NA
chr4_ref_v2	2044	0	T,G	0	0	0,0,4,0	0	0	1	2	NA	NA	NA	NA	0	0,0,8,0	0	0	1	0.0	0	2	NA	NA	NA	NA	0	NA	NA	0,0,18,0	0	0	1	0.0	0	2	NA	NA	NA	NA	0	NA	NA
chr4_ref_v2	2058	0	G,C	0	0	0,0,6,0	0	0	1	2	NA	NA	NA	NA	0	0,0,13,0	0	0	1	0.0	0	2	NA	NA	NA	NA	0	NA	NA	0,0,25,0	0	1	1	0.0	0	2	C,C	NA	NA	0.0392207131533	0	NA	NA
chr4_ref_v2	2060	0	C,T	0	0	0,0,7,0	0	0	1	2	NA	NA	NA	NA	0	0,0,13,0	0	0	1	0.0	0	2	NA	NA	NA	NA	0	NA	NA	0,0,28,0	0	1	1	0.0	0	2	T,T	NA	NA	0.0350913198113	0	NA	NA
chr4_ref_v2	2064	0	G,T	0	0	0,0,8,0	0	0	1	2	NA	NA	NA	NA	0	0,0,13,0	0	0	1	0.0	0	2	NA	NA	NA	NA	0	NA	NA	0,0,30,0	0	1	1	0.0	0	2	T,T	NA	NA	0.032789822823	0	NA	NA
chr4_ref_v2	2070	0	T,C	1	0	0,0,9,0	0	0	1	2	NA	NA	NA	NA	0	0,0,15,0	0	0	1	0.0	0	2	NA	NA	NA	NA	0	NA	NA	0,0,35,0	0	1	1	0.0	0	2	C,C	NA	NA	0.0281708769667	0	NA	NA
chr4_ref_v2	2074	0	G,A	0	0	0,0,10,0	0	0	1	2	NA	NA	NA	NA	0	0,0,18,0	0	0	1	0.0	0	2	NA	NA	NA	NA	0	NA	NA	0,0,36,0	0	1	1	0.0	0	2	A,A	NA	NA	0.0273989741881	0	NA	NA
chr4_ref_v2	2085	0	A,G	0	0	0,0,10,0	0	0	1	2	NA	NA	NA	NA	0	0,0,22,0	0	1	1	0.0	0	2	G,G	NA	NA	0.0444517625708	0	NA	NA	0,0,40,0	0	1	1	0.0	0	2	G,G	NA	NA	0.0246926125904	0	NA	NA
chr4_ref_v2	2110	0	T,C	0	0	0,0,12,0	0	0	1	2	NA	NA	NA	NA	0	0,0,28,0	0	1	1	0.0	0	2	C,C	NA	NA	0.0350913198113	0	NA	NA	0,0,51,0	0	1	1	0.0	0	2	C,C	NA	NA	0.0194180858571	0	NA	NA
chr4_ref_v2	2133	0	G,A	1	0	0,0,23,0	0	1	1	2	A,A	NA	NA	0.0425596144188	0	0,0,30,0	0	1	1	0.0	0	2	A,A	NA	NA	0.032789822823	0	NA	NA	0,0,57,0	0	1	1	0.0	0	2	A,A	NA	NA	0.0173917427119	0	NA	NA
chr4_ref_v2	2149	0	C,T	0	0	0,0,34,0	0	1	1	2	T,T	NA	NA	0.0289875368733	0	0,0,32,0	0	1	1	0.0	0	2	T,T	NA	NA	0.0307716586668	0	NA	NA	0,0,71,0	0	1	1	0.0	0	2	T,T	NA	NA	0.0139862419747	0	NA	NA
chr4_ref_v2	2150	0	T,G	0	0	0,0,33,0	0	1	1	2	G,G	NA	NA	0.0298529631497	0	0,0,32,0	0	1	1	0.0	0	2	G,G	NA	NA	0.0307716586668	0	NA	NA	0,0,71,0	0	1	1	0.0	0	2	G,G	NA	NA	0.0139862419747	0	NA	NA
chr4_ref_v2	2581	0	T,TA	0	0	0,0,0,0	0	0	1	2	NA	NA	NA	NA	0	0,0,0,0	0	0	1	0.0	0	2	NA	NA	NA	NA	0	NA	NA	0,0,0,1	0	0	1	0.0	0	2	NA	NA	NA	NA	0	NA	NA
chr4_ref_v2	18322	0	A,ACGCT	0	0	0,0,2,2	1	0	1	2	NA	NA	NA	NA	0	0,0,1,2	1	0	1	0.309459063908	0	2	NA	NA	NA	NA	0	NA	NA	0,0,0,2	0	0	1	0.0	0	2	NA	NA	NA	NA	0	NA	NA
chr4_ref_v2	18324	0	G,GTGGTTAC	0	0	0,0,2,2	1	0	1	2	NA	NA	NA	NA	0	0,0,0,2	0	0	1	0.0	0	2	NA	NA	NA	NA	0	NA	NA	0,0,0,1	0	0	1	0.0	0	2	NA	NA	NA	NA	0	NA	NA
chr4_ref_v2	18326	0	A,ACAGTAATTGGCGCTTTTCCCTTTG	0	0	0,0,2,2	1	0	1	2	NA	NA	NA	NA	0	0,0,0,2	0	0	1	0.0	0	2	NA	NA	NA	NA	0	NA	NA	0,0,0,0	0	0	1	0.0	0	2	NA	NA	NA	NA	0	NA	NA
chr4_ref_v2	18332	0	T,A	0	0	0,0,2,1	1	0	1	2	NA	NA	NA	NA	0	0,0,0,1	0	0	1	0.0	0	2	NA	NA	NA	NA	0	NA	NA	0,0,0,0	0	0	1	0.0	0	2	NA	NA	NA	NA	0	NA	NA
chr4_ref_v2	18339	0	T,C	1	0	0,0,1,0	0	0	1	2	NA	NA	NA	NA	0	0,0,0,0	0	0	1	0.0	0	2	NA	NA	NA	NA	0	NA	NA	0,0,0,0	0	0	1	0.0	0	2	NA	NA	NA	NA	0	NA	NA
chr4_ref_v2	18340	0	T,C	1	0	0,0,1,0	0	0	1	2	NA	NA	NA	NA	0	0,0,0,0	0	0	1	0.0	0	2	NA	NA	NA	NA	0	NA	NA	0,0,0,0	0	0	1	0.0	0	2	NA	NA	NA	NA	0	NA	NA
chr4_ref_v2	18388	0	T,G	0	0	0,0,6,0	0	0	1	2	NA	NA	NA	NA	0	0,0,3,0	0	0	1	0.0	0	2	NA	NA	NA	NA	0	NA	NA	0,0,11,0	0	0	1	0.0	0	2	NA	NA	NA	NA	0	NA	NA
chr4_ref_v2	18395	0	A,G	1	0	0,0,7,0	0	0	1	2	NA	NA	NA	NA	0	0,0,6,0	0	0	1	0.0	0	2	NA	NA	NA	NA	0	NA	NA	0,0,15,0	0	0	1	0.0	0	2	NA	NA	NA	NA	0	NA	NA
chr4_ref_v2	18405	0	C,G	1	0	0,0,14,0	0	0	1	2	NA	NA	NA	NA	0	0,0,13,0	0	0	1	0.0	0	2	NA	NA	NA	NA	0	NA	NA	0,0,31,0	0	1	1	0.0	0	2	G,G	NA	NA	0.0317486983146	0	NA	NA
chr4_ref_v2	18406	0	T,C	1	0	0,0,14,0	0	0	1	2	NA	NA	NA	NA	0	0,0,14,0	0	0	1	0.0	0	2	NA	NA	NA	NA	0	NA	NA	0,0,32,0	0	1	1	0.0	0	2	C,C	NA	NA	0.0307716586668	0	NA	NA
chr4_ref_v2	18411	0	T,A	1	0	0,0,20,0	0	1	1	2	A,A	NA	NA	0.0487901641694	0	0,0,19,0	0	0	1	0.0	0	2	NA	NA	NA	NA	0	NA	NA	0,0,43,0	0	1	1	0.0	0	2	A,A	NA	NA	0.0229895182247	0	NA	NA
chr4_ref_v2	18412	0	T,C	1	0	0,0,21,0	0	1	1	2	C,C	NA	NA	0.0465200156349	0	0,0,19,0	0	0	1	0.0	0	2	NA	NA	NA	NA	0	NA	NA	0,0,46,0	0	1	1	0.0	0	2	C,C	NA	NA	0.021506205221	0	NA	NA
chr4_ref_v2	18415	0	G,A	0	0	0,0,23,0	0	1	1	2	A,A	NA	NA	0.0425596144188	0	0,0,24,0	0	1	1	0.0	0	2	A,A	NA	NA	0.0408219945203	0	NA	NA	0,0,52,0	0	1	1	0.0	0	2	A,A	NA	NA	0.0190481949707	0	NA	NA
chr4_ref_v2	18419	0	C,T	0	0	0,0,28,0	0	1	1	2	T,T	NA	NA	0.0350913198113	0	0,0,34,0	0	1	1	0.0	0	2	T,T	NA	NA	0.0289875368733	0	NA	NA	0,0,59,0	0	1	1	0.0	0	2	T,T	NA	NA	0.0168071183164	0	NA	NA
chr4_ref_v2	18421	0	G,A	0	0	0,0,30,1	1	1	1	2	A,A	NA	NA	0.0	0	0,0,37,0	0	1	1	0.0	0	2	A,A	NA	NA	0.0266682470822	0	NA	NA	0,0,60,0	0	1	1	0.0	0	2	A,A	NA	NA	0.0165293019512	0	NA	NA
chr4_ref_v2	18699	0	G,A	0	0	113,60,0,0	1	1	0	2	G,G	NA	NA	0.0	0	90,77,0,0	1	1	0	2.99697213438	0	2	G,G	NA	NA	0.0	0	NA	NA	89,66,66,57	1	1	0	325.927198172	1	2	G,A	G,G	0.125	0.0200736667341	0	g.18699G>A	0
chr4_ref_v2	19084	0	C,T	0	0	77,58,0,0	1	1	0	2	C,C	NA	NA	0.0	0	70,51,36,26	1	1	0	47.2061816253	1	2	C,T	C,C	0.25	0.157830536786	0	g.19084C>T	0	149,133,0,0	1	1	0	1.07273426723	0	2	C,C	NA	NA	0.0	0	NA	NA
chr4_ref_v2	20463	0	CTATATATATATATA,C,CTA,CTATA	1	1	2,3,3,1,4,3,12,10	1	1	0	2	CTATA,CTATA	CTATATATATATATA,CTATA	0.25	0.987669758802	0	10,5,0,1,1,7,3,3	1	1	1	6.20249165888	0	2	CTATATATATATATA,CTATA	CTATATATATATATA,CTA	0.5	0.144926136322	0	NA	NA	1,1,19,16,9,19,3,1	1	1	1	13.9715268378	1	2	C,CTA	CTA,CTA	0.125	0.128766026291	0	NA	NA
chr4_ref_v2	21877	0	GA,G	1	1	98,80,0,0	1	1	0	2	GA,GA	NA	NA	0.000115658350939	0	96,102,43,40	1	1	0	63.6831261104	1	2	GA,GA	GA,G	0.5	0.22781044454	1	NA	NA	195,185,0,0	1	1	0	1.11338490966	0	2	GA,GA	NA	NA	0.000167126711524	0	NA	NA
chr4_ref_v2	22315	0	A,G	0	0	74,84,0,0	1	1	0	2	A,A	NA	NA	0.0	0	55,54,22,22	1	1	0	33.2455696393	1	2	A,A	A,G	0.5	0.191454040357	1	NA	NA	153,146,0,0	1	1	0	1.14097827903	0	2	A,A	NA	NA	0.0	0	NA	NA
chr4_ref_v2	23515	0	C,T	1	0	76,78,0,0	1	1	0	2	C,C	NA	NA	0.0	0	74,74,34,31	1	1	0	48.3230925341	1	2	C,C	C,T	0.5	0.2757872848	1	NA	NA	161,161,0,1	1	1	0	0.399530460212	0	2	C,C	NA	NA	0.00310077767825	0	NA	NA
chr4_ref_v2	23805	0	A,G	1	0	111,82,0,0	1	1	0	2	A,A	NA	NA	0.0	0	105,73,33,29	1	1	0	47.2736349699	1	2	A,A	A,G	0.5	0.0439631234211	1	NA	NA	186,161,0,0	1	1	0	1.11936737609	0	2	A,A	NA	NA	0.0	0	NA	NA
chr4_ref_v2	24006	0	A,G	1	0	88,95,0,0	1	1	0	2	A,A	NA	NA	0.0	0	91,126,0,0	1	1	0	1.43492563576	0	2	A,A	NA	NA	0.0	0	NA	NA	77,105,59,62	1	1	0	324.490723465	1	2	A,G	A,A	0.25	0.102609482286	0	g.24006A>G	0
chr4_ref_v2	26327	0	TA,T	1	1	52,49,3,7	1	1	0	2	TA,TA	NA	NA	0.991756128003	0	45,39,18,25	1	1	0	10.8451899499	1	2	TA,TA	TA,T	0.125	0.0561841746536	0	NA	NA	45,51,56,51	1	1	0	43.8648957698	1	2	TA,TA	TA,T	0.5	0.116643995086	0	NA	NA
chr4_ref_v2	28518	0	A,T	1	0	64,60,0,0	1	1	0	2	A,A	NA	NA	0.0	0	55,39,20,25	1	1	0	32.6789084624	1	2	A,T	A,A	0.25	0.225806668734	0	g.28518A>T	0	127,115,1,0	1	1	0	0.399185582673	0	2	A,A	NA	NA	0.00412371718386	0	NA	NA
chr4_ref_v2	28798	0	G,A	1	0	58,78,0,0	1	1	0	2	G,G	NA	NA	0.0	0	54,55,19,30	1	1	0	37.5558560456	1	2	G,A	G,G	0.25	0.288701960353	0	g.28798G>A	0	132,159,0,0	1	1	0	0.727373811864	0	2	G,G	NA	NA	0.0	0	NA	NA
chr4_ref_v2	29769	0	C,T	1	0	65,74,0,0	1	1	0	2	C,C	NA	NA	0.0	0	60,59,29,26	1	1	0	40.3210907186	1	2	C,T	C,C	0.25	0.260964684113	0	g.29769C>T	0	133,175,0,0	1	1	0	0.94845230489	0	2	C,C	NA	NA	0.0	0	NA	NA
chr4_ref_v2	30957	0	A,G	0	0	93,67,0,0	1	1	0	2	A,A	NA	NA	0.0	0	106,86,0,0	1	1	0	0.652816356018	0	2	A,A	NA	NA	0.0	0	NA	NA	96,65,83,48	1	1	0	330.379269758	1	2	A,G	A,A	0.125	0.0451073864976	0	g.30957A>G	0
chr4_ref_v2	33267	0	CAT,C	1	1	73,71,0,1	1	1	0	2	CAT,CAT	NA	NA	0.373785941556	0	53,67,3,1	1	1	0	1.37307103307	0	2	CAT,CAT	NA	NA	0.278956816782	0	NA	NA	50,44,46,36	1	1	0	315.525154839	1	2	CAT,C	CAT,CAT	0.125	0.0350909951359	0	g.33268_33269delAT	0
chr4_ref_v2	35043	0	G,T	0	0	42,81,0,0	1	1	0	2	G,G	NA	NA	0.0	0	49,55,19,31	1	1	0	37.8507106874	1	2	G,T	G,G	0.25	0.221542269947	0	g.35043G>T	0	133,147,0,0	1	1	0	5.72416860391	0	2	G,G	NA	NA	0.0	0	NA	NA
chr4_ref_v2	36097	0	C,T	0	0	77,111,0,0	1	1	0	2	C,C	NA	NA	0.0	0	57,98,36,37	1	1	0	59.8024929503	1	2	C,T	C,C	0.25	0.242140052005	0	g.36097C>T	0	153,176,0,0	1	1	0	1.65609570139	0	2	C,C	NA	NA	0.0	0	NA	NA
chr4_ref_v2	36163	0	A,G	0	0	80,91,0,0	1	1	0	2	A,A	NA	NA	0.0	0	37,45,66,80	1	1	0	340.779382535	1	2	A,G	G,G	0.25	0.0660617506781	0	g.36163A>G	0	174,148,0,0	1	1	0	2.32534735688	0	2	A,A	NA	NA	0.0	0	NA	NA
chr4_ref_v2	36345	0	A,G	0	0	108,72,0,0	1	1	0	2	A,A	NA	NA	0.0	0	79,65,40,28	1	1	0	56.9400830561	1	2	A,G	A,A	0.25	0.239479970634	0	g.36345A>G	0	150,163,0,0	1	1	0	5.19235674439	0	2	A,A	NA	NA	0.0	0	NA	NA
chr4_ref_v2	36991	0	C,T	1	0	53,49,0,0	1	1	0	2	C,C	NA	NA	0.0	0	53,61,24,31	1	1	0	35.988911995	1	2	C,T	C,C	0.25	0.218039639396	0	g.36991C>T	0	124,148,0,0	1	1	0	1.70734255123	0	2	C,C	NA	NA	0.0	0	NA	NA
chr4_ref_v2	37370	0	C,T	0	0	102,85,0,0	1	1	0	2	C,C	NA	NA	0.0	0	102,88,42,36	1	1	0	61.1578602029	1	2	C,C	C,T	0.5	0.208297043197	1	NA	NA	160,179,0,0	1	1	0	2.4690991673	0	2	C,C	NA	NA	0.0	0	NA	NA
chr4_ref_v2	37736	0	C,T	1	0	88,72,0,0	1	1	0	2	C,C	NA	NA	0.0	0	69,68,27,29	1	1	0	41.7955499877	1	2	C,C	C,T	0.5	0.203983053575	1	NA	NA	187,172,0,0	1	1	0	0.842684735313	0	2	C,C	NA	NA	0.0	0	NA	NA
chr4_ref_v2	39348	0	C,T	0	0	67,88,0,0	1	1	0	2	C,C	NA	NA	0.0	0	77,86,29,28	1	1	0	39.530584955	1	2	C,C	C,T	0.5	0.0479133556959	1	NA	NA	170,206,0,0	1	1	0	0.640139019827	0	2	C,C	NA	NA	0.0	0	NA	NA
chr4_ref_v2	39451	0	A,G	0	0	56,89,0,0	1	1	0	2	A,A	NA	NA	0.0	0	63,74,27,25	1	1	0	36.4159608233	1	2	A,A	A,G	0.5	0.129875081421	1	NA	NA	128,151,0,0	1	1	0	2.14414065275	0	2	A,A	NA	NA	0.0	0	NA	NA
chr4_ref_v2	39459	0	A,G	1	0	59,89,0,0	1	1	0	2	A,A	NA	NA	0.0	0	70,57,19,36	1	1	0	45.0258995108	1	2	A,A	A,G	0.5	0.261758387442	1	NA	NA	129,149,1,0	1	1	0	1.77029515778	0	2	A,A	NA	NA	0.00359066813073	0	NA	NA
chr4_ref_v2	39716	0	C,T	0	0	71,73,0,0	1	1	0	2	C,C	NA	NA	0.0	0	99,103,0,0	1	1	0	0.395448804975	0	2	C,C	NA	NA	0.0	0	NA	NA	103,98,72,70	1	1	0	327.49715026	1	2	C,T	C,C	0.125	0.0961634221769	0	g.39716C>T	0
chr4_ref_v2	41705	0	A,G	0	0	57,69,0,0	1	1	0	2	A,A	NA	NA	0.0	0	61,71,18,34	1	1	0	38.2528574694	1	2	A,A	A,G	0.5	0.167054084663	1	NA	NA	157,160,0,0	1	1	0	1.16437365579	0	2	A,A	NA	NA	0.0	0	NA	NA
chr4_ref_v2	43795	0	CTT,C,CT	1	1	19,17,0,0,5,3	1	1	0	2	CTT,CTT	NA	NA	0.84475819126	0	8,10,13,3,9,0	1	1	0	11.7455908311	1	2	CTT,C	CTT,CTT	0.25	0.572968731302	0	g.43796_43797delTT	0	21,23,11,6,17,11	1	1	0	5.81166119682	0	2	CTT,CTT	CTT,C	0.5	0.986034585634	1	NA	NA
chr4_ref_v2	43826	0	GA,G	1	1	23,56,4,12	1	1	0	2	GA,GA	NA	NA	0.276079834383	0	13,26,21,40	1	1	0	16.1758474316	1	2	GA,G	NA	NA	0.0532111869002	0	g.43827delA	0	27,46,40,71	1	1	0	26.5836271899	1	2	GA,G	GA,GA	0.25	0.0795594861328	0	g.43827delA	0
chr4_ref_v2	45598	0	C,T	0	0	16,19,7,0	1	1	1	2	C,C	C,T	0.5	0.377294231141	0	58,38,0,0	1	1	0	6.21898707994	0	2	C,C	NA	NA	0.0	0	NA	NA	78,84,6,0	1	1	0	2.64062925659	0	2	C,C	C,T	0.125	0.433635985075	0	NA	NA
chr4_ref_v2	46281	0	T,G	0	0	73,51,0,0	1	1	0	2	T,T	NA	NA	0.0	0	88,64,0,0	1	1	0	0.41468496595	0	2	T,T	NA	NA	0.0	0	NA	NA	62,71,80,54	1	1	0	327.989458299	1	2	T,G	NA	NA	0.00749067172916	0	g.46281T>G	0
chr4_ref_v2	48108	0	C,T	0	0	90,59,0,0	1	1	0	2	C,C	NA	NA	0.0	0	50,93,33,37	1	1	0	54.0559620062	1	2	C,T	C,C	0.25	0.203523764445	0	g.48108C>T	0	163,131,0,0	1	1	0	1.34391654794	0	2	C,C	NA	NA	0.0	0	NA	NA
chr4_ref_v2	50529	0	AT,A,ATT	1	1	43,53,8,7,3,2	1	1	0	2	AT,AT	NA	NA	0.51752999468	0	16,10,32,26,46,24	1	1	0	309.972885198	1	2	A,ATT	ATT,ATT	0.25	0.374905565145	0	g.50530delT,g.50529_50530insT	0,0	57,65,10,5,55,40	1	1	0	45.1685860506	1	2	AT,ATT	ATT,ATT	0.5	0.468432156219	0	g.50529_50530insT	0
chr4_ref_v2	52404	0	G,A	0	0	89,75,0,0	1	1	0	2	G,G	NA	NA	0.0	0	65,43,28,20	1	1	0	38.9604366005	1	2	G,G	G,A	0.5	0.287682072452	1	NA	NA	145,118,0,0	1	1	0	0.431470582859	0	2	G,G	NA	NA	0.0	0	NA	NA
chr4_ref_v2	52579	0	C,T	0	0	108,95,0,0	1	1	0	2	C,C	NA	NA	0.0	0	83,70,46,30	1	1	0	68.0478214833	1	2	C,T	C,C	0.25	0.18887895734	0	g.52579C>T	0	219,145,0,0	1	1	0	2.42289549705	0	2	C,C	NA	NA	0.0	0	NA	NA
chr4_ref_v2	54955	0	G,A	0	0	85,70,0,1	1	1	0	2	G,G	NA	NA	0.00643089033029	0	69,79,34,36	1	1	0	53.2210268136	1	2	G,A	G,G	0.25	0.237891407949	0	g.54955G>A	0	193,173,0,0	1	1	0	0.796976175799	0	2	G,G	NA	NA	0.0	0	NA	NA
chr4_ref_v2	57012	0	GA,G,GAA	1	1	42,39,7,6,5,2	1	1	0	2	GA,GA	NA	NA	0.659886344267	0	18,8,24,9,16,12	1	1	0	12.2687457472	1	2	G,GAA	GA,GAA	0.25	0.0806181890457	0	g.57013delA,g.57012_57013insA	0,0	60,32,16,11,46,22	1	1	0	22.346910976	1	2	GA,GAA	GAA,GAA	0.25	0.180666145427	0	g.57012_57013insA	0
chr4_ref_v2	57791	0	T,C	1	0	56,46,0,0	1	1	0	2	T,T	NA	NA	0.0	0	66,48,28,28	1	1	0	36.0595762032	1	2	T,C	T,T	0.25	0.200021133893	0	g.57791T>C	0	140,113,0,0	1	1	0	0.404152121218	0	2	T,T	NA	NA	0.0	0	NA	NA
chr4_ref_v2	57979	0	G,T	1	0	71,63,1,0	1	1	0	2	G,G	NA	NA	0.00743497848752	0	50,78,32,43	1	1	0	58.5862380619	1	2	G,T	G,G	0.25	0.0237165266173	0	g.57979G>T	0	149,171,0,0	1	1	0	2.12743593536	0	2	G,G	NA	NA	0.0	0	NA	NA
chr4_ref_v2	59103	0	T,C	1	0	90,89,0,0	1	1	0	2	T,T	NA	NA	0.0	0	68,64,35,24	1	1	0	49.1379300704	1	2	T,T	T,C	0.5	0.293347809987	1	NA	NA	172,153,0,0	1	1	0	0.740644183353	0	2	T,T	NA	NA	0.0	0	NA	NA
chr4_ref_v2	59786	0	C,T	0	0	48,94,0,1	1	1	0	2	C,C	NA	NA	0.00701757265865	0	78,125,0,0	1	1	0	1.11507484144	0	2	C,C	NA	NA	0.0	0	NA	NA	82,100,74,109	1	1	0	347.911097215	1	2	C,T	NA	NA	0.00547946576463	0	g.59786C>T	0
chr4_ref_v2	61780	0	A,G	0	0	81,72,1,0	1	1	0	2	A,A	NA	NA	0.00651468102119	0	90,86,33,39	1	1	0	52.0929079611	1	2	A,A	A,G	0.5	0.204794412646	1	NA	NA	182,145,1,0	1	1	0	0.800220318897	0	2	A,A	NA	NA	0.00305343748689	0	NA	NA
chr4_ref_v2	62108	0	G,A	0	0	73,67,0,0	1	1	0	2	G,G	NA	NA	0.0	0	62,59,26,27	1	1	0	38.2509493533	1	2	G,G	G,A	0.5	0.273113656623	1	NA	NA	125,138,0,0	1	1	0	1.13489159415	0	2	G,G	NA	NA	0.0	0	NA	NA
chr4_ref_v2	62111	0	CT,C	1	1	59,53,2,3	1	1	0	2	CT,CT	NA	NA	0.101207558864	0	50,56,26,26	1	1	0	22.5999923596	1	2	CT,CT	CT,C	0.5	0.0446510111649	1	NA	NA	104,104,3,6	1	1	0	0.630398958241	0	2	CT,CT	NA	NA	1.35785409299	0	NA	NA
chr4_ref_v2	62381	0	G,A	0	0	51,67,0,0	1	1	0	2	G,G	NA	NA	0.0	0	50,61,21,23	1	1	0	28.7461680135	1	2	G,G	G,A	0.5	0.173271721274	1	NA	NA	138,137,0,0	1	1	0	1.95647640528	0	2	G,G	NA	NA	0.0	0	NA	NA
chr4_ref_v2	65865	0	C,A	1	0	41,47,17,26	1	1	0	2	C,A	C,C	0.25	0.205311075019	0	91,76,0,1	1	1	0	15.2520163197	1	2	C,C	NA	NA	0.0059701669865	0	g.65864_65866A>C	1	120,124,0,0	1	1	0	307.822054249	1	2	C,C	NA	NA	0.0	0	g.65864_65866A>C	1
chr4_ref_v2	65987	0	GA,G	1	1	53,53,5,10	1	1	0	2	GA,GA	NA	NA	0.237221623487	0	74,76,12,2	1	1	0	1.9100208357	0	2	GA,GA	NA	NA	1.24546342812	0	NA	NA	61,66,83,61	1	1	0	49.8960583211	1	2	GA,GA	GA,G	0.5	0.145983014969	1	NA	NA
chr4_ref_v2	66047	0	C,T	0	0	77,50,0,0	1	1	0	2	C,C	NA	NA	0.0	0	61,65,22,28	1	1	0	34.190609522	1	2	C,C	C,T	0.5	0.174353387145	1	NA	NA	188,131,0,0	1	1	0	0.558196722303	0	2	C,C	NA	NA	0.0	0	NA	NA
chr4_ref_v2	66378	0	GT,G	1	1	31,55,33,49	1	1	0	2	GT,G	NA	NA	0.109764413011	0	59,61,20,43	1	1	0	5.5543643502	0	2	GT,G	GT,GT	0.5	0.112489370305	0	NA	NA	69,71,51,85	1	1	0	2.40958117043	0	2	GT,G	GT,GT	0.125	0.0610517623919	0	NA	NA
chr4_ref_v2	69588	0	G,A	0	0	40,52,32,50	1	1	0	2	G,A	NA	NA	0.115069329785	0	92,132,0,0	1	1	0	308.346428779	1	2	G,G	NA	NA	0.0	0	g.69587_69589A>G	1	77,121,79,110	1	1	0	0.812615638535	0	2	G,A	NA	NA	0.0465200156349	0	NA	NA
chr4_ref_v2	70175	0	A,G	1	0	75,82,0,0	1	1	0	2	A,A	NA	NA	0.0	0	57,53,20,36	1	1	0	48.4129625427	1	2	A,G	A,A	0.25	0.164303051291	0	g.70175A>G	0	126,131,0,0	1	1	0	0.467475448483	0	2	A,A	NA	NA	0.0	0	NA	NA
chr4_ref_v2	71042	0	T,G	0	0	53,88,1,0	1	1	0	2	T,T	NA	NA	0.00706716722309	0	104,103,5,0	1	1	0	3.66417264531	0	2	T,T	T,G	0.125	0.832909122935	0	NA	NA	72,94,67,55	1	1	0	99.4986247489	1	2	T,G	T,T	0.125	0.0566523153424	0	g.71042T>G	0
chr4_ref_v2	71149	0	A,G	0	0	83,65,0,0	1	1	0	2	A,A	NA	NA	0.0	0	125,126,0,0	1	1	0	1.60985561354	0	2	A,A	NA	NA	0.0	0	NA	NA	143,141,30,31	1	1	0	33.6198421198	1	2	A,A	A,G	0.25	0.407809775067	1	NA	NA
chr4_ref_v2	72486	0	A,G	0	0	105,93,0,0	1	1	0	2	A,A	NA	NA	0.0	0	80,78,37,25	1	1	0	51.5752637508	1	2	A,A	A,G	0.5	0.163151640686	1	NA	NA	198,153,0,0	1	1	0	0.960174000299	0	2	A,A	NA	NA	0.0	0	NA	NA
chr4_ref_v2	73267	0	G,GT	1	1	87,93,0,1	1	1	0	2	G,G	NA	NA	0.00423743936234	0	79,71,36,41	1	1	0	63.6451726455	1	2	G,GT	G,G	0.25	0.132667754117	0	g.73267_73268insT	0	122,158,0,0	1	1	0	1.33152479742	0	2	G,G	NA	NA	0.00277679638963	0	NA	NA
chr4_ref_v2	73354	0	AT,A	1	1	71,74,1,2	1	1	0	2	AT,AT	NA	NA	0.419544688868	0	81,97,2,1	1	1	0	0.736302206728	0	2	AT,AT	NA	NA	0.234152564342	0	NA	NA	55,78,59,79	1	1	0	324.885445842	1	2	AT,A	NA	NA	0.00668326724162	0	g.73355delT	0
chr4_ref_v2	76674	0	AT,A	1	1	60,49,4,2	1	1	0	2	AT,AT	NA	NA	1.18142114348	0	36,56,20,30	1	1	0	24.9809522205	1	2	AT,AT	AT,A	0.25	0.0899548404924	0	NA	NA	106,127,21,21	1	1	0	8.373460871	0	2	AT,AT	NA	NA	1.05512660163	0	NA	NA
chr4_ref_v2	76764	0	CA,C	1	1	48,46,5,2	1	1	0	2	CA,CA	NA	NA	0.410468766782	0	34,45,28,30	1	1	0	24.9219228789	1	2	CA,C	CA,CA	0.25	0.0189751971101	0	g.76765delA	0	60,72,52,64	1	1	0	54.3165663075	1	2	CA,C	CA,CA	0.25	0.0471917643259	0	g.76765delA	0
chr4_ref_v2	77017	0	GA,G	1	1	55,68,2,0	1	1	0	2	GA,GA	NA	NA	0.415195539454	0	42,48,26,37	1	1	0	47.5924572246	1	2	GA,G	GA,GA	0.25	0.104890380023	0	g.77018delA	0	141,131,1,0	1	1	0	2.23150730373	0	2	GA,GA	NA	NA	1.23102753751	0	NA	NA
chr4_ref_v2	77156	0	C,T	0	0	82,83,0,0	1	1	0	2	C,C	NA	NA	0.0	0	78,65,22,22	1	1	0	30.6368502062	1	2	C,C	C,T	0.5	0.0800427076735	1	NA	NA	156,165,0,0	1	1	0	0.46726603481	0	2	C,C	NA	NA	0.0	0	NA	NA
chr4_ref_v2	77630	0	A,G	0	0	74,74,0,0	1	1	0	2	A,A	NA	NA	0.0	0	67,65,36,30	1	1	0	50.6206566212	1	2	A,G	A,A	0.25	0.182321556794	0	g.77630A>G	0	196,145,0,0	1	1	0	2.52692160731	0	2	A,A	NA	NA	0.0	0	NA	NA
chr4_ref_v2	82358	0	AT,A	1	1	33,35,6,15	1	1	0	2	AT,AT	NA	NA	0.130406123267	0	45,46,1,6	1	1	0	2.27806887158	0	2	AT,AT	NA	NA	2.02029947196	0	NA	NA	44,40,37,51	1	1	0	11.0786080682	1	2	AT,AT	AT,A	0.125	0.0104094661949	0	NA	NA
[truncated: 13,206 more rows]
