# Supplementary material for: Muver, a computational framework for accurately calling accumulated mutations
Source: BMC Genomics. 2018 May 9;19:345. doi: 10.1186/s12864-018-4753-3 (PMC5944071; doi:10.1186/s12864-018-4753-3)
Supplement: Supplementary file 2 — Results Files. Zip file containing VCF and TXT formatted muver results for all yeast data sets analyzed. (ZIP 10697 kb) [file 12864_2018_4753_MOESM2_ESM.zip › t0TAK152_pol2MG_msh2delta.mutations.vcf]

##INFO=<ID=IntersectsRepeat,Number=0,Type=Flag,Description="Intersects with repeat">
##INFO=<ID=RepeatCorrectionApplied,Number=0,Type=Flag,Description="Repeat correction applied">
##FILTER=<ID=ExcRegion,Description="Intersects with excluded region">
##FORMAT=<ID=SAC,Number=.,Type=Integer,Description="Strand allele counts">
##FORMAT=<ID=ACF,Number=0,Type=Flag,Description="Allele count flag">
##FORMAT=<ID=DF,Number=0,Type=Flag,Description="Depth flag">
##FORMAT=<ID=PD,Number=1,Type=Integer,Description="Ploidy, specified by user">
##FORMAT=<ID=GT,Number=1,Type=String,Description="Genotype">
##FORMAT=<ID=SGT,Number=1,Type=String,Description="Subclonal genotype">
##FORMAT=<ID=SF,Number=1,Type=Float,Description="Subclonal frequency">
##FORMAT=<ID=SV,Number=0,Type=Flag,Description="Subclonal valid flag">
##FORMAT=<ID=RD,Number=0,Type=Flag,Description="Read difference flag">
##FORMAT=<ID=MT,Number=.,Type=String,Description="Called mutations">
##FORMAT=<ID=PAC,Number=.,Type=String,Description="Called PAC flags">
#CHROM	POS	ID	REF	ALT	QUAL	FILTER	INFO	FORMAT	TAK152	TAK158	TAK180
chr1_ref_v2	1491	.	C	T	.	PASS	IntersectsRepeat=1;RepeatCorrectionApplied=0	SAC:ACF:DF:PD:GT:SGT:SF:SV:SIG:MT:PAC	53,29,0,0:1:1:2:0/0:./.:.:0	49,43,0,1:1:1:2:0/0:./.:.:0:0:.:.	62,54,13,25:1:1:2:0/0:0/1:0.5:0:1:.:.
chr1_ref_v2	3365	.	C	T	.	PASS	IntersectsRepeat=0;RepeatCorrectionApplied=0	SAC:ACF:DF:PD:GT:SGT:SF:SV:SIG:MT:PAC	84,85,0,0:1:1:2:0/0:./.:.:0	99,146,29,36:1:1:2:0/0:0/1:0.5:0:1:.:.	173,171,0,0:1:1:2:0/0:./.:.:0:0:.:.
chr1_ref_v2	3757	.	G	A	.	PASS	IntersectsRepeat=0;RepeatCorrectionApplied=0	SAC:ACF:DF:PD:GT:SGT:SF:SV:SIG:MT:PAC	76,95,0,0:1:1:2:0/0:./.:.:0	136,144,1,0:1:1:2:0/0:./.:.:0:0:.:.	85,94,89,79:1:1:2:0/1:./.:.:0:1:g.3757G>A:0
chr1_ref_v2	5068	.	ATT	A	.	PASS	IntersectsRepeat=1;RepeatCorrectionApplied=1	SAC:ACF:DF:PD:GT:SGT:SF:SV:SIG:MT:PAC	82,54,3,0:1:1:2:0/0:./.:.:0	48,29,65,40:1:1:2:0/1:1/1:0.125:0:1:.:.	97,49,80,52:1:1:2:0/1:./.:.:0:1:g.5069_5070delTT:0
chr1_ref_v2	6093	.	C	CT	.	PASS	IntersectsRepeat=1;RepeatCorrectionApplied=1	SAC:ACF:DF:PD:GT:SGT:SF:SV:SIG:MT:PAC	56,76,1,2:1:1:2:0/0:./.:.:0	119,88,31,19:1:1:2:0/0:0/1:0.5:0:1:.:.	148,105,2,0:1:1:2:0/0:./.:.:0:0:.:.
chr1_ref_v2	6736	.	CAAA	C	.	PASS	IntersectsRepeat=1;RepeatCorrectionApplied=1	SAC:ACF:DF:PD:GT:SGT:SF:SV:SIG:MT:PAC	45,63,4,3:1:1:2:0/0:0/1:0.125:0	119,88,2,0:1:1:2:0/0:./.:.:0:0:.:.	64,70,25,13:1:1:2:0/0:0/1:0.5:1:1:.:
chr1_ref_v2	6947	.	A	AT	.	PASS	IntersectsRepeat=1;RepeatCorrectionApplied=1	SAC:ACF:DF:PD:GT:SGT:SF:SV:SIG:MT:PAC	34,32,30,27:1:1:2:0/1:./.:.:0	93,99,24,26:1:1:2:0/1:0/0:0.5:1:0:.:.	86,71,57,50:1:1:2:0/1:./.:.:0:0:.:.
chr1_ref_v2	9625	.	G	T	.	PASS	IntersectsRepeat=0;RepeatCorrectionApplied=0	SAC:ACF:DF:PD:GT:SGT:SF:SV:SIG:MT:PAC	83,70,0,0:1:1:2:0/0:./.:.:0	110,139,35,38:1:1:2:0/0:0/1:0.5:1:1:.:	147,198,0,0:1:1:2:0/0:./.:.:0:0:.:.
chr1_ref_v2	10505	.	A	G	.	PASS	IntersectsRepeat=1;RepeatCorrectionApplied=0	SAC:ACF:DF:PD:GT:SGT:SF:SV:SIG:MT:PAC	76,90,0,0:1:1:2:0/0:./.:.:0	135,172,0,0:1:1:2:0/0:./.:.:0:0:.:.	98,106,84,87:1:1:2:0/1:0/0:0.125:0:1:g.10505A>G:0
chr1_ref_v2	11501	.	GA	G	.	PASS	IntersectsRepeat=1;RepeatCorrectionApplied=1	SAC:ACF:DF:PD:GT:SGT:SF:SV:SIG:MT:PAC	85,123,0,0:1:1:2:0/0:./.:.:0	138,140,0,0:1:1:2:0/0:./.:.:0:0:.:.	79,103,56,85:1:1:2:0/1:0/0:0.125:0:1:g.11502delA:0
chr1_ref_v2	13090	.	G	A	.	PASS	IntersectsRepeat=1;RepeatCorrectionApplied=0	SAC:ACF:DF:PD:GT:SGT:SF:SV:SIG:MT:PAC	62,28,0,0:1:1:2:0/0:./.:.:0	136,35,0,0:1:1:2:0/0:./.:.:0:0:.:.	126,46,60,20:1:1:2:0/1:0/0:0.25:0:1:g.13090G>A:0
chr1_ref_v2	13322	.	A	AAGTGAAAGTACCGGTCCATGGTTC	.	PASS	IntersectsRepeat=0;RepeatCorrectionApplied=0	SAC:ACF:DF:PD:GT:SGT:SF:SV:SIG:MT:PAC	74,86,17,0:1:1:2:0/0:0/1:0.25:0	157,176,25,0:1:1:2:0/0:0/1:0.125:0:0:.:.	226,200,33,0:1:1:2:0/0:0/1:0.125:0:0:.:.
chr1_ref_v2	13385	.	G	GAC	.	PASS	IntersectsRepeat=0;RepeatCorrectionApplied=0	SAC:ACF:DF:PD:GT:SGT:SF:SV:SIG:MT:PAC	91,53,87,1:1:1:2:0/1:0/0:0.25:0	166,140,135,3:1:1:2:0/1:0/0:0.25:0:0:.:.	181,182,172,10:1:1:2:0/1:0/0:0.25:0:0:.:.
chr1_ref_v2	13413	.	G	A	.	PASS	IntersectsRepeat=0;RepeatCorrectionApplied=0	SAC:ACF:DF:PD:GT:SGT:SF:SV:SIG:MT:PAC	91,56,94,1:1:1:2:0/1:0/0:0.25:0	174,141,150,3:1:1:2:0/1:0/0:0.25:0:0:.:.	173,212,175,13:1:1:2:0/1:0/0:0.25:0:0:.:.
chr1_ref_v2	13420	.	A	G	.	PASS	IntersectsRepeat=1;RepeatCorrectionApplied=0	SAC:ACF:DF:PD:GT:SGT:SF:SV:SIG:MT:PAC	91,64,94,4:1:1:2:0/1:0/0:0.25:0	175,153,157,9:1:1:2:0/1:0/0:0.25:0:0:.:.	176,216,178,14:1:1:2:0/1:0/0:0.25:0:0:.:.
chr1_ref_v2	13442	.	A	C	.	PASS	IntersectsRepeat=0;RepeatCorrectionApplied=0	SAC:ACF:DF:PD:GT:SGT:SF:SV:SIG:MT:PAC	90,82,103,10:1:1:2:0/1:0/0:0.25:0	156,177,167,25:1:1:2:0/1:0/0:0.25:0:0:.:.	176,242,183,34:1:1:2:0/1:0/0:0.25:0:0:.:.
chr1_ref_v2	13616	.	G	T	.	PASS	IntersectsRepeat=0;RepeatCorrectionApplied=0	SAC:ACF:DF:PD:GT:SGT:SF:SV:SIG:MT:PAC	36,84,13,90:1:1:2:0/1:0/0:0.125:0	46,141,18,165:1:1:2:0/1:./.:.:0:0:.:.	138,174,34,173:1:1:2:0/1:0/0:0.25:0:0:.:.
chr1_ref_v2	13654	.	G	A	.	PASS	IntersectsRepeat=0;RepeatCorrectionApplied=0	SAC:ACF:DF:PD:GT:SGT:SF:SV:SIG:MT:PAC	23,77,12,86:1:1:2:0/1:./.:.:0	48,108,12,129:1:1:2:0/1:./.:.:0:0:.:.	116,156,25,147:1:1:2:0/1:0/0:0.25:0:0:.:.
chr1_ref_v2	13798	.	A	T	.	PASS	IntersectsRepeat=0;RepeatCorrectionApplied=0	SAC:ACF:DF:PD:GT:SGT:SF:SV:SIG:MT:PAC	21,32,0,12:1:1:2:0/0:0/1:0.5:0	13,45,0,14:1:1:2:0/0:0/1:0.5:0:0:.:.	57,119,0,34:1:1:2:0/0:0/1:0.25:0:0:.:.
chr1_ref_v2	13807	.	T	G	.	PASS	IntersectsRepeat=0;RepeatCorrectionApplied=0	SAC:ACF:DF:PD:GT:SGT:SF:SV:SIG:MT:PAC	23,29,0,11:1:1:2:0/0:0/1:0.5:0	18,42,0,15:1:1:2:0/0:0/1:0.5:0:0:.:.	63,116,0,29:1:1:2:0/0:0/1:0.25:0:0:.:.
chr1_ref_v2	13830	.	T	C	.	PASS	IntersectsRepeat=0;RepeatCorrectionApplied=0	SAC:ACF:DF:PD:GT:SGT:SF:SV:SIG:MT:PAC	25,25,0,9:1:1:2:0/0:0/1:0.25:0	21,29,0,10:1:1:2:0/0:0/1:0.5:0:0:.:.	81,97,0,24:1:1:2:0/0:0/1:0.25:0:0:.:.
chr1_ref_v2	13848	.	A	G	.	PASS	IntersectsRepeat=0;RepeatCorrectionApplied=0	SAC:ACF:DF:PD:GT:SGT:SF:SV:SIG:MT:PAC	28,19,0,8:1:1:2:0/0:0/1:0.25:0	29,19,0,5:1:1:2:0/0:0/1:0.25:0:0:.:.	87,74,0,16:1:1:2:0/0:0/1:0.25:0:0:.:.
chr1_ref_v2	16098	.	A	T	.	PASS	IntersectsRepeat=1;RepeatCorrectionApplied=0	SAC:ACF:DF:PD:GT:SGT:SF:SV:SIG:MT:PAC	53,49,6,0:1:1:2:0/0:0/1:0.125:0	96,101,21,8:1:1:2:0/0:0/1:0.25:1:0:.:.	142,160,20,1:1:1:2:0/0:0/1:0.125:0:0:.:.
chr1_ref_v2	16196	.	A	G	.	PASS	IntersectsRepeat=0;RepeatCorrectionApplied=0	SAC:ACF:DF:PD:GT:SGT:SF:SV:SIG:MT:PAC	48,79,9,2:1:1:2:0/0:0/1:0.125:0	72,124,22,8:1:1:2:0/0:0/1:0.25:1:0:.:.	144,153,22,7:1:1:2:0/0:0/1:0.25:1:0:.:.
chr1_ref_v2	16264	.	A	T	.	PASS	IntersectsRepeat=1;RepeatCorrectionApplied=0	SAC:ACF:DF:PD:GT:SGT:SF:SV:SIG:MT:PAC	47,52,0,11:1:1:2:0/0:0/1:0.25:0	91,98,0,34:1:1:2:0/0:0/1:0.25:0:0:.:.	164,142,0,30:1:1:2:0/0:0/1:0.25:0:0:.:.
chr1_ref_v2	17217	.	G	A	.	PASS	IntersectsRepeat=1;RepeatCorrectionApplied=0	SAC:ACF:DF:PD:GT:SGT:SF:SV:SIG:MT:PAC	72,65,0,0:1:1:2:0/0:./.:.:0	123,90,0,0:1:1:2:0/0:./.:.:0:0:.:.	93,97,32,27:1:1:2:0/0:0/1:0.5:1:1:.:.
chr1_ref_v2	18316	.	A	G	.	PASS	IntersectsRepeat=0;RepeatCorrectionApplied=0	SAC:ACF:DF:PD:GT:SGT:SF:SV:SIG:MT:PAC	38,32,0,0:1:1:2:0/0:./.:.:0	16,42,9,0:1:1:2:0/0:0/1:0.25:0:0:.:.	56,121,0,0:1:1:2:0/0:./.:.:0:0:.:.
chr1_ref_v2	18413	.	G	C	.	PASS	IntersectsRepeat=1;RepeatCorrectionApplied=0	SAC:ACF:DF:PD:GT:SGT:SF:SV:SIG:MT:PAC	6,2,22,0:1:1:2:0/1:1/1:0.5:0	4,3,59,1:1:1:2:1/1:0/1:0.25:0:0:.:.	0,1,70,0:1:1:2:1/1:./.:.:0:0:.:.
chr1_ref_v2	18425	.	C	T	.	PASS	IntersectsRepeat=0;RepeatCorrectionApplied=0	SAC:ACF:DF:PD:GT:SGT:SF:SV:SIG:MT:PAC	6,2,19,0:1:1:2:0/1:1/1:0.5:0	4,2,51,1:1:1:2:1/1:0/1:0.25:0:0:.:.	0,1,52,0:1:1:2:1/1:./.:.:0:0:.:.
chr1_ref_v2	18445	.	C	T	.	PASS	IntersectsRepeat=0;RepeatCorrectionApplied=0	SAC:ACF:DF:PD:GT:SGT:SF:SV:SIG:MT:PAC	35,13,0,0:1:1:2:0/0:./.:.:0	37,11,24,11:1:1:2:0/1:0/0:0.125:0:1:.:.	74,30,0,0:1:1:2:0/0:./.:.:0:0:.:.
chr1_ref_v2	18457	.	C	T	.	PASS	IntersectsRepeat=1;RepeatCorrectionApplied=0	SAC:ACF:DF:PD:GT:SGT:SF:SV:SIG:MT:PAC	31,23,5,2:1:1:2:0/0:0/1:0.25:0	51,34,15,12:1:1:2:0/0:0/1:0.5:0:0:.:.	78,52,0,1:1:1:2:0/0:./.:.:0:0:.:.
chr1_ref_v2	18755	.	CT	C	.	PASS	IntersectsRepeat=1;RepeatCorrectionApplied=1	SAC:ACF:DF:PD:GT:SGT:SF:SV:SIG:MT:PAC	0,0,0,7:0:1:2:./.:./.:.:0	49,47,0,0:1:1:2:0/0:./.:.:0:0:.:.	12,7,0,7:1:1:2:0/1:0/0:0.5:0:0:.:.
chr1_ref_v2	21543	.	A	T	.	PASS	IntersectsRepeat=0;RepeatCorrectionApplied=0	SAC:ACF:DF:PD:GT:SGT:SF:SV:SIG:MT:PAC	0,0,0,10:0:1:2:./.:./.:.:0	0,0,0,34:0:1:2:1/1:./.:.:0:0:.:.	0,0,0,32:0:1:2:1/1:./.:.:0:0:.:.
chr1_ref_v2	21613	.	G	GT	.	PASS	IntersectsRepeat=1;RepeatCorrectionApplied=1	SAC:ACF:DF:PD:GT:SGT:SF:SV:SIG:MT:PAC	12,13,0,0:1:1:2:0/0:./.:.:0	9,1,0,6:1:1:2:./.:./.:.:0:0:.:.	58,46,0,0:1:1:2:0/0:./.:.:0:0:.:.
chr1_ref_v2	28415	.	C	T	.	PASS	IntersectsRepeat=0;RepeatCorrectionApplied=0	SAC:ACF:DF:PD:GT:SGT:SF:SV:SIG:MT:PAC	82,111,0,0:1:1:2:0/0:./.:.:0	95,127,31,38:1:1:2:0/0:0/1:0.5:1:1:.:	138,156,0,0:1:1:2:0/0:./.:.:0:0:.:.
chr1_ref_v2	28693	.	A	G	.	PASS	IntersectsRepeat=1;RepeatCorrectionApplied=0	SAC:ACF:DF:PD:GT:SGT:SF:SV:SIG:MT:PAC	74,91,0,0:1:1:2:0/0:./.:.:0	92,113,35,29:1:1:2:0/0:0/1:0.5:1:1:.:	139,153,0,0:1:1:2:0/0:./.:.:0:0:.:.
chr1_ref_v2	28894	.	A	G	.	PASS	IntersectsRepeat=0;RepeatCorrectionApplied=0	SAC:ACF:DF:PD:GT:SGT:SF:SV:SIG:MT:PAC	75,78,0,0:1:1:2:0/0:./.:.:0	34,33,72,93:1:1:2:0/1:1/1:0.5:1:1:g.28894A>G:0	146,167,0,0:1:1:2:0/0:./.:.:0:0:.:.
chr1_ref_v2	28995	.	CT	C,CTT	.	PASS	IntersectsRepeat=1;RepeatCorrectionApplied=1	SAC:ACF:DF:PD:GT:SGT:SF:SV:SIG:MT:PAC	44,42,4,2,0,1:1:1:2:0/0:./.:.:0	4,1,74,72,17,18:1:1:2:1/2:1/1:0.5:1:1:g.28996delT,g.28995_28996insT:0,0	19,12,63,52,49,44:1:1:2:1/2:./.:.:0:1:g.28996delT,g.28995_28996insT:0,0
chr1_ref_v2	29033	.	A	G	.	PASS	IntersectsRepeat=1;RepeatCorrectionApplied=0	SAC:ACF:DF:PD:GT:SGT:SF:SV:SIG:MT:PAC	57,82,1,0:1:1:2:0/0:./.:.:0	16,30,87,78:1:1:2:0/1:1/1:0.5:1:1:g.29033A>G:0	163,134,0,0:1:1:2:0/0:./.:.:0:0:.:.
chr1_ref_v2	29809	.	A	AT	.	PASS	IntersectsRepeat=1;RepeatCorrectionApplied=1	SAC:ACF:DF:PD:GT:SGT:SF:SV:SIG:MT:PAC	64,73,0,2:1:1:2:0/0:./.:.:0	97,145,4,4:1:1:2:0/0:./.:.:0:0:.:.	70,92,65,65:1:1:2:0/1:1/1:0.25:0:1:g.29809_29810insT:0
chr1_ref_v2	30834	.	CAT	C	.	PASS	IntersectsRepeat=1;RepeatCorrectionApplied=1	SAC:ACF:DF:PD:GT:SGT:SF:SV:SIG:MT:PAC	34,45,19,22:1:1:2:0/0:0/1:0.5:0	35,47,24,31:1:1:2:0/0:0/1:0.5:0:0:.:.	31,36,53,73:1:1:2:0/1:1/1:0.25:0:1:g.30835_30836delAT:0
chr1_ref_v2	31195	.	CCA	C	.	PASS	IntersectsRepeat=1;RepeatCorrectionApplied=1	SAC:ACF:DF:PD:GT:SGT:SF:SV:SIG:MT:PAC	43,50,4,3:1:1:2:0/0:./.:.:0	103,61,6,3:1:1:2:0/0:./.:.:0:0:.:.	61,51,33,43:1:1:2:0/0:0/1:0.5:1:1:.:
chr1_ref_v2	31610	.	A	G	.	PASS	IntersectsRepeat=0;RepeatCorrectionApplied=0	SAC:ACF:DF:PD:GT:SGT:SF:SV:SIG:MT:PAC	70,89,0,0:1:1:2:0/0:./.:.:0	104,98,31,23:1:1:2:0/0:0/1:0.5:1:1:.:	188,182,0,0:1:1:2:0/0:./.:.:0:0:.:.
chr1_ref_v2	32789	.	G	A	.	PASS	IntersectsRepeat=0;RepeatCorrectionApplied=0	SAC:ACF:DF:PD:GT:SGT:SF:SV:SIG:MT:PAC	88,75,0,0:1:1:2:0/0:./.:.:0	121,115,0,0:1:1:2:0/0:./.:.:0:0:.:.	104,76,84,56:1:1:2:0/1:0/0:0.125:0:1:g.32789G>A:0
chr1_ref_v2	32838	.	G	T	.	PASS	IntersectsRepeat=0;RepeatCorrectionApplied=0	SAC:ACF:DF:PD:GT:SGT:SF:SV:SIG:MT:PAC	30,32,33,32:1:1:2:0/1:./.:.:0	103,105,0,0:1:1:2:0/0:./.:.:0:1:g.32837_32839T>G:1	92,70,63,62:1:1:2:0/1:0/0:0.125:0:0:.:.
chr1_ref_v2	33073	.	C	T	.	PASS	IntersectsRepeat=0;RepeatCorrectionApplied=0	SAC:ACF:DF:PD:GT:SGT:SF:SV:SIG:MT:PAC	75,78,0,0:1:1:2:0/0:./.:.:0	129,140,0,0:1:1:2:0/0:./.:.:0:0:.:.	100,97,65,92:1:1:2:0/1:0/0:0.125:0:1:g.33073C>T:0
chr1_ref_v2	33117	.	A	G	.	PASS	IntersectsRepeat=1;RepeatCorrectionApplied=0	SAC:ACF:DF:PD:GT:SGT:SF:SV:SIG:MT:PAC	83,84,0,0:1:1:2:0/0:./.:.:0	119,145,0,0:1:1:2:0/0:./.:.:0:0:.:.	79,95,63,78:1:1:2:0/1:0/0:0.125:0:1:g.33117A>G:0
chr1_ref_v2	33495	.	G	A	.	PASS	IntersectsRepeat=0;RepeatCorrectionApplied=0	SAC:ACF:DF:PD:GT:SGT:SF:SV:SIG:MT:PAC	57,65,0,2:1:1:2:0/0:./.:.:0	44,42,48,49:1:1:2:0/1:./.:.:0:1:g.33495G>A:0	133,150,0,0:1:1:2:0/0:./.:.:0:0:.:.
chr1_ref_v2	33743	.	T	C	.	PASS	IntersectsRepeat=0;RepeatCorrectionApplied=0	SAC:ACF:DF:PD:GT:SGT:SF:SV:SIG:MT:PAC	64,60,0,0:1:1:2:0/0:./.:.:0	56,75,62,54:1:1:2:0/1:./.:.:0:1:g.33743T>C:0	165,136,0,0:1:1:2:0/0:./.:.:0:0:.:.
chr1_ref_v2	34825	.	GAAA	G,GA,GAA	.	PASS	IntersectsRepeat=1;RepeatCorrectionApplied=1	SAC:ACF:DF:PD:GT:SGT:SF:SV:SIG:MT:PAC	5,7,1,2,6,8,35,23:1:1:2:3/3:0/3:0.25:0	14,11,35,35,21,10,9,2:1:1:2:1/2:0/1:0.5:1:1:g.34825_34829AA>,g.34825_34828A>:0,0	1,0,63,63,51,49,9,4:1:1:2:2/2:1/2:0.25:0:1:g.34825_34828A>,g.34825_34828A>:0,1
chr1_ref_v2	35427	.	CA	C	.	PASS	IntersectsRepeat=1;RepeatCorrectionApplied=1	SAC:ACF:DF:PD:GT:SGT:SF:SV:SIG:MT:PAC	56,76,0,0:1:1:2:0/0:./.:.:0	111,158,0,0:1:1:2:0/0:./.:.:0:0:.:.	107,114,44,68:1:1:2:0/1:0/0:0.25:0:1:g.35428delA:0
chr1_ref_v2	36133	.	AT	A	.	PASS	IntersectsRepeat=1;RepeatCorrectionApplied=1	SAC:ACF:DF:PD:GT:SGT:SF:SV:SIG:MT:PAC	48,26,47,34:1:1:2:0/1:./.:.:0	114,83,3,5:1:1:2:0/0:./.:.:0:1:g.36133_36135>T:1	130,114,6,2:1:1:2:0/0:./.:.:0:1:g.36133_36135>T:1
chr1_ref_v2	37118	.	T	TA	.	PASS	IntersectsRepeat=1;RepeatCorrectionApplied=1	SAC:ACF:DF:PD:GT:SGT:SF:SV:SIG:MT:PAC	90,55,0,0:1:1:2:0/0:./.:.:0	93,85,38,30:1:1:2:0/0:0/1:0.5:1:1:.:	173,121,0,0:1:1:2:0/0:./.:.:0:0:.:.
chr1_ref_v2	37446	.	G	A	.	PASS	IntersectsRepeat=0;RepeatCorrectionApplied=0	SAC:ACF:DF:PD:GT:SGT:SF:SV:SIG:MT:PAC	66,84,0,0:1:1:2:0/0:./.:.:0	73,110,36,35:1:1:2:0/0:0/1:0.5:1:1:.:	153,162,0,0:1:1:2:0/0:./.:.:0:0:.:.
chr1_ref_v2	38797	.	T	C	.	PASS	IntersectsRepeat=1;RepeatCorrectionApplied=0	SAC:ACF:DF:PD:GT:SGT:SF:SV:SIG:MT:PAC	70,102,12,9:1:1:2:0/0:0/1:0.25:1	128,135,0,0:1:1:2:0/0:./.:.:0:0:.:.	179,170,0,0:1:1:2:0/0:./.:.:0:0:.:.
chr1_ref_v2	39453	.	C	T	.	PASS	IntersectsRepeat=0;RepeatCorrectionApplied=0	SAC:ACF:DF:PD:GT:SGT:SF:SV:SIG:MT:PAC	100,76,0,1:1:1:2:0/0:./.:.:0	120,109,40,26:1:1:2:0/0:0/1:0.5:1:1:.:	183,141,0,0:1:1:2:0/0:./.:.:0:0:.:.
chr1_ref_v2	40523	.	C	T	.	PASS	IntersectsRepeat=1;RepeatCorrectionApplied=0	SAC:ACF:DF:PD:GT:SGT:SF:SV:SIG:MT:PAC	86,77,0,0:1:1:2:0/0:./.:.:0	115,95,35,37:1:1:2:0/0:0/1:0.5:1:1:.:	199,155,0,0:1:1:2:0/0:./.:.:0:0:.:.
chr1_ref_v2	40907	.	C	T	.	PASS	IntersectsRepeat=1;RepeatCorrectionApplied=0	SAC:ACF:DF:PD:GT:SGT:SF:SV:SIG:MT:PAC	54,74,0,0:1:1:2:0/0:./.:.:0	89,100,19,37:1:1:2:0/0:0/1:0.5:1:1:.:	151,155,0,0:1:1:2:0/0:./.:.:0:0:.:.
chr1_ref_v2	41782	.	C	A	.	PASS	IntersectsRepeat=1;RepeatCorrectionApplied=0	SAC:ACF:DF:PD:GT:SGT:SF:SV:SIG:MT:PAC	94,91,0,1:1:1:2:0/0:./.:.:0	132,113,32,37:1:1:2:0/0:0/1:0.5:0:1:.:.	163,179,0,0:1:1:2:0/0:./.:.:0:0:.:.
chr1_ref_v2	41797	.	GA	G	.	PASS	IntersectsRepeat=1;RepeatCorrectionApplied=1	SAC:ACF:DF:PD:GT:SGT:SF:SV:SIG:MT:PAC	56,87,9,10:1:1:2:0/0:./.:.:0	24,32,103,94:1:1:2:0/1:1/1:0.5:0:1:.:.	64,82,60,74:1:1:2:0/0:0/1:0.5:0:1:.:
chr1_ref_v2	42109	.	C	T	.	PASS	IntersectsRepeat=0;RepeatCorrectionApplied=0	SAC:ACF:DF:PD:GT:SGT:SF:SV:SIG:MT:PAC	92,56,0,0:1:1:2:0/0:./.:.:0	32,22,91,60:1:1:2:0/1:1/1:0.5:1:1:g.42109C>T:0	164,105,0,0:1:1:2:0/0:./.:.:0:0:.:.
chr1_ref_v2	42326	.	T	C	.	PASS	IntersectsRepeat=1;RepeatCorrectionApplied=0	SAC:ACF:DF:PD:GT:SGT:SF:SV:SIG:MT:PAC	92,103,0,0:1:1:2:0/0:./.:.:0	47,48,77,93:1:1:2:0/1:1/1:0.25:0:1:g.42326T>C:0	176,208,0,0:1:1:2:0/0:./.:.:0:0:.:.
chr1_ref_v2	42550	.	GA	G,GAA	.	PASS	IntersectsRepeat=1;RepeatCorrectionApplied=1	SAC:ACF:DF:PD:GT:SGT:SF:SV:SIG:MT:PAC	49,75,6,2,1,1:1:1:2:0/0:./.:.:0	71,83,8,10,27,27:1:1:2:0/0:0/2:0.5:1:1:.:	75,56,85,81,1,1:1:1:2:0/1:0/0:0.125:0:1:g.42551delA:0
chr1_ref_v2	42940	.	G	A	.	PASS	IntersectsRepeat=0;RepeatCorrectionApplied=0	SAC:ACF:DF:PD:GT:SGT:SF:SV:SIG:MT:PAC	87,71,0,0:1:1:2:0/0:./.:.:0	41,33,107,84:1:1:2:0/1:1/1:0.5:1:1:g.42940G>A:0	199,175,0,0:1:1:2:0/0:./.:.:0:0:.:.
chr1_ref_v2	42957	.	G	A	.	PASS	IntersectsRepeat=1;RepeatCorrectionApplied=0	SAC:ACF:DF:PD:GT:SGT:SF:SV:SIG:MT:PAC	38,46,35,24:1:1:2:0/1:0/0:0.125:0	133,115,0,0:1:1:2:0/0:./.:.:0:1:g.42956_42958A>G:1	97,99,88,77:1:1:2:0/1:0/0:0.125:0:0:.:.
chr1_ref_v2	43153	.	C	T	.	PASS	IntersectsRepeat=0;RepeatCorrectionApplied=0	SAC:ACF:DF:PD:GT:SGT:SF:SV:SIG:MT:PAC	32,35,42,32:1:1:2:0/1:./.:.:0	134,111,0,0:1:1:2:0/0:./.:.:0:1:g.43152_43154T>C:1	82,84,83,58:1:1:2:0/1:0/0:0.125:0:0:.:.
chr1_ref_v2	43402	.	G	A	.	PASS	IntersectsRepeat=0;RepeatCorrectionApplied=0	SAC:ACF:DF:PD:GT:SGT:SF:SV:SIG:MT:PAC	71,57,0,0:1:1:2:0/0:./.:.:0	133,96,0,0:1:1:2:0/0:./.:.:0:0:.:.	96,72,69,51:1:1:2:0/1:0/0:0.125:0:1:g.43402G>A:0
chr1_ref_v2	44073	.	G	A	.	PASS	IntersectsRepeat=0;RepeatCorrectionApplied=0	SAC:ACF:DF:PD:GT:SGT:SF:SV:SIG:MT:PAC	84,88,0,0:1:1:2:0/0:./.:.:0	141,168,0,0:1:1:2:0/0:./.:.:0:0:.:.	74,111,86,83:1:1:2:0/1:./.:.:0:1:g.44073G>A:0
chr1_ref_v2	44975	.	CT	C	.	PASS	IntersectsRepeat=1;RepeatCorrectionApplied=1	SAC:ACF:DF:PD:GT:SGT:SF:SV:SIG:MT:PAC	46,54,1,0:1:1:2:0/0:./.:.:0	71,85,2,1:1:1:2:0/0:./.:.:0:0:.:.	55,72,48,52:1:1:2:0/1:0/0:0.25:0:1:g.44976delT:0
chr1_ref_v2	45071	.	AGG	A,AG	.	PASS	IntersectsRepeat=1;RepeatCorrectionApplied=1	SAC:ACF:DF:PD:GT:SGT:SF:SV:SIG:MT:PAC	0,0,1,3,40,35:1:1:2:2/2:1/2:0.125:0	28,31,1,0,15,17:1:1:2:0/2:0/0:0.5:0:1:g.45071_45073>G:0	9,13,71,42,49,38:1:1:2:1/2:0/1:0.25:1:1:g.45071_45074G>:0
chr1_ref_v2	45346	.	CT	C	.	PASS	IntersectsRepeat=1;RepeatCorrectionApplied=1	SAC:ACF:DF:PD:GT:SGT:SF:SV:SIG:MT:PAC	31,16,3,8:1:1:2:0/0:./.:.:0	43,53,10,20:1:1:2:0/0:./.:.:0:0:.:.	29,35,29,60:1:1:2:0/0:0/1:0.125:0:1:.:
chr1_ref_v2	45462	.	C	CAT	.	PASS	IntersectsRepeat=1;RepeatCorrectionApplied=1	SAC:ACF:DF:PD:GT:SGT:SF:SV:SIG:MT:PAC	82,55,0,0:1:1:2:0/0:./.:.:0	77,89,19,27:1:1:2:0/0:0/1:0.5:1:1:.:	142,123,0,0:1:1:2:0/0:./.:.:0:0:.:.
chr1_ref_v2	45942	.	G	GC	.	PASS	IntersectsRepeat=1;RepeatCorrectionApplied=1	SAC:ACF:DF:PD:GT:SGT:SF:SV:SIG:MT:PAC	64,47,0,0:1:1:2:0/0:./.:.:0	110,74,41,28:1:1:2:0/0:0/1:0.5:1:1:.:	181,103,0,0:1:1:2:0/0:./.:.:0:0:.:.
chr1_ref_v2	46875	.	A	G	.	PASS	IntersectsRepeat=0;RepeatCorrectionApplied=0	SAC:ACF:DF:PD:GT:SGT:SF:SV:SIG:MT:PAC	105,84,0,0:1:1:2:0/0:./.:.:0	130,115,32,39:1:1:2:0/0:0/1:0.5:0:1:.:.	190,184,0,0:1:1:2:0/0:./.:.:0:0:.:.
chr1_ref_v2	47292	.	C	T	.	PASS	IntersectsRepeat=0;RepeatCorrectionApplied=0	SAC:ACF:DF:PD:GT:SGT:SF:SV:SIG:MT:PAC	52,63,40,55:1:1:2:0/1:0/0:0.125:0	127,180,0,0:1:1:2:0/0:./.:.:0:1:.:.	92,112,72,88:1:1:2:0/1:0/0:0.125:0:0:.:.
chr1_ref_v2	50300	.	T	C	.	PASS	IntersectsRepeat=1;RepeatCorrectionApplied=0	SAC:ACF:DF:PD:GT:SGT:SF:SV:SIG:MT:PAC	104,105,0,0:1:1:2:0/0:./.:.:0	37,43,93,96:1:1:2:0/1:1/1:0.5:1:1:g.50300T>C:0	175,158,0,0:1:1:2:0/0:./.:.:0:0:.:.
chr1_ref_v2	52050	.	C	T	.	PASS	IntersectsRepeat=0;RepeatCorrectionApplied=0	SAC:ACF:DF:PD:GT:SGT:SF:SV:SIG:MT:PAC	84,67,0,0:1:1:2:0/0:./.:.:0	104,106,34,32:1:1:2:0/0:0/1:0.5:1:1:.:	158,178,0,0:1:1:2:0/0:./.:.:0:0:.:.
chr1_ref_v2	52822	.	A	G	.	PASS	IntersectsRepeat=0;RepeatCorrectionApplied=0	SAC:ACF:DF:PD:GT:SGT:SF:SV:SIG:MT:PAC	105,57,0,0:1:1:2:0/0:./.:.:0	208,113,0,0:1:1:2:0/0:./.:.:0:0:.:.	99,80,87,62:1:1:2:0/1:0/0:0.125:0:1:g.52822A>G:0
chr1_ref_v2	52934	.	T	C	.	PASS	IntersectsRepeat=1;RepeatCorrectionApplied=0	SAC:ACF:DF:PD:GT:SGT:SF:SV:SIG:MT:PAC	86,102,0,0:1:1:2:0/0:./.:.:0	134,152,51,40:1:1:2:0/0:0/1:0.5:0:1:.:.	182,201,0,0:1:1:2:0/0:./.:.:0:0:.:.
chr1_ref_v2	53806	.	CT	C	.	PASS	IntersectsRepeat=1;RepeatCorrectionApplied=1	SAC:ACF:DF:PD:GT:SGT:SF:SV:SIG:MT:PAC	123,76,1,1:1:1:2:0/0:./.:.:0	52,43,115,99:1:1:2:0/1:1/1:0.25:0:1:.:.	192,167,0,0:1:1:2:0/0:./.:.:0:0:.:.
chr1_ref_v2	55883	.	G	T	.	PASS	IntersectsRepeat=0;RepeatCorrectionApplied=0	SAC:ACF:DF:PD:GT:SGT:SF:SV:SIG:MT:PAC	78,96,1,0:1:1:2:0/0:./.:.:0	150,154,1,0:1:1:2:0/0:./.:.:0:0:.:.	85,123,75,99:1:1:2:0/1:0/0:0.125:0:1:g.55883G>T:0
chr1_ref_v2	56313	.	C	T	.	PASS	IntersectsRepeat=0;RepeatCorrectionApplied=0	SAC:ACF:DF:PD:GT:SGT:SF:SV:SIG:MT:PAC	73,102,0,0:1:1:2:0/0:./.:.:0	115,108,38,19:1:1:2:0/0:0/1:0.5:1:1:.:	175,160,0,0:1:1:2:0/0:./.:.:0:0:.:.
chr1_ref_v2	59048	.	G	A	.	PASS	IntersectsRepeat=1;RepeatCorrectionApplied=0	SAC:ACF:DF:PD:GT:SGT:SF:SV:SIG:MT:PAC	67,77,0,0:1:1:2:0/0:./.:.:0	125,115,0,0:1:1:2:0/0:./.:.:0:0:.:.	79,109,92,81:1:1:2:0/1:./.:.:0:1:g.59048G>A:0
chr1_ref_v2	59212	.	G	A	.	PASS	IntersectsRepeat=0;RepeatCorrectionApplied=0	SAC:ACF:DF:PD:GT:SGT:SF:SV:SIG:MT:PAC	78,50,0,0:1:1:2:0/0:./.:.:0	138,121,0,0:1:1:2:0/0:./.:.:0:0:.:.	92,67,74,84:1:1:2:0/1:./.:.:0:1:g.59212G>A:0
chr1_ref_v2	59616	.	G	T	.	PASS	IntersectsRepeat=0;RepeatCorrectionApplied=0	SAC:ACF:DF:PD:GT:SGT:SF:SV:SIG:MT:PAC	27,42,37,38:1:1:2:0/1:./.:.:0	119,115,1,0:1:1:2:0/0:./.:.:0:1:g.59615_59617T>G:1	80,85,75,91:1:1:2:0/1:./.:.:0:0:.:.
chr1_ref_v2	60762	.	C	T	.	PASS	IntersectsRepeat=0;RepeatCorrectionApplied=0	SAC:ACF:DF:PD:GT:SGT:SF:SV:SIG:MT:PAC	109,82,0,0:1:1:2:0/0:./.:.:0	157,123,0,0:1:1:2:0/0:./.:.:0:0:.:.	114,98,87,93:1:1:2:0/1:0/0:0.125:0:1:g.60762C>T:0
chr1_ref_v2	62113	.	G	A	.	PASS	IntersectsRepeat=1;RepeatCorrectionApplied=0	SAC:ACF:DF:PD:GT:SGT:SF:SV:SIG:MT:PAC	68,61,0,0:1:1:2:0/0:./.:.:0	126,112,0,0:1:1:2:0/0:./.:.:0:0:.:.	100,74,72,60:1:1:2:0/1:0/0:0.125:0:1:g.62113G>A:0
chr1_ref_v2	65326	.	AT	A	.	PASS	IntersectsRepeat=1;RepeatCorrectionApplied=1	SAC:ACF:DF:PD:GT:SGT:SF:SV:SIG:MT:PAC	45,67,2,7:1:1:2:0/0:./.:.:0	80,103,15,8:1:1:2:0/0:./.:.:0:0:.:.	11,12,100,111:1:1:2:1/1:0/1:0.25:0:1:g.65327delT,g.65327delT:0,1
chr1_ref_v2	65473	.	AT	A	.	PASS	IntersectsRepeat=1;RepeatCorrectionApplied=1	SAC:ACF:DF:PD:GT:SGT:SF:SV:SIG:MT:PAC	70,50,5,2:1:1:2:0/0:./.:.:0	114,95,2,3:1:1:2:0/0:./.:.:0:0:.:.	76,49,69,48:1:1:2:0/1:0/0:0.125:0:1:g.65474delT:0
chr1_ref_v2	65544	.	A	G	.	PASS	IntersectsRepeat=0;RepeatCorrectionApplied=0	SAC:ACF:DF:PD:GT:SGT:SF:SV:SIG:MT:PAC	48,88,0,0:1:1:2:0/0:./.:.:0	78,93,16,32:1:1:2:0/0:0/1:0.5:1:1:.:	114,177,0,0:1:1:2:0/0:./.:.:0:0:.:.
chr1_ref_v2	66313	.	A	G	.	PASS	IntersectsRepeat=0;RepeatCorrectionApplied=0	SAC:ACF:DF:PD:GT:SGT:SF:SV:SIG:MT:PAC	86,93,0,1:1:1:2:0/0:./.:.:0	68,89,79,84:1:1:2:0/1:./.:.:0:1:g.66313A>G:0	162,170,0,0:1:1:2:0/0:./.:.:0:0:.:.
chr1_ref_v2	66913	.	A	G	.	PASS	IntersectsRepeat=0;RepeatCorrectionApplied=0	SAC:ACF:DF:PD:GT:SGT:SF:SV:SIG:MT:PAC	81,88,1,0:1:1:2:0/0:./.:.:0	103,119,35,29:1:1:2:0/0:0/1:0.5:1:1:.:	186,173,0,0:1:1:2:0/0:./.:.:0:0:.:.
chr1_ref_v2	67687	.	GA	G	.	PASS	IntersectsRepeat=1;RepeatCorrectionApplied=1	SAC:ACF:DF:PD:GT:SGT:SF:SV:SIG:MT:PAC	74,81,0,4:1:1:2:0/0:./.:.:0	35,41,88,93:1:1:2:0/1:1/1:0.5:0:1:g.67688delA:0	114,153,5,6:1:1:2:0/0:./.:.:0:0:.:.
chr1_ref_v2	67711	.	A	G	.	PASS	IntersectsRepeat=1;RepeatCorrectionApplied=0	SAC:ACF:DF:PD:GT:SGT:SF:SV:SIG:MT:PAC	66,90,1,0:1:1:2:0/0:./.:.:0	104,102,32,45:1:1:2:0/0:0/1:0.5:1:1:.:	139,160,0,1:1:1:2:0/0:./.:.:0:0:.:.
chr1_ref_v2	69053	.	G	A	.	PASS	IntersectsRepeat=1;RepeatCorrectionApplied=0	SAC:ACF:DF:PD:GT:SGT:SF:SV:SIG:MT:PAC	62,63,0,1:1:1:2:0/0:./.:.:0	86,121,0,0:1:1:2:0/0:./.:.:0:0:.:.	65,64,59,64:1:1:2:0/1:./.:.:0:1:g.69053G>A:0
chr1_ref_v2	69432	.	A	C	.	PASS	IntersectsRepeat=1;RepeatCorrectionApplied=0	SAC:ACF:DF:PD:GT:SGT:SF:SV:SIG:MT:PAC	65,68,0,0:1:1:2:0/0:./.:.:0	65,81,27,31:1:1:2:0/0:0/1:0.5:1:1:.:	132,127,0,0:1:1:2:0/0:./.:.:0:0:.:.
chr1_ref_v2	69446	.	TG	T,TGG	.	PASS	IntersectsRepeat=1;RepeatCorrectionApplied=1	SAC:ACF:DF:PD:GT:SGT:SF:SV:SIG:MT:PAC	52,41,0,1,0,1:1:1:2:0/0:./.:.:0	69,63,0,1,9,26:1:1:2:0/0:0/2:0.5:1:1:.:	80,65,54,61,0,1:1:1:2:0/1:0/0:0.125:0:1:g.69447delG:0
chr1_ref_v2	69540	.	CTT	C,CT,CTTT	.	PASS	IntersectsRepeat=1;RepeatCorrectionApplied=1	SAC:ACF:DF:PD:GT:SGT:SF:SV:SIG:MT:PAC	10,13,10,10,5,7,1,2:1:1:2:0/1:0/0:0.25:0	21,27,6,5,5,7,21,9:1:1:2:0/3:1/3:0.25:0:1:g.69540_69543>TTT:0	5,5,55,43,21,32,0,0:1:1:2:1/2:0/2:0.25:0:1:g.69541delT:0
chr1_ref_v2	70245	.	CA	C	.	PASS	IntersectsRepeat=0;RepeatCorrectionApplied=0	SAC:ACF:DF:PD:GT:SGT:SF:SV:SIG:MT:PAC	110,86,0,0:1:1:2:0/0:./.:.:0	142,120,1,0:1:1:2:0/0:./.:.:0:0:.:.	98,57,84,74:1:1:2:0/1:./.:.:0:1:g.70246delA:0
chr1_ref_v2	70287	.	C	T	.	PASS	IntersectsRepeat=0;RepeatCorrectionApplied=0	SAC:ACF:DF:PD:GT:SGT:SF:SV:SIG:MT:PAC	97,97,0,0:1:1:2:0/0:./.:.:0	93,103,44,30:1:1:2:0/0:0/1:0.5:1:1:.:	158,137,0,0:1:1:2:0/0:./.:.:0:0:.:.
chr1_ref_v2	70570	.	AT	A	.	PASS	IntersectsRepeat=1;RepeatCorrectionApplied=1	SAC:ACF:DF:PD:GT:SGT:SF:SV:SIG:MT:PAC	69,42,0,2:1:1:2:0/0:./.:.:0	22,25,72,70:1:1:2:0/1:1/1:0.5:0:1:g.70571delT:0	117,100,3,2:1:1:2:0/0:./.:.:0:0:.:.
chr1_ref_v2	70828	.	GA	G	.	PASS	IntersectsRepeat=1;RepeatCorrectionApplied=1	SAC:ACF:DF:PD:GT:SGT:SF:SV:SIG:MT:PAC	41,43,9,10:1:1:2:0/0:0/1:0.125:0	13,19,61,75:1:1:2:0/1:1/1:0.5:0:1:g.70829delA:0	69,63,53,75:1:1:2:0/0:0/1:0.5:0:1:.:
chr1_ref_v2	71020	.	T	C	.	PASS	IntersectsRepeat=1;RepeatCorrectionApplied=0	SAC:ACF:DF:PD:GT:SGT:SF:SV:SIG:MT:PAC	81,83,0,0:1:1:2:0/0:./.:.:0	114,99,44,34:1:1:2:0/0:0/1:0.5:1:1:.:	152,174,1,0:1:1:2:0/0:./.:.:0:0:.:.
chr1_ref_v2	71242	.	TAAA	T,TA,TAA	.	PASS	IntersectsRepeat=1;RepeatCorrectionApplied=1	SAC:ACF:DF:PD:GT:SGT:SF:SV:SIG:MT:PAC	31,56,0,1,0,0,5,7:1:1:2:0/0:./.:.:0	50,73,1,0,0,5,18,31:1:1:2:0/0:0/3:0.25:0:0:.:.	4,2,78,104,70,70,5,8:1:1:2:1/2:0/2:0.125:0:1:g.71243_71245delAAA,g.71243_71244delAA:0,0
chr1_ref_v2	71367	.	T	C	.	PASS	IntersectsRepeat=0;RepeatCorrectionApplied=0	SAC:ACF:DF:PD:GT:SGT:SF:SV:SIG:MT:PAC	87,107,0,0:1:1:2:0/0:./.:.:0	154,127,47,45:1:1:2:0/0:0/1:0.5:0:1:.:.	187,210,0,0:1:1:2:0/0:./.:.:0:0:.:.
chr1_ref_v2	72387	.	C	T	.	PASS	IntersectsRepeat=0;RepeatCorrectionApplied=0	SAC:ACF:DF:PD:GT:SGT:SF:SV:SIG:MT:PAC	104,94,0,1:1:1:2:0/0:./.:.:0	179,169,0,1:1:1:2:0/0:./.:.:0:0:.:.	107,94,75,73:1:1:2:0/1:0/0:0.125:0:1:g.72387C>T:0
chr1_ref_v2	73560	.	T	C	.	PASS	IntersectsRepeat=0;RepeatCorrectionApplied=0	SAC:ACF:DF:PD:GT:SGT:SF:SV:SIG:MT:PAC	93,108,0,1:1:1:2:0/0:./.:.:0	89,74,87,64:1:1:2:0/1:./.:.:0:1:.:.	207,170,0,0:1:1:2:0/0:./.:.:0:0:.:.
chr1_ref_v2	74254	.	G	A	.	PASS	IntersectsRepeat=1;RepeatCorrectionApplied=0	SAC:ACF:DF:PD:GT:SGT:SF:SV:SIG:MT:PAC	86,77,0,0:1:1:2:0/0:./.:.:0	141,108,37,28:1:1:2:0/0:0/1:0.5:0:1:.:.	182,168,0,0:1:1:2:0/0:./.:.:0:0:.:.
chr1_ref_v2	74362	.	T	C	.	PASS	IntersectsRepeat=0;RepeatCorrectionApplied=0	SAC:ACF:DF:PD:GT:SGT:SF:SV:SIG:MT:PAC	84,100,0,0:1:1:2:0/0:./.:.:0	129,118,42,32:1:1:2:0/0:0/1:0.5:1:1:.:	176,156,1,0:1:1:2:0/0:./.:.:0:0:.:.
chr1_ref_v2	74711	.	AT	A	.	PASS	IntersectsRepeat=1;RepeatCorrectionApplied=1	SAC:ACF:DF:PD:GT:SGT:SF:SV:SIG:MT:PAC	50,53,14,10:1:1:2:0/0:./.:.:0	48,52,32,27:1:1:2:0/0:./.:.:0:0:.:.	99,87,30,15:1:1:2:0/0:./.:.:0:0:.:.
chr1_ref_v2	75040	.	A	G	.	PASS	IntersectsRepeat=0;RepeatCorrectionApplied=0	SAC:ACF:DF:PD:GT:SGT:SF:SV:SIG:MT:PAC	89,76,0,0:1:1:2:0/0:./.:.:0	108,103,32,37:1:1:2:0/0:0/1:0.5:1:1:.:	149,155,0,0:1:1:2:0/0:./.:.:0:0:.:.
chr1_ref_v2	75122	.	A	G	.	PASS	IntersectsRepeat=1;RepeatCorrectionApplied=0	SAC:ACF:DF:PD:GT:SGT:SF:SV:SIG:MT:PAC	88,72,0,0:1:1:2:0/0:./.:.:0	118,102,41,34:1:1:2:0/0:0/1:0.5:1:1:.:	188,164,0,0:1:1:2:0/0:./.:.:0:0:.:.
chr1_ref_v2	76166	.	C	T	.	PASS	IntersectsRepeat=0;RepeatCorrectionApplied=0	SAC:ACF:DF:PD:GT:SGT:SF:SV:SIG:MT:PAC	85,84,1,0:1:1:2:0/0:./.:.:0	154,162,0,0:1:1:2:0/0:./.:.:0:0:.:.	90,86,77,64:1:1:2:0/1:0/0:0.125:0:1:g.76166C>T:0
chr1_ref_v2	77223	.	G	GAGA	.	PASS	IntersectsRepeat=1;RepeatCorrectionApplied=1	SAC:ACF:DF:PD:GT:SGT:SF:SV:SIG:MT:PAC	38,48,0,0:1:1:2:0/0:./.:.:0	52,82,8,21:1:1:2:0/0:0/1:0.5:0:1:.:.	102,119,1,0:1:1:2:0/0:./.:.:0:0:.:.
chr1_ref_v2	80328	.	A	G	.	PASS	IntersectsRepeat=1;RepeatCorrectionApplied=0	SAC:ACF:DF:PD:GT:SGT:SF:SV:SIG:MT:PAC	94,106,0,1:1:1:2:0/0:./.:.:0	95,109,42,47:1:1:2:0/0:0/1:0.5:1:1:.:	184,162,0,0:1:1:2:0/0:./.:.:0:0:.:.
chr1_ref_v2	84413	.	CT	C	.	PASS	IntersectsRepeat=1;RepeatCorrectionApplied=1	SAC:ACF:DF:PD:GT:SGT:SF:SV:SIG:MT:PAC	81,67,0,1:1:1:2:0/0:./.:.:0	109,100,28,20:1:1:2:0/0:0/1:0.25:0:1:.:	157,117,6,5:1:1:2:0/0:./.:.:0:0:.:.
chr1_ref_v2	84665	.	T	C	.	PASS	IntersectsRepeat=0;RepeatCorrectionApplied=0	SAC:ACF:DF:PD:GT:SGT:SF:SV:SIG:MT:PAC	41,69,0,0:1:1:2:0/0:./.:.:0	68,121,22,29:1:1:2:0/0:0/1:0.5:1:1:.:	127,178,0,0:1:1:2:0/0:./.:.:0:0:.:.
chr1_ref_v2	85852	.	A	G	.	PASS	IntersectsRepeat=1;RepeatCorrectionApplied=0	SAC:ACF:DF:PD:GT:SGT:SF:SV:SIG:MT:PAC	106,91,1,0:1:1:2:0/0:./.:.:0	141,139,49,40:1:1:2:0/0:0/1:0.5:0:1:.:.	195,175,0,0:1:1:2:0/0:./.:.:0:0:.:.
chr1_ref_v2	89883	.	G	A	.	PASS	IntersectsRepeat=0;RepeatCorrectionApplied=0	SAC:ACF:DF:PD:GT:SGT:SF:SV:SIG:MT:PAC	82,107,0,0:1:1:2:0/0:./.:.:0	145,180,0,0:1:1:2:0/0:./.:.:0:0:.:.	92,96,75,69:1:1:2:0/1:0/0:0.125:0:1:g.89883G>A:0
chr1_ref_v2	91702	.	CT	C	.	PASS	IntersectsRepeat=1;RepeatCorrectionApplied=1	SAC:ACF:DF:PD:GT:SGT:SF:SV:SIG:MT:PAC	98,61,1,0:1:1:2:0/0:./.:.:0	147,101,0,0:1:1:2:0/0:./.:.:0:0:.:.	83,71,80,67:1:1:2:0/1:./.:.:0:1:g.91703delT:0
chr1_ref_v2	91948	.	G	A	.	PASS	IntersectsRepeat=0;RepeatCorrectionApplied=0	SAC:ACF:DF:PD:GT:SGT:SF:SV:SIG:MT:PAC	79,95,0,0:1:1:2:0/0:./.:.:0	129,160,0,0:1:1:2:0/0:./.:.:0:0:.:.	73,100,58,88:1:1:2:0/1:0/0:0.125:0:1:g.91948G>A:0
chr1_ref_v2	92141	.	TA	T	.	PASS	IntersectsRepeat=1;RepeatCorrectionApplied=1	SAC:ACF:DF:PD:GT:SGT:SF:SV:SIG:MT:PAC	108,91,0,1:1:1:2:0/0:./.:.:0	170,155,3,2:1:1:2:0/0:./.:.:0:0:.:.	113,78,91,49:1:1:2:0/1:0/0:0.25:0:1:g.92142delA:0
chr1_ref_v2	92314	.	CT	C	.	PASS	IntersectsRepeat=1;RepeatCorrectionApplied=1	SAC:ACF:DF:PD:GT:SGT:SF:SV:SIG:MT:PAC	64,72,9,16:1:1:2:0/0:./.:.:0	74,58,73,96:1:1:2:0/1:0/0:0.125:0:1:.:.	90,87,80,90:1:1:2:0/0:0/1:0.5:0:1:.:
chr1_ref_v2	92522	.	G	A	.	PASS	IntersectsRepeat=0;RepeatCorrectionApplied=0	SAC:ACF:DF:PD:GT:SGT:SF:SV:SIG:MT:PAC	95,100,0,0:1:1:2:0/0:./.:.:0	220,212,0,0:1:1:2:0/0:./.:.:0:0:.:.	106,113,85,86:1:1:2:0/1:0/0:0.125:0:1:g.92522G>A:0
chr1_ref_v2	95079	.	G	A	.	PASS	IntersectsRepeat=0;RepeatCorrectionApplied=0	SAC:ACF:DF:PD:GT:SGT:SF:SV:SIG:MT:PAC	124,61,1,0:1:1:2:0/0:./.:.:0	153,123,0,0:1:1:2:0/0:./.:.:0:0:.:.	91,72,77,59:1:1:2:0/1:0/0:0.125:0:1:g.95079G>A:0
chr1_ref_v2	96980	.	T	A	.	PASS	IntersectsRepeat=0;RepeatCorrectionApplied=0	SAC:ACF:DF:PD:GT:SGT:SF:SV:SIG:MT:PAC	44,57,33,39:1:1:2:0/1:0/0:0.125:0	138,185,0,0:1:1:2:0/0:./.:.:0:1:.:.	158,203,0,0:1:1:2:0/0:./.:.:0:1:g.96979_96981A>T:1
chr1_ref_v2	97072	.	C	T	.	PASS	IntersectsRepeat=0;RepeatCorrectionApplied=0	SAC:ACF:DF:PD:GT:SGT:SF:SV:SIG:MT:PAC	85,84,0,0:1:1:2:0/0:./.:.:0	105,91,36,40:1:1:2:0/0:0/1:0.5:0:1:.:.	144,166,0,0:1:1:2:0/0:./.:.:0:0:.:.
chr1_ref_v2	97466	.	A	G	.	PASS	IntersectsRepeat=1;RepeatCorrectionApplied=0	SAC:ACF:DF:PD:GT:SGT:SF:SV:SIG:MT:PAC	77,77,0,0:1:1:2:0/0:./.:.:0	106,105,37,31:1:1:2:0/0:0/1:0.5:0:1:.:.	164,154,0,0:1:1:2:0/0:./.:.:0:0:.:.
chr1_ref_v2	98116	.	C	T	.	PASS	IntersectsRepeat=0;RepeatCorrectionApplied=0	SAC:ACF:DF:PD:GT:SGT:SF:SV:SIG:MT:PAC	103,99,0,0:1:1:2:0/0:./.:.:0	145,124,43,40:1:1:2:0/0:0/1:0.5:0:1:.:.	227,167,0,0:1:1:2:0/0:./.:.:0:0:.:.
chr1_ref_v2	98199	.	C	T	.	PASS	IntersectsRepeat=1;RepeatCorrectionApplied=0	SAC:ACF:DF:PD:GT:SGT:SF:SV:SIG:MT:PAC	90,91,0,0:1:1:2:0/0:./.:.:0	143,132,51,47:1:1:2:0/0:0/1:0.5:0:1:.:.	190,190,0,0:1:1:2:0/0:./.:.:0:0:.:.
chr1_ref_v2	98717	.	TA	T	.	PASS	IntersectsRepeat=1;RepeatCorrectionApplied=1	SAC:ACF:DF:PD:GT:SGT:SF:SV:SIG:MT:PAC	84,81,1,1:1:1:2:0/0:./.:.:0	124,123,0,0:1:1:2:0/0:./.:.:0:0:.:.	81,70,56,55:1:1:2:0/1:0/0:0.125:0:1:g.98718delA:0
chr1_ref_v2	98778	.	G	A	.	PASS	IntersectsRepeat=0;RepeatCorrectionApplied=0	SAC:ACF:DF:PD:GT:SGT:SF:SV:SIG:MT:PAC	76,80,0,0:1:1:2:0/0:./.:.:0	115,130,0,0:1:1:2:0/0:./.:.:0:0:.:.	94,75,61,62:1:1:2:0/1:0/0:0.125:0:1:g.98778G>A:0
chr1_ref_v2	99719	.	A	AT,ATTT	.	PASS	IntersectsRepeat=1;RepeatCorrectionApplied=1	SAC:ACF:DF:PD:GT:SGT:SF:SV:SIG:MT:PAC	1,30,0,2,4,3:1:1:2:0/0:0/2:0.25:0	6,54,0,10,4,2:1:1:2:0/0:0/2:0.125:0:0:.:.	3,15,3,29,45,26:1:1:2:1/2:2/2:0.125:0:1:g.99719_99720insT,g.99719_99720insTTT:0,0
chr1_ref_v2	100993	.	CAAA	C,CAA,CAAAA	.	PASS	IntersectsRepeat=1;RepeatCorrectionApplied=1	SAC:ACF:DF:PD:GT:SGT:SF:SV:SIG:MT:PAC	1,4,1,1,1,2,6,14:1:1:2:3/3:2/3:0.25:0	1,4,2,3,7,11,6,18:1:1:2:2/3:1/3:0.25:0:0:.:.	7,4,17,19,0,4,16,13:1:1:2:1/3:2/3:0.125:0:1:g.100993_100997AAAA>:0
chr1_ref_v2	101162	.	TAAA	T,TAA	.	PASS	IntersectsRepeat=1;RepeatCorrectionApplied=1	SAC:ACF:DF:PD:GT:SGT:SF:SV:SIG:MT:PAC	40,70,0,1,15,16:1:1:2:0/0:./.:.:0	25,47,2,1,38,62:1:1:2:0/2:0/0:0.125:0:1:g.101163delA:0	2,2,41,67,57,58:1:1:2:1/2:./.:.:0:1:g.101163_101165delAAA,g.101163delA:0,0
chr1_ref_v2	102919	.	A	G	.	PASS	IntersectsRepeat=1;RepeatCorrectionApplied=0	SAC:ACF:DF:PD:GT:SGT:SF:SV:SIG:MT:PAC	91,96,0,0:1:1:2:0/0:./.:.:0	118,118,47,38:1:1:2:0/0:0/1:0.5:0:1:.:.	172,155,1,0:1:1:2:0/0:./.:.:0:0:.:.
chr1_ref_v2	105848	.	C	T	.	PASS	IntersectsRepeat=0;RepeatCorrectionApplied=0	SAC:ACF:DF:PD:GT:SGT:SF:SV:SIG:MT:PAC	73,109,0,0:1:1:2:0/0:./.:.:0	101,120,40,38:1:1:2:0/0:0/1:0.5:1:1:.:	140,176,0,0:1:1:2:0/0:./.:.:0:0:.:.
chr1_ref_v2	106823	.	A	G	.	PASS	IntersectsRepeat=1;RepeatCorrectionApplied=0	SAC:ACF:DF:PD:GT:SGT:SF:SV:SIG:MT:PAC	83,86,0,0:1:1:2:0/0:./.:.:0	130,149,30,41:1:1:2:0/0:0/1:0.5:0:1:.:.	179,220,1,1:1:1:2:0/0:./.:.:0:0:.:.
chr1_ref_v2	107098	.	C	T	.	PASS	IntersectsRepeat=0;RepeatCorrectionApplied=0	SAC:ACF:DF:PD:GT:SGT:SF:SV:SIG:MT:PAC	102,98,0,0:1:1:2:0/0:./.:.:0	140,164,49,48:1:1:2:0/0:0/1:0.5:0:1:.:.	202,230,0,0:1:1:2:0/0:./.:.:0:0:.:.
chr1_ref_v2	107569	.	C	T	.	PASS	IntersectsRepeat=1;RepeatCorrectionApplied=0	SAC:ACF:DF:PD:GT:SGT:SF:SV:SIG:MT:PAC	98,146,0,1:1:1:2:0/0:./.:.:0	125,146,48,59:1:1:2:0/0:0/1:0.5:0:1:.:.	163,259,0,0:1:1:2:0/0:./.:.:0:0:.:.
chr1_ref_v2	108459	.	GT	G,GTT	.	PASS	IntersectsRepeat=1;RepeatCorrectionApplied=1	SAC:ACF:DF:PD:GT:SGT:SF:SV:SIG:MT:PAC	35,26,27,16,2,2:1:1:2:0/1:0/0:0.25:0	77,71,9,9,31,32:1:1:2:0/2:0/0:0.25:0:1:g.108459_108461>TT:0	11,13,141,106,2,0:1:1:2:1/1:0/1:0.125:0:1:g.108460delT:1
chr1_ref_v2	108917	.	C	T	.	PASS	IntersectsRepeat=0;RepeatCorrectionApplied=0	SAC:ACF:DF:PD:GT:SGT:SF:SV:SIG:MT:PAC	68,65,0,0:1:1:2:0/0:./.:.:0	137,150,0,1:1:1:2:0/0:./.:.:0:0:.:.	87,83,79,67:1:1:2:0/1:0/0:0.125:0:1:g.108917C>T:0
chr1_ref_v2	109523	.	GA	G	.	PASS	IntersectsRepeat=0;RepeatCorrectionApplied=0	SAC:ACF:DF:PD:GT:SGT:SF:SV:SIG:MT:PAC	56,71,0,0:1:1:2:0/0:./.:.:0	78,75,30,27:1:1:2:0/0:0/1:0.5:1:1:.:	142,160,0,0:1:1:2:0/0:./.:.:0:0:.:.
chr1_ref_v2	110407	.	AAG	A	.	PASS	IntersectsRepeat=1;RepeatCorrectionApplied=1	SAC:ACF:DF:PD:GT:SGT:SF:SV:SIG:MT:PAC	42,64,1,0:1:1:2:0/0:./.:.:0	122,166,2,1:1:1:2:0/0:./.:.:0:0:.:.	66,80,60,55:1:1:2:0/1:0/0:0.25:0:1:g.110408_110409delAG:0
chr1_ref_v2	110427	.	G	GA	.	PASS	IntersectsRepeat=1;RepeatCorrectionApplied=1	SAC:ACF:DF:PD:GT:SGT:SF:SV:SIG:MT:PAC	51,83,0,2:1:1:2:0/0:./.:.:0	82,94,32,67:1:1:2:0/1:0/0:0.25:0:1:.:.	137,154,3,5:1:1:2:0/0:./.:.:0:0:.:.
chr1_ref_v2	110458	.	T	C	.	PASS	IntersectsRepeat=0;RepeatCorrectionApplied=0	SAC:ACF:DF:PD:GT:SGT:SF:SV:SIG:MT:PAC	43,80,7,11:1:1:2:0/0:0/1:0.25:1	118,168,0,0:1:1:2:0/0:./.:.:0:0:.:.	172,148,0,1:1:1:2:0/0:./.:.:0:0:.:.
chr1_ref_v2	115328	.	C	T	.	PASS	IntersectsRepeat=0;RepeatCorrectionApplied=0	SAC:ACF:DF:PD:GT:SGT:SF:SV:SIG:MT:PAC	77,99,0,0:1:1:2:0/0:./.:.:0	69,85,62,58:1:1:2:0/1:0/0:0.125:0:1:.:.	156,184,0,0:1:1:2:0/0:./.:.:0:0:.:.
chr1_ref_v2	117476	.	G	T	.	PASS	IntersectsRepeat=0;RepeatCorrectionApplied=0	SAC:ACF:DF:PD:GT:SGT:SF:SV:SIG:MT:PAC	97,101,0,0:1:1:2:0/0:./.:.:0	121,132,27,40:1:1:2:0/0:0/1:0.5:0:1:.:.	150,170,0,0:1:1:2:0/0:./.:.:0:0:.:.
chr1_ref_v2	118603	.	GA	G	.	PASS	IntersectsRepeat=1;RepeatCorrectionApplied=1	SAC:ACF:DF:PD:GT:SGT:SF:SV:SIG:MT:PAC	103,81,1,0:1:1:2:0/0:./.:.:0	131,101,37,42:1:1:2:0/0:0/1:0.5:0:1:.:.	193,168,1,0:1:1:2:0/0:./.:.:0:0:.:.
chr1_ref_v2	119294	.	C	T	.	PASS	IntersectsRepeat=0;RepeatCorrectionApplied=0	SAC:ACF:DF:PD:GT:SGT:SF:SV:SIG:MT:PAC	78,90,0,0:1:1:2:0/0:./.:.:0	98,111,34,43:1:1:2:0/0:0/1:0.5:1:1:.:	151,182,0,0:1:1:2:0/0:./.:.:0:0:.:.
chr1_ref_v2	119710	.	A	G	.	PASS	IntersectsRepeat=0;RepeatCorrectionApplied=0	SAC:ACF:DF:PD:GT:SGT:SF:SV:SIG:MT:PAC	103,98,0,0:1:1:2:0/0:./.:.:0	124,108,29,35:1:1:2:0/0:0/1:0.5:1:1:.:	149,139,0,0:1:1:2:0/0:./.:.:0:0:.:.
chr1_ref_v2	120035	.	A	G	.	PASS	IntersectsRepeat=0;RepeatCorrectionApplied=0	SAC:ACF:DF:PD:GT:SGT:SF:SV:SIG:MT:PAC	79,74,0,0:1:1:2:0/0:./.:.:0	88,89,27,27:1:1:2:0/0:0/1:0.5:1:1:.:	136,149,0,0:1:1:2:0/0:./.:.:0:0:.:.
chr1_ref_v2	120475	.	C	T	.	PASS	IntersectsRepeat=0;RepeatCorrectionApplied=0	SAC:ACF:DF:PD:GT:SGT:SF:SV:SIG:MT:PAC	69,72,0,0:1:1:2:0/0:./.:.:0	84,107,31,34:1:1:2:0/0:0/1:0.5:1:1:.:	162,134,0,0:1:1:2:0/0:./.:.:0:0:.:.
chr1_ref_v2	120789	.	A	G	.	PASS	IntersectsRepeat=1;RepeatCorrectionApplied=0	SAC:ACF:DF:PD:GT:SGT:SF:SV:SIG:MT:PAC	97,67,0,0:1:1:2:0/0:./.:.:0	50,33,133,93:1:1:2:0/1:1/1:0.5:1:1:g.120789A>G:0	197,165,0,0:1:1:2:0/0:./.:.:0:0:.:.
chr1_ref_v2	121153	.	A	G	.	PASS	IntersectsRepeat=1;RepeatCorrectionApplied=0	SAC:ACF:DF:PD:GT:SGT:SF:SV:SIG:MT:PAC	106,111,0,0:1:1:2:0/0:./.:.:0	113,162,37,58:1:1:2:0/0:0/1:0.5:0:1:.:.	153,170,0,0:1:1:2:0/0:./.:.:0:0:.:.
chr1_ref_v2	121199	.	G	T	.	PASS	IntersectsRepeat=1;RepeatCorrectionApplied=0	SAC:ACF:DF:PD:GT:SGT:SF:SV:SIG:MT:PAC	102,122,0,0:1:1:2:0/0:./.:.:0	42,58,102,137:1:1:2:0/1:1/1:0.5:0:1:.:.	162,204,0,0:1:1:2:0/0:./.:.:0:0:.:.
chr1_ref_v2	121644	.	C	T	.	PASS	IntersectsRepeat=1;RepeatCorrectionApplied=0	SAC:ACF:DF:PD:GT:SGT:SF:SV:SIG:MT:PAC	122,105,0,0:1:1:2:0/0:./.:.:0	209,195,0,0:1:1:2:0/0:./.:.:0:0:.:.	109,81,88,89:1:1:2:0/1:./.:.:0:1:g.121644C>T:0
chr1_ref_v2	123423	.	A	G	.	PASS	IntersectsRepeat=1;RepeatCorrectionApplied=0	SAC:ACF:DF:PD:GT:SGT:SF:SV:SIG:MT:PAC	137,107,0,0:1:1:2:0/0:./.:.:0	155,115,60,32:1:1:2:0/0:0/1:0.5:0:1:.:.	196,183,0,0:1:1:2:0/0:./.:.:0:0:.:.
chr1_ref_v2	123987	.	G	A	.	PASS	IntersectsRepeat=0;RepeatCorrectionApplied=0	SAC:ACF:DF:PD:GT:SGT:SF:SV:SIG:MT:PAC	87,101,0,0:1:1:2:0/0:./.:.:0	124,144,0,0:1:1:2:0/0:./.:.:0:0:.:.	94,94,74,74:1:1:2:0/1:0/0:0.125:0:1:g.123987G>A:0
chr1_ref_v2	124054	.	CA	C	.	PASS	IntersectsRepeat=1;RepeatCorrectionApplied=1	SAC:ACF:DF:PD:GT:SGT:SF:SV:SIG:MT:PAC	88,83,0,0:1:1:2:0/0:./.:.:0	102,94,43,35:1:1:2:0/0:0/1:0.5:0:1:.:.	159,158,0,0:1:1:2:0/0:./.:.:0:0:.:.
chr1_ref_v2	125357	.	T	C	.	PASS	IntersectsRepeat=0;RepeatCorrectionApplied=0	SAC:ACF:DF:PD:GT:SGT:SF:SV:SIG:MT:PAC	86,102,0,0:1:1:2:0/0:./.:.:0	127,108,46,33:1:1:2:0/0:0/1:0.5:0:1:.:.	175,145,0,0:1:1:2:0/0:./.:.:0:0:.:.
chr1_ref_v2	125653	.	T	C	.	PASS	IntersectsRepeat=0;RepeatCorrectionApplied=0	SAC:ACF:DF:PD:GT:SGT:SF:SV:SIG:MT:PAC	80,66,0,0:1:1:2:0/0:./.:.:0	26,48,94,110:1:1:2:0/1:1/1:0.5:0:1:.:.	164,169,0,0:1:1:2:0/0:./.:.:0:0:.:.
chr1_ref_v2	126592	.	CT	C,CTT	.	PASS	IntersectsRepeat=1;RepeatCorrectionApplied=1	SAC:ACF:DF:PD:GT:SGT:SF:SV:SIG:MT:PAC	11,10,1,3,9,22:1:1:2:0/2:2/2:0.5:0	34,14,16,24,9,21:1:1:2:0/2:0/1:0.25:0:1:.:.	18,18,43,55,9,41:1:1:2:1/2:1/1:0.125:0:1:g.126593delT:0
chr1_ref_v2	127353	.	C	T	.	PASS	IntersectsRepeat=1;RepeatCorrectionApplied=0	SAC:ACF:DF:PD:GT:SGT:SF:SV:SIG:MT:PAC	100,106,1,0:1:1:2:0/0:./.:.:0	151,159,49,41:1:1:2:0/0:0/1:0.5:0:1:.:.	191,200,0,0:1:1:2:0/0:./.:.:0:0:.:.
chr1_ref_v2	127764	.	C	T	.	PASS	IntersectsRepeat=0;RepeatCorrectionApplied=0	SAC:ACF:DF:PD:GT:SGT:SF:SV:SIG:MT:PAC	62,77,0,0:1:1:2:0/0:./.:.:0	95,106,41,34:1:1:2:0/0:0/1:0.5:1:1:.:	125,176,0,0:1:1:2:0/0:./.:.:0:0:.:.
chr1_ref_v2	127815	.	ATT	A,AT	.	PASS	IntersectsRepeat=1;RepeatCorrectionApplied=1	SAC:ACF:DF:PD:GT:SGT:SF:SV:SIG:MT:PAC	7,8,7,5,28,20:1:1:2:0/2:2/2:0.5:0	44,29,5,1,27,18:1:1:2:0/0:0/1:0.125:0:1:g.127815_127817>T:1	4,7,44,61,41,40:1:1:2:1/2:0/2:0.125:0:1:g.127816_127817delTT:0
chr1_ref_v2	127905	.	GA	G	.	PASS	IntersectsRepeat=1;RepeatCorrectionApplied=1	SAC:ACF:DF:PD:GT:SGT:SF:SV:SIG:MT:PAC	68,62,4,13:1:1:2:0/0:./.:.:0	23,33,100,76:1:1:2:0/1:1/1:0.5:1:1:g.127906delA:0	153,115,23,17:1:1:2:0/0:./.:.:0:0:.:.
chr1_ref_v2	127945	.	TA	T	.	PASS	IntersectsRepeat=1;RepeatCorrectionApplied=1	SAC:ACF:DF:PD:GT:SGT:SF:SV:SIG:MT:PAC	74,63,0,0:1:1:2:0/0:./.:.:0	92,87,25,29:1:1:2:0/0:0/1:0.5:1:1:.:	168,128,0,0:1:1:2:0/0:./.:.:0:0:.:.
chr1_ref_v2	128206	.	C	T	.	PASS	IntersectsRepeat=1;RepeatCorrectionApplied=0	SAC:ACF:DF:PD:GT:SGT:SF:SV:SIG:MT:PAC	64,99,0,0:1:1:2:0/0:./.:.:0	100,97,29,36:1:1:2:0/0:0/1:0.5:1:1:.:	117,152,0,0:1:1:2:0/0:./.:.:0:0:.:.
chr1_ref_v2	128390	.	C	T	.	PASS	IntersectsRepeat=0;RepeatCorrectionApplied=0	SAC:ACF:DF:PD:GT:SGT:SF:SV:SIG:MT:PAC	70,87,0,0:1:1:2:0/0:./.:.:0	92,89,27,28:1:1:2:0/0:0/1:0.5:1:1:.:	170,141,0,0:1:1:2:0/0:./.:.:0:0:.:.
chr1_ref_v2	129526	.	C	T	.	PASS	IntersectsRepeat=1;RepeatCorrectionApplied=0	SAC:ACF:DF:PD:GT:SGT:SF:SV:SIG:MT:PAC	65,66,0,0:1:1:2:0/0:./.:.:0	106,98,42,33:1:1:2:0/0:0/1:0.5:1:1:.:	172,156,0,0:1:1:2:0/0:./.:.:0:0:.:.
chr1_ref_v2	129638	.	A	G	.	PASS	IntersectsRepeat=1;RepeatCorrectionApplied=0	SAC:ACF:DF:PD:GT:SGT:SF:SV:SIG:MT:PAC	61,51,0,0:1:1:2:0/0:./.:.:0	95,91,21,32:1:1:2:0/0:0/1:0.5:1:1:.:	170,158,0,0:1:1:2:0/0:./.:.:0:0:.:.
chr1_ref_v2	130501	.	CA	C	.	PASS	IntersectsRepeat=1;RepeatCorrectionApplied=1	SAC:ACF:DF:PD:GT:SGT:SF:SV:SIG:MT:PAC	62,73,0,0:1:1:2:0/0:./.:.:0	71,48,60,39:1:1:2:0/1:0/0:0.125:0:1:g.130502delA:0	142,123,1,1:1:1:2:0/0:./.:.:0:0:.:.
chr1_ref_v2	130632	.	C	T	.	PASS	IntersectsRepeat=0;RepeatCorrectionApplied=0	SAC:ACF:DF:PD:GT:SGT:SF:SV:SIG:MT:PAC	63,84,0,0:1:1:2:0/0:./.:.:0	86,127,35,29:1:1:2:0/0:0/1:0.5:1:1:.:	161,161,0,0:1:1:2:0/0:./.:.:0:0:.:.
chr1_ref_v2	131193	.	T	C	.	PASS	IntersectsRepeat=0;RepeatCorrectionApplied=0	SAC:ACF:DF:PD:GT:SGT:SF:SV:SIG:MT:PAC	79,82,0,0:1:1:2:0/0:./.:.:0	147,138,0,0:1:1:2:0/0:./.:.:0:0:.:.	109,72,92,72:1:1:2:0/1:./.:.:0:1:g.131193T>C:0
chr1_ref_v2	131315	.	G	A	.	PASS	IntersectsRepeat=0;RepeatCorrectionApplied=0	SAC:ACF:DF:PD:GT:SGT:SF:SV:SIG:MT:PAC	80,80,0,0:1:1:2:0/0:./.:.:0	87,81,86,71:1:1:2:0/1:./.:.:0:1:g.131315G>A:0	186,206,0,0:1:1:2:0/0:./.:.:0:0:.:.
chr1_ref_v2	132697	.	C	T	.	PASS	IntersectsRepeat=0;RepeatCorrectionApplied=0	SAC:ACF:DF:PD:GT:SGT:SF:SV:SIG:MT:PAC	87,101,0,0:1:1:2:0/0:./.:.:0	109,129,43,38:1:1:2:0/0:0/1:0.5:0:1:.:.	148,188,0,0:1:1:2:0/0:./.:.:0:0:.:.
chr1_ref_v2	132858	.	CA	C	.	PASS	IntersectsRepeat=1;RepeatCorrectionApplied=1	SAC:ACF:DF:PD:GT:SGT:SF:SV:SIG:MT:PAC	54,57,7,8:1:1:2:0/0:0/1:0.25:0	144,130,1,0:1:1:2:0/0:./.:.:0:0:.:.	162,130,2,0:1:1:2:0/0:./.:.:0:0:.:.
chr1_ref_v2	133651	.	CA	C	.	PASS	IntersectsRepeat=0;RepeatCorrectionApplied=0	SAC:ACF:DF:PD:GT:SGT:SF:SV:SIG:MT:PAC	83,92,0,0:1:1:2:0/0:./.:.:0	123,150,0,0:1:1:2:0/0:./.:.:0:0:.:.	94,50,73,66:1:1:2:0/1:./.:.:0:1:g.133652delA:0
chr1_ref_v2	133715	.	C	T	.	PASS	IntersectsRepeat=0;RepeatCorrectionApplied=0	SAC:ACF:DF:PD:GT:SGT:SF:SV:SIG:MT:PAC	70,72,0,0:1:1:2:0/0:./.:.:0	113,136,0,0:1:1:2:0/0:./.:.:0:0:.:.	99,75,56,71:1:1:2:0/1:0/0:0.125:0:1:g.133715C>T:0
chr1_ref_v2	135874	.	C	T	.	PASS	IntersectsRepeat=0;RepeatCorrectionApplied=0	SAC:ACF:DF:PD:GT:SGT:SF:SV:SIG:MT:PAC	105,109,0,0:1:1:2:0/0:./.:.:0	132,108,53,32:1:1:2:0/0:0/1:0.5:1:1:.:	188,172,0,1:1:1:2:0/0:./.:.:0:0:.:.
chr1_ref_v2	137089	.	A	G	.	PASS	IntersectsRepeat=0;RepeatCorrectionApplied=0	SAC:ACF:DF:PD:GT:SGT:SF:SV:SIG:MT:PAC	108,106,0,0:1:1:2:0/0:./.:.:0	133,116,48,41:1:1:2:0/0:0/1:0.5:0:1:.:.	199,188,0,0:1:1:2:0/0:./.:.:0:0:.:.
chr1_ref_v2	138972	.	A	AT	.	PASS	IntersectsRepeat=1;RepeatCorrectionApplied=1	SAC:ACF:DF:PD:GT:SGT:SF:SV:SIG:MT:PAC	42,64,0,0:1:1:2:0/0:./.:.:0	81,76,23,20:1:1:2:0/0:0/1:0.5:1:1:.:	104,139,0,0:1:1:2:0/0:./.:.:0:0:.:.
chr1_ref_v2	139116	.	GTA	G	.	PASS	IntersectsRepeat=1;RepeatCorrectionApplied=1	SAC:ACF:DF:PD:GT:SGT:SF:SV:SIG:MT:PAC	56,68,1,0:1:1:2:0/0:./.:.:0	73,121,0,1:1:1:2:0/0:./.:.:0:0:.:.	51,73,40,47:1:1:2:0/1:0/0:0.25:0:1:g.139117_139118delTA:0
chr1_ref_v2	139245	.	A	G	.	PASS	IntersectsRepeat=0;RepeatCorrectionApplied=0	SAC:ACF:DF:PD:GT:SGT:SF:SV:SIG:MT:PAC	76,42,0,0:1:1:2:0/0:./.:.:0	21,28,83,47:1:1:2:0/1:1/1:0.5:1:1:g.139245A>G:0	131,98,0,0:1:1:2:0/0:./.:.:0:0:.:.
chr1_ref_v2	140742	.	T	A	.	PASS	IntersectsRepeat=0;RepeatCorrectionApplied=0	SAC:ACF:DF:PD:GT:SGT:SF:SV:SIG:MT:PAC	0,0,0,0:0:1:2:./.:./.:.:0	0,0,0,0:0:1:2:./.:./.:.:0:0:.:.	0,0,3,0:0:1:2:./.:./.:.:0:0:.:.
chr1_ref_v2	141225	.	A	G	.	PASS	IntersectsRepeat=1;RepeatCorrectionApplied=0	SAC:ACF:DF:PD:GT:SGT:SF:SV:SIG:MT:PAC	99,86,0,0:1:1:2:0/0:./.:.:0	36,41,123,132:1:1:2:0/1:1/1:0.5:0:1:.:.	182,182,0,0:1:1:2:0/0:./.:.:0:0:.:.
chr1_ref_v2	141269	.	T	A	.	PASS	IntersectsRepeat=0;RepeatCorrectionApplied=0	SAC:ACF:DF:PD:GT:SGT:SF:SV:SIG:MT:PAC	86,85,0,0:1:1:2:0/0:./.:.:0	139,147,0,0:1:1:2:0/0:./.:.:0:0:.:.	82,94,77,55:1:1:2:0/1:0/0:0.125:0:1:g.141269T>A:0
chr1_ref_v2	141446	.	GA	G	.	PASS	IntersectsRepeat=1;RepeatCorrectionApplied=1	SAC:ACF:DF:PD:GT:SGT:SF:SV:SIG:MT:PAC	80,70,0,1:1:1:2:0/0:./.:.:0	107,80,24,30:1:1:2:0/0:0/1:0.5:0:1:.:.	137,120,0,0:1:1:2:0/0:./.:.:0:0:.:.
chr1_ref_v2	142010	.	CT	C	.	PASS	IntersectsRepeat=1;RepeatCorrectionApplied=1	SAC:ACF:DF:PD:GT:SGT:SF:SV:SIG:MT:PAC	67,85,14,12:1:1:2:0/0:./.:.:0	42,36,120,100:1:1:2:0/1:1/1:0.5:0:1:.:.	20,23,162,152:1:1:2:1/1:0/1:0.25:0:1:g.142011delT,g.142011delT:0,1
chr1_ref_v2	142389	.	A	G	.	PASS	IntersectsRepeat=0;RepeatCorrectionApplied=0	SAC:ACF:DF:PD:GT:SGT:SF:SV:SIG:MT:PAC	104,47,0,0:1:1:2:0/0:./.:.:0	85,51,82,57:1:1:2:0/1:./.:.:0:1:.:.	172,138,0,0:1:1:2:0/0:./.:.:0:0:.:.
chr1_ref_v2	142585	.	G	A	.	PASS	IntersectsRepeat=1;RepeatCorrectionApplied=0	SAC:ACF:DF:PD:GT:SGT:SF:SV:SIG:MT:PAC	76,83,0,0:1:1:2:0/0:./.:.:0	132,115,0,0:1:1:2:0/0:./.:.:0:0:.:.	100,98,85,78:1:1:2:0/1:0/0:0.125:0:1:g.142585G>A:0
chr1_ref_v2	142977	.	TA	T	.	PASS	IntersectsRepeat=1;RepeatCorrectionApplied=1	SAC:ACF:DF:PD:GT:SGT:SF:SV:SIG:MT:PAC	121,72,3,2:1:1:2:0/0:./.:.:0	43,24,130,93:1:1:2:0/1:1/1:0.5:0:1:.:.	178,129,2,1:1:1:2:0/0:./.:.:0:0:.:.
chr1_ref_v2	143287	.	GA	G	.	PASS	IntersectsRepeat=1;RepeatCorrectionApplied=1	SAC:ACF:DF:PD:GT:SGT:SF:SV:SIG:MT:PAC	4,3,58,60:1:1:2:1/1:./.:.:0	94,99,4,8:1:1:2:0/0:./.:.:0:1:g.143287_143289>A,g.143287_143289>A:0,1	14,23,131,118:1:1:2:1/1:0/1:0.25:0:0:.:.
chr1_ref_v2	143915	.	A	G	.	PASS	IntersectsRepeat=1;RepeatCorrectionApplied=0	SAC:ACF:DF:PD:GT:SGT:SF:SV:SIG:MT:PAC	86,68,0,0:1:1:2:0/0:./.:.:0	116,117,34,26:1:1:2:0/0:0/1:0.5:1:1:.:	220,143,1,0:1:1:2:0/0:./.:.:0:0:.:.
chr1_ref_v2	145127	.	A	G	.	PASS	IntersectsRepeat=1;RepeatCorrectionApplied=0	SAC:ACF:DF:PD:GT:SGT:SF:SV:SIG:MT:PAC	76,101,1,0:1:1:2:0/0:./.:.:0	110,125,24,46:1:1:2:0/0:0/1:0.5:1:1:.:	135,183,0,0:1:1:2:0/0:./.:.:0:0:.:.
chr1_ref_v2	145912	.	C	T	.	PASS	IntersectsRepeat=0;RepeatCorrectionApplied=0	SAC:ACF:DF:PD:GT:SGT:SF:SV:SIG:MT:PAC	104,96,0,0:1:1:2:0/0:./.:.:0	101,103,29,33:1:1:2:0/0:0/1:0.5:0:1:.:.	148,152,0,0:1:1:2:0/0:./.:.:0:0:.:.
chr1_ref_v2	148643	.	CT	C	.	PASS	IntersectsRepeat=1;RepeatCorrectionApplied=1	SAC:ACF:DF:PD:GT:SGT:SF:SV:SIG:MT:PAC	79,53,7,8:1:1:2:0/0:0/1:0.25:0	204,107,0,0:1:1:2:0/0:./.:.:0:0:.:.	186,145,0,0:1:1:2:0/0:./.:.:0:0:.:.
chr1_ref_v2	148859	.	CT	C	.	PASS	IntersectsRepeat=1;RepeatCorrectionApplied=1	SAC:ACF:DF:PD:GT:SGT:SF:SV:SIG:MT:PAC	87,117,0,0:1:1:2:0/0:./.:.:0	103,170,37,59:1:1:2:0/0:0/1:0.5:0:1:.:.	152,190,0,0:1:1:2:0/0:./.:.:0:0:.:.
chr1_ref_v2	149673	.	G	A	.	PASS	IntersectsRepeat=0;RepeatCorrectionApplied=0	SAC:ACF:DF:PD:GT:SGT:SF:SV:SIG:MT:PAC	115,85,0,0:1:1:2:0/0:./.:.:0	106,81,100,62:1:1:2:0/1:0/0:0.125:0:1:.:.	195,183,0,0:1:1:2:0/0:./.:.:0:0:.:.
chr1_ref_v2	149725	.	A	G	.	PASS	IntersectsRepeat=1;RepeatCorrectionApplied=0	SAC:ACF:DF:PD:GT:SGT:SF:SV:SIG:MT:PAC	106,84,17,10:1:1:2:0/0:0/1:0.25:1	214,172,0,0:1:1:2:0/0:./.:.:0:1:.:.	184,188,0,0:1:1:2:0/0:./.:.:0:0:.:.
chr1_ref_v2	150259	.	AC	A	.	PASS	IntersectsRepeat=1;RepeatCorrectionApplied=1	SAC:ACF:DF:PD:GT:SGT:SF:SV:SIG:MT:PAC	68,96,0,0:1:1:2:0/0:./.:.:0	39,58,102,76:1:1:2:0/1:1/1:0.25:0:1:.:.	140,184,0,0:1:1:2:0/0:./.:.:0:0:.:.
chr1_ref_v2	150545	.	A	C	.	PASS	IntersectsRepeat=1;RepeatCorrectionApplied=0	SAC:ACF:DF:PD:GT:SGT:SF:SV:SIG:MT:PAC	103,97,0,1:1:1:2:0/0:./.:.:0	121,118,24,46:1:1:2:0/0:0/1:0.5:0:1:.:.	203,197,0,0:1:1:2:0/0:./.:.:0:0:.:.
chr1_ref_v2	151330	.	CT	C	.	PASS	IntersectsRepeat=1;RepeatCorrectionApplied=1	SAC:ACF:DF:PD:GT:SGT:SF:SV:SIG:MT:PAC	96,52,2,0:1:1:2:0/0:./.:.:0	90,32,23,9:1:1:2:0/0:0/1:0.5:0:1:.:.	141,69,1,1:1:1:2:0/0:./.:.:0:0:.:.
chr1_ref_v2	151458	.	G	A	.	PASS	IntersectsRepeat=0;RepeatCorrectionApplied=0	SAC:ACF:DF:PD:GT:SGT:SF:SV:SIG:MT:PAC	88,125,0,0:1:1:2:0/0:./.:.:0	87,99,25,38:1:1:2:0/0:0/1:0.5:0:1:.:.	162,155,0,0:1:1:2:0/0:./.:.:0:0:.:.
chr1_ref_v2	151817	.	CTT	C,CT	.	PASS	IntersectsRepeat=1;RepeatCorrectionApplied=1	SAC:ACF:DF:PD:GT:SGT:SF:SV:SIG:MT:PAC	24,25,8,8,11,14:1:1:2:0/0:0/1:0.5:1	31,26,8,11,28,25:1:1:2:0/0:0/1:0.25:0:0:.:.	19,19,35,31,40,48:1:1:2:0/2:1/2:0.125:0:0:.:.
chr1_ref_v2	152363	.	A	G	.	PASS	IntersectsRepeat=0;RepeatCorrectionApplied=0	SAC:ACF:DF:PD:GT:SGT:SF:SV:SIG:MT:PAC	97,106,0,0:1:1:2:0/0:./.:.:0	182,186,0,0:1:1:2:0/0:./.:.:0:0:.:.	113,102,77,80:1:1:2:0/1:0/0:0.125:0:1:g.152363A>G:0
chr1_ref_v2	152628	.	G	A	.	PASS	IntersectsRepeat=0;RepeatCorrectionApplied=0	SAC:ACF:DF:PD:GT:SGT:SF:SV:SIG:MT:PAC	94,94,0,0:1:1:2:0/0:./.:.:0	70,78,78,65:1:1:2:0/1:./.:.:0:1:.:.	171,190,0,0:1:1:2:0/0:./.:.:0:0:.:.
chr1_ref_v2	153817	.	T	G	.	PASS	IntersectsRepeat=0;RepeatCorrectionApplied=0	SAC:ACF:DF:PD:GT:SGT:SF:SV:SIG:MT:PAC	101,89,0,0:1:1:2:0/0:./.:.:0	162,138,0,0:1:1:2:0/0:./.:.:0:0:.:.	101,84,88,78:1:1:2:0/1:./.:.:0:1:g.153817T>G:0
chr1_ref_v2	154009	.	G	A	.	PASS	IntersectsRepeat=0;RepeatCorrectionApplied=0	SAC:ACF:DF:PD:GT:SGT:SF:SV:SIG:MT:PAC	87,72,7,14:1:1:2:0/0:0/1:0.25:1	126,156,1,0:1:1:2:0/0:./.:.:0:0:.:.	150,204,0,0:1:1:2:0/0:./.:.:0:0:.:.
chr1_ref_v2	154328	.	T	C	.	PASS	IntersectsRepeat=1;RepeatCorrectionApplied=0	SAC:ACF:DF:PD:GT:SGT:SF:SV:SIG:MT:PAC	108,84,0,0:1:1:2:0/0:./.:.:0	98,140,30,27:1:1:2:0/0:0/1:0.5:0:1:.:.	159,187,0,0:1:1:2:0/0:./.:.:0:0:.:.
chr1_ref_v2	154529	.	GT	G	.	PASS	IntersectsRepeat=1;RepeatCorrectionApplied=1	SAC:ACF:DF:PD:GT:SGT:SF:SV:SIG:MT:PAC	60,47,6,4:1:1:2:0/0:./.:.:0	79,64,42,25:1:1:2:0/0:0/1:0.5:0:1:.:.	85,79,62,66:1:1:2:0/0:0/1:0.5:1:1:.:
chr1_ref_v2	154776	.	A	G	.	PASS	IntersectsRepeat=1;RepeatCorrectionApplied=0	SAC:ACF:DF:PD:GT:SGT:SF:SV:SIG:MT:PAC	95,84,0,0:1:1:2:0/0:./.:.:0	184,126,0,0:1:1:2:0/0:./.:.:0:0:.:.	96,67,65,61:1:1:2:0/1:0/0:0.125:0:1:g.154776A>G:0
chr1_ref_v2	156405	.	GT	G	.	PASS	IntersectsRepeat=1;RepeatCorrectionApplied=1	SAC:ACF:DF:PD:GT:SGT:SF:SV:SIG:MT:PAC	101,113,2,4:1:1:2:0/0:./.:.:0	71,74,65,56:1:1:2:0/1:0/0:0.25:0:1:.:.	115,144,2,4:1:1:2:0/0:./.:.:0:0:.:.
chr1_ref_v2	159439	.	A	G	.	PASS	IntersectsRepeat=0;RepeatCorrectionApplied=0	SAC:ACF:DF:PD:GT:SGT:SF:SV:SIG:MT:PAC	90,95,0,1:1:1:2:0/0:./.:.:0	104,128,35,40:1:1:2:0/0:0/1:0.5:1:1:.:	140,195,0,0:1:1:2:0/0:./.:.:0:0:.:.
chr1_ref_v2	159715	.	GA	G	.	PASS	IntersectsRepeat=1;RepeatCorrectionApplied=1	SAC:ACF:DF:PD:GT:SGT:SF:SV:SIG:MT:PAC	87,79,0,0:1:1:2:0/0:./.:.:0	114,100,40,30:1:1:2:0/0:0/1:0.5:1:1:.:	162,140,1,0:1:1:2:0/0:./.:.:0:0:.:.
chr1_ref_v2	168482	.	T	C	.	PASS	IntersectsRepeat=0;RepeatCorrectionApplied=0	SAC:ACF:DF:PD:GT:SGT:SF:SV:SIG:MT:PAC	74,84,0,0:1:1:2:0/0:./.:.:0	111,77,27,31:1:1:2:0/0:0/1:0.5:0:1:.:.	150,146,0,0:1:1:2:0/0:./.:.:0:0:.:.
chr1_ref_v2	169368	.	C	T	.	PASS	IntersectsRepeat=0;RepeatCorrectionApplied=0	SAC:ACF:DF:PD:GT:SGT:SF:SV:SIG:MT:PAC	88,74,0,0:1:1:2:0/0:./.:.:0	100,78,95,70:1:1:2:0/1:./.:.:0:1:.:.	215,187,0,0:1:1:2:0/0:./.:.:0:0:.:.
chr1_ref_v2	169592	.	A	G	.	PASS	IntersectsRepeat=0;RepeatCorrectionApplied=0	SAC:ACF:DF:PD:GT:SGT:SF:SV:SIG:MT:PAC	73,99,0,1:1:1:2:0/0:./.:.:0	109,114,31,26:1:1:2:0/0:0/1:0.5:0:1:.:.	156,180,0,0:1:1:2:0/0:./.:.:0:0:.:.
chr1_ref_v2	170340	.	A	G	.	PASS	IntersectsRepeat=0;RepeatCorrectionApplied=0	SAC:ACF:DF:PD:GT:SGT:SF:SV:SIG:MT:PAC	123,109,0,0:1:1:2:0/0:./.:.:0	51,44,145,124:1:1:2:0/1:1/1:0.5:0:1:.:.	210,200,0,0:1:1:2:0/0:./.:.:0:0:.:.
chr1_ref_v2	171384	.	C	T	.	PASS	IntersectsRepeat=0;RepeatCorrectionApplied=0	SAC:ACF:DF:PD:GT:SGT:SF:SV:SIG:MT:PAC	87,120,0,0:1:1:2:0/0:./.:.:0	147,150,0,0:1:1:2:0/0:./.:.:0:0:.:.	90,90,66,80:1:1:2:0/1:0/0:0.125:0:1:g.171384C>T:0
chr1_ref_v2	171578	.	TA	T	.	PASS	IntersectsRepeat=1;RepeatCorrectionApplied=1	SAC:ACF:DF:PD:GT:SGT:SF:SV:SIG:MT:PAC	86,91,3,0:1:1:2:0/0:./.:.:0	132,144,9,6:1:1:2:0/0:./.:.:0:0:.:.	95,85,90,73:1:1:2:0/1:0/0:0.25:0:1:g.171579delA:0
chr1_ref_v2	171720	.	GA	G	.	PASS	IntersectsRepeat=1;RepeatCorrectionApplied=1	SAC:ACF:DF:PD:GT:SGT:SF:SV:SIG:MT:PAC	64,86,8,15:1:1:2:0/0:0/1:0.25:0	92,155,1,4:1:1:2:0/0:./.:.:0:0:.:.	77,101,63,83:1:1:2:0/1:0/0:0.25:0:1:g.171721delA:0
chr1_ref_v2	173952	.	G	A	.	PASS	IntersectsRepeat=0;RepeatCorrectionApplied=0	SAC:ACF:DF:PD:GT:SGT:SF:SV:SIG:MT:PAC	86,72,0,0:1:1:2:0/0:./.:.:0	125,96,35,27:1:1:2:0/0:0/1:0.5:0:1:.:.	149,121,0,0:1:1:2:0/0:./.:.:0:0:.:.
chr1_ref_v2	174139	.	G	A	.	PASS	IntersectsRepeat=1;RepeatCorrectionApplied=0	SAC:ACF:DF:PD:GT:SGT:SF:SV:SIG:MT:PAC	72,85,0,0:1:1:2:0/0:./.:.:0	144,138,39,41:1:1:2:0/0:0/1:0.5:0:1:.:.	192,144,0,0:1:1:2:0/0:./.:.:0:0:.:.
chr1_ref_v2	174389	.	C	T	.	PASS	IntersectsRepeat=1;RepeatCorrectionApplied=0	SAC:ACF:DF:PD:GT:SGT:SF:SV:SIG:MT:PAC	86,74,0,1:1:1:2:0/0:./.:.:0	40,43,134,88:1:1:2:0/1:1/1:0.5:1:1:g.174389C>T:0	191,162,0,0:1:1:2:0/0:./.:.:0:0:.:.
chr1_ref_v2	176292	.	CT	C	.	PASS	IntersectsRepeat=1;RepeatCorrectionApplied=1	SAC:ACF:DF:PD:GT:SGT:SF:SV:SIG:MT:PAC	90,59,7,2:1:1:2:0/0:./.:.:0	141,75,14,6:1:1:2:0/0:./.:.:0:0:.:.	90,39,108,51:1:1:2:0/1:0/0:0.125:0:1:g.176293delT:0
chr1_ref_v2	176636	.	T	C	.	PASS	IntersectsRepeat=0;RepeatCorrectionApplied=0	SAC:ACF:DF:PD:GT:SGT:SF:SV:SIG:MT:PAC	38,44,0,0:1:1:2:0/0:./.:.:0	46,41,18,9:1:1:2:0/0:0/1:0.5:1:1:.:	118,130,0,0:1:1:2:0/0:./.:.:0:0:.:.
chr1_ref_v2	177229	.	G	A	.	PASS	IntersectsRepeat=0;RepeatCorrectionApplied=0	SAC:ACF:DF:PD:GT:SGT:SF:SV:SIG:MT:PAC	109,79,0,0:1:1:2:0/0:./.:.:0	175,142,0,0:1:1:2:0/0:./.:.:0:0:.:.	91,79,89,63:1:1:2:0/1:./.:.:0:1:g.177229G>A:0
chr1_ref_v2	177755	.	G	A	.	PASS	IntersectsRepeat=1;RepeatCorrectionApplied=0	SAC:ACF:DF:PD:GT:SGT:SF:SV:SIG:MT:PAC	84,109,0,0:1:1:2:0/0:./.:.:0	46,31,142,99:1:1:2:0/1:1/1:0.5:1:1:g.177755G>A:0	176,158,0,0:1:1:2:0/0:./.:.:0:0:.:.
chr1_ref_v2	178657	.	G	A	.	PASS	IntersectsRepeat=0;RepeatCorrectionApplied=0	SAC:ACF:DF:PD:GT:SGT:SF:SV:SIG:MT:PAC	89,108,0,0:1:1:2:0/0:./.:.:0	151,172,1,0:1:1:2:0/0:./.:.:0:0:.:.	92,106,70,78:1:1:2:0/1:0/0:0.125:0:1:g.178657G>A:0
chr1_ref_v2	179692	.	GT	G	.	PASS	IntersectsRepeat=1;RepeatCorrectionApplied=1	SAC:ACF:DF:PD:GT:SGT:SF:SV:SIG:MT:PAC	96,90,2,0:1:1:2:0/0:./.:.:0	113,101,39,30:1:1:2:0/0:0/1:0.5:0:1:.:.	161,145,0,0:1:1:2:0/0:./.:.:0:0:.:.
chr1_ref_v2	179742	.	G	A	.	PASS	IntersectsRepeat=0;RepeatCorrectionApplied=0	SAC:ACF:DF:PD:GT:SGT:SF:SV:SIG:MT:PAC	120,98,0,0:1:1:2:0/0:./.:.:0	129,138,46,45:1:1:2:0/0:0/1:0.5:0:1:.:.	177,189,0,0:1:1:2:0/0:./.:.:0:0:.:.
chr1_ref_v2	179984	.	G	T	.	PASS	IntersectsRepeat=0;RepeatCorrectionApplied=0	SAC:ACF:DF:PD:GT:SGT:SF:SV:SIG:MT:PAC	46,47,31,37:1:1:2:0/1:0/0:0.125:0	135,106,0,0:1:1:2:0/0:./.:.:0:1:g.179983_179985T>G:1	176,173,0,0:1:1:2:0/0:./.:.:0:1:g.179983_179985T>G:1
chr1_ref_v2	180156	.	G	T	.	PASS	IntersectsRepeat=0;RepeatCorrectionApplied=0	SAC:ACF:DF:PD:GT:SGT:SF:SV:SIG:MT:PAC	98,68,1,0:1:1:2:0/0:./.:.:0	104,142,0,0:1:1:2:0/0:./.:.:0:0:.:.	99,109,60,68:1:1:2:0/1:0/0:0.25:0:1:g.180156G>T:0
chr1_ref_v2	180244	.	G	A	.	PASS	IntersectsRepeat=1;RepeatCorrectionApplied=0	SAC:ACF:DF:PD:GT:SGT:SF:SV:SIG:MT:PAC	74,77,0,0:1:1:2:0/0:./.:.:0	84,92,46,37:1:1:2:0/1:0/0:0.25:0:1:g.180244G>A:0	147,167,0,0:1:1:2:0/0:./.:.:0:0:.:.
chr1_ref_v2	180730	.	AT	A	.	PASS	IntersectsRepeat=1;RepeatCorrectionApplied=1	SAC:ACF:DF:PD:GT:SGT:SF:SV:SIG:MT:PAC	82,105,0,0:1:1:2:0/0:./.:.:0	107,101,35,32:1:1:2:0/0:0/1:0.5:1:1:.:	164,185,0,0:1:1:2:0/0:./.:.:0:0:.:.
chr1_ref_v2	181804	.	G	T	.	PASS	IntersectsRepeat=0;RepeatCorrectionApplied=0	SAC:ACF:DF:PD:GT:SGT:SF:SV:SIG:MT:PAC	41,38,42,40:1:1:2:0/1:./.:.:0	119,103,0,0:1:1:2:0/0:./.:.:0:1:g.181803_181805T>G:1	78,84,78,51:1:1:2:0/1:0/0:0.125:0:0:.:.
chr1_ref_v2	181909	.	C	T	.	PASS	IntersectsRepeat=0;RepeatCorrectionApplied=0	SAC:ACF:DF:PD:GT:SGT:SF:SV:SIG:MT:PAC	77,86,0,0:1:1:2:0/0:./.:.:0	119,126,1,0:1:1:2:0/0:./.:.:0:0:.:.	80,74,68,63:1:1:2:0/1:0/0:0.125:0:1:g.181909C>T:0
chr1_ref_v2	182256	.	T	C	.	PASS	IntersectsRepeat=1;RepeatCorrectionApplied=0	SAC:ACF:DF:PD:GT:SGT:SF:SV:SIG:MT:PAC	58,79,0,0:1:1:2:0/0:./.:.:0	83,82,28,29:1:1:2:0/0:0/1:0.5:1:1:.:	156,128,0,0:1:1:2:0/0:./.:.:0:0:.:.
chr1_ref_v2	183331	.	GA	G	.	PASS	IntersectsRepeat=1;RepeatCorrectionApplied=1	SAC:ACF:DF:PD:GT:SGT:SF:SV:SIG:MT:PAC	25,28,0,1:1:1:2:0/0:./.:.:0	38,30,0,0:1:1:2:0/0:./.:.:0:0:.:.	4,0,13,4:1:1:2:0/1:1/1:0.5:0:1:.:.
chr1_ref_v2	184243	.	A	G	.	PASS	IntersectsRepeat=1;RepeatCorrectionApplied=0	SAC:ACF:DF:PD:GT:SGT:SF:SV:SIG:MT:PAC	93,69,0,0:1:1:2:0/0:./.:.:0	116,123,0,0:1:1:2:0/0:./.:.:0:0:.:.	72,80,74,59:1:1:2:0/1:0/0:0.125:0:1:g.184243A>G:0
chr1_ref_v2	185177	.	G	A	.	PASS	IntersectsRepeat=0;RepeatCorrectionApplied=0	SAC:ACF:DF:PD:GT:SGT:SF:SV:SIG:MT:PAC	87,75,0,0:1:1:2:0/0:./.:.:0	129,147,0,0:1:1:2:0/0:./.:.:0:0:.:.	88,87,69,66:1:1:2:0/1:0/0:0.125:0:1:g.185177G>A:0
chr1_ref_v2	186791	.	C	T	.	PASS	IntersectsRepeat=1;RepeatCorrectionApplied=0	SAC:ACF:DF:PD:GT:SGT:SF:SV:SIG:MT:PAC	94,80,0,0:1:1:2:0/0:./.:.:0	111,117,0,0:1:1:2:0/0:./.:.:0:0:.:.	89,78,56,57:1:1:2:0/1:0/0:0.25:0:1:g.186791C>T:0
chr1_ref_v2	187434	.	GT	G	.	PASS	IntersectsRepeat=1;RepeatCorrectionApplied=1	SAC:ACF:DF:PD:GT:SGT:SF:SV:SIG:MT:PAC	34,19,0,0:1:1:2:0/0:./.:.:0	50,28,0,0:1:1:2:0/0:./.:.:0:0:.:.	63,46,12,0:1:1:2:0/0:0/1:0.25:0:0:.:.
chr1_ref_v2	189311	.	G	A	.	ExcRegion	IntersectsRepeat=1;RepeatCorrectionApplied=0	SAC:ACF:DF:PD:GT:SGT:SF:SV:SIG:MT:PAC	76,71,0,1:1:1:2:./.:./.:.:0	92,89,28,9:1:1:2:./.:./.:.:0:1:.:.	130,121,0,0:1:1:2:./.:./.:.:0:0:.:.
chr1_ref_v2	190036	.	C	A	.	PASS	IntersectsRepeat=0;RepeatCorrectionApplied=0	SAC:ACF:DF:PD:GT:SGT:SF:SV:SIG:MT:PAC	41,25,0,1:1:1:2:0/0:./.:.:0	80,62,26,22:1:1:2:0/0:0/1:0.5:1:1:.:.	124,102,0,0:1:1:2:0/0:./.:.:0:0:.:.
chr1_ref_v2	191067	.	A	ATCG	.	PASS	IntersectsRepeat=1;RepeatCorrectionApplied=1	SAC:ACF:DF:PD:GT:SGT:SF:SV:SIG:MT:PAC	0,0,24,33:1:1:2:1/1:./.:.:0	0,0,65,36:1:1:2:1/1:./.:.:0:0:.:.	0,0,91,73:1:1:2:1/1:./.:.:0:0:.:.
chr1_ref_v2	192262	.	CAA	C,CA,CAAA	.	PASS	IntersectsRepeat=1;RepeatCorrectionApplied=1	SAC:ACF:DF:PD:GT:SGT:SF:SV:SIG:MT:PAC	33,23,0,1,1,3,7,7:1:1:2:0/0:0/3:0.5:0	61,34,1,0,9,8,1,7:1:1:2:0/0:./.:.:0:0:.:.	37,4,75,69,69,28,1,1:1:1:2:1/2:0/2:0.25:0:1:g.192263_192264delAA,g.192263delA:0,0
chr1_ref_v2	193731	.	T	TATG	.	PASS	IntersectsRepeat=1;RepeatCorrectionApplied=1	SAC:ACF:DF:PD:GT:SGT:SF:SV:SIG:MT:PAC	1,1,98,32:1:1:2:1/1:./.:.:0	1,2,114,99:1:1:2:1/1:./.:.:0:0:.:.	0,2,160,99:1:1:2:1/1:./.:.:0:0:.:.
chr1_ref_v2	195209	.	G	A	.	PASS	IntersectsRepeat=1;RepeatCorrectionApplied=0	SAC:ACF:DF:PD:GT:SGT:SF:SV:SIG:MT:PAC	75,79,0,0:1:1:2:0/0:./.:.:0	86,111,29,30:1:1:2:0/0:0/1:0.5:1:1:.:	159,148,0,0:1:1:2:0/0:./.:.:0:0:.:.
chr1_ref_v2	196053	.	T	C	.	PASS	IntersectsRepeat=0;RepeatCorrectionApplied=0	SAC:ACF:DF:PD:GT:SGT:SF:SV:SIG:MT:PAC	81,104,1,0:1:1:2:0/0:./.:.:0	71,60,82,58:1:1:2:0/1:./.:.:0:1:g.196053T>C:0	172,160,0,0:1:1:2:0/0:./.:.:0:0:.:.
chr1_ref_v2	196136	.	T	C	.	PASS	IntersectsRepeat=0;RepeatCorrectionApplied=0	SAC:ACF:DF:PD:GT:SGT:SF:SV:SIG:MT:PAC	106,60,0,0:1:1:2:0/0:./.:.:0	62,23,132,58:1:1:2:0/1:1/1:0.25:1:1:g.196136T>C:0	195,120,0,0:1:1:2:0/0:./.:.:0:0:.:.
chr1_ref_v2	196170	.	CA	C	.	PASS	IntersectsRepeat=1;RepeatCorrectionApplied=1	SAC:ACF:DF:PD:GT:SGT:SF:SV:SIG:MT:PAC	102,73,4,1:1:1:2:0/0:./.:.:0	167,139,4,1:1:1:2:0/0:./.:.:0:0:.:.	87,79,89,64:1:1:2:0/1:0/0:0.25:0:1:g.196171delA:0
chr1_ref_v2	196332	.	T	C	.	PASS	IntersectsRepeat=1;RepeatCorrectionApplied=0	SAC:ACF:DF:PD:GT:SGT:SF:SV:SIG:MT:PAC	98,67,0,22:1:1:2:0/0:0/1:0.25:0	107,104,40,64:1:1:2:0/1:0/0:0.25:0:1:.:.	162,147,0,29:1:1:2:0/0:0/1:0.125:0:0:.:.
chr1_ref_v2	197310	.	C	T	.	PASS	IntersectsRepeat=1;RepeatCorrectionApplied=0	SAC:ACF:DF:PD:GT:SGT:SF:SV:SIG:MT:PAC	90,110,0,1:1:1:2:0/0:./.:.:0	114,148,0,0:1:1:2:0/0:./.:.:0:0:.:.	70,103,69,90:1:1:2:0/1:./.:.:0:1:g.197310C>T:0
chr1_ref_v2	197673	.	A	C	.	PASS	IntersectsRepeat=1;RepeatCorrectionApplied=0	SAC:ACF:DF:PD:GT:SGT:SF:SV:SIG:MT:PAC	74,90,0,0:1:1:2:0/0:./.:.:0	160,143,0,0:1:1:2:0/0:./.:.:0:0:.:.	84,83,67,73:1:1:2:0/1:0/0:0.125:0:1:g.197673A>C:0
chr1_ref_v2	198259	.	C	A	.	PASS	IntersectsRepeat=1;RepeatCorrectionApplied=0	SAC:ACF:DF:PD:GT:SGT:SF:SV:SIG:MT:PAC	5,5,37,54:1:1:2:1/1:0/1:0.25:0	7,5,69,94:1:1:2:1/1:0/1:0.125:0:0:.:.	5,3,76,154:1:1:2:1/1:0/1:0.125:0:0:.:.
chr1_ref_v2	198268	.	C	T	.	PASS	IntersectsRepeat=1;RepeatCorrectionApplied=0	SAC:ACF:DF:PD:GT:SGT:SF:SV:SIG:MT:PAC	6,6,33,47:1:1:2:1/1:0/1:0.25:0	11,10,65,91:1:1:2:1/1:0/1:0.25:1:0:.:.	7,6,73,149:1:1:2:1/1:0/1:0.125:0:0:.:.
chr1_ref_v2	198273	.	G	A	.	PASS	IntersectsRepeat=0;RepeatCorrectionApplied=0	SAC:ACF:DF:PD:GT:SGT:SF:SV:SIG:MT:PAC	6,7,29,43:1:1:2:1/1:0/1:0.25:0	12,15,62,93:1:1:2:1/1:0/1:0.25:1:0:.:.	8,7,67,146:1:1:2:1/1:0/1:0.125:0:0:.:.
chr1_ref_v2	198293	.	G	A	.	PASS	IntersectsRepeat=0;RepeatCorrectionApplied=0	SAC:ACF:DF:PD:GT:SGT:SF:SV:SIG:MT:PAC	15,16,16,43:1:1:2:0/1:1/1:0.25:0	32,35,44,101:1:1:2:0/1:1/1:0.25:0:0:.:.	33,15,40,129:1:1:2:1/1:0/1:0.5:1:0:.:.
chr1_ref_v2	198300	.	A	G	.	PASS	IntersectsRepeat=1;RepeatCorrectionApplied=0	SAC:ACF:DF:PD:GT:SGT:SF:SV:SIG:MT:PAC	15,18,12,55:1:1:2:0/1:1/1:0.25:0	35,35,35,114:1:1:2:0/1:1/1:0.25:0:0:.:.	33,17,33,128:1:1:2:1/1:0/1:0.5:1:0:.:.
chr1_ref_v2	198329	.	T	TTGAATTAAGGTTTGGAATA,TTGAATTAAAGTTTGAAATA	.	PASS	IntersectsRepeat=0;RepeatCorrectionApplied=0	SAC:ACF:DF:PD:GT:SGT:SF:SV:SIG:MT:PAC	0,0,4,32,29,12:1:1:2:1/2:2/2:0.125:0	0,0,5,76,50,48:1:1:2:1/2:2/2:0.125:0:0:.:.	0,0,6,78,60,26:1:1:2:1/2:./.:.:0:0:.:.
chr1_ref_v2	198379	.	C	CG	.	PASS	IntersectsRepeat=1;RepeatCorrectionApplied=0	SAC:ACF:DF:PD:GT:SGT:SF:SV:SIG:MT:PAC	0,0,80,35:1:1:2:1/1:./.:.:0	0,0,146,84:1:1:2:1/1:./.:.:0:0:.:.	0,0,142,99:1:1:2:1/1:./.:.:0:0:.:.
chr1_ref_v2	198380	.	A	AG	.	PASS	IntersectsRepeat=1;RepeatCorrectionApplied=0	SAC:ACF:DF:PD:GT:SGT:SF:SV:SIG:MT:PAC	0,0,81,37:1:1:2:1/1:./.:.:0	0,0,149,87:1:1:2:1/1:./.:.:0:0:.:.	0,0,144,100:1:1:2:1/1:./.:.:0:0:.:.
chr1_ref_v2	198585	.	A	AAAAATGCGTAAAAAGAAAGAAGACGTC	.	PASS	IntersectsRepeat=0;RepeatCorrectionApplied=0	SAC:ACF:DF:PD:GT:SGT:SF:SV:SIG:MT:PAC	0,0,44,68:1:1:2:1/1:./.:.:0	0,0,99,138:1:1:2:1/1:./.:.:0:0:.:.	0,0,109,121:1:1:2:1/1:./.:.:0:0:.:.
chr1_ref_v2	198636	.	C	T	.	PASS	IntersectsRepeat=0;RepeatCorrectionApplied=0	SAC:ACF:DF:PD:GT:SGT:SF:SV:SIG:MT:PAC	0,0,11,62:1:1:2:1/1:./.:.:0	0,0,43,137:1:1:2:1/1:./.:.:0:0:.:.	0,0,57,160:1:1:2:1/1:./.:.:0:0:.:.
chr1_ref_v2	198637	.	A	ATCCTTGAATAACGAACTTT	.	PASS	IntersectsRepeat=0;RepeatCorrectionApplied=0	SAC:ACF:DF:PD:GT:SGT:SF:SV:SIG:MT:PAC	0,0,11,62:1:1:2:1/1:./.:.:0	0,0,41,134:1:1:2:1/1:./.:.:0:0:.:.	0,0,54,158:1:1:2:1/1:./.:.:0:0:.:.
chr1_ref_v2	198643	.	T	TCAA	.	PASS	IntersectsRepeat=1;RepeatCorrectionApplied=0	SAC:ACF:DF:PD:GT:SGT:SF:SV:SIG:MT:PAC	0,0,2,66:1:1:2:1/1:./.:.:0	0,0,23,123:1:1:2:1/1:./.:.:0:0:.:.	0,0,29,141:1:1:2:1/1:./.:.:0:0:.:.
chr1_ref_v2	198644	.	T	TGTTTTA	.	PASS	IntersectsRepeat=1;RepeatCorrectionApplied=0	SAC:ACF:DF:PD:GT:SGT:SF:SV:SIG:MT:PAC	0,0,2,66:1:1:2:1/1:./.:.:0	0,0,21,122:1:1:2:1/1:./.:.:0:0:.:.	0,0,27,138:1:1:2:1/1:./.:.:0:0:.:.
chr1_ref_v2	198649	.	A	C	.	PASS	IntersectsRepeat=0;RepeatCorrectionApplied=0	SAC:ACF:DF:PD:GT:SGT:SF:SV:SIG:MT:PAC	0,0,16,60:1:1:2:1/1:./.:.:0	0,0,27,111:1:1:2:1/1:./.:.:0:0:.:.	0,0,30,116:1:1:2:1/1:./.:.:0:0:.:.
chr1_ref_v2	198651	.	C	G	.	PASS	IntersectsRepeat=0;RepeatCorrectionApplied=0	SAC:ACF:DF:PD:GT:SGT:SF:SV:SIG:MT:PAC	0,0,16,59:1:1:2:1/1:./.:.:0	0,0,26,108:1:1:2:1/1:./.:.:0:0:.:.	0,0,25,115:1:1:2:1/1:./.:.:0:0:.:.
chr1_ref_v2	198670	.	C	A	.	PASS	IntersectsRepeat=0;RepeatCorrectionApplied=0	SAC:ACF:DF:PD:GT:SGT:SF:SV:SIG:MT:PAC	32,50,0,1:1:1:2:0/0:./.:.:0	31,53,7,17:1:1:2:0/0:0/1:0.5:0:1:.:.	52,89,0,0:1:1:2:0/0:./.:.:0:0:.:.
chr1_ref_v2	198963	.	G	GCTTCCTCTGACGACAAGTCCGCTCCCACTTATAGTGTCCTGAGTGATTATTTATTTTTATGTGAACACCAAAAGGAATAA	.	PASS	IntersectsRepeat=0;RepeatCorrectionApplied=0	SAC:ACF:DF:PD:GT:SGT:SF:SV:SIG:MT:PAC	0,0,22,1:1:1:2:1/1:./.:.:0	0,0,37,4:1:1:2:1/1:./.:.:0:0:.:.	0,0,28,8:1:1:2:1/1:./.:.:0:0:.:.
chr1_ref_v2	199072	.	T	TCACTTACCATATCAACCATTATGTTCAGTTAACTCACCTTTAAAGTACTGTGCACAACACCCTATTTCCATCTGATCGGTCGCTTTATCTGG	.	PASS	IntersectsRepeat=1;RepeatCorrectionApplied=0	SAC:ACF:DF:PD:GT:SGT:SF:SV:SIG:MT:PAC	0,0,6,65:1:1:2:1/1:./.:.:0	0,0,20,82:1:1:2:1/1:./.:.:0:0:.:.	0,0,25,91:1:1:2:1/1:./.:.:0:0:.:.
chr1_ref_v2	199542	.	T	TA	.	PASS	IntersectsRepeat=1;RepeatCorrectionApplied=1	SAC:ACF:DF:PD:GT:SGT:SF:SV:SIG:MT:PAC	93,129,0,0:1:1:2:0/0:./.:.:0	154,208,0,0:1:1:2:0/0:./.:.:0:0:.:.	96,122,86,101:1:1:2:0/1:0/0:0.125:0:1:.:.
chr1_ref_v2	200177	.	T	G	.	ExcRegion	IntersectsRepeat=1;RepeatCorrectionApplied=0	SAC:ACF:DF:PD:GT:SGT:SF:SV:SIG:MT:PAC	5,39,0,0:1:1:2:./.:./.:.:0	5,23,0,6:1:1:2:./.:./.:.:0:0:.:.	20,70,0,0:1:1:2:./.:./.:.:0:0:.:.
chr1_ref_v2	200980	.	C	T	.	ExcRegion	IntersectsRepeat=0;RepeatCorrectionApplied=0	SAC:ACF:DF:PD:GT:SGT:SF:SV:SIG:MT:PAC	0,0,1,0:0:1:2:./.:./.:.:0	0,0,0,0:0:1:2:./.:./.:.:0:0:.:.	0,0,2,0:0:1:2:./.:./.:.:0:0:.:.
chr1_ref_v2	200982	.	A	G	.	ExcRegion	IntersectsRepeat=1;RepeatCorrectionApplied=0	SAC:ACF:DF:PD:GT:SGT:SF:SV:SIG:MT:PAC	0,0,1,0:0:1:2:./.:./.:.:0	0,0,0,0:0:1:2:./.:./.:.:0:0:.:.	0,0,2,0:0:1:2:./.:./.:.:0:0:.:.
chr1_ref_v2	202888	.	T	TTCATTTCTTCCTCTG	.	ExcRegion	IntersectsRepeat=1;RepeatCorrectionApplied=0	SAC:ACF:DF:PD:GT:SGT:SF:SV:SIG:MT:PAC	0,0,0,18:0:1:2:./.:./.:.:0	0,0,0,21:0:1:2:./.:./.:.:0:0:.:.	0,0,1,33:1:1:2:./.:./.:.:0:0:.:.
chr1_ref_v2	203160	.	G	A	.	ExcRegion	IntersectsRepeat=1;RepeatCorrectionApplied=0	SAC:ACF:DF:PD:GT:SGT:SF:SV:SIG:MT:PAC	0,0,0,0:0:1:2:./.:./.:.:0	0,0,3,0:0:1:2:./.:./.:.:0:0:.:.	0,0,6,0:0:1:2:./.:./.:.:0:0:.:.
chr1_ref_v2	203210	.	T	C	.	ExcRegion	IntersectsRepeat=0;RepeatCorrectionApplied=0	SAC:ACF:DF:PD:GT:SGT:SF:SV:SIG:MT:PAC	0,0,0,1:0:1:2:./.:./.:.:0	0,0,0,1:0:1:2:./.:./.:.:0:0:.:.	0,0,0,2:0:1:2:./.:./.:.:0:0:.:.
chr1_ref_v2	203426	.	A	C	.	ExcRegion	IntersectsRepeat=1;RepeatCorrectionApplied=0	SAC:ACF:DF:PD:GT:SGT:SF:SV:SIG:MT:PAC	0,0,0,0:0:1:2:./.:./.:.:0	0,0,0,4:0:1:2:./.:./.:.:0:0:.:.	0,0,0,2:0:1:2:./.:./.:.:0:0:.:.
chr1_ref_v2	203429	.	A	G	.	ExcRegion	IntersectsRepeat=1;RepeatCorrectionApplied=0	SAC:ACF:DF:PD:GT:SGT:SF:SV:SIG:MT:PAC	0,0,0,0:0:1:2:./.:./.:.:0	0,0,0,4:0:1:2:./.:./.:.:0:0:.:.	0,0,0,2:0:1:2:./.:./.:.:0:0:.:.
chr1_ref_v2	203470	.	G	A	.	ExcRegion	IntersectsRepeat=0;RepeatCorrectionApplied=0	SAC:ACF:DF:PD:GT:SGT:SF:SV:SIG:MT:PAC	0,0,2,1:1:1:2:./.:./.:.:0	0,0,1,0:0:1:2:./.:./.:.:0:0:.:.	1,1,3,1:1:1:2:./.:./.:.:0:0:.:.
chr1_ref_v2	203480	.	A	T	.	ExcRegion	IntersectsRepeat=1;RepeatCorrectionApplied=0	SAC:ACF:DF:PD:GT:SGT:SF:SV:SIG:MT:PAC	0,0,2,1:1:1:2:./.:./.:.:0	0,0,1,1:1:1:2:./.:./.:.:0:0:.:.	0,0,4,2:1:1:2:./.:./.:.:0:0:.:.
chr1_ref_v2	203600	.	G	A	.	ExcRegion	IntersectsRepeat=0;RepeatCorrectionApplied=0	SAC:ACF:DF:PD:GT:SGT:SF:SV:SIG:MT:PAC	0,0,4,0:0:1:2:./.:./.:.:0	0,0,12,0:0:1:2:./.:./.:.:0:0:.:.	0,0,15,0:0:1:2:./.:./.:.:0:0:.:.
chr1_ref_v2	203610	.	C	A	.	ExcRegion	IntersectsRepeat=0;RepeatCorrectionApplied=0	SAC:ACF:DF:PD:GT:SGT:SF:SV:SIG:MT:PAC	0,0,4,0:0:1:2:./.:./.:.:0	0,0,12,0:0:1:2:./.:./.:.:0:0:.:.	1,0,13,0:1:1:2:./.:./.:.:0:0:.:.
chr1_ref_v2	203695	.	A	ATACTGGAGCTGCTGAGACAACTACCAG	.	ExcRegion	IntersectsRepeat=0;RepeatCorrectionApplied=0	SAC:ACF:DF:PD:GT:SGT:SF:SV:SIG:MT:PAC	1,0,1,1:1:1:2:./.:./.:.:0	0,1,0,0:0:1:2:./.:./.:.:0:0:.:.	0,0,2,1:1:1:2:./.:./.:.:0:0:.:.
chr1_ref_v2	203924	.	C	T	.	ExcRegion	IntersectsRepeat=1;RepeatCorrectionApplied=0	SAC:ACF:DF:PD:GT:SGT:SF:SV:SIG:MT:PAC	0,0,0,0:0:1:2:./.:./.:.:0	0,0,0,0:0:1:2:./.:./.:.:0:0:.:.	0,0,0,3:0:1:2:./.:./.:.:0:0:.:.
chr1_ref_v2	206483	.	A	T	.	PASS	IntersectsRepeat=1;RepeatCorrectionApplied=0	SAC:ACF:DF:PD:GT:SGT:SF:SV:SIG:MT:PAC	0,0,1,0:0:1:2:./.:./.:.:0	0,0,2,0:0:1:2:./.:./.:.:0:0:.:.	0,0,2,0:0:1:2:./.:./.:.:0:0:.:.
chr1_ref_v2	206517	.	T	C	.	PASS	IntersectsRepeat=0;RepeatCorrectionApplied=0	SAC:ACF:DF:PD:GT:SGT:SF:SV:SIG:MT:PAC	0,0,1,0:0:1:2:./.:./.:.:0	0,0,1,0:0:1:2:./.:./.:.:0:0:.:.	0,0,1,0:0:1:2:./.:./.:.:0:0:.:.
chr1_ref_v2	215056	.	C	T	.	PASS	IntersectsRepeat=0;RepeatCorrectionApplied=0	SAC:ACF:DF:PD:GT:SGT:SF:SV:SIG:MT:PAC	0,0,0,0:0:1:2:./.:./.:.:0	0,0,1,0:0:1:2:./.:./.:.:0:0:.:.	0,0,8,0:0:1:2:./.:./.:.:0:0:.:.
chr1_ref_v2	215060	.	G	A	.	PASS	IntersectsRepeat=0;RepeatCorrectionApplied=0	SAC:ACF:DF:PD:GT:SGT:SF:SV:SIG:MT:PAC	0,0,0,0:0:1:2:./.:./.:.:0	0,0,2,0:0:1:2:./.:./.:.:0:0:.:.	0,0,9,0:0:1:2:./.:./.:.:0:0:.:.
chr1_ref_v2	215063	.	C	T	.	PASS	IntersectsRepeat=0;RepeatCorrectionApplied=0	SAC:ACF:DF:PD:GT:SGT:SF:SV:SIG:MT:PAC	0,0,0,0:0:1:2:./.:./.:.:0	0,0,3,0:0:1:2:./.:./.:.:0:0:.:.	0,0,9,0:0:1:2:./.:./.:.:0:0:.:.
chr1_ref_v2	218933	.	A	G	.	PASS	IntersectsRepeat=1;RepeatCorrectionApplied=0	SAC:ACF:DF:PD:GT:SGT:SF:SV:SIG:MT:PAC	54,7,0,0:1:1:2:0/0:./.:.:0	96,7,30,0:1:1:2:0/0:0/1:0.5:0:0:.:.	128,23,0,0:1:1:2:0/0:./.:.:0:0:.:.
chr1_ref_v2	219115	.	CTTTTTTTTTTTTTTTTTTT	C,CT,CTT	.	PASS	IntersectsRepeat=1;RepeatCorrectionApplied=1	SAC:ACF:DF:PD:GT:SGT:SF:SV:SIG:MT:PAC	0,4,0,1,0,4,1,7:1:1:2:./.:./.:.:0	0,3,0,12,0,15,0,9:1:1:2:2/3:0/2:0.25:0:0:.:.	0,22,0,1,0,16,0,33:1:1:2:0/3:3/3:0.25:0:0:.:.
chr1_ref_v2	219137	.	T	C	.	PASS	IntersectsRepeat=1;RepeatCorrectionApplied=0	SAC:ACF:DF:PD:GT:SGT:SF:SV:SIG:MT:PAC	0,10,1,7:1:1:2:./.:./.:.:0	0,39,0,9:1:1:2:0/1:0/0:0.5:0:0:.:.	0,41,0,33:1:1:2:0/1:0/0:0.125:0:0:.:.
chr1_ref_v2	219138	.	T	C	.	PASS	IntersectsRepeat=1;RepeatCorrectionApplied=0	SAC:ACF:DF:PD:GT:SGT:SF:SV:SIG:MT:PAC	1,14,0,4:1:1:2:./.:./.:.:0	0,33,0,15:1:1:2:0/1:0/0:0.25:0:0:.:.	0,60,0,17:1:1:2:0/1:0/0:0.5:0:0:.:.
chr1_ref_v2	219139	.	T	C	.	PASS	IntersectsRepeat=1;RepeatCorrectionApplied=0	SAC:ACF:DF:PD:GT:SGT:SF:SV:SIG:MT:PAC	1,19,0,2:1:1:2:0/0:0/1:0.25:0	0,40,0,15:1:1:2:0/0:0/1:0.5:0:0:.:.	0,78,0,1:1:1:2:0/0:./.:.:0:0:.:.
chr1_ref_v2	221379	.	GGAAGAA	G	.	PASS	IntersectsRepeat=1;RepeatCorrectionApplied=1	SAC:ACF:DF:PD:GT:SGT:SF:SV:SIG:MT:PAC	0,0,0,1:0:1:2:./.:./.:.:0	0,0,0,2:0:1:2:./.:./.:.:0:0:.:.	0,0,1,2:1:1:2:./.:./.:.:0:0:.:.
chr1_ref_v2	222985	.	T	TAATATATA	.	PASS	IntersectsRepeat=0;RepeatCorrectionApplied=0	SAC:ACF:DF:PD:GT:SGT:SF:SV:SIG:MT:PAC	0,0,0,0:0:1:2:./.:./.:.:0	0,0,0,0:0:1:2:./.:./.:.:0:0:.:.	0,0,0,1:0:1:2:./.:./.:.:0:0:.:.
chr1_ref_v2	223025	.	A	ATGAGTATATATCCTACCGTGTCTGTTCTCCACAGTGCTTCTTTCATTCAAAATTATTGGTTT	.	PASS	IntersectsRepeat=1;RepeatCorrectionApplied=0	SAC:ACF:DF:PD:GT:SGT:SF:SV:SIG:MT:PAC	0,0,0,0:0:1:2:./.:./.:.:0	0,0,0,0:0:1:2:./.:./.:.:0:0:.:.	0,0,0,2:0:1:2:./.:./.:.:0:0:.:.
chr1_ref_v2	223029	.	C	T	.	PASS	IntersectsRepeat=0;RepeatCorrectionApplied=0	SAC:ACF:DF:PD:GT:SGT:SF:SV:SIG:MT:PAC	0,0,0,0:0:1:2:./.:./.:.:0	0,0,0,0:0:1:2:./.:./.:.:0:0:.:.	0,0,0,1:0:1:2:./.:./.:.:0:0:.:.
chr1_ref_v2	224189	.	A	G	.	PASS	IntersectsRepeat=1;RepeatCorrectionApplied=0	SAC:ACF:DF:PD:GT:SGT:SF:SV:SIG:MT:PAC	0,0,0,0:0:1:2:./.:./.:.:0	0,0,0,0:0:1:2:./.:./.:.:0:0:.:.	0,0,1,1:1:1:2:./.:./.:.:0:0:.:.
chr2_ref_v2	7024	.	G	A	.	PASS	IntersectsRepeat=0;RepeatCorrectionApplied=0	SAC:ACF:DF:PD:GT:SGT:SF:SV:SIG:MT:PAC	50,53,1,8:1:1:2:0/0:0/1:0.125:0	85,74,1,15:1:1:2:0/0:0/1:0.25:0:0:.:.	127,154,0,14:1:1:2:0/0:0/1:0.125:0:0:.:.
chr2_ref_v2	7509	.	C	CA	.	PASS	IntersectsRepeat=1;RepeatCorrectionApplied=0	SAC:ACF:DF:PD:GT:SGT:SF:SV:SIG:MT:PAC	0,0,0,0:0:1:2:./.:./.:.:0	0,0,1,0:0:1:2:./.:./.:.:0:0:.:.	0,0,6,0:0:1:2:./.:./.:.:0:0:.:.
chr2_ref_v2	7510	.	G	A	.	PASS	IntersectsRepeat=1;RepeatCorrectionApplied=0	SAC:ACF:DF:PD:GT:SGT:SF:SV:SIG:MT:PAC	0,0,0,0:0:1:2:./.:./.:.:0	0,0,1,0:0:1:2:./.:./.:.:0:0:.:.	0,0,6,0:0:1:2:./.:./.:.:0:0:.:.
chr2_ref_v2	8352	.	G	A	.	PASS	IntersectsRepeat=0;RepeatCorrectionApplied=0	SAC:ACF:DF:PD:GT:SGT:SF:SV:SIG:MT:PAC	72,24,0,0:1:1:2:0/0:./.:.:0	108,49,0,0:1:1:2:0/0:./.:.:0:0:.:.	74,57,72,1:1:1:2:0/1:0/0:0.25:0:0:.:.
chr2_ref_v2	8706	.	G	A	.	PASS	IntersectsRepeat=0;RepeatCorrectionApplied=0	SAC:ACF:DF:PD:GT:SGT:SF:SV:SIG:MT:PAC	89,88,0,0:1:1:2:0/0:./.:.:0	100,99,0,0:1:1:2:0/0:./.:.:0:0:.:.	104,108,76,74:1:1:2:0/1:0/0:0.125:0:1:.:.
chr2_ref_v2	9020	.	GAAAAAA	G,GAAA,GAAAAA	.	ExcRegion	IntersectsRepeat=1;RepeatCorrectionApplied=1	SAC:ACF:DF:PD:GT:SGT:SF:SV:SIG:MT:PAC	2,5,0,0,1,0,4,6:1:0:2:./.:./.:.:0	14,15,1,0,0,0,1,6:1:1:2:./.:./.:.:0:0:.:.	3,8,27,19,12,17,0,0:1:1:2:./.:./.:.:0:1:.:.
chr2_ref_v2	9722	.	C	T	.	PASS	IntersectsRepeat=0;RepeatCorrectionApplied=0	SAC:ACF:DF:PD:GT:SGT:SF:SV:SIG:MT:PAC	104,76,0,0:1:1:2:0/0:./.:.:0	97,103,0,0:1:1:2:0/0:./.:.:0:0:.:.	101,64,72,70:1:1:2:0/1:0/0:0.125:0:1:g.9722C>T:0
chr2_ref_v2	12114	.	G	A	.	PASS	IntersectsRepeat=0;RepeatCorrectionApplied=0	SAC:ACF:DF:PD:GT:SGT:SF:SV:SIG:MT:PAC	77,93,0,0:1:1:2:0/0:./.:.:0	108,93,0,0:1:1:2:0/0:./.:.:0:0:.:.	93,82,79,64:1:1:2:0/1:0/0:0.125:0:1:g.12114G>A:0
chr2_ref_v2	12715	.	C	T	.	PASS	IntersectsRepeat=0;RepeatCorrectionApplied=0	SAC:ACF:DF:PD:GT:SGT:SF:SV:SIG:MT:PAC	78,75,0,0:1:1:2:0/0:./.:.:0	82,71,30,34:1:1:2:0/0:0/1:0.5:1:1:.:	151,169,0,0:1:1:2:0/0:./.:.:0:0:.:.
chr2_ref_v2	13115	.	C	T	.	PASS	IntersectsRepeat=0;RepeatCorrectionApplied=0	SAC:ACF:DF:PD:GT:SGT:SF:SV:SIG:MT:PAC	109,105,0,0:1:1:2:0/0:./.:.:0	95,122,0,0:1:1:2:0/0:./.:.:0:0:.:.	98,98,79,82:1:1:2:0/1:0/0:0.125:0:1:g.13115C>T:0
chr2_ref_v2	13228	.	T	TA	.	PASS	IntersectsRepeat=1;RepeatCorrectionApplied=1	SAC:ACF:DF:PD:GT:SGT:SF:SV:SIG:MT:PAC	81,96,0,1:1:1:2:0/0:./.:.:0	68,54,23,30:1:1:2:0/1:0/0:0.25:0:1:g.13228_13229insA:0	143,160,0,0:1:1:2:0/0:./.:.:0:0:.:.
chr2_ref_v2	15020	.	C	T	.	PASS	IntersectsRepeat=0;RepeatCorrectionApplied=0	SAC:ACF:DF:PD:GT:SGT:SF:SV:SIG:MT:PAC	72,92,0,0:1:1:2:0/0:./.:.:0	81,88,25,37:1:1:2:0/0:0/1:0.5:1:1:.:	149,159,0,0:1:1:2:0/0:./.:.:0:0:.:.
chr2_ref_v2	15711	.	G	T	.	PASS	IntersectsRepeat=1;RepeatCorrectionApplied=0	SAC:ACF:DF:PD:GT:SGT:SF:SV:SIG:MT:PAC	66,82,0,0:1:1:2:0/0:./.:.:0	100,125,1,0:1:1:2:0/0:./.:.:0:0:.:.	62,109,65,97:1:1:2:0/1:./.:.:0:1:g.15711G>T:0
chr2_ref_v2	16900	.	A	G	.	PASS	IntersectsRepeat=0;RepeatCorrectionApplied=0	SAC:ACF:DF:PD:GT:SGT:SF:SV:SIG:MT:PAC	102,76,0,0:1:1:2:0/0:./.:.:0	93,74,33,38:1:1:2:0/0:0/1:0.5:1:1:.:	172,165,0,0:1:1:2:0/0:./.:.:0:0:.:.
chr2_ref_v2	17713	.	A	G	.	PASS	IntersectsRepeat=1;RepeatCorrectionApplied=0	SAC:ACF:DF:PD:GT:SGT:SF:SV:SIG:MT:PAC	77,95,0,0:1:1:2:0/0:./.:.:0	60,72,22,38:1:1:2:0/1:0/0:0.25:0:1:g.17713A>G:0	123,185,0,0:1:1:2:0/0:./.:.:0:0:.:.
chr2_ref_v2	18684	.	C	T	.	PASS	IntersectsRepeat=0;RepeatCorrectionApplied=0	SAC:ACF:DF:PD:GT:SGT:SF:SV:SIG:MT:PAC	79,66,0,0:1:1:2:0/0:./.:.:0	57,56,41,31:1:1:2:0/1:0/0:0.25:0:1:g.18684C>T:0	131,135,0,0:1:1:2:0/0:./.:.:0:0:.:.
chr2_ref_v2	19054	.	T	G	.	PASS	IntersectsRepeat=0;RepeatCorrectionApplied=0	SAC:ACF:DF:PD:GT:SGT:SF:SV:SIG:MT:PAC	28,93,20,0:1:1:2:0/0:0/1:0.25:0	29,147,39,0:1:1:2:0/0:0/1:0.5:0:0:.:.	63,188,45,0:1:1:2:0/0:0/1:0.25:0:0:.:.
chr2_ref_v2	21444	.	C	T	.	PASS	IntersectsRepeat=0;RepeatCorrectionApplied=0	SAC:ACF:DF:PD:GT:SGT:SF:SV:SIG:MT:PAC	87,97,0,0:1:1:2:0/0:./.:.:0	81,77,26,40:1:1:2:0/0:0/1:0.5:1:1:.:	177,208,0,0:1:1:2:0/0:./.:.:0:0:.:.
chr2_ref_v2	21512	.	T	C	.	PASS	IntersectsRepeat=1;RepeatCorrectionApplied=0	SAC:ACF:DF:PD:GT:SGT:SF:SV:SIG:MT:PAC	60,45,32,32:1:1:2:0/1:0/0:0.25:0	116,131,0,0:1:1:2:0/0:./.:.:0:1:g.21511_21513C>T:1	155,179,0,0:1:1:2:0/0:./.:.:0:1:g.21511_21513C>T:1
chr2_ref_v2	22657	.	A	G	.	PASS	IntersectsRepeat=0;RepeatCorrectionApplied=0	SAC:ACF:DF:PD:GT:SGT:SF:SV:SIG:MT:PAC	96,68,0,0:1:1:2:0/0:./.:.:0	72,78,31,19:1:1:2:0/0:0/1:0.5:1:1:.:	171,129,1,0:1:1:2:0/0:./.:.:0:0:.:.
chr2_ref_v2	23866	.	C	T	.	PASS	IntersectsRepeat=0;RepeatCorrectionApplied=0	SAC:ACF:DF:PD:GT:SGT:SF:SV:SIG:MT:PAC	84,66,0,0:1:1:2:0/0:./.:.:0	75,60,26,26:1:1:2:0/0:0/1:0.5:1:1:.:	137,132,0,0:1:1:2:0/0:./.:.:0:0:.:.
chr2_ref_v2	24051	.	GTT	G,GT	.	PASS	IntersectsRepeat=1;RepeatCorrectionApplied=1	SAC:ACF:DF:PD:GT:SGT:SF:SV:SIG:MT:PAC	49,55,0,0,2,8:1:1:2:0/0:./.:.:0	29,25,25,20,17,17:1:1:2:0/1:0/2:0.25:0:1:g.24052_24053delTT:0	70,68,12,5,47,48:1:1:2:0/0:0/2:0.5:0:1:.:
chr2_ref_v2	24069	.	T	TA	.	PASS	IntersectsRepeat=1;RepeatCorrectionApplied=1	SAC:ACF:DF:PD:GT:SGT:SF:SV:SIG:MT:PAC	24,78,0,0:1:1:2:0/0:./.:.:0	11,38,30,55:1:1:2:0/1:1/1:0.5:0:1:g.24069_24070insA:0	85,133,1,0:1:1:2:0/0:./.:.:0:0:.:.
chr2_ref_v2	24106	.	A	G	.	PASS	IntersectsRepeat=1;RepeatCorrectionApplied=0	SAC:ACF:DF:PD:GT:SGT:SF:SV:SIG:MT:PAC	48,72,0,0:1:1:2:0/0:./.:.:0	59,75,15,35:1:1:2:0/0:0/1:0.5:1:1:.:	148,169,0,0:1:1:2:0/0:./.:.:0:0:.:.
chr2_ref_v2	24499	.	C	T	.	PASS	IntersectsRepeat=1;RepeatCorrectionApplied=0	SAC:ACF:DF:PD:GT:SGT:SF:SV:SIG:MT:PAC	72,101,0,0:1:1:2:0/0:./.:.:0	35,39,56,76:1:1:2:0/1:1/1:0.25:0:1:g.24499C>T:0	139,185,0,0:1:1:2:0/0:./.:.:0:0:.:.
chr2_ref_v2	28437	.	AT	A,ATT	.	PASS	IntersectsRepeat=1;RepeatCorrectionApplied=1	SAC:ACF:DF:PD:GT:SGT:SF:SV:SIG:MT:PAC	72,55,0,1,1,1:1:1:2:0/0:./.:.:0	63,54,1,1,30,17:1:1:2:0/2:0/0:0.25:0:1:g.28437_28438insT:0	58,46,54,68,1,2:1:1:2:0/1:./.:.:0:1:g.28438delT:0
chr2_ref_v2	28693	.	CTT	C,CT	.	PASS	IntersectsRepeat=1;RepeatCorrectionApplied=1	SAC:ACF:DF:PD:GT:SGT:SF:SV:SIG:MT:PAC	23,17,2,1,11,17:1:1:2:0/0:0/2:0.5:0	68,56,0,2,3,5:1:1:2:0/0:./.:.:0:1:.:	14,16,46,63,45,55:1:1:2:0/2:1/2:0.5:1:1:g.28694delT:0
chr2_ref_v2	35483	.	C	T	.	ExcRegion	IntersectsRepeat=1;RepeatCorrectionApplied=0	SAC:ACF:DF:PD:GT:SGT:SF:SV:SIG:MT:PAC	0,0,76,0:0:1:2:./.:./.:.:0	0,0,69,0:0:1:2:./.:./.:.:0:0:.:.	0,0,111,0:0:1:2:./.:./.:.:0:0:.:.
chr2_ref_v2	35599	.	C	T	.	ExcRegion	IntersectsRepeat=1;RepeatCorrectionApplied=0	SAC:ACF:DF:PD:GT:SGT:SF:SV:SIG:MT:PAC	91,70,0,0:1:1:2:./.:./.:.:0	86,52,0,0:1:1:2:./.:./.:.:0:0:.:.	75,48,60,36:1:1:2:./.:./.:.:0:1:.:.
chr2_ref_v2	36505	.	C	CT	.	PASS	IntersectsRepeat=1;RepeatCorrectionApplied=1	SAC:ACF:DF:PD:GT:SGT:SF:SV:SIG:MT:PAC	67,45,3,0:1:1:2:0/0:./.:.:0	42,42,18,14:1:1:2:0/0:0/1:0.5:1:1:.:	124,99,2,1:1:1:2:0/0:./.:.:0:0:.:.
chr2_ref_v2	37091	.	C	T	.	PASS	IntersectsRepeat=1;RepeatCorrectionApplied=0	SAC:ACF:DF:PD:GT:SGT:SF:SV:SIG:MT:PAC	68,46,0,0:1:1:2:0/0:./.:.:0	27,29,55,56:1:1:2:0/1:1/1:0.25:0:1:g.37091C>T:0	176,121,0,0:1:1:2:0/0:./.:.:0:0:.:.
chr2_ref_v2	38247	.	A	C	.	PASS	IntersectsRepeat=0;RepeatCorrectionApplied=0	SAC:ACF:DF:PD:GT:SGT:SF:SV:SIG:MT:PAC	79,18,0,14:1:1:2:0/0:0/1:0.25:0	90,23,0,20:1:1:2:0/0:0/1:0.25:0:0:.:.	142,40,0,42:1:1:2:0/0:0/1:0.5:0:0:.:.
chr2_ref_v2	38755	.	TA	T,TAA	.	PASS	IntersectsRepeat=1;RepeatCorrectionApplied=1	SAC:ACF:DF:PD:GT:SGT:SF:SV:SIG:MT:PAC	68,71,3,7,3,2:1:1:2:0/0:./.:.:0	54,65,32,32,1,1:1:1:2:0/0:0/1:0.5:0:1:.:	43,68,13,21,48,59:1:1:2:0/2:2/2:0.125:0:1:g.38755_38756insA:0
chr2_ref_v2	38768	.	GA	G	.	PASS	IntersectsRepeat=1;RepeatCorrectionApplied=1	SAC:ACF:DF:PD:GT:SGT:SF:SV:SIG:MT:PAC	68,111,1,0:1:1:2:0/0:./.:.:0	54,80,28,30:1:1:2:0/0:0/1:0.5:1:1:.:	109,172,0,0:1:1:2:0/0:./.:.:0:0:.:.
chr2_ref_v2	38966	.	GT	G	.	PASS	IntersectsRepeat=1;RepeatCorrectionApplied=1	SAC:ACF:DF:PD:GT:SGT:SF:SV:SIG:MT:PAC	2,2,56,50:1:1:2:1/1:./.:.:0	17,21,38,39:1:1:2:0/1:1/1:0.25:0:1:g.38966_38968>T:0	8,8,105,74:1:1:2:1/1:0/1:0.125:0:0:.:.
chr2_ref_v2	40588	.	CAT	C,CATAT	.	PASS	IntersectsRepeat=1;RepeatCorrectionApplied=1	SAC:ACF:DF:PD:GT:SGT:SF:SV:SIG:MT:PAC	33,30,7,9,3,2:1:1:2:0/0:./.:.:0	18,17,1,3,14,14:1:1:2:0/2:2/2:0.5:0:1:g.40588_40589insAT:0	16,21,23,27,2,3:1:1:2:0/1:0/0:0.125:0:1:.:.
chr2_ref_v2	40770	.	CA	C	.	PASS	IntersectsRepeat=1;RepeatCorrectionApplied=1	SAC:ACF:DF:PD:GT:SGT:SF:SV:SIG:MT:PAC	110,56,0,0:1:1:2:0/0:./.:.:0	68,53,28,22:1:1:2:0/0:0/1:0.5:1:1:.:	146,84,0,1:1:1:2:0/0:./.:.:0:0:.:.
chr2_ref_v2	40800	.	CA	C	.	PASS	IntersectsRepeat=1;RepeatCorrectionApplied=1	SAC:ACF:DF:PD:GT:SGT:SF:SV:SIG:MT:PAC	109,91,0,0:1:1:2:0/0:./.:.:0	35,37,64,57:1:1:2:0/1:1/1:0.25:0:1:g.40801delA:0	140,124,2,0:1:1:2:0/0:./.:.:0:0:.:.
chr2_ref_v2	41058	.	C	T	.	PASS	IntersectsRepeat=0;RepeatCorrectionApplied=0	SAC:ACF:DF:PD:GT:SGT:SF:SV:SIG:MT:PAC	62,85,0,0:1:1:2:0/0:./.:.:0	105,126,1,1:1:1:2:0/0:./.:.:0:0:.:.	84,100,62,75:1:1:2:0/1:0/0:0.125:0:1:g.41058C>T:0
chr2_ref_v2	41163	.	C	T	.	PASS	IntersectsRepeat=0;RepeatCorrectionApplied=0	SAC:ACF:DF:PD:GT:SGT:SF:SV:SIG:MT:PAC	96,100,0,0:1:1:2:0/0:./.:.:0	86,96,0,0:1:1:2:0/0:./.:.:0:0:.:.	94,85,56,74:1:1:2:0/1:0/0:0.125:0:1:g.41163C>T:0
chr2_ref_v2	41464	.	C	T	.	PASS	IntersectsRepeat=1;RepeatCorrectionApplied=0	SAC:ACF:DF:PD:GT:SGT:SF:SV:SIG:MT:PAC	85,85,0,0:1:1:2:0/0:./.:.:0	45,32,70,66:1:1:2:0/1:1/1:0.25:0:1:g.41464C>T:0	187,151,0,0:1:1:2:0/0:./.:.:0:0:.:.
chr2_ref_v2	41772	.	C	T	.	PASS	IntersectsRepeat=0;RepeatCorrectionApplied=0	SAC:ACF:DF:PD:GT:SGT:SF:SV:SIG:MT:PAC	81,104,0,0:1:1:2:0/0:./.:.:0	78,95,40,34:1:1:2:0/0:0/1:0.5:1:1:.:	210,208,1,0:1:1:2:0/0:./.:.:0:0:.:.
chr2_ref_v2	42495	.	C	T	.	PASS	IntersectsRepeat=0;RepeatCorrectionApplied=0	SAC:ACF:DF:PD:GT:SGT:SF:SV:SIG:MT:PAC	91,80,1,0:1:1:2:0/0:./.:.:0	74,70,34,44:1:1:2:0/1:0/0:0.25:0:1:g.42495C>T:0	182,155,0,0:1:1:2:0/0:./.:.:0:0:.:.
chr2_ref_v2	43102	.	CTTTTTTTTTTT	C	.	PASS	IntersectsRepeat=1;RepeatCorrectionApplied=1	SAC:ACF:DF:PD:GT:SGT:SF:SV:SIG:MT:PAC	57,64,0,0:1:1:2:0/0:./.:.:0	68,55,0,0:1:1:2:0/0:./.:.:0:0:.:.	35,59,2,10:1:1:2:0/0:0/1:0.25:0:0:.:.
chr2_ref_v2	43340	.	T	G	.	PASS	IntersectsRepeat=1;RepeatCorrectionApplied=0	SAC:ACF:DF:PD:GT:SGT:SF:SV:SIG:MT:PAC	41,44,15,0:1:1:2:0/0:0/1:0.25:0	52,81,27,0:1:1:2:0/0:0/1:0.25:0:0:.:.	143,104,12,0:1:1:2:0/0:0/1:0.125:0:0:.:.
chr2_ref_v2	43869	.	A	G	.	PASS	IntersectsRepeat=0;RepeatCorrectionApplied=0	SAC:ACF:DF:PD:GT:SGT:SF:SV:SIG:MT:PAC	103,76,0,1:1:1:2:0/0:./.:.:0	64,75,35,39:1:1:2:0/1:0/0:0.25:0:1:g.43869A>G:0	169,166,0,0:1:1:2:0/0:./.:.:0:0:.:.
chr2_ref_v2	44496	.	C	T	.	PASS	IntersectsRepeat=0;RepeatCorrectionApplied=0	SAC:ACF:DF:PD:GT:SGT:SF:SV:SIG:MT:PAC	71,68,0,0:1:1:2:0/0:./.:.:0	29,26,65,45:1:1:2:0/1:1/1:0.25:0:1:g.44496C>T:0	141,104,0,0:1:1:2:0/0:./.:.:0:0:.:.
chr2_ref_v2	45074	.	CT	C,CTT	.	PASS	IntersectsRepeat=1;RepeatCorrectionApplied=1	SAC:ACF:DF:PD:GT:SGT:SF:SV:SIG:MT:PAC	53,70,2,6,1,0:1:1:2:0/0:./.:.:0	93,95,1,5,2,2:1:1:2:0/0:./.:.:0:0:.:.	27,20,60,76,47,50:1:1:2:1/2:0/1:0.125:0:1:g.45075delT,g.45074_45075insT:0,0
chr2_ref_v2	45217	.	C	CT	.	PASS	IntersectsRepeat=1;RepeatCorrectionApplied=1	SAC:ACF:DF:PD:GT:SGT:SF:SV:SIG:MT:PAC	52,45,1,2:1:1:2:0/0:./.:.:0	21,27,31,34:1:1:2:0/1:1/1:0.5:0:1:g.45217_45218insT:0	84,114,2,5:1:1:2:0/0:./.:.:0:0:.:.
chr2_ref_v2	45239	.	GA	G	.	PASS	IntersectsRepeat=1;RepeatCorrectionApplied=1	SAC:ACF:DF:PD:GT:SGT:SF:SV:SIG:MT:PAC	42,54,1,2:1:1:2:0/0:./.:.:0	40,70,0,6:1:1:2:0/0:./.:.:0:0:.:.	49,70,38,57:1:1:2:0/1:0/0:0.25:0:1:g.45240delA:0
chr2_ref_v2	45954	.	ATT	A,AT	.	PASS	IntersectsRepeat=1;RepeatCorrectionApplied=1	SAC:ACF:DF:PD:GT:SGT:SF:SV:SIG:MT:PAC	50,23,0,1,2,10:1:1:2:0/0:./.:.:0	44,28,1,4,0,11:1:1:2:0/0:0/1:0.125:0:0:.:.	7,4,48,57,18,30:1:1:2:1/2:0/2:0.125:0:1:g.45955_45956delTT,g.45955delT:0,0
chr2_ref_v2	45981	.	C	A	.	PASS	IntersectsRepeat=1;RepeatCorrectionApplied=0	SAC:ACF:DF:PD:GT:SGT:SF:SV:SIG:MT:PAC	42,54,0,1:1:1:2:0/0:./.:.:0	65,69,0,1:1:1:2:0/0:./.:.:0:0:.:.	64,55,73,49:1:1:2:0/1:./.:.:0:1:g.45981C>A:0
chr2_ref_v2	46338	.	C	T	.	PASS	IntersectsRepeat=0;RepeatCorrectionApplied=0	SAC:ACF:DF:PD:GT:SGT:SF:SV:SIG:MT:PAC	55,128,0,0:1:1:2:0/0:./.:.:0	46,91,16,56:1:1:2:0/1:0/0:0.25:0:1:g.46338C>T:0	98,200,0,0:1:1:2:0/0:./.:.:0:0:.:.
chr2_ref_v2	47603	.	C	T	.	PASS	IntersectsRepeat=1;RepeatCorrectionApplied=0	SAC:ACF:DF:PD:GT:SGT:SF:SV:SIG:MT:PAC	72,80,1,0:1:1:2:0/0:./.:.:0	74,82,26,28:1:1:2:0/0:0/1:0.5:1:1:.:	166,149,0,0:1:1:2:0/0:./.:.:0:0:.:.
chr2_ref_v2	48261	.	T	C	.	PASS	IntersectsRepeat=0;RepeatCorrectionApplied=0	SAC:ACF:DF:PD:GT:SGT:SF:SV:SIG:MT:PAC	86,85,0,0:1:1:2:0/0:./.:.:0	140,143,0,0:1:1:2:0/0:./.:.:0:0:.:.	108,106,90,102:1:1:2:0/1:./.:.:0:1:g.48261T>C:0
chr2_ref_v2	52167	.	A	G	.	PASS	IntersectsRepeat=0;RepeatCorrectionApplied=0	SAC:ACF:DF:PD:GT:SGT:SF:SV:SIG:MT:PAC	86,91,1,0:1:1:2:0/0:./.:.:0	71,92,36,35:1:1:2:0/0:0/1:0.5:1:1:.:	183,165,0,0:1:1:2:0/0:./.:.:0:0:.:.
chr2_ref_v2	52437	.	T	C	.	PASS	IntersectsRepeat=0;RepeatCorrectionApplied=0	SAC:ACF:DF:PD:GT:SGT:SF:SV:SIG:MT:PAC	74,112,0,0:1:1:2:0/0:./.:.:0	90,113,0,0:1:1:2:0/0:./.:.:0:0:.:.	79,96,77,62:1:1:2:0/1:0/0:0.125:0:1:g.52437T>C:0
chr2_ref_v2	53600	.	A	G	.	PASS	IntersectsRepeat=1;RepeatCorrectionApplied=0	SAC:ACF:DF:PD:GT:SGT:SF:SV:SIG:MT:PAC	78,73,0,0:1:1:2:0/0:./.:.:0	21,37,53,65:1:1:2:0/1:1/1:0.25:0:1:g.53600A>G:0	115,138,0,0:1:1:2:0/0:./.:.:0:0:.:.
chr2_ref_v2	53826	.	C	T	.	PASS	IntersectsRepeat=0;RepeatCorrectionApplied=0	SAC:ACF:DF:PD:GT:SGT:SF:SV:SIG:MT:PAC	97,90,0,0:1:1:2:0/0:./.:.:0	124,116,0,0:1:1:2:0/0:./.:.:0:0:.:.	126,85,101,70:1:1:2:0/1:0/0:0.125:0:1:g.53826C>T:0
chr2_ref_v2	55050	.	A	G	.	PASS	IntersectsRepeat=0;RepeatCorrectionApplied=0	SAC:ACF:DF:PD:GT:SGT:SF:SV:SIG:MT:PAC	81,73,0,0:1:1:2:0/0:./.:.:0	70,54,34,35:1:1:2:0/1:0/0:0.25:0:1:g.55050A>G:0	135,160,1,0:1:1:2:0/0:./.:.:0:0:.:.
chr2_ref_v2	55077	.	C	T	.	PASS	IntersectsRepeat=0;RepeatCorrectionApplied=0	SAC:ACF:DF:PD:GT:SGT:SF:SV:SIG:MT:PAC	67,74,0,0:1:1:2:0/0:./.:.:0	96,96,0,0:1:1:2:0/0:./.:.:0:0:.:.	63,89,64,70:1:1:2:0/1:0/0:0.125:0:1:g.55077C>T:0
chr2_ref_v2	56220	.	GA	G	.	PASS	IntersectsRepeat=1;RepeatCorrectionApplied=1	SAC:ACF:DF:PD:GT:SGT:SF:SV:SIG:MT:PAC	78,90,0,0:1:1:2:0/0:./.:.:0	37,41,60,75:1:1:2:0/1:1/1:0.25:0:1:g.56221delA:0	136,167,0,0:1:1:2:0/0:./.:.:0:0:.:.
chr2_ref_v2	57267	.	A	G	.	PASS	IntersectsRepeat=0;RepeatCorrectionApplied=0	SAC:ACF:DF:PD:GT:SGT:SF:SV:SIG:MT:PAC	113,118,1,0:1:1:2:0/0:./.:.:0	99,85,43,42:1:1:2:0/1:0/0:0.25:1:1:g.57267A>G:0	205,191,0,0:1:1:2:0/0:./.:.:0:0:.:.
chr2_ref_v2	58264	.	A	G	.	PASS	IntersectsRepeat=1;RepeatCorrectionApplied=0	SAC:ACF:DF:PD:GT:SGT:SF:SV:SIG:MT:PAC	118,78,0,0:1:1:2:0/0:./.:.:0	114,107,0,0:1:1:2:0/0:./.:.:0:0:.:.	160,125,13,13:1:1:2:0/0:0/1:0.125:1:1:.:
chr2_ref_v2	59070	.	A	G	.	PASS	IntersectsRepeat=0;RepeatCorrectionApplied=0	SAC:ACF:DF:PD:GT:SGT:SF:SV:SIG:MT:PAC	107,106,0,0:1:1:2:0/0:./.:.:0	91,90,34,47:1:1:2:0/1:0/0:0.25:1:1:g.59070A>G:0	151,165,1,1:1:1:2:0/0:./.:.:0:0:.:.
chr2_ref_v2	59563	.	CA	C	.	PASS	IntersectsRepeat=1;RepeatCorrectionApplied=1	SAC:ACF:DF:PD:GT:SGT:SF:SV:SIG:MT:PAC	105,88,0,0:1:1:2:0/0:./.:.:0	92,103,0,0:1:1:2:0/0:./.:.:0:0:.:.	81,94,67,75:1:1:2:0/1:0/0:0.125:0:1:g.59564delA:0
chr2_ref_v2	60142	.	G	A	.	PASS	IntersectsRepeat=1;RepeatCorrectionApplied=0	SAC:ACF:DF:PD:GT:SGT:SF:SV:SIG:MT:PAC	79,41,0,0:1:1:2:0/0:./.:.:0	81,39,0,0:1:1:2:0/0:./.:.:0:0:.:.	84,87,75,6:1:1:2:0/1:0/0:0.25:0:1:g.60142G>A:0
chr2_ref_v2	61002	.	C	T	.	PASS	IntersectsRepeat=0;RepeatCorrectionApplied=0	SAC:ACF:DF:PD:GT:SGT:SF:SV:SIG:MT:PAC	55,69,0,0:1:1:2:0/0:./.:.:0	59,55,25,27:1:1:2:0/1:0/0:0.25:0:1:g.61002C>T:0	151,131,0,0:1:1:2:0/0:./.:.:0:0:.:.
chr2_ref_v2	61077	.	C	T	.	PASS	IntersectsRepeat=0;RepeatCorrectionApplied=0	SAC:ACF:DF:PD:GT:SGT:SF:SV:SIG:MT:PAC	61,92,0,0:1:1:2:0/0:./.:.:0	80,68,40,30:1:1:2:0/1:0/0:0.25:0:1:g.61077C>T:0	155,152,0,0:1:1:2:0/0:./.:.:0:0:.:.
chr2_ref_v2	62270	.	C	CA	.	PASS	IntersectsRepeat=1;RepeatCorrectionApplied=1	SAC:ACF:DF:PD:GT:SGT:SF:SV:SIG:MT:PAC	80,77,0,1:1:1:2:0/0:./.:.:0	51,33,59,54:1:1:2:0/1:1/1:0.25:0:1:g.62270_62271insA:0	189,138,1,1:1:1:2:0/0:./.:.:0:0:.:.
chr2_ref_v2	62774	.	G	GA	.	PASS	IntersectsRepeat=1;RepeatCorrectionApplied=1	SAC:ACF:DF:PD:GT:SGT:SF:SV:SIG:MT:PAC	40,56,4,5:1:1:2:0/0:0/1:0.125:0	66,64,7,1:1:1:2:0/0:./.:.:0:0:.:.	112,100,11,16:1:1:2:0/0:0/1:0.25:0:0:.:.
chr2_ref_v2	63368	.	TA	T,TAA	.	PASS	IntersectsRepeat=1;RepeatCorrectionApplied=1	SAC:ACF:DF:PD:GT:SGT:SF:SV:SIG:MT:PAC	79,70,0,1,0,0:1:1:2:0/0:./.:.:0	31,44,0,0,62,55:1:1:2:0/2:2/2:0.25:0:1:g.63368_63369insA:0	67,73,75,68,0,0:1:1:2:0/1:./.:.:0:1:g.63369delA:0
chr2_ref_v2	63387	.	G	A	.	PASS	IntersectsRepeat=0;RepeatCorrectionApplied=0	SAC:ACF:DF:PD:GT:SGT:SF:SV:SIG:MT:PAC	79,86,0,0:1:1:2:0/0:./.:.:0	102,120,0,0:1:1:2:0/0:./.:.:0:0:.:.	85,82,66,67:1:1:2:0/1:0/0:0.125:0:1:g.63387G>A:0
chr2_ref_v2	63522	.	G	A	.	PASS	IntersectsRepeat=1;RepeatCorrectionApplied=0	SAC:ACF:DF:PD:GT:SGT:SF:SV:SIG:MT:PAC	80,62,0,0:1:1:2:0/0:./.:.:0	66,63,29,30:1:1:2:0/1:0/0:0.25:0:1:g.63522G>A:0	156,130,0,0:1:1:2:0/0:./.:.:0:0:.:.
chr2_ref_v2	63659	.	GA	G	.	PASS	IntersectsRepeat=1;RepeatCorrectionApplied=1	SAC:ACF:DF:PD:GT:SGT:SF:SV:SIG:MT:PAC	81,64,3,5:1:1:2:0/0:./.:.:0	78,69,44,33:1:1:2:0/0:0/1:0.5:1:1:.:	178,131,13,6:1:1:2:0/0:./.:.:0:0:.:.
chr2_ref_v2	64328	.	G	A	.	PASS	IntersectsRepeat=1;RepeatCorrectionApplied=0	SAC:ACF:DF:PD:GT:SGT:SF:SV:SIG:MT:PAC	76,81,0,0:1:1:2:0/0:./.:.:0	81,77,8,8:1:1:2:0/0:0/1:0.25:1:0:.:.	134,131,0,0:1:1:2:0/0:./.:.:0:0:.:.
chr2_ref_v2	64812	.	T	C	.	PASS	IntersectsRepeat=0;RepeatCorrectionApplied=0	SAC:ACF:DF:PD:GT:SGT:SF:SV:SIG:MT:PAC	82,56,0,0:1:1:2:0/0:./.:.:0	77,55,33,34:1:1:2:0/1:0/0:0.25:0:1:g.64812T>C:0	171,141,0,0:1:1:2:0/0:./.:.:0:0:.:.
chr2_ref_v2	65082	.	T	C	.	PASS	IntersectsRepeat=1;RepeatCorrectionApplied=0	SAC:ACF:DF:PD:GT:SGT:SF:SV:SIG:MT:PAC	91,86,0,0:1:1:2:0/0:./.:.:0	71,67,38,31:1:1:2:0/1:0/0:0.25:0:1:g.65082T>C:0	159,164,0,0:1:1:2:0/0:./.:.:0:0:.:.
chr2_ref_v2	66326	.	G	A	.	PASS	IntersectsRepeat=0;RepeatCorrectionApplied=0	SAC:ACF:DF:PD:GT:SGT:SF:SV:SIG:MT:PAC	79,89,0,0:1:1:2:0/0:./.:.:0	86,72,2,0:1:1:2:0/0:./.:.:0:0:.:.	74,69,75,82:1:1:2:0/1:./.:.:0:1:g.66326G>A:0
chr2_ref_v2	67263	.	CT	C	.	PASS	IntersectsRepeat=1;RepeatCorrectionApplied=1	SAC:ACF:DF:PD:GT:SGT:SF:SV:SIG:MT:PAC	79,87,0,0:1:1:2:0/0:./.:.:0	66,71,22,32:1:1:2:0/0:0/1:0.5:1:1:.:	141,135,0,0:1:1:2:0/0:./.:.:0:0:.:.
chr2_ref_v2	68055	.	G	A	.	PASS	IntersectsRepeat=0;RepeatCorrectionApplied=0	SAC:ACF:DF:PD:GT:SGT:SF:SV:SIG:MT:PAC	51,50,75,62:1:1:2:0/1:1/1:0.125:0	106,118,0,0:1:1:2:0/0:./.:.:0:1:g.68054_68056A>G:1	99,97,96,79:1:1:2:0/1:./.:.:0:0:.:.
chr2_ref_v2	68162	.	T	C	.	PASS	IntersectsRepeat=1;RepeatCorrectionApplied=0	SAC:ACF:DF:PD:GT:SGT:SF:SV:SIG:MT:PAC	0,0,55,100:1:1:2:1/1:./.:.:0	44,103,0,0:1:1:2:0/0:./.:.:0:1:g.68161_68163C>T,g.68161_68163C>T:0,1	5,16,53,135:1:1:2:1/1:0/1:0.25:1:1:.:
chr2_ref_v2	68537	.	T	C	.	PASS	IntersectsRepeat=0;RepeatCorrectionApplied=0	SAC:ACF:DF:PD:GT:SGT:SF:SV:SIG:MT:PAC	80,44,0,0:1:1:2:0/0:./.:.:0	62,52,26,20:1:1:2:0/0:0/1:0.5:1:1:.:	162,89,0,0:1:1:2:0/0:./.:.:0:0:.:.
chr2_ref_v2	69627	.	CA	C	.	PASS	IntersectsRepeat=1;RepeatCorrectionApplied=1	SAC:ACF:DF:PD:GT:SGT:SF:SV:SIG:MT:PAC	50,56,6,3:1:1:2:0/0:./.:.:0	63,81,6,6:1:1:2:0/0:./.:.:0:0:.:.	107,114,9,25:1:1:2:0/0:./.:.:0:0:.:.
chr2_ref_v2	71040	.	G	A	.	PASS	IntersectsRepeat=1;RepeatCorrectionApplied=0	SAC:ACF:DF:PD:GT:SGT:SF:SV:SIG:MT:PAC	78,52,1,0:1:1:2:0/0:./.:.:0	91,77,37,28:1:1:2:0/0:0/1:0.5:1:1:.:	191,146,0,0:1:1:2:0/0:./.:.:0:0:.:.
chr2_ref_v2	71571	.	T	C	.	PASS	IntersectsRepeat=0;RepeatCorrectionApplied=0	SAC:ACF:DF:PD:GT:SGT:SF:SV:SIG:MT:PAC	103,74,0,0:1:1:2:0/0:./.:.:0	26,34,75,55:1:1:2:0/1:1/1:0.25:0:1:g.71571T>C:0	200,139,0,0:1:1:2:0/0:./.:.:0:0:.:.
chr2_ref_v2	71621	.	TAGA	T	.	PASS	IntersectsRepeat=1;RepeatCorrectionApplied=1	SAC:ACF:DF:PD:GT:SGT:SF:SV:SIG:MT:PAC	0,0,77,61:1:1:2:1/1:./.:.:0	0,1,123,88:1:1:2:1/1:./.:.:0:0:.:.	0,0,185,145:1:1:2:1/1:./.:.:0:0:.:.
chr2_ref_v2	71820	.	C	CT,CTT,CTTT,CTTTT	.	PASS	IntersectsRepeat=1;RepeatCorrectionApplied=1	SAC:ACF:DF:PD:GT:SGT:SF:SV:SIG:MT:PAC	0,2,0,2,2,7,3,15,13,12:1:1:2:4/4:2/4:0.5:0	7,11,18,36,8,14,0,0,0,0:1:1:2:1/2:1/1:0.5:0:1:g.71820_71822TTTT>T,g.71820_71822TTTT>TT:0,0	6,8,28,37,10,24,19,35,1,5:1:1:2:2/3:1/3:0.5:0:1:g.71820_71822TTTT>TT,g.71820_71822TTTT>TTT:0,0
chr2_ref_v2	72239	.	CA	C	.	PASS	IntersectsRepeat=1;RepeatCorrectionApplied=1	SAC:ACF:DF:PD:GT:SGT:SF:SV:SIG:MT:PAC	45,90,0,0:1:1:2:0/0:./.:.:0	52,62,23,27:1:1:2:0/0:0/1:0.5:1:1:.:	101,172,0,0:1:1:2:0/0:./.:.:0:0:.:.
chr2_ref_v2	72338	.	G	A	.	PASS	IntersectsRepeat=0;RepeatCorrectionApplied=0	SAC:ACF:DF:PD:GT:SGT:SF:SV:SIG:MT:PAC	55,65,0,0:1:1:2:0/0:./.:.:0	68,49,28,25:1:1:2:0/1:0/0:0.25:0:1:g.72338G>A:0	159,145,0,0:1:1:2:0/0:./.:.:0:0:.:.
chr2_ref_v2	72351	.	A	ACAACAACAG	.	PASS	IntersectsRepeat=1;RepeatCorrectionApplied=0	SAC:ACF:DF:PD:GT:SGT:SF:SV:SIG:MT:PAC	0,2,2,5:1:0:2:./.:./.:.:0	3,2,0,2:1:0:2:./.:./.:.:0:0:.:.	0,1,3,2:1:0:2:./.:./.:.:0:0:.:.
chr2_ref_v2	73192	.	A	T	.	PASS	IntersectsRepeat=0;RepeatCorrectionApplied=0	SAC:ACF:DF:PD:GT:SGT:SF:SV:SIG:MT:PAC	89,97,0,0:1:1:2:0/0:./.:.:0	115,93,0,0:1:1:2:0/0:./.:.:0:0:.:.	80,106,73,76:1:1:2:0/1:0/0:0.125:0:1:g.73192A>T:0
chr2_ref_v2	74629	.	G	A	.	PASS	IntersectsRepeat=0;RepeatCorrectionApplied=0	SAC:ACF:DF:PD:GT:SGT:SF:SV:SIG:MT:PAC	102,58,0,1:1:1:2:0/0:./.:.:0	57,49,44,27:1:1:2:0/1:0/0:0.25:0:1:g.74629G>A:0	167,126,0,0:1:1:2:0/0:./.:.:0:0:.:.
chr2_ref_v2	74871	.	CA	C	.	PASS	IntersectsRepeat=1;RepeatCorrectionApplied=1	SAC:ACF:DF:PD:GT:SGT:SF:SV:SIG:MT:PAC	118,102,0,0:1:1:2:0/0:./.:.:0	107,121,0,0:1:1:2:0/0:./.:.:0:0:.:.	95,82,70,71:1:1:2:0/1:0/0:0.125:0:1:g.74872delA:0
chr2_ref_v2	75074	.	G	A	.	PASS	IntersectsRepeat=0;RepeatCorrectionApplied=0	SAC:ACF:DF:PD:GT:SGT:SF:SV:SIG:MT:PAC	79,90,0,0:1:1:2:0/0:./.:.:0	32,38,79,96:1:1:2:0/1:1/1:0.5:1:1:g.75074G>A:0	131,198,0,0:1:1:2:0/0:./.:.:0:0:.:.
chr2_ref_v2	75099	.	TA	T	.	PASS	IntersectsRepeat=1;RepeatCorrectionApplied=1	SAC:ACF:DF:PD:GT:SGT:SF:SV:SIG:MT:PAC	76,91,3,5:1:1:2:0/0:./.:.:0	91,120,4,4:1:1:2:0/0:./.:.:0:0:.:.	51,79,67,73:1:1:2:0/1:0/0:0.25:0:1:g.75100delA:0
chr2_ref_v2	76891	.	A	G	.	PASS	IntersectsRepeat=1;RepeatCorrectionApplied=0	SAC:ACF:DF:PD:GT:SGT:SF:SV:SIG:MT:PAC	84,104,0,0:1:1:2:0/0:./.:.:0	87,119,0,0:1:1:2:0/0:./.:.:0:0:.:.	72,92,59,69:1:1:2:0/1:0/0:0.125:0:1:g.76891A>G:0
chr2_ref_v2	77916	.	G	A	.	PASS	IntersectsRepeat=0;RepeatCorrectionApplied=0	SAC:ACF:DF:PD:GT:SGT:SF:SV:SIG:MT:PAC	65,112,0,0:1:1:2:0/0:./.:.:0	82,105,0,0:1:1:2:0/0:./.:.:0:0:.:.	82,91,59,75:1:1:2:0/1:0/0:0.125:0:1:g.77916G>A:0
chr2_ref_v2	78072	.	G	A	.	PASS	IntersectsRepeat=0;RepeatCorrectionApplied=0	SAC:ACF:DF:PD:GT:SGT:SF:SV:SIG:MT:PAC	82,85,0,0:1:1:2:0/0:./.:.:0	59,87,29,47:1:1:2:0/1:0/0:0.25:0:1:g.78072G>A:0	160,173,0,0:1:1:2:0/0:./.:.:0:0:.:.
chr2_ref_v2	78266	.	T	C	.	PASS	IntersectsRepeat=1;RepeatCorrectionApplied=0	SAC:ACF:DF:PD:GT:SGT:SF:SV:SIG:MT:PAC	78,92,0,0:1:1:2:0/0:./.:.:0	118,94,0,0:1:1:2:0/0:./.:.:0:0:.:.	100,69,70,71:1:1:2:0/1:0/0:0.125:0:1:g.78266T>C:0
chr2_ref_v2	78785	.	T	C	.	PASS	IntersectsRepeat=0;RepeatCorrectionApplied=0	SAC:ACF:DF:PD:GT:SGT:SF:SV:SIG:MT:PAC	112,119,0,1:1:1:2:0/0:./.:.:0	62,90,40,26:1:1:2:0/0:0/1:0.5:1:1:.:	183,202,1,0:1:1:2:0/0:./.:.:0:0:.:.
chr2_ref_v2	78989	.	T	C	.	PASS	IntersectsRepeat=1;RepeatCorrectionApplied=0	SAC:ACF:DF:PD:GT:SGT:SF:SV:SIG:MT:PAC	102,113,0,0:1:1:2:0/0:./.:.:0	90,82,44,33:1:1:2:0/1:0/0:0.25:1:1:g.78989T>C:0	172,165,1,0:1:1:2:0/0:./.:.:0:0:.:.
chr2_ref_v2	79320	.	A	C	.	PASS	IntersectsRepeat=1;RepeatCorrectionApplied=0	SAC:ACF:DF:PD:GT:SGT:SF:SV:SIG:MT:PAC	92,121,0,0:1:1:2:0/0:./.:.:0	150,116,0,0:1:1:2:0/0:./.:.:0:0:.:.	93,107,78,107:1:1:2:0/1:./.:.:0:1:g.79320A>C:0
chr2_ref_v2	80689	.	T	C	.	PASS	IntersectsRepeat=1;RepeatCorrectionApplied=0	SAC:ACF:DF:PD:GT:SGT:SF:SV:SIG:MT:PAC	81,110,0,0:1:1:2:0/0:./.:.:0	50,68,23,39:1:1:2:0/1:0/0:0.25:0:1:g.80689T>C:0	122,192,0,0:1:1:2:0/0:./.:.:0:0:.:.
chr2_ref_v2	80876	.	T	C	.	PASS	IntersectsRepeat=0;RepeatCorrectionApplied=0	SAC:ACF:DF:PD:GT:SGT:SF:SV:SIG:MT:PAC	78,68,0,0:1:1:2:0/0:./.:.:0	60,57,30,29:1:1:2:0/1:0/0:0.25:0:1:g.80876T>C:0	134,110,0,0:1:1:2:0/0:./.:.:0:0:.:.
chr2_ref_v2	81777	.	G	A	.	PASS	IntersectsRepeat=0;RepeatCorrectionApplied=0	SAC:ACF:DF:PD:GT:SGT:SF:SV:SIG:MT:PAC	110,106,0,0:1:1:2:0/0:./.:.:0	96,80,55,53:1:1:2:0/1:0/0:0.25:0:1:g.81777G>A:0	212,177,0,0:1:1:2:0/0:./.:.:0:0:.:.
chr2_ref_v2	82449	.	A	T	.	PASS	IntersectsRepeat=0;RepeatCorrectionApplied=0	SAC:ACF:DF:PD:GT:SGT:SF:SV:SIG:MT:PAC	133,120,0,0:1:1:2:0/0:./.:.:0	101,108,54,57:1:1:2:0/1:0/0:0.25:0:1:g.82449A>T:0	228,203,0,0:1:1:2:0/0:./.:.:0:0:.:.
chr2_ref_v2	83671	.	G	A	.	PASS	IntersectsRepeat=1;RepeatCorrectionApplied=0	SAC:ACF:DF:PD:GT:SGT:SF:SV:SIG:MT:PAC	108,98,0,0:1:1:2:0/0:./.:.:0	97,70,42,28:1:1:2:0/0:0/1:0.5:1:1:.:	186,150,0,0:1:1:2:0/0:./.:.:0:0:.:.
chr2_ref_v2	84035	.	C	T	.	PASS	IntersectsRepeat=0;RepeatCorrectionApplied=0	SAC:ACF:DF:PD:GT:SGT:SF:SV:SIG:MT:PAC	58,85,1,0:1:1:2:0/0:./.:.:0	81,103,0,0:1:1:2:0/0:./.:.:0:0:.:.	80,90,58,63:1:1:2:0/1:0/0:0.125:0:1:g.84035C>T:0
chr2_ref_v2	84211	.	T	C	.	PASS	IntersectsRepeat=1;RepeatCorrectionApplied=0	SAC:ACF:DF:PD:GT:SGT:SF:SV:SIG:MT:PAC	112,63,0,0:1:1:2:0/0:./.:.:0	115,86,0,0:1:1:2:0/0:./.:.:0:0:.:.	101,71,82,57:1:1:2:0/1:0/0:0.125:0:1:g.84211T>C:0
chr2_ref_v2	84386	.	C	T	.	PASS	IntersectsRepeat=1;RepeatCorrectionApplied=0	SAC:ACF:DF:PD:GT:SGT:SF:SV:SIG:MT:PAC	62,19,0,0:1:1:2:0/0:./.:.:0	85,42,1,0:1:1:2:0/0:./.:.:0:0:.:.	79,59,61,48:1:1:2:0/1:0/0:0.125:0:1:g.84386C>T:0
chr2_ref_v2	84395	.	CA	C,CAAA	.	PASS	IntersectsRepeat=1;RepeatCorrectionApplied=1	SAC:ACF:DF:PD:GT:SGT:SF:SV:SIG:MT:PAC	25,6,0,0,25,44:1:1:2:0/2:2/2:0.5:0	34,23,6,4,4,26:1:1:2:0/2:0/0:0.25:0:1:.:	65,42,46,51,1,7:1:1:2:0/0:0/2:0.125:0:1:g.84395_84397AA>:1
chr2_ref_v2	84532	.	T	C	.	PASS	IntersectsRepeat=1;RepeatCorrectionApplied=0	SAC:ACF:DF:PD:GT:SGT:SF:SV:SIG:MT:PAC	82,51,0,0:1:1:2:0/0:./.:.:0	29,23,50,48:1:1:2:0/1:1/1:0.25:0:1:g.84532T>C:0	152,114,0,1:1:1:2:0/0:./.:.:0:0:.:.
chr2_ref_v2	85375	.	A	G	.	PASS	IntersectsRepeat=0;RepeatCorrectionApplied=0	SAC:ACF:DF:PD:GT:SGT:SF:SV:SIG:MT:PAC	71,85,0,0:1:1:2:0/0:./.:.:0	103,93,0,0:1:1:2:0/0:./.:.:0:0:.:.	96,77,77,64:1:1:2:0/1:0/0:0.125:0:1:g.85375A>G:0
chr2_ref_v2	85920	.	C	T	.	PASS	IntersectsRepeat=1;RepeatCorrectionApplied=0	SAC:ACF:DF:PD:GT:SGT:SF:SV:SIG:MT:PAC	81,112,0,0:1:1:2:0/0:./.:.:0	111,128,0,0:1:1:2:0/0:./.:.:0:0:.:.	100,107,89,64:1:1:2:0/1:0/0:0.125:0:1:g.85920C>T:0
chr2_ref_v2	86124	.	C	T	.	PASS	IntersectsRepeat=0;RepeatCorrectionApplied=0	SAC:ACF:DF:PD:GT:SGT:SF:SV:SIG:MT:PAC	81,89,0,0:1:1:2:0/0:./.:.:0	123,114,0,0:1:1:2:0/0:./.:.:0:0:.:.	78,120,66,75:1:1:2:0/1:0/0:0.125:0:1:g.86124C>T:0
chr2_ref_v2	86226	.	G	A	.	PASS	IntersectsRepeat=0;RepeatCorrectionApplied=0	SAC:ACF:DF:PD:GT:SGT:SF:SV:SIG:MT:PAC	98,88,0,0:1:1:2:0/0:./.:.:0	42,58,64,84:1:1:2:0/1:1/1:0.25:0:1:g.86226G>A:0	137,152,1,0:1:1:2:0/0:./.:.:0:0:.:.
chr2_ref_v2	87527	.	G	A	.	PASS	IntersectsRepeat=1;RepeatCorrectionApplied=0	SAC:ACF:DF:PD:GT:SGT:SF:SV:SIG:MT:PAC	95,108,0,0:1:1:2:0/0:./.:.:0	77,79,46,51:1:1:2:0/1:0/0:0.25:0:1:g.87527G>A:0	173,205,0,0:1:1:2:0/0:./.:.:0:0:.:.
chr2_ref_v2	88121	.	CTT	C,CT	.	PASS	IntersectsRepeat=1;RepeatCorrectionApplied=1	SAC:ACF:DF:PD:GT:SGT:SF:SV:SIG:MT:PAC	6,2,22,38,20,25:1:1:2:1/2:0/1:0.125:0	25,31,3,7,22,44:1:1:2:0/2:0/0:0.25:0:1:g.88121_88124>TT:0	6,6,50,59,34,68:1:1:2:2/2:1/2:0.5:0:0:.:.
chr2_ref_v2	88257	.	G	A	.	PASS	IntersectsRepeat=0;RepeatCorrectionApplied=0	SAC:ACF:DF:PD:GT:SGT:SF:SV:SIG:MT:PAC	124,79,1,0:1:1:2:0/0:./.:.:0	78,80,39,37:1:1:2:0/1:0/0:0.25:0:1:g.88257G>A:0	171,156,0,0:1:1:2:0/0:./.:.:0:0:.:.
chr2_ref_v2	88258	.	CT	C	.	PASS	IntersectsRepeat=1;RepeatCorrectionApplied=1	SAC:ACF:DF:PD:GT:SGT:SF:SV:SIG:MT:PAC	118,68,0,0:1:1:2:0/0:./.:.:0	76,81,39,32:1:1:2:0/0:0/1:0.5:1:1:.:	157,143,0,0:1:1:2:0/0:./.:.:0:0:.:.
chr2_ref_v2	89147	.	C	T	.	PASS	IntersectsRepeat=0;RepeatCorrectionApplied=0	SAC:ACF:DF:PD:GT:SGT:SF:SV:SIG:MT:PAC	97,77,0,0:1:1:2:0/0:./.:.:0	124,102,0,0:1:1:2:0/0:./.:.:0:0:.:.	94,64,72,67:1:1:2:0/1:0/0:0.125:0:1:g.89147C>T:0
chr2_ref_v2	89326	.	CT	C	.	PASS	IntersectsRepeat=1;RepeatCorrectionApplied=1	SAC:ACF:DF:PD:GT:SGT:SF:SV:SIG:MT:PAC	54,64,40,28:1:1:2:0/1:0/0:0.25:0	126,100,0,0:1:1:2:0/0:./.:.:0:1:g.89326_89328>T:1	191,173,0,0:1:1:2:0/0:./.:.:0:1:g.89326_89328>T:1
chr2_ref_v2	89896	.	C	CT	.	PASS	IntersectsRepeat=1;RepeatCorrectionApplied=1	SAC:ACF:DF:PD:GT:SGT:SF:SV:SIG:MT:PAC	71,86,2,1:1:1:2:0/0:./.:.:0	82,82,35,25:1:1:2:0/0:0/1:0.5:1:1:.:	80,95,67,59:1:1:2:0/1:./.:.:0:1:g.89896_89897insT:0
chr2_ref_v2	89923	.	C	T	.	PASS	IntersectsRepeat=0;RepeatCorrectionApplied=0	SAC:ACF:DF:PD:GT:SGT:SF:SV:SIG:MT:PAC	45,66,31,48:1:1:2:0/1:0/0:0.125:0	103,145,0,0:1:1:2:0/0:./.:.:0:1:g.89922_89924T>C:1	162,200,0,0:1:1:2:0/0:./.:.:0:1:g.89922_89924T>C:1
chr2_ref_v2	90863	.	T	C	.	PASS	IntersectsRepeat=0;RepeatCorrectionApplied=0	SAC:ACF:DF:PD:GT:SGT:SF:SV:SIG:MT:PAC	101,111,0,0:1:1:2:0/0:./.:.:0	69,77,51,32:1:1:2:0/1:0/0:0.25:0:1:g.90863T>C:0	189,183,0,0:1:1:2:0/0:./.:.:0:0:.:.
chr2_ref_v2	92184	.	G	A	.	PASS	IntersectsRepeat=1;RepeatCorrectionApplied=0	SAC:ACF:DF:PD:GT:SGT:SF:SV:SIG:MT:PAC	43,30,41,34:1:1:2:0/1:./.:.:0	102,70,0,0:1:1:2:0/0:./.:.:0:1:g.92183_92185A>G:1	100,68,84,51:1:1:2:0/1:0/0:0.125:0:0:.:.
chr2_ref_v2	93748	.	CT	C	.	PASS	IntersectsRepeat=1;RepeatCorrectionApplied=1	SAC:ACF:DF:PD:GT:SGT:SF:SV:SIG:MT:PAC	108,100,0,0:1:1:2:0/0:./.:.:0	49,39,74,62:1:1:2:0/1:1/1:0.25:0:1:g.93749delT:0	188,178,0,0:1:1:2:0/0:./.:.:0:0:.:.
chr2_ref_v2	93986	.	C	A	.	PASS	IntersectsRepeat=0;RepeatCorrectionApplied=0	SAC:ACF:DF:PD:GT:SGT:SF:SV:SIG:MT:PAC	103,105,0,0:1:1:2:0/0:./.:.:0	90,124,0,3:1:1:2:0/0:./.:.:0:0:.:.	95,80,73,62:1:1:2:0/1:0/0:0.125:0:1:g.93986C>A:0
chr2_ref_v2	94006	.	T	C	.	PASS	IntersectsRepeat=0;RepeatCorrectionApplied=0	SAC:ACF:DF:PD:GT:SGT:SF:SV:SIG:MT:PAC	90,100,0,0:1:1:2:0/0:./.:.:0	26,43,51,78:1:1:2:0/1:1/1:0.25:0:1:g.94006T>C:0	132,146,0,0:1:1:2:0/0:./.:.:0:0:.:.
chr2_ref_v2	96026	.	GA	G,GAA	.	PASS	IntersectsRepeat=1;RepeatCorrectionApplied=1	SAC:ACF:DF:PD:GT:SGT:SF:SV:SIG:MT:PAC	51,48,8,8,4,2:1:1:2:0/0:./.:.:0	56,65,9,7,1,2:1:1:2:0/0:./.:.:0:0:.:.	26,16,49,57,36,44:1:1:2:1/2:./.:.:0:1:g.96027delA,g.96026_96027insA:0,0
chr2_ref_v2	96279	.	GA	G	.	PASS	IntersectsRepeat=1;RepeatCorrectionApplied=1	SAC:ACF:DF:PD:GT:SGT:SF:SV:SIG:MT:PAC	40,70,5,5:1:1:2:0/0:./.:.:0	25,27,41,48:1:1:2:0/1:1/1:0.125:0:1:g.96280delA:0	116,121,8,6:1:1:2:0/0:./.:.:0:0:.:.
chr2_ref_v2	96502	.	C	A	.	PASS	IntersectsRepeat=0;RepeatCorrectionApplied=0	SAC:ACF:DF:PD:GT:SGT:SF:SV:SIG:MT:PAC	51,87,0,0:1:1:2:0/0:./.:.:0	55,68,19,25:1:1:2:0/0:0/1:0.5:1:1:.:	151,171,0,0:1:1:2:0/0:./.:.:0:0:.:.
chr2_ref_v2	97420	.	G	A	.	PASS	IntersectsRepeat=0;RepeatCorrectionApplied=0	SAC:ACF:DF:PD:GT:SGT:SF:SV:SIG:MT:PAC	105,64,0,0:1:1:2:0/0:./.:.:0	82,51,35,26:1:1:2:0/1:0/0:0.25:0:1:g.97420G>A:0	159,123,0,1:1:1:2:0/0:./.:.:0:0:.:.
chr2_ref_v2	97900	.	T	C	.	PASS	IntersectsRepeat=0;RepeatCorrectionApplied=0	SAC:ACF:DF:PD:GT:SGT:SF:SV:SIG:MT:PAC	88,81,0,0:1:1:2:0/0:./.:.:0	72,73,28,39:1:1:2:0/1:0/0:0.25:0:1:g.97900T>C:0	153,220,0,0:1:1:2:0/0:./.:.:0:0:.:.
chr2_ref_v2	98192	.	GT	G	.	PASS	IntersectsRepeat=1;RepeatCorrectionApplied=0	SAC:ACF:DF:PD:GT:SGT:SF:SV:SIG:MT:PAC	58,97,0,0:1:1:2:0/0:./.:.:0	30,49,63,82:1:1:2:0/1:1/1:0.25:0:1:g.98193delT:0	157,171,0,0:1:1:2:0/0:./.:.:0:0:.:.
chr2_ref_v2	99122	.	G	A	.	PASS	IntersectsRepeat=1;RepeatCorrectionApplied=0	SAC:ACF:DF:PD:GT:SGT:SF:SV:SIG:MT:PAC	77,60,0,0:1:1:2:0/0:./.:.:0	32,28,72,64:1:1:2:0/1:1/1:0.5:0:1:g.99122G>A:0	139,150,0,0:1:1:2:0/0:./.:.:0:0:.:.
chr2_ref_v2	99355	.	A	T	.	PASS	IntersectsRepeat=1;RepeatCorrectionApplied=0	SAC:ACF:DF:PD:GT:SGT:SF:SV:SIG:MT:PAC	61,60,5,10:1:1:2:0/0:0/1:0.25:0	89,87,0,0:1:1:2:0/0:./.:.:0:0:.:.	152,106,0,0:1:1:2:0/0:./.:.:0:0:.:.
chr2_ref_v2	99515	.	G	A	.	PASS	IntersectsRepeat=0;RepeatCorrectionApplied=0	SAC:ACF:DF:PD:GT:SGT:SF:SV:SIG:MT:PAC	73,60,0,0:1:1:2:0/0:./.:.:0	93,96,0,0:1:1:2:0/0:./.:.:0:0:.:.	99,75,67,69:1:1:2:0/1:0/0:0.125:0:1:g.99515G>A:0
chr2_ref_v2	99855	.	G	A	.	PASS	IntersectsRepeat=1;RepeatCorrectionApplied=0	SAC:ACF:DF:PD:GT:SGT:SF:SV:SIG:MT:PAC	111,114,0,0:1:1:2:0/0:./.:.:0	133,172,0,0:1:1:2:0/0:./.:.:0:0:.:.	122,112,112,96:1:1:2:0/1:./.:.:0:1:g.99855G>A:0
chr2_ref_v2	100198	.	C	CAT	.	PASS	IntersectsRepeat=1;RepeatCorrectionApplied=1	SAC:ACF:DF:PD:GT:SGT:SF:SV:SIG:MT:PAC	72,66,0,0:1:1:2:0/0:./.:.:0	58,64,21,27:1:1:2:0/0:0/1:0.5:1:1:.:	142,120,0,0:1:1:2:0/0:./.:.:0:0:.:.
chr2_ref_v2	100913	.	A	AC	.	PASS	IntersectsRepeat=1;RepeatCorrectionApplied=1	SAC:ACF:DF:PD:GT:SGT:SF:SV:SIG:MT:PAC	53,63,0,0:1:1:2:0/0:./.:.:0	70,70,27,30:1:1:2:0/0:0/1:0.5:1:1:.:	134,143,0,0:1:1:2:0/0:./.:.:0:0:.:.
chr2_ref_v2	100927	.	G	A	.	PASS	IntersectsRepeat=0;RepeatCorrectionApplied=0	SAC:ACF:DF:PD:GT:SGT:SF:SV:SIG:MT:PAC	49,77,0,0:1:1:2:0/0:./.:.:0	31,34,72,61:1:1:2:0/1:1/1:0.25:0:1:g.100927G>A:0	136,149,0,0:1:1:2:0/0:./.:.:0:0:.:.
chr2_ref_v2	101332	.	CA	C	.	PASS	IntersectsRepeat=1;RepeatCorrectionApplied=1	SAC:ACF:DF:PD:GT:SGT:SF:SV:SIG:MT:PAC	35,39,3,1:1:1:2:0/0:./.:.:0	47,46,1,0:1:1:2:0/0:./.:.:0:0:.:.	48,52,47,53:1:1:2:0/1:0/0:0.25:0:1:g.101333delA:0
chr2_ref_v2	101425	.	G	A	.	PASS	IntersectsRepeat=1;RepeatCorrectionApplied=0	SAC:ACF:DF:PD:GT:SGT:SF:SV:SIG:MT:PAC	49,64,0,0:1:1:2:0/0:./.:.:0	52,87,0,0:1:1:2:0/0:./.:.:0:0:.:.	57,74,48,66:1:1:2:0/1:0/0:0.125:0:1:g.101425G>A:0
chr2_ref_v2	101979	.	G	A	.	PASS	IntersectsRepeat=1;RepeatCorrectionApplied=0	SAC:ACF:DF:PD:GT:SGT:SF:SV:SIG:MT:PAC	71,37,0,0:1:1:2:0/0:./.:.:0	63,38,28,11:1:1:2:0/0:0/1:0.5:1:1:.:	151,125,0,0:1:1:2:0/0:./.:.:0:0:.:.
chr2_ref_v2	105325	.	CT	C	.	PASS	IntersectsRepeat=1;RepeatCorrectionApplied=1	SAC:ACF:DF:PD:GT:SGT:SF:SV:SIG:MT:PAC	69,61,8,4:1:1:2:0/0:./.:.:0	49,60,35,36:1:1:2:0/0:0/1:0.5:0:1:.:	131,134,19,25:1:1:2:0/0:./.:.:0:0:.:.
chr2_ref_v2	105722	.	AT	A	.	PASS	IntersectsRepeat=1;RepeatCorrectionApplied=1	SAC:ACF:DF:PD:GT:SGT:SF:SV:SIG:MT:PAC	72,70,2,1:1:1:2:0/0:./.:.:0	73,56,27,25:1:1:2:0/0:0/1:0.5:1:1:.:	127,108,2,1:1:1:2:0/0:./.:.:0:0:.:.
chr2_ref_v2	107865	.	G	A	.	PASS	IntersectsRepeat=0;RepeatCorrectionApplied=0	SAC:ACF:DF:PD:GT:SGT:SF:SV:SIG:MT:PAC	71,92,0,1:1:1:2:0/0:./.:.:0	75,65,39,31:1:1:2:0/1:0/0:0.25:0:1:g.107865G>A:0	162,166,0,1:1:1:2:0/0:./.:.:0:0:.:.
chr2_ref_v2	108591	.	C	T	.	PASS	IntersectsRepeat=0;RepeatCorrectionApplied=0	SAC:ACF:DF:PD:GT:SGT:SF:SV:SIG:MT:PAC	81,86,0,0:1:1:2:0/0:./.:.:0	130,115,0,0:1:1:2:0/0:./.:.:0:0:.:.	88,95,86,59:1:1:2:0/1:0/0:0.125:0:1:g.108591C>T:0
chr2_ref_v2	109421	.	G	A	.	PASS	IntersectsRepeat=1;RepeatCorrectionApplied=0	SAC:ACF:DF:PD:GT:SGT:SF:SV:SIG:MT:PAC	91,81,0,0:1:1:2:0/0:./.:.:0	77,72,51,34:1:1:2:0/1:0/0:0.25:0:1:g.109421G>A:0	183,175,0,0:1:1:2:0/0:./.:.:0:0:.:.
chr2_ref_v2	110425	.	A	AT	.	PASS	IntersectsRepeat=1;RepeatCorrectionApplied=0	SAC:ACF:DF:PD:GT:SGT:SF:SV:SIG:MT:PAC	111,77,0,0:1:1:2:0/0:./.:.:0	141,136,0,0:1:1:2:0/0:./.:.:0:0:.:.	123,90,91,91:1:1:2:0/1:0/0:0.125:0:1:g.110425_110426insT:0
chr2_ref_v2	110751	.	A	G	.	PASS	IntersectsRepeat=1;RepeatCorrectionApplied=0	SAC:ACF:DF:PD:GT:SGT:SF:SV:SIG:MT:PAC	63,77,0,0:1:1:2:0/0:./.:.:0	75,74,6,9:1:1:2:0/0:0/1:0.25:0:0:.:.	167,149,0,0:1:1:2:0/0:./.:.:0:0:.:.
chr2_ref_v2	113868	.	G	A	.	PASS	IntersectsRepeat=0;RepeatCorrectionApplied=0	SAC:ACF:DF:PD:GT:SGT:SF:SV:SIG:MT:PAC	40,30,30,25:1:1:2:0/1:0/0:0.125:0	111,108,0,0:1:1:2:0/0:./.:.:0:1:g.113867_113869A>G:1	79,81,70,81:1:1:2:0/1:./.:.:0:0:.:.
chr2_ref_v2	115004	.	T	C	.	PASS	IntersectsRepeat=0;RepeatCorrectionApplied=0	SAC:ACF:DF:PD:GT:SGT:SF:SV:SIG:MT:PAC	63,64,0,0:1:1:2:0/0:./.:.:0	60,65,28,20:1:1:2:0/0:0/1:0.5:1:1:.:	152,136,0,0:1:1:2:0/0:./.:.:0:0:.:.
chr2_ref_v2	115429	.	GAAA	G,GAAAAAAAAAAA	.	PASS	IntersectsRepeat=1;RepeatCorrectionApplied=1	SAC:ACF:DF:PD:GT:SGT:SF:SV:SIG:MT:PAC	4,4,7,8,6,25:1:1:2:1/2:0/2:0.25:0	4,8,9,24,8,35:1:1:2:1/2:0/2:0.25:0:0:.:.	2,1,42,55,5,36:1:1:2:1/2:1/1:0.5:0:1:.:
chr2_ref_v2	115869	.	G	A	.	PASS	IntersectsRepeat=0;RepeatCorrectionApplied=0	SAC:ACF:DF:PD:GT:SGT:SF:SV:SIG:MT:PAC	97,104,0,0:1:1:2:0/0:./.:.:0	100,92,38,33:1:1:2:0/0:0/1:0.5:1:1:.:	193,168,0,0:1:1:2:0/0:./.:.:0:0:.:.
chr2_ref_v2	116071	.	T	C	.	PASS	IntersectsRepeat=0;RepeatCorrectionApplied=0	SAC:ACF:DF:PD:GT:SGT:SF:SV:SIG:MT:PAC	76,88,0,0:1:1:2:0/0:./.:.:0	120,131,0,0:1:1:2:0/0:./.:.:0:0:.:.	98,99,78,67:1:1:2:0/1:0/0:0.125:0:1:g.116071T>C:0
chr2_ref_v2	116553	.	T	C	.	PASS	IntersectsRepeat=1;RepeatCorrectionApplied=0	SAC:ACF:DF:PD:GT:SGT:SF:SV:SIG:MT:PAC	88,74,0,0:1:1:2:0/0:./.:.:0	79,67,47,32:1:1:2:0/1:0/0:0.25:0:1:g.116553T>C:0	161,116,0,0:1:1:2:0/0:./.:.:0:0:.:.
chr2_ref_v2	116756	.	T	C	.	PASS	IntersectsRepeat=1;RepeatCorrectionApplied=0	SAC:ACF:DF:PD:GT:SGT:SF:SV:SIG:MT:PAC	61,77,0,0:1:1:2:0/0:./.:.:0	35,42,66,63:1:1:2:0/1:1/1:0.25:0:1:g.116756T>C:0	151,167,0,0:1:1:2:0/0:./.:.:0:0:.:.
chr2_ref_v2	117056	.	G	A	.	PASS	IntersectsRepeat=1;RepeatCorrectionApplied=0	SAC:ACF:DF:PD:GT:SGT:SF:SV:SIG:MT:PAC	85,68,0,0:1:1:2:0/0:./.:.:0	113,93,0,0:1:1:2:0/0:./.:.:0:0:.:.	87,86,77,74:1:1:2:0/1:0/0:0.125:0:1:g.117056G>A:0
chr2_ref_v2	121761	.	G	A	.	PASS	IntersectsRepeat=0;RepeatCorrectionApplied=0	SAC:ACF:DF:PD:GT:SGT:SF:SV:SIG:MT:PAC	101,91,0,0:1:1:2:0/0:./.:.:0	62,39,98,62:1:1:2:0/1:1/1:0.25:0:1:g.121761G>A:0	222,148,0,0:1:1:2:0/0:./.:.:0:0:.:.
chr2_ref_v2	122035	.	C	A	.	PASS	IntersectsRepeat=0;RepeatCorrectionApplied=0	SAC:ACF:DF:PD:GT:SGT:SF:SV:SIG:MT:PAC	106,80,0,0:1:1:2:0/0:./.:.:0	108,81,43,39:1:1:2:0/0:0/1:0.5:1:1:.:	185,169,1,0:1:1:2:0/0:./.:.:0:0:.:.
chr2_ref_v2	122181	.	T	C	.	PASS	IntersectsRepeat=1;RepeatCorrectionApplied=0	SAC:ACF:DF:PD:GT:SGT:SF:SV:SIG:MT:PAC	84,98,0,0:1:1:2:0/0:./.:.:0	120,151,0,0:1:1:2:0/0:./.:.:0:0:.:.	86,104,58,83:1:1:2:0/1:0/0:0.125:0:1:g.122181T>C:0
chr2_ref_v2	122411	.	T	C	.	PASS	IntersectsRepeat=1;RepeatCorrectionApplied=0	SAC:ACF:DF:PD:GT:SGT:SF:SV:SIG:MT:PAC	95,69,0,1:1:1:2:0/0:./.:.:0	57,71,28,41:1:1:2:0/1:0/0:0.25:0:1:g.122411T>C:0	178,132,0,4:1:1:2:0/0:./.:.:0:0:.:.
chr2_ref_v2	122421	.	GAA	G,GA	.	PASS	IntersectsRepeat=1;RepeatCorrectionApplied=1	SAC:ACF:DF:PD:GT:SGT:SF:SV:SIG:MT:PAC	36,50,5,3,5,8:1:1:2:0/0:0/1:0.125:0	2,9,4,16,36,65:1:1:2:2/2:0/2:0.125:0:1:g.122422delA,g.122422delA:0,1	17,20,12,14,88,88:1:1:2:0/2:2/2:0.5:1:1:g.122422delA:0
chr2_ref_v2	122580	.	ATT	A	.	PASS	IntersectsRepeat=1;RepeatCorrectionApplied=1	SAC:ACF:DF:PD:GT:SGT:SF:SV:SIG:MT:PAC	56,83,0,0:1:1:2:0/0:./.:.:0	63,68,0,0:1:1:2:0/0:./.:.:0:0:.:.	42,82,39,55:1:1:2:0/1:0/0:0.125:0:1:g.122581_122582delTT:0
chr2_ref_v2	122594	.	T	A,TA,TTA	.	PASS	IntersectsRepeat=1;RepeatCorrectionApplied=1	SAC:ACF:DF:PD:GT:SGT:SF:SV:SIG:MT:PAC	2,0,4,4,30,36,2,3:1:1:2:2/2:1/2:0.25:0	6,2,3,3,31,15,13,16:1:1:2:2/3:0/2:0.25:0:1:g.122594_122596A>TA:0	9,0,42,65,20,42,2,2:1:1:2:1/2:0/1:0.125:0:1:g.122593_122595TA>A:0
chr2_ref_v2	122707	.	A	G	.	PASS	IntersectsRepeat=1;RepeatCorrectionApplied=0	SAC:ACF:DF:PD:GT:SGT:SF:SV:SIG:MT:PAC	76,88,0,0:1:1:2:0/0:./.:.:0	84,86,0,0:1:1:2:0/0:./.:.:0:0:.:.	82,68,75,52:1:1:2:0/1:0/0:0.125:0:1:g.122707A>G:0
chr2_ref_v2	123255	.	T	C	.	PASS	IntersectsRepeat=1;RepeatCorrectionApplied=0	SAC:ACF:DF:PD:GT:SGT:SF:SV:SIG:MT:PAC	79,83,0,0:1:1:2:0/0:./.:.:0	36,49,78,87:1:1:2:0/1:1/1:0.25:0:1:g.123255T>C:0	198,203,0,0:1:1:2:0/0:./.:.:0:0:.:.
chr2_ref_v2	123745	.	T	C	.	PASS	IntersectsRepeat=1;RepeatCorrectionApplied=0	SAC:ACF:DF:PD:GT:SGT:SF:SV:SIG:MT:PAC	83,88,0,1:1:1:2:0/0:./.:.:0	76,62,21,27:1:1:2:0/0:0/1:0.5:1:1:.:	147,160,0,0:1:1:2:0/0:./.:.:0:0:.:.
chr2_ref_v2	124058	.	T	C	.	PASS	IntersectsRepeat=0;RepeatCorrectionApplied=0	SAC:ACF:DF:PD:GT:SGT:SF:SV:SIG:MT:PAC	89,81,0,0:1:1:2:0/0:./.:.:0	101,84,43,34:1:1:2:0/0:0/1:0.5:1:1:.:	190,177,0,0:1:1:2:0/0:./.:.:0:0:.:.
chr2_ref_v2	124341	.	T	C	.	PASS	IntersectsRepeat=1;RepeatCorrectionApplied=0	SAC:ACF:DF:PD:GT:SGT:SF:SV:SIG:MT:PAC	92,96,0,0:1:1:2:0/0:./.:.:0	45,53,86,96:1:1:2:0/1:1/1:0.25:0:1:g.124341T>C:0	161,161,0,0:1:1:2:0/0:./.:.:0:0:.:.
chr2_ref_v2	124516	.	C	T	.	PASS	IntersectsRepeat=0;RepeatCorrectionApplied=0	SAC:ACF:DF:PD:GT:SGT:SF:SV:SIG:MT:PAC	79,72,0,0:1:1:2:0/0:./.:.:0	108,118,0,0:1:1:2:0/0:./.:.:0:0:.:.	100,87,70,70:1:1:2:0/1:0/0:0.125:0:1:g.124516C>T:0
chr2_ref_v2	124713	.	G	A	.	PASS	IntersectsRepeat=0;RepeatCorrectionApplied=0	SAC:ACF:DF:PD:GT:SGT:SF:SV:SIG:MT:PAC	74,70,0,0:1:1:2:0/0:./.:.:0	65,67,38,33:1:1:2:0/1:0/0:0.25:0:1:g.124713G>A:0	152,146,0,0:1:1:2:0/0:./.:.:0:0:.:.
chr2_ref_v2	126343	.	G	A	.	PASS	IntersectsRepeat=0;RepeatCorrectionApplied=0	SAC:ACF:DF:PD:GT:SGT:SF:SV:SIG:MT:PAC	80,68,0,0:1:1:2:0/0:./.:.:0	111,94,0,0:1:1:2:0/0:./.:.:0:0:.:.	86,94,78,61:1:1:2:0/1:0/0:0.125:0:1:g.126343G>A:0
chr2_ref_v2	126556	.	CTT	C,CT	.	PASS	IntersectsRepeat=1;RepeatCorrectionApplied=1	SAC:ACF:DF:PD:GT:SGT:SF:SV:SIG:MT:PAC	70,49,1,0,3,2:1:1:2:0/0:./.:.:0	25,33,35,43,25,23:1:1:2:0/1:1/2:0.25:1:1:g.126557_126558delTT:0	11,9,72,71,62,62:1:1:2:1/2:0/2:0.125:0:1:g.126557_126558delTT,g.126557delT:0,0
chr2_ref_v2	126629	.	T	C	.	PASS	IntersectsRepeat=0;RepeatCorrectionApplied=0	SAC:ACF:DF:PD:GT:SGT:SF:SV:SIG:MT:PAC	69,86,0,2:1:1:2:0/0:./.:.:0	103,162,1,0:1:1:2:0/0:./.:.:0:0:.:.	90,124,77,75:1:1:2:0/1:0/0:0.125:0:1:g.126629T>C:0
chr2_ref_v2	126921	.	CA	C	.	PASS	IntersectsRepeat=1;RepeatCorrectionApplied=1	SAC:ACF:DF:PD:GT:SGT:SF:SV:SIG:MT:PAC	77,52,9,16:1:1:2:0/0:0/1:0.25:1	94,101,1,0:1:1:2:0/0:./.:.:0:0:.:.	155,143,0,0:1:1:2:0/0:./.:.:0:0:.:.
chr2_ref_v2	127488	.	C	T	.	PASS	IntersectsRepeat=1;RepeatCorrectionApplied=0	SAC:ACF:DF:PD:GT:SGT:SF:SV:SIG:MT:PAC	117,90,0,0:1:1:2:0/0:./.:.:0	126,106,0,0:1:1:2:0/0:./.:.:0:0:.:.	88,93,90,67:1:1:2:0/1:0/0:0.125:0:1:g.127488C>T:0
chr2_ref_v2	127626	.	CT	C,CTT	.	PASS	IntersectsRepeat=1;RepeatCorrectionApplied=1	SAC:ACF:DF:PD:GT:SGT:SF:SV:SIG:MT:PAC	6,12,6,9,19,15:1:1:2:2/2:1/2:0.5:0	13,26,10,10,21,14:1:1:2:0/2:1/2:0.25:0:0:.:.	5,7,69,85,3,6:1:1:2:1/1:1/2:0.125:0:1:g.127626_127628TT>,g.127626_127628TT>:0,1
chr2_ref_v2	127911	.	T	G	.	PASS	IntersectsRepeat=1;RepeatCorrectionApplied=0	SAC:ACF:DF:PD:GT:SGT:SF:SV:SIG:MT:PAC	64,78,2,0:1:1:2:0/0:./.:.:0	61,61,32,27:1:1:2:0/1:0/0:0.25:0:1:g.127911T>G:0	161,172,1,0:1:1:2:0/0:./.:.:0:0:.:.
chr2_ref_v2	129218	.	A	G	.	PASS	IntersectsRepeat=0;RepeatCorrectionApplied=0	SAC:ACF:DF:PD:GT:SGT:SF:SV:SIG:MT:PAC	113,86,0,0:1:1:2:0/0:./.:.:0	163,148,0,0:1:1:2:0/0:./.:.:0:0:.:.	115,93,94,74:1:1:2:0/1:0/0:0.125:0:1:g.129218A>G:0
chr2_ref_v2	130003	.	G	A	.	PASS	IntersectsRepeat=1;RepeatCorrectionApplied=0	SAC:ACF:DF:PD:GT:SGT:SF:SV:SIG:MT:PAC	57,82,0,0:1:1:2:0/0:./.:.:0	71,85,26,31:1:1:2:0/0:0/1:0.5:1:1:.:	159,180,0,0:1:1:2:0/0:./.:.:0:0:.:.
chr2_ref_v2	130135	.	C	A	.	PASS	IntersectsRepeat=0;RepeatCorrectionApplied=0	SAC:ACF:DF:PD:GT:SGT:SF:SV:SIG:MT:PAC	82,62,0,0:1:1:2:0/0:./.:.:0	133,92,0,0:1:1:2:0/0:./.:.:0:0:.:.	87,83,85,78:1:1:2:0/1:./.:.:0:1:g.130135C>A:0
chr2_ref_v2	132186	.	C	T	.	PASS	IntersectsRepeat=1;RepeatCorrectionApplied=0	SAC:ACF:DF:PD:GT:SGT:SF:SV:SIG:MT:PAC	83,97,0,0:1:1:2:0/0:./.:.:0	85,133,0,0:1:1:2:0/0:./.:.:0:0:.:.	79,98,70,85:1:1:2:0/1:0/0:0.125:0:1:g.132186C>T:0
chr2_ref_v2	133016	.	T	TGAAGAGGATGAAGACAATGGTGATGGA	.	PASS	IntersectsRepeat=0;RepeatCorrectionApplied=0	SAC:ACF:DF:PD:GT:SGT:SF:SV:SIG:MT:PAC	0,0,40,31:1:1:2:1/1:./.:.:0	0,0,59,38:1:1:2:1/1:./.:.:0:0:.:.	0,0,83,68:1:1:2:1/1:./.:.:0:0:.:.
chr2_ref_v2	133802	.	C	CA	.	PASS	IntersectsRepeat=1;RepeatCorrectionApplied=1	SAC:ACF:DF:PD:GT:SGT:SF:SV:SIG:MT:PAC	70,60,0,0:1:1:2:0/0:./.:.:0	44,47,26,20:1:1:2:0/1:0/0:0.25:0:1:g.133802_133803insA:0	87,126,0,0:1:1:2:0/0:./.:.:0:0:.:.
chr2_ref_v2	133860	.	CATATATAT	C,CAT	.	PASS	IntersectsRepeat=1;RepeatCorrectionApplied=1	SAC:ACF:DF:PD:GT:SGT:SF:SV:SIG:MT:PAC	0,0,54,61,2,1:1:1:2:1/1:./.:.:0	0,0,59,42,0,0:1:1:2:1/1:./.:.:0:0:.:.	2,0,60,65,38,26:1:1:2:1/2:1/1:0.25:0:1:g.133860_133869>AT:0
chr2_ref_v2	133933	.	CT	C	.	PASS	IntersectsRepeat=1;RepeatCorrectionApplied=1	SAC:ACF:DF:PD:GT:SGT:SF:SV:SIG:MT:PAC	61,56,1,2:1:1:2:0/0:./.:.:0	56,66,2,1:1:1:2:0/0:./.:.:0:0:.:.	72,37,55,35:1:1:2:0/1:0/0:0.25:0:1:g.133934delT:0
chr2_ref_v2	134618	.	A	G	.	PASS	IntersectsRepeat=0;RepeatCorrectionApplied=0	SAC:ACF:DF:PD:GT:SGT:SF:SV:SIG:MT:PAC	62,66,0,0:1:1:2:0/0:./.:.:0	70,100,31,36:1:1:2:0/0:0/1:0.5:1:1:.:	151,152,0,0:1:1:2:0/0:./.:.:0:0:.:.
chr2_ref_v2	135774	.	GT	G	.	PASS	IntersectsRepeat=1;RepeatCorrectionApplied=1	SAC:ACF:DF:PD:GT:SGT:SF:SV:SIG:MT:PAC	62,74,0,0:1:1:2:0/0:./.:.:0	57,63,39,26:1:1:2:0/1:0/0:0.25:0:1:g.135775delT:0	123,126,0,0:1:1:2:0/0:./.:.:0:0:.:.
chr2_ref_v2	136224	.	C	T	.	PASS	IntersectsRepeat=0;RepeatCorrectionApplied=0	SAC:ACF:DF:PD:GT:SGT:SF:SV:SIG:MT:PAC	54,60,0,0:1:1:2:0/0:./.:.:0	40,62,24,29:1:1:2:0/1:0/0:0.25:0:1:g.136224C>T:0	151,129,0,0:1:1:2:0/0:./.:.:0:0:.:.
chr2_ref_v2	137294	.	C	T	.	PASS	IntersectsRepeat=0;RepeatCorrectionApplied=0	SAC:ACF:DF:PD:GT:SGT:SF:SV:SIG:MT:PAC	64,50,0,0:1:1:2:0/0:./.:.:0	75,72,0,0:1:1:2:0/0:./.:.:0:0:.:.	93,52,62,61:1:1:2:0/1:0/0:0.125:0:1:g.137294C>T:0
chr2_ref_v2	137513	.	AT	A	.	PASS	IntersectsRepeat=1;RepeatCorrectionApplied=1	SAC:ACF:DF:PD:GT:SGT:SF:SV:SIG:MT:PAC	1,2,50,66:1:1:2:1/1:./.:.:0	41,69,3,5:1:1:2:0/0:./.:.:0:1:g.137513_137515>T,g.137513_137515>T:0,1	2,6,89,112:1:1:2:1/1:./.:.:0:0:.:.
chr2_ref_v2	137646	.	TAAAAAAAAAA	T	.	PASS	IntersectsRepeat=1;RepeatCorrectionApplied=1	SAC:ACF:DF:PD:GT:SGT:SF:SV:SIG:MT:PAC	29,12,3,9:1:1:2:0/0:0/1:0.5:0	13,19,2,11:1:1:2:0/0:0/1:0.5:0:0:.:.	63,23,4,15:1:1:2:0/0:0/1:0.5:0:0:.:.
chr2_ref_v2	137685	.	G	T	.	PASS	IntersectsRepeat=1;RepeatCorrectionApplied=0	SAC:ACF:DF:PD:GT:SGT:SF:SV:SIG:MT:PAC	41,33,3,0:1:1:2:0/0:0/1:0.125:0	41,47,2,0:1:1:2:0/0:./.:.:0:0:.:.	80,59,25,0:1:1:2:0/0:0/1:0.25:0:0:.:.
chr2_ref_v2	138003	.	CT	C	.	PASS	IntersectsRepeat=1;RepeatCorrectionApplied=1	SAC:ACF:DF:PD:GT:SGT:SF:SV:SIG:MT:PAC	57,46,4,2:1:1:2:0/0:./.:.:0	47,40,31,19:1:1:2:0/0:0/1:0.5:0:1:.:	104,93,13,4:1:1:2:0/0:./.:.:0:0:.:.
chr2_ref_v2	138265	.	ATTT	A,AT	.	PASS	IntersectsRepeat=1;RepeatCorrectionApplied=1	SAC:ACF:DF:PD:GT:SGT:SF:SV:SIG:MT:PAC	2,0,2,3,44,39:1:1:2:2/2:./.:.:0	2,2,4,5,63,50:1:1:2:2/2:0/2:0.125:0:0:.:.	0,1,21,18,82,82:1:1:2:2/2:./.:.:0:0:.:.
chr2_ref_v2	139635	.	C	T	.	PASS	IntersectsRepeat=0;RepeatCorrectionApplied=0	SAC:ACF:DF:PD:GT:SGT:SF:SV:SIG:MT:PAC	80,98,0,0:1:1:2:0/0:./.:.:0	44,48,86,93:1:1:2:0/1:1/1:0.25:0:1:g.139635C>T:0	186,173,0,0:1:1:2:0/0:./.:.:0:0:.:.
chr2_ref_v2	141656	.	C	A	.	PASS	IntersectsRepeat=1;RepeatCorrectionApplied=0	SAC:ACF:DF:PD:GT:SGT:SF:SV:SIG:MT:PAC	36,65,0,0:1:1:2:0/0:./.:.:0	58,84,0,0:1:1:2:0/0:./.:.:0:0:.:.	53,83,46,65:1:1:2:0/1:0/0:0.125:0:1:g.141656C>A:0
chr2_ref_v2	142094	.	GT	G	.	PASS	IntersectsRepeat=1;RepeatCorrectionApplied=1	SAC:ACF:DF:PD:GT:SGT:SF:SV:SIG:MT:PAC	90,81,2,2:1:1:2:0/0:./.:.:0	33,29,63,82:1:1:2:0/1:1/1:0.25:0:1:g.142095delT:0	144,154,3,5:1:1:2:0/0:./.:.:0:0:.:.
chr2_ref_v2	142804	.	GA	G	.	PASS	IntersectsRepeat=1;RepeatCorrectionApplied=1	SAC:ACF:DF:PD:GT:SGT:SF:SV:SIG:MT:PAC	41,84,0,0:1:1:2:0/0:./.:.:0	31,66,13,27:1:1:2:0/0:0/1:0.5:1:1:.:	144,161,0,0:1:1:2:0/0:./.:.:0:0:.:.
chr2_ref_v2	143207	.	GA	G	.	PASS	IntersectsRepeat=1;RepeatCorrectionApplied=1	SAC:ACF:DF:PD:GT:SGT:SF:SV:SIG:MT:PAC	78,66,1,0:1:1:2:0/0:./.:.:0	33,35,53,60:1:1:2:0/1:1/1:0.25:0:1:g.143208delA:0	166,150,0,0:1:1:2:0/0:./.:.:0:0:.:.
chr2_ref_v2	143855	.	GA	G	.	PASS	IntersectsRepeat=1;RepeatCorrectionApplied=1	SAC:ACF:DF:PD:GT:SGT:SF:SV:SIG:MT:PAC	41,66,6,17:1:1:2:0/0:0/1:0.125:0	35,52,21,29:1:1:2:0/0:0/1:0.25:0:0:.:.	6,4,120,121:1:1:2:1/1:./.:.:0:1:g.143856delA,g.143856delA:0,1
chr2_ref_v2	145337	.	A	G	.	PASS	IntersectsRepeat=1;RepeatCorrectionApplied=0	SAC:ACF:DF:PD:GT:SGT:SF:SV:SIG:MT:PAC	77,81,0,0:1:1:2:0/0:./.:.:0	70,72,28,32:1:1:2:0/0:0/1:0.5:1:1:.:	142,188,0,0:1:1:2:0/0:./.:.:0:0:.:.
chr2_ref_v2	145488	.	G	T	.	PASS	IntersectsRepeat=0;RepeatCorrectionApplied=0	SAC:ACF:DF:PD:GT:SGT:SF:SV:SIG:MT:PAC	96,75,2,0:1:1:2:0/0:./.:.:0	130,86,0,0:1:1:2:0/0:./.:.:0:0:.:.	120,95,84,64:1:1:2:0/1:0/0:0.125:0:1:g.145488G>T:0
chr2_ref_v2	145890	.	GAAAAAA	G,GAAA	.	PASS	IntersectsRepeat=1;RepeatCorrectionApplied=1	SAC:ACF:DF:PD:GT:SGT:SF:SV:SIG:MT:PAC	3,4,4,9,2,6:1:1:2:0/1:1/2:0.5:0	4,3,4,21,1,11:1:1:2:0/1:1/2:0.5:0:0:.:.	4,0,28,37,9,13:1:1:2:1/1:1/2:0.5:1:0:.:.
chr2_ref_v2	148653	.	C	T	.	PASS	IntersectsRepeat=0;RepeatCorrectionApplied=0	SAC:ACF:DF:PD:GT:SGT:SF:SV:SIG:MT:PAC	93,128,0,0:1:1:2:0/0:./.:.:0	107,76,36,42:1:1:2:0/0:0/1:0.5:1:1:.:	173,211,2,0:1:1:2:0/0:./.:.:0:0:.:.
chr2_ref_v2	149356	.	G	GC	.	PASS	IntersectsRepeat=1;RepeatCorrectionApplied=1	SAC:ACF:DF:PD:GT:SGT:SF:SV:SIG:MT:PAC	86,84,0,0:1:1:2:0/0:./.:.:0	97,82,0,0:1:1:2:0/0:./.:.:0:0:.:.	89,89,61,61:1:1:2:0/1:0/0:0.125:0:1:g.149356_149357insC:0
chr2_ref_v2	150340	.	C	T	.	PASS	IntersectsRepeat=1;RepeatCorrectionApplied=0	SAC:ACF:DF:PD:GT:SGT:SF:SV:SIG:MT:PAC	61,81,0,0:1:1:2:0/0:./.:.:0	81,87,1,0:1:1:2:0/0:./.:.:0:0:.:.	82,97,47,56:1:1:2:0/1:0/0:0.25:0:1:g.150340C>T:0
chr2_ref_v2	150394	.	TA	T	.	PASS	IntersectsRepeat=1;RepeatCorrectionApplied=1	SAC:ACF:DF:PD:GT:SGT:SF:SV:SIG:MT:PAC	0,0,74,63:1:1:2:1/1:./.:.:0	79,53,41,33:1:1:2:0/1:0/0:0.25:0:1:g.150394_150396>A:0	11,7,142,106:1:1:2:1/1:0/1:0.125:1:0:.:.
chr2_ref_v2	151024	.	C	T	.	PASS	IntersectsRepeat=1;RepeatCorrectionApplied=0	SAC:ACF:DF:PD:GT:SGT:SF:SV:SIG:MT:PAC	85,86,0,0:1:1:2:0/0:./.:.:0	117,121,0,0:1:1:2:0/0:./.:.:0:0:.:.	98,92,93,86:1:1:2:0/1:./.:.:0:1:g.151024C>T:0
chr2_ref_v2	151265	.	GT	G	.	PASS	IntersectsRepeat=1;RepeatCorrectionApplied=1	SAC:ACF:DF:PD:GT:SGT:SF:SV:SIG:MT:PAC	62,70,3,5:1:1:2:0/0:./.:.:0	50,61,32,38:1:1:2:0/0:0/1:0.5:1:1:.:	111,135,13,18:1:1:2:0/0:./.:.:0:0:.:.
chr2_ref_v2	151562	.	C	T	.	PASS	IntersectsRepeat=0;RepeatCorrectionApplied=0	SAC:ACF:DF:PD:GT:SGT:SF:SV:SIG:MT:PAC	101,67,0,0:1:1:2:0/0:./.:.:0	115,90,0,0:1:1:2:0/0:./.:.:0:0:.:.	109,69,64,70:1:1:2:0/1:0/0:0.125:0:1:g.151562C>T:0
chr2_ref_v2	152265	.	C	T	.	PASS	IntersectsRepeat=0;RepeatCorrectionApplied=0	SAC:ACF:DF:PD:GT:SGT:SF:SV:SIG:MT:PAC	83,73,0,0:1:1:2:0/0:./.:.:0	119,72,0,0:1:1:2:0/0:./.:.:0:0:.:.	98,70,70,78:1:1:2:0/1:0/0:0.125:0:1:g.152265C>T:0
chr2_ref_v2	152657	.	C	T	.	PASS	IntersectsRepeat=0;RepeatCorrectionApplied=0	SAC:ACF:DF:PD:GT:SGT:SF:SV:SIG:MT:PAC	80,75,0,0:1:1:2:0/0:./.:.:0	34,36,48,75:1:1:2:0/1:1/1:0.25:0:1:g.152657C>T:0	144,149,0,0:1:1:2:0/0:./.:.:0:0:.:.
chr2_ref_v2	153600	.	AT	A	.	PASS	IntersectsRepeat=1;RepeatCorrectionApplied=1	SAC:ACF:DF:PD:GT:SGT:SF:SV:SIG:MT:PAC	38,23,3,3:1:1:2:0/0:./.:.:0	30,17,20,18:1:1:2:0/0:0/1:0.5:0:1:.:	78,76,7,9:1:1:2:0/0:./.:.:0:0:.:.
chr2_ref_v2	154145	.	A	G	.	PASS	IntersectsRepeat=0;RepeatCorrectionApplied=0	SAC:ACF:DF:PD:GT:SGT:SF:SV:SIG:MT:PAC	86,73,0,0:1:1:2:0/0:./.:.:0	39,35,64,50:1:1:2:0/1:1/1:0.25:0:1:g.154145A>G:0	165,178,0,0:1:1:2:0/0:./.:.:0:0:.:.
chr2_ref_v2	154971	.	A	G	.	PASS	IntersectsRepeat=0;RepeatCorrectionApplied=0	SAC:ACF:DF:PD:GT:SGT:SF:SV:SIG:MT:PAC	91,118,0,0:1:1:2:0/0:./.:.:0	92,126,42,59:1:1:2:0/1:0/0:0.25:1:1:g.154971A>G:0	174,208,0,0:1:1:2:0/0:./.:.:0:0:.:.
chr2_ref_v2	155789	.	A	G	.	PASS	IntersectsRepeat=0;RepeatCorrectionApplied=0	SAC:ACF:DF:PD:GT:SGT:SF:SV:SIG:MT:PAC	111,84,0,0:1:1:2:0/0:./.:.:0	74,53,45,21:1:1:2:0/1:0/0:0.25:0:1:g.155789A>G:0	163,148,0,0:1:1:2:0/0:./.:.:0:0:.:.
chr2_ref_v2	156021	.	A	G	.	PASS	IntersectsRepeat=0;RepeatCorrectionApplied=0	SAC:ACF:DF:PD:GT:SGT:SF:SV:SIG:MT:PAC	88,84,0,0:1:1:2:0/0:./.:.:0	57,69,29,40:1:1:2:0/1:0/0:0.25:0:1:g.156021A>G:0	136,161,0,0:1:1:2:0/0:./.:.:0:0:.:.
chr2_ref_v2	156834	.	C	T	.	PASS	IntersectsRepeat=0;RepeatCorrectionApplied=0	SAC:ACF:DF:PD:GT:SGT:SF:SV:SIG:MT:PAC	103,91,0,0:1:1:2:0/0:./.:.:0	120,106,0,0:1:1:2:0/0:./.:.:0:0:.:.	119,92,96,66:1:1:2:0/1:0/0:0.125:0:1:g.156834C>T:0
chr2_ref_v2	156836	.	CT	C	.	PASS	IntersectsRepeat=1;RepeatCorrectionApplied=1	SAC:ACF:DF:PD:GT:SGT:SF:SV:SIG:MT:PAC	97,88,1,0:1:1:2:0/0:./.:.:0	115,99,0,1:1:1:2:0/0:./.:.:0:0:.:.	117,90,97,65:1:1:2:0/1:0/0:0.125:0:1:g.156837delT:0
chr2_ref_v2	158255	.	A	G	.	PASS	IntersectsRepeat=0;RepeatCorrectionApplied=0	SAC:ACF:DF:PD:GT:SGT:SF:SV:SIG:MT:PAC	92,81,0,0:1:1:2:0/0:./.:.:0	102,58,50,21:1:1:2:0/0:0/1:0.5:1:1:.:	207,144,0,0:1:1:2:0/0:./.:.:0:0:.:.
chr2_ref_v2	158570	.	G	A	.	PASS	IntersectsRepeat=0;RepeatCorrectionApplied=0	SAC:ACF:DF:PD:GT:SGT:SF:SV:SIG:MT:PAC	88,100,0,0:1:1:2:0/0:./.:.:0	105,82,0,0:1:1:2:0/0:./.:.:0:0:.:.	99,84,85,71:1:1:2:0/1:0/0:0.125:0:1:g.158570G>A:0
chr2_ref_v2	159855	.	GA	G	.	PASS	IntersectsRepeat=1;RepeatCorrectionApplied=1	SAC:ACF:DF:PD:GT:SGT:SF:SV:SIG:MT:PAC	93,59,0,0:1:1:2:0/0:./.:.:0	75,55,30,33:1:1:2:0/1:0/0:0.25:0:1:g.159856delA:0	168,127,0,0:1:1:2:0/0:./.:.:0:0:.:.
chr2_ref_v2	160817	.	A	G	.	PASS	IntersectsRepeat=0;RepeatCorrectionApplied=0	SAC:ACF:DF:PD:GT:SGT:SF:SV:SIG:MT:PAC	81,79,0,0:1:1:2:0/0:./.:.:0	78,65,41,43:1:1:2:0/1:0/0:0.25:0:1:g.160817A>G:0	182,200,1,0:1:1:2:0/0:./.:.:0:0:.:.
chr2_ref_v2	161475	.	TA	T	.	PASS	IntersectsRepeat=1;RepeatCorrectionApplied=1	SAC:ACF:DF:PD:GT:SGT:SF:SV:SIG:MT:PAC	78,70,1,1:1:1:2:0/0:./.:.:0	23,28,47,37:1:1:2:0/1:1/1:0.25:0:1:g.161476delA:0	91,80,74,66:1:1:2:0/1:0/0:0.125:0:1:g.161476delA:0
chr2_ref_v2	162810	.	AT	A	.	PASS	IntersectsRepeat=1;RepeatCorrectionApplied=1	SAC:ACF:DF:PD:GT:SGT:SF:SV:SIG:MT:PAC	79,66,7,5:1:1:2:0/0:./.:.:0	32,25,59,45:1:1:2:0/1:1/1:0.125:0:1:g.162811delT:0	130,120,13,10:1:1:2:0/0:./.:.:0:0:.:.
chr2_ref_v2	162905	.	TA	T	.	PASS	IntersectsRepeat=1;RepeatCorrectionApplied=1	SAC:ACF:DF:PD:GT:SGT:SF:SV:SIG:MT:PAC	49,60,28,33:1:1:2:0/1:0/0:0.25:0	117,112,0,0:1:1:2:0/0:./.:.:0:1:g.162905_162907>A:1	141,149,0,1:1:1:2:0/0:./.:.:0:1:g.162905_162907>A:1
chr2_ref_v2	164299	.	G	A	.	PASS	IntersectsRepeat=0;RepeatCorrectionApplied=0	SAC:ACF:DF:PD:GT:SGT:SF:SV:SIG:MT:PAC	46,45,0,0:1:1:2:0/0:./.:.:0	50,45,0,0:1:1:2:0/0:./.:.:0:0:.:.	34,44,37,38:1:1:2:0/1:./.:.:0:1:.:.
chr2_ref_v2	165001	.	CTT	C,CT	.	PASS	IntersectsRepeat=1;RepeatCorrectionApplied=1	SAC:ACF:DF:PD:GT:SGT:SF:SV:SIG:MT:PAC	3,2,4,9,44,52:1:1:2:2/2:./.:.:0	3,1,56,52,30,26:1:1:2:1/2:1/1:0.25:0:1:g.165001_165004T>:0	8,10,8,10,87,110:1:1:2:2/2:0/2:0.125:0:0:.:.
chr2_ref_v2	165661	.	G	GA	.	PASS	IntersectsRepeat=1;RepeatCorrectionApplied=1	SAC:ACF:DF:PD:GT:SGT:SF:SV:SIG:MT:PAC	63,74,0,1:1:1:2:0/0:./.:.:0	51,89,22,39:1:1:2:0/1:0/0:0.25:0:1:g.165661_165662insA:0	109,158,3,3:1:1:2:0/0:./.:.:0:0:.:.
chr2_ref_v2	165893	.	CTTTTT	C	.	PASS	IntersectsRepeat=1;RepeatCorrectionApplied=1	SAC:ACF:DF:PD:GT:SGT:SF:SV:SIG:MT:PAC	47,27,0,0:1:1:2:0/0:./.:.:0	51,19,4,7:1:1:2:0/0:0/1:0.25:0:0:.:.	60,32,3,12:1:1:2:0/0:0/1:0.25:0:0:.:.
chr2_ref_v2	165917	.	TCTC	T	.	PASS	IntersectsRepeat=1;RepeatCorrectionApplied=0	SAC:ACF:DF:PD:GT:SGT:SF:SV:SIG:MT:PAC	32,44,1,4:1:1:2:0/0:0/1:0.125:0	37,55,16,3:1:1:2:0/0:0/1:0.25:0:0:.:.	57,81,6,5:1:1:2:0/0:0/1:0.125:0:0:.:.
chr2_ref_v2	165922	.	C	T	.	PASS	IntersectsRepeat=1;RepeatCorrectionApplied=0	SAC:ACF:DF:PD:GT:SGT:SF:SV:SIG:MT:PAC	32,43,1,0:1:1:2:0/0:./.:.:0	37,52,10,1:1:1:2:0/0:0/1:0.25:0:0:.:.	57,78,5,1:1:1:2:0/0:0/1:0.125:0:0:.:.
chr2_ref_v2	167196	.	C	T	.	PASS	IntersectsRepeat=1;RepeatCorrectionApplied=0	SAC:ACF:DF:PD:GT:SGT:SF:SV:SIG:MT:PAC	66,84,0,1:1:1:2:0/0:./.:.:0	62,78,38,38:1:1:2:0/1:0/0:0.25:0:1:g.167196C>T:0	163,181,0,0:1:1:2:0/0:./.:.:0:0:.:.
chr2_ref_v2	167266	.	CA	C	.	PASS	IntersectsRepeat=1;RepeatCorrectionApplied=1	SAC:ACF:DF:PD:GT:SGT:SF:SV:SIG:MT:PAC	57,59,5,3:1:1:2:0/0:./.:.:0	54,51,28,25:1:1:2:0/0:0/1:0.5:0:1:.:	42,71,66,100:1:1:2:0/1:./.:.:0:1:g.167267delA:0
chr2_ref_v2	167969	.	C	CA	.	PASS	IntersectsRepeat=1;RepeatCorrectionApplied=1	SAC:ACF:DF:PD:GT:SGT:SF:SV:SIG:MT:PAC	3,1,21,14:1:1:2:1/1:./.:.:0	5,4,19,27:1:1:2:1/1:./.:.:0:0:.:.	19,2,26,36:1:1:2:1/1:./.:.:0:0:.:.
chr2_ref_v2	169551	.	G	T	.	PASS	IntersectsRepeat=0;RepeatCorrectionApplied=0	SAC:ACF:DF:PD:GT:SGT:SF:SV:SIG:MT:PAC	101,75,0,0:1:1:2:0/0:./.:.:0	52,60,33,16:1:1:2:0/0:0/1:0.5:1:1:.:	142,115,0,0:1:1:2:0/0:./.:.:0:0:.:.
chr2_ref_v2	169749	.	C	T	.	PASS	IntersectsRepeat=0;RepeatCorrectionApplied=0	SAC:ACF:DF:PD:GT:SGT:SF:SV:SIG:MT:PAC	101,98,0,0:1:1:2:0/0:./.:.:0	117,104,0,0:1:1:2:0/0:./.:.:0:0:.:.	85,101,71,71:1:1:2:0/1:0/0:0.125:0:1:g.169749C>T:0
chr2_ref_v2	170008	.	C	T	.	PASS	IntersectsRepeat=0;RepeatCorrectionApplied=0	SAC:ACF:DF:PD:GT:SGT:SF:SV:SIG:MT:PAC	88,82,0,0:1:1:2:0/0:./.:.:0	34,46,74,86:1:1:2:0/1:1/1:0.25:0:1:g.170008C>T:0	146,184,0,0:1:1:2:0/0:./.:.:0:0:.:.
chr2_ref_v2	170409	.	CT	C	.	PASS	IntersectsRepeat=1;RepeatCorrectionApplied=1	SAC:ACF:DF:PD:GT:SGT:SF:SV:SIG:MT:PAC	89,78,0,0:1:1:2:0/0:./.:.:0	113,114,0,0:1:1:2:0/0:./.:.:0:0:.:.	118,61,77,67:1:1:2:0/1:0/0:0.125:0:1:g.170410delT:0
chr2_ref_v2	170912	.	A	G	.	PASS	IntersectsRepeat=0;RepeatCorrectionApplied=0	SAC:ACF:DF:PD:GT:SGT:SF:SV:SIG:MT:PAC	112,115,0,0:1:1:2:0/0:./.:.:0	118,134,0,0:1:1:2:0/0:./.:.:0:0:.:.	85,91,92,75:1:1:2:0/1:./.:.:0:1:g.170912A>G:0
chr2_ref_v2	171230	.	G	A	.	PASS	IntersectsRepeat=0;RepeatCorrectionApplied=0	SAC:ACF:DF:PD:GT:SGT:SF:SV:SIG:MT:PAC	68,103,0,0:1:1:2:0/0:./.:.:0	108,111,0,0:1:1:2:0/0:./.:.:0:0:.:.	79,92,65,64:1:1:2:0/1:0/0:0.125:0:1:g.171230G>A:0
chr2_ref_v2	171951	.	G	T	.	PASS	IntersectsRepeat=0;RepeatCorrectionApplied=0	SAC:ACF:DF:PD:GT:SGT:SF:SV:SIG:MT:PAC	70,75,0,0:1:1:2:0/0:./.:.:0	63,57,35,31:1:1:2:0/1:0/0:0.25:0:1:g.171951G>T:0	168,162,0,0:1:1:2:0/0:./.:.:0:0:.:.
chr2_ref_v2	171980	.	A	G	.	PASS	IntersectsRepeat=1;RepeatCorrectionApplied=0	SAC:ACF:DF:PD:GT:SGT:SF:SV:SIG:MT:PAC	79,80,0,0:1:1:2:0/0:./.:.:0	68,57,38,41:1:1:2:0/1:0/0:0.25:0:1:g.171980A>G:0	160,157,0,0:1:1:2:0/0:./.:.:0:0:.:.
chr2_ref_v2	172092	.	G	A	.	PASS	IntersectsRepeat=0;RepeatCorrectionApplied=0	SAC:ACF:DF:PD:GT:SGT:SF:SV:SIG:MT:PAC	75,63,10,11:1:1:2:0/0:0/1:0.25:1	106,120,1,0:1:1:2:0/0:./.:.:0:0:.:.	139,169,1,1:1:1:2:0/0:./.:.:0:0:.:.
chr2_ref_v2	172261	.	G	A	.	PASS	IntersectsRepeat=0;RepeatCorrectionApplied=0	SAC:ACF:DF:PD:GT:SGT:SF:SV:SIG:MT:PAC	94,102,0,0:1:1:2:0/0:./.:.:0	106,109,0,0:1:1:2:0/0:./.:.:0:0:.:.	76,80,84,72:1:1:2:0/1:./.:.:0:1:g.172261G>A:0
chr2_ref_v2	172286	.	A	G	.	PASS	IntersectsRepeat=0;RepeatCorrectionApplied=0	SAC:ACF:DF:PD:GT:SGT:SF:SV:SIG:MT:PAC	106,88,0,0:1:1:2:0/0:./.:.:0	108,98,0,0:1:1:2:0/0:./.:.:0:0:.:.	77,80,85,72:1:1:2:0/1:./.:.:0:1:g.172286A>G:0
chr2_ref_v2	172362	.	CT	C	.	PASS	IntersectsRepeat=1;RepeatCorrectionApplied=1	SAC:ACF:DF:PD:GT:SGT:SF:SV:SIG:MT:PAC	79,44,3,0:1:1:2:0/0:./.:.:0	69,54,35,39:1:1:2:0/1:0/0:0.25:0:1:g.172363delT:0	75,73,62,60:1:1:2:0/1:0/0:0.125:0:1:g.172363delT:0
chr2_ref_v2	173041	.	T	C	.	PASS	IntersectsRepeat=1;RepeatCorrectionApplied=0	SAC:ACF:DF:PD:GT:SGT:SF:SV:SIG:MT:PAC	91,98,0,0:1:1:2:0/0:./.:.:0	109,134,0,0:1:1:2:0/0:./.:.:0:0:.:.	87,130,83,73:1:1:2:0/1:0/0:0.125:0:1:g.173041T>C:0
chr2_ref_v2	173058	.	CA	C	.	PASS	IntersectsRepeat=1;RepeatCorrectionApplied=1	SAC:ACF:DF:PD:GT:SGT:SF:SV:SIG:MT:PAC	87,86,0,0:1:1:2:0/0:./.:.:0	123,143,0,0:1:1:2:0/0:./.:.:0:0:.:.	88,130,79,79:1:1:2:0/1:0/0:0.125:0:1:g.173059delA:0
chr2_ref_v2	173116	.	G	A	.	PASS	IntersectsRepeat=0;RepeatCorrectionApplied=0	SAC:ACF:DF:PD:GT:SGT:SF:SV:SIG:MT:PAC	84,63,0,0:1:1:2:0/0:./.:.:0	76,75,30,48:1:1:2:0/1:0/0:0.25:0:1:g.173116G>A:0	161,197,0,0:1:1:2:0/0:./.:.:0:0:.:.
chr2_ref_v2	173566	.	A	G	.	PASS	IntersectsRepeat=0;RepeatCorrectionApplied=0	SAC:ACF:DF:PD:GT:SGT:SF:SV:SIG:MT:PAC	101,78,0,0:1:1:2:0/0:./.:.:0	96,75,51,33:1:1:2:0/1:0/0:0.25:0:1:g.173566A>G:0	196,161,0,0:1:1:2:0/0:./.:.:0:0:.:.
chr2_ref_v2	173674	.	A	G	.	PASS	IntersectsRepeat=0;RepeatCorrectionApplied=0	SAC:ACF:DF:PD:GT:SGT:SF:SV:SIG:MT:PAC	71,92,0,0:1:1:2:0/0:./.:.:0	37,50,64,91:1:1:2:0/1:1/1:0.25:0:1:g.173674A>G:0	154,169,0,0:1:1:2:0/0:./.:.:0:0:.:.
chr2_ref_v2	173774	.	C	T	.	PASS	IntersectsRepeat=1;RepeatCorrectionApplied=0	SAC:ACF:DF:PD:GT:SGT:SF:SV:SIG:MT:PAC	69,86,0,0:1:1:2:0/0:./.:.:0	61,80,24,43:1:1:2:0/1:0/0:0.25:0:1:g.173774C>T:0	154,190,0,0:1:1:2:0/0:./.:.:0:0:.:.
chr2_ref_v2	174034	.	T	C	.	PASS	IntersectsRepeat=1;RepeatCorrectionApplied=0	SAC:ACF:DF:PD:GT:SGT:SF:SV:SIG:MT:PAC	53,47,34,48:1:1:2:0/1:0/0:0.125:0	120,119,0,0:1:1:2:0/0:./.:.:0:1:g.174033_174035C>T:1	106,107,74,68:1:1:2:0/1:0/0:0.25:0:0:.:.
chr2_ref_v2	176168	.	A	G	.	PASS	IntersectsRepeat=0;RepeatCorrectionApplied=0	SAC:ACF:DF:PD:GT:SGT:SF:SV:SIG:MT:PAC	88,83,1,0:1:1:2:0/0:./.:.:0	61,67,37,27:1:1:2:0/1:0/0:0.25:0:1:g.176168A>G:0	147,144,0,0:1:1:2:0/0:./.:.:0:0:.:.
chr2_ref_v2	177186	.	C	T	.	PASS	IntersectsRepeat=1;RepeatCorrectionApplied=0	SAC:ACF:DF:PD:GT:SGT:SF:SV:SIG:MT:PAC	82,65,0,0:1:1:2:0/0:./.:.:0	64,56,33,27:1:1:2:0/1:0/0:0.25:0:1:g.177186C>T:0	173,156,0,0:1:1:2:0/0:./.:.:0:0:.:.
chr2_ref_v2	177373	.	CA	C	.	PASS	IntersectsRepeat=0;RepeatCorrectionApplied=0	SAC:ACF:DF:PD:GT:SGT:SF:SV:SIG:MT:PAC	94,98,0,0:1:1:2:0/0:./.:.:0	64,92,33,32:1:1:2:0/0:0/1:0.5:1:1:.:	153,184,0,0:1:1:2:0/0:./.:.:0:0:.:.
chr2_ref_v2	178205	.	G	A	.	PASS	IntersectsRepeat=0;RepeatCorrectionApplied=0	SAC:ACF:DF:PD:GT:SGT:SF:SV:SIG:MT:PAC	78,73,0,0:1:1:2:0/0:./.:.:0	124,102,0,0:1:1:2:0/0:./.:.:0:0:.:.	105,83,83,59:1:1:2:0/1:0/0:0.125:0:1:g.178205G>A:0
chr2_ref_v2	179365	.	TG	T	.	PASS	IntersectsRepeat=1;RepeatCorrectionApplied=1	SAC:ACF:DF:PD:GT:SGT:SF:SV:SIG:MT:PAC	99,67,0,1:1:1:2:0/0:./.:.:0	69,80,36,45:1:1:2:0/1:0/0:0.25:0:1:g.179366delG:0	156,154,0,0:1:1:2:0/0:./.:.:0:0:.:.
chr2_ref_v2	179423	.	G	A	.	PASS	IntersectsRepeat=0;RepeatCorrectionApplied=0	SAC:ACF:DF:PD:GT:SGT:SF:SV:SIG:MT:PAC	87,85,1,0:1:1:2:0/0:./.:.:0	126,119,0,0:1:1:2:0/0:./.:.:0:0:.:.	87,101,72,76:1:1:2:0/1:0/0:0.125:0:1:g.179423G>A:0
chr2_ref_v2	181675	.	C	G	.	PASS	IntersectsRepeat=0;RepeatCorrectionApplied=0	SAC:ACF:DF:PD:GT:SGT:SF:SV:SIG:MT:PAC	68,74,0,0:1:1:2:0/0:./.:.:0	84,57,37,28:1:1:2:0/1:0/0:0.25:0:1:g.181675C>G:0	156,174,0,0:1:1:2:0/0:./.:.:0:0:.:.
chr2_ref_v2	182561	.	C	T	.	PASS	IntersectsRepeat=0;RepeatCorrectionApplied=0	SAC:ACF:DF:PD:GT:SGT:SF:SV:SIG:MT:PAC	75,75,0,0:1:1:2:0/0:./.:.:0	92,92,0,0:1:1:2:0/0:./.:.:0:0:.:.	86,75,71,77:1:1:2:0/1:./.:.:0:1:g.182561C>T:0
chr2_ref_v2	182732	.	C	T	.	PASS	IntersectsRepeat=0;RepeatCorrectionApplied=0	SAC:ACF:DF:PD:GT:SGT:SF:SV:SIG:MT:PAC	98,80,0,0:1:1:2:0/0:./.:.:0	64,58,50,28:1:1:2:0/1:0/0:0.25:0:1:g.182732C>T:0	224,173,0,0:1:1:2:0/0:./.:.:0:0:.:.
chr2_ref_v2	184147	.	A	G	.	PASS	IntersectsRepeat=1;RepeatCorrectionApplied=0	SAC:ACF:DF:PD:GT:SGT:SF:SV:SIG:MT:PAC	92,93,0,0:1:1:2:0/0:./.:.:0	67,70,36,23:1:1:2:0/0:0/1:0.5:1:1:.:	163,166,0,1:1:1:2:0/0:./.:.:0:0:.:.
chr2_ref_v2	184470	.	C	T	.	PASS	IntersectsRepeat=0;RepeatCorrectionApplied=0	SAC:ACF:DF:PD:GT:SGT:SF:SV:SIG:MT:PAC	111,93,0,0:1:1:2:0/0:./.:.:0	118,124,0,1:1:1:2:0/0:./.:.:0:0:.:.	104,98,90,73:1:1:2:0/1:0/0:0.125:0:1:g.184470C>T:0
chr2_ref_v2	184735	.	C	T	.	PASS	IntersectsRepeat=0;RepeatCorrectionApplied=0	SAC:ACF:DF:PD:GT:SGT:SF:SV:SIG:MT:PAC	106,71,0,0:1:1:2:0/0:./.:.:0	114,91,0,0:1:1:2:0/0:./.:.:0:0:.:.	114,92,74,61:1:1:2:0/1:0/0:0.25:0:1:g.184735C>T:0
chr2_ref_v2	185146	.	A	G	.	PASS	IntersectsRepeat=1;RepeatCorrectionApplied=0	SAC:ACF:DF:PD:GT:SGT:SF:SV:SIG:MT:PAC	92,65,0,0:1:1:2:0/0:./.:.:0	51,75,33,33:1:1:2:0/1:0/0:0.25:0:1:g.185146A>G:0	130,143,0,0:1:1:2:0/0:./.:.:0:0:.:.
chr2_ref_v2	185319	.	C	T	.	PASS	IntersectsRepeat=0;RepeatCorrectionApplied=0	SAC:ACF:DF:PD:GT:SGT:SF:SV:SIG:MT:PAC	90,98,0,0:1:1:2:0/0:./.:.:0	32,35,80,55:1:1:2:0/1:1/1:0.25:0:1:g.185319C>T:0	142,125,0,0:1:1:2:0/0:./.:.:0:0:.:.
chr2_ref_v2	185864	.	A	G	.	PASS	IntersectsRepeat=1;RepeatCorrectionApplied=0	SAC:ACF:DF:PD:GT:SGT:SF:SV:SIG:MT:PAC	80,88,0,0:1:1:2:0/0:./.:.:0	55,66,31,37:1:1:2:0/1:0/0:0.25:0:1:g.185864A>G:0	140,157,0,0:1:1:2:0/0:./.:.:0:0:.:.
chr2_ref_v2	186660	.	A	G	.	PASS	IntersectsRepeat=1;RepeatCorrectionApplied=0	SAC:ACF:DF:PD:GT:SGT:SF:SV:SIG:MT:PAC	84,88,0,1:1:1:2:0/0:./.:.:0	27,31,59,103:1:1:2:0/1:1/1:0.5:1:1:g.186660A>G:0	153,170,0,0:1:1:2:0/0:./.:.:0:0:.:.
chr2_ref_v2	187226	.	T	C	.	PASS	IntersectsRepeat=0;RepeatCorrectionApplied=0	SAC:ACF:DF:PD:GT:SGT:SF:SV:SIG:MT:PAC	93,90,0,0:1:1:2:0/0:./.:.:0	97,129,0,0:1:1:2:0/0:./.:.:0:0:.:.	85,115,66,89:1:1:2:0/1:0/0:0.125:0:1:g.187226T>C:0
chr2_ref_v2	188630	.	G	A	.	PASS	IntersectsRepeat=0;RepeatCorrectionApplied=0	SAC:ACF:DF:PD:GT:SGT:SF:SV:SIG:MT:PAC	84,55,0,0:1:1:2:0/0:./.:.:0	119,88,0,0:1:1:2:0/0:./.:.:0:0:.:.	112,76,67,49:1:1:2:0/1:0/0:0.25:0:1:g.188630G>A:0
chr2_ref_v2	190153	.	G	A	.	PASS	IntersectsRepeat=0;RepeatCorrectionApplied=0	SAC:ACF:DF:PD:GT:SGT:SF:SV:SIG:MT:PAC	84,78,0,0:1:1:2:0/0:./.:.:0	102,110,0,0:1:1:2:0/0:./.:.:0:0:.:.	81,94,80,77:1:1:2:0/1:./.:.:0:1:g.190153G>A:0
chr2_ref_v2	190411	.	C	T	.	PASS	IntersectsRepeat=1;RepeatCorrectionApplied=0	SAC:ACF:DF:PD:GT:SGT:SF:SV:SIG:MT:PAC	52,62,26,44:1:1:2:0/1:0/0:0.25:0	82,124,0,0:1:1:2:0/0:./.:.:0:1:g.190410_190412T>C:1	147,170,0,0:1:1:2:0/0:./.:.:0:1:g.190410_190412T>C:1
chr2_ref_v2	190680	.	C	T	.	PASS	IntersectsRepeat=0;RepeatCorrectionApplied=0	SAC:ACF:DF:PD:GT:SGT:SF:SV:SIG:MT:PAC	95,109,1,1:1:1:2:0/0:./.:.:0	68,93,30,51:1:1:2:0/1:0/0:0.25:0:1:g.190680C>T:0	196,217,0,0:1:1:2:0/0:./.:.:0:0:.:.
chr2_ref_v2	191330	.	T	C	.	PASS	IntersectsRepeat=0;RepeatCorrectionApplied=0	SAC:ACF:DF:PD:GT:SGT:SF:SV:SIG:MT:PAC	73,81,3,0:1:1:2:0/0:./.:.:0	83,116,0,0:1:1:2:0/0:./.:.:0:0:.:.	69,91,75,59:1:1:2:0/1:0/0:0.125:0:1:g.191330T>C:0
chr2_ref_v2	191558	.	A	G	.	PASS	IntersectsRepeat=1;RepeatCorrectionApplied=0	SAC:ACF:DF:PD:GT:SGT:SF:SV:SIG:MT:PAC	91,84,0,0:1:1:2:0/0:./.:.:0	71,71,35,35:1:1:2:0/1:0/0:0.25:0:1:g.191558A>G:0	166,174,0,0:1:1:2:0/0:./.:.:0:0:.:.
chr2_ref_v2	191838	.	C	T	.	PASS	IntersectsRepeat=0;RepeatCorrectionApplied=0	SAC:ACF:DF:PD:GT:SGT:SF:SV:SIG:MT:PAC	83,71,0,0:1:1:2:0/0:./.:.:0	73,75,31,41:1:1:2:0/1:0/0:0.25:0:1:g.191838C>T:0	178,168,0,0:1:1:2:0/0:./.:.:0:0:.:.
chr2_ref_v2	192223	.	CT	C	.	PASS	IntersectsRepeat=1;RepeatCorrectionApplied=1	SAC:ACF:DF:PD:GT:SGT:SF:SV:SIG:MT:PAC	57,63,11,7:1:1:2:0/0:./.:.:0	33,26,59,54:1:1:2:0/1:1/1:0.125:0:1:g.192224delT:0	46,60,63,65:1:1:2:0/0:0/1:0.5:0:1:.:
chr2_ref_v2	192577	.	C	T	.	PASS	IntersectsRepeat=0;RepeatCorrectionApplied=0	SAC:ACF:DF:PD:GT:SGT:SF:SV:SIG:MT:PAC	74,107,1,0:1:1:2:0/0:./.:.:0	87,54,30,28:1:1:2:0/0:0/1:0.5:1:1:.:	165,136,1,0:1:1:2:0/0:./.:.:0:0:.:.
chr2_ref_v2	193706	.	GA	G	.	PASS	IntersectsRepeat=1;RepeatCorrectionApplied=1	SAC:ACF:DF:PD:GT:SGT:SF:SV:SIG:MT:PAC	41,54,3,1:1:1:2:0/0:./.:.:0	26,28,31,37:1:1:2:0/1:./.:.:0:1:g.193707delA:0	114,138,0,1:1:1:2:0/0:./.:.:0:0:.:.
chr2_ref_v2	194213	.	A	G	.	PASS	IntersectsRepeat=0;RepeatCorrectionApplied=0	SAC:ACF:DF:PD:GT:SGT:SF:SV:SIG:MT:PAC	82,69,0,0:1:1:2:0/0:./.:.:0	81,62,29,35:1:1:2:0/1:0/0:0.25:0:1:g.194213A>G:0	191,140,0,0:1:1:2:0/0:./.:.:0:0:.:.
chr2_ref_v2	194437	.	G	T	.	PASS	IntersectsRepeat=0;RepeatCorrectionApplied=0	SAC:ACF:DF:PD:GT:SGT:SF:SV:SIG:MT:PAC	87,85,0,0:1:1:2:0/0:./.:.:0	95,116,1,0:1:1:2:0/0:./.:.:0:0:.:.	106,96,62,80:1:1:2:0/1:0/0:0.125:0:1:g.194437G>T:0
chr2_ref_v2	194933	.	T	C	.	PASS	IntersectsRepeat=0;RepeatCorrectionApplied=0	SAC:ACF:DF:PD:GT:SGT:SF:SV:SIG:MT:PAC	75,79,0,0:1:1:2:0/0:./.:.:0	129,107,0,0:1:1:2:0/0:./.:.:0:0:.:.	102,92,73,72:1:1:2:0/1:0/0:0.125:0:1:g.194933T>C:0
chr2_ref_v2	195925	.	TA	T	.	PASS	IntersectsRepeat=1;RepeatCorrectionApplied=1	SAC:ACF:DF:PD:GT:SGT:SF:SV:SIG:MT:PAC	84,73,1,1:1:1:2:0/0:./.:.:0	63,47,31,22:1:1:2:0/1:0/0:0.25:0:1:g.195926delA:0	141,132,1,0:1:1:2:0/0:./.:.:0:0:.:.
chr2_ref_v2	197851	.	C	T	.	ExcRegion	IntersectsRepeat=0;RepeatCorrectionApplied=0	SAC:ACF:DF:PD:GT:SGT:SF:SV:SIG:MT:PAC	23,77,0,2:1:1:2:./.:./.:.:0	12,43,2,23:1:1:2:./.:./.:.:0:0:.:.	88,154,0,0:1:1:2:./.:./.:.:0:0:.:.
chr2_ref_v2	198152	.	C	T	.	PASS	IntersectsRepeat=0;RepeatCorrectionApplied=0	SAC:ACF:DF:PD:GT:SGT:SF:SV:SIG:MT:PAC	153,114,2,0:1:1:2:0/0:./.:.:0	108,74,47,46:1:1:2:0/1:0/0:0.25:0:1:g.198152C>T:0	243,196,1,0:1:1:2:0/0:./.:.:0:0:.:.
chr2_ref_v2	198420	.	TA	T	.	PASS	IntersectsRepeat=1;RepeatCorrectionApplied=1	SAC:ACF:DF:PD:GT:SGT:SF:SV:SIG:MT:PAC	100,148,0,1:1:1:2:0/0:./.:.:0	35,47,56,89:1:1:2:0/1:1/1:0.25:0:1:g.198421delA:0	135,168,2,1:1:1:2:0/0:./.:.:0:0:.:.
chr2_ref_v2	199092	.	G	A	.	PASS	IntersectsRepeat=0;RepeatCorrectionApplied=0	SAC:ACF:DF:PD:GT:SGT:SF:SV:SIG:MT:PAC	71,71,0,0:1:1:2:0/0:./.:.:0	83,57,37,35:1:1:2:0/1:0/0:0.25:0:1:g.199092G>A:0	153,127,0,0:1:1:2:0/0:./.:.:0:0:.:.
chr2_ref_v2	200054	.	T	C	.	PASS	IntersectsRepeat=1;RepeatCorrectionApplied=0	SAC:ACF:DF:PD:GT:SGT:SF:SV:SIG:MT:PAC	78,83,9,9:1:1:2:0/0:0/1:0.25:1	98,125,0,0:1:1:2:0/0:./.:.:0:0:.:.	166,152,0,0:1:1:2:0/0:./.:.:0:0:.:.
chr2_ref_v2	201535	.	C	T	.	PASS	IntersectsRepeat=0;RepeatCorrectionApplied=0	SAC:ACF:DF:PD:GT:SGT:SF:SV:SIG:MT:PAC	90,90,0,0:1:1:2:0/0:./.:.:0	116,125,0,0:1:1:2:0/0:./.:.:0:0:.:.	111,101,74,77:1:1:2:0/1:0/0:0.125:0:1:g.201535C>T:0
chr2_ref_v2	201697	.	G	A	.	PASS	IntersectsRepeat=0;RepeatCorrectionApplied=0	SAC:ACF:DF:PD:GT:SGT:SF:SV:SIG:MT:PAC	72,92,0,0:1:1:2:0/0:./.:.:0	65,80,40,29:1:1:2:0/1:0/0:0.25:0:1:g.201697G>A:0	151,186,1,0:1:1:2:0/0:./.:.:0:0:.:.
chr2_ref_v2	201756	.	G	A	.	PASS	IntersectsRepeat=0;RepeatCorrectionApplied=0	SAC:ACF:DF:PD:GT:SGT:SF:SV:SIG:MT:PAC	85,91,0,0:1:1:2:0/0:./.:.:0	73,73,51,33:1:1:2:0/1:0/0:0.25:0:1:g.201756G>A:0	160,177,0,0:1:1:2:0/0:./.:.:0:0:.:.
chr2_ref_v2	202272	.	A	G	.	PASS	IntersectsRepeat=0;RepeatCorrectionApplied=0	SAC:ACF:DF:PD:GT:SGT:SF:SV:SIG:MT:PAC	30,34,19,20:1:1:2:0/1:0/0:0.25:0	73,63,0,0:1:1:2:0/0:./.:.:0:1:g.202271_202273G>A:1	138,109,0,0:1:1:2:0/0:./.:.:0:1:g.202271_202273G>A:1
chr2_ref_v2	204102	.	T	C	.	PASS	IntersectsRepeat=0;RepeatCorrectionApplied=0	SAC:ACF:DF:PD:GT:SGT:SF:SV:SIG:MT:PAC	83,84,0,0:1:1:2:0/0:./.:.:0	88,100,33,39:1:1:2:0/0:0/1:0.5:1:1:.:	184,191,0,0:1:1:2:0/0:./.:.:0:0:.:.
chr2_ref_v2	204948	.	A	G	.	PASS	IntersectsRepeat=0;RepeatCorrectionApplied=0	SAC:ACF:DF:PD:GT:SGT:SF:SV:SIG:MT:PAC	76,69,0,0:1:1:2:0/0:./.:.:0	95,91,0,0:1:1:2:0/0:./.:.:0:0:.:.	74,74,79,52:1:1:2:0/1:./.:.:0:1:g.204948A>G:0
chr2_ref_v2	206080	.	G	A	.	PASS	IntersectsRepeat=0;RepeatCorrectionApplied=0	SAC:ACF:DF:PD:GT:SGT:SF:SV:SIG:MT:PAC	109,88,0,0:1:1:2:0/0:./.:.:0	83,55,34,24:1:1:2:0/0:0/1:0.5:1:1:.:	184,123,0,0:1:1:2:0/0:./.:.:0:0:.:.
chr2_ref_v2	207012	.	GTT	G,GT,GTTT	.	PASS	IntersectsRepeat=1;RepeatCorrectionApplied=1	SAC:ACF:DF:PD:GT:SGT:SF:SV:SIG:MT:PAC	20,9,5,8,24,25,2,1:1:1:2:0/2:2/2:0.125:0	23,11,6,4,39,38,5,1:1:1:2:0/2:0/0:0.5:0:0:.:.	14,15,56,83,3,4,30,50:1:1:2:1/3:1/1:0.125:0:1:g.207012_207013insT|g.207013_207014delTT,g.207012_207014>TT|g.207012_207015T>:0|0,0|0
chr2_ref_v2	207037	.	A	G	.	PASS	IntersectsRepeat=0;RepeatCorrectionApplied=0	SAC:ACF:DF:PD:GT:SGT:SF:SV:SIG:MT:PAC	48,116,0,1:1:1:2:0/0:./.:.:0	56,94,14,50:1:1:2:0/0:0/1:0.5:1:1:.:	98,230,0,0:1:1:2:0/0:./.:.:0:0:.:.
chr2_ref_v2	207987	.	C	T	.	PASS	IntersectsRepeat=1;RepeatCorrectionApplied=0	SAC:ACF:DF:PD:GT:SGT:SF:SV:SIG:MT:PAC	93,97,0,0:1:1:2:0/0:./.:.:0	66,60,43,29:1:1:2:0/1:0/0:0.25:0:1:g.207987C>T:0	169,177,0,0:1:1:2:0/0:./.:.:0:0:.:.
chr2_ref_v2	209721	.	C	T	.	PASS	IntersectsRepeat=0;RepeatCorrectionApplied=0	SAC:ACF:DF:PD:GT:SGT:SF:SV:SIG:MT:PAC	74,76,0,0:1:1:2:0/0:./.:.:0	91,83,0,0:1:1:2:0/0:./.:.:0:0:.:.	89,90,71,50:1:1:2:0/1:0/0:0.25:0:1:g.209721C>T:0
chr2_ref_v2	209799	.	C	T	.	PASS	IntersectsRepeat=0;RepeatCorrectionApplied=0	SAC:ACF:DF:PD:GT:SGT:SF:SV:SIG:MT:PAC	85,72,0,0:1:1:2:0/0:./.:.:0	94,96,0,0:1:1:2:0/0:./.:.:0:0:.:.	156,109,31,35:1:1:2:0/0:0/1:0.5:1:1:.:
chr2_ref_v2	210640	.	C	T	.	PASS	IntersectsRepeat=0;RepeatCorrectionApplied=0	SAC:ACF:DF:PD:GT:SGT:SF:SV:SIG:MT:PAC	91,83,0,0:1:1:2:0/0:./.:.:0	87,66,46,40:1:1:2:0/1:0/0:0.25:0:1:g.210640C>T:0	163,169,0,0:1:1:2:0/0:./.:.:0:0:.:.
chr2_ref_v2	211367	.	C	T	.	PASS	IntersectsRepeat=0;RepeatCorrectionApplied=0	SAC:ACF:DF:PD:GT:SGT:SF:SV:SIG:MT:PAC	109,94,0,0:1:1:2:0/0:./.:.:0	72,58,35,32:1:1:2:0/1:0/0:0.25:0:1:g.211367C>T:0	206,171,1,0:1:1:2:0/0:./.:.:0:0:.:.
chr2_ref_v2	212265	.	C	T	.	PASS	IntersectsRepeat=0;RepeatCorrectionApplied=0	SAC:ACF:DF:PD:GT:SGT:SF:SV:SIG:MT:PAC	125,83,0,0:1:1:2:0/0:./.:.:0	48,31,58,49:1:1:2:0/1:1/1:0.125:0:1:g.212265C>T:0	162,117,0,0:1:1:2:0/0:./.:.:0:0:.:.
chr2_ref_v2	212510	.	TA	T,TAA	.	PASS	IntersectsRepeat=1;RepeatCorrectionApplied=1	SAC:ACF:DF:PD:GT:SGT:SF:SV:SIG:MT:PAC	71,73,5,3,0,0:1:1:2:0/0:./.:.:0	42,43,29,24,0,1:1:1:2:0/0:0/1:0.5:0:1:.:	66,73,2,5,60,59:1:1:2:2/2:0/2:0.25:1:1:g.212510_212511insA,g.212510_212511insA:0,1
chr2_ref_v2	213451	.	C	T	.	PASS	IntersectsRepeat=1;RepeatCorrectionApplied=0	SAC:ACF:DF:PD:GT:SGT:SF:SV:SIG:MT:PAC	69,59,0,0:1:1:2:0/0:./.:.:0	47,68,26,31:1:1:2:0/1:0/0:0.25:0:1:g.213451C>T:0	139,156,0,0:1:1:2:0/0:./.:.:0:0:.:.
chr2_ref_v2	213501	.	C	T	.	PASS	IntersectsRepeat=0;RepeatCorrectionApplied=0	SAC:ACF:DF:PD:GT:SGT:SF:SV:SIG:MT:PAC	46,50,0,0:1:1:2:0/0:./.:.:0	44,66,21,29:1:1:2:0/1:0/0:0.25:0:1:g.213501C>T:0	127,148,0,0:1:1:2:0/0:./.:.:0:0:.:.
chr2_ref_v2	214045	.	A	G	.	PASS	IntersectsRepeat=0;RepeatCorrectionApplied=0	SAC:ACF:DF:PD:GT:SGT:SF:SV:SIG:MT:PAC	90,58,0,0:1:1:2:0/0:./.:.:0	78,63,42,24:1:1:2:0/1:0/0:0.25:0:1:g.214045A>G:0	171,137,0,0:1:1:2:0/0:./.:.:0:0:.:.
chr2_ref_v2	214250	.	T	C	.	PASS	IntersectsRepeat=1;RepeatCorrectionApplied=0	SAC:ACF:DF:PD:GT:SGT:SF:SV:SIG:MT:PAC	88,83,0,0:1:1:2:0/0:./.:.:0	36,28,60,65:1:1:2:0/1:1/1:0.25:0:1:g.214250T>C:0	145,172,0,0:1:1:2:0/0:./.:.:0:0:.:.
chr2_ref_v2	214906	.	GT	G	.	PASS	IntersectsRepeat=1;RepeatCorrectionApplied=1	SAC:ACF:DF:PD:GT:SGT:SF:SV:SIG:MT:PAC	96,75,0,0:1:1:2:0/0:./.:.:0	37,32,63,65:1:1:2:0/1:1/1:0.25:0:1:g.214907delT:0	175,157,0,1:1:1:2:0/0:./.:.:0:0:.:.
chr2_ref_v2	215734	.	A	G	.	PASS	IntersectsRepeat=1;RepeatCorrectionApplied=0	SAC:ACF:DF:PD:GT:SGT:SF:SV:SIG:MT:PAC	34,86,0,0:1:1:2:0/0:./.:.:0	22,36,37,63:1:1:2:0/1:1/1:0.25:0:1:g.215734A>G:0	92,179,0,0:1:1:2:0/0:./.:.:0:0:.:.
chr2_ref_v2	217746	.	A	G	.	PASS	IntersectsRepeat=1;RepeatCorrectionApplied=0	SAC:ACF:DF:PD:GT:SGT:SF:SV:SIG:MT:PAC	94,88,0,0:1:1:2:0/0:./.:.:0	58,55,16,28:1:1:2:0/0:0/1:0.5:1:1:.:	127,166,0,0:1:1:2:0/0:./.:.:0:0:.:.
chr2_ref_v2	218000	.	C	T	.	PASS	IntersectsRepeat=1;RepeatCorrectionApplied=0	SAC:ACF:DF:PD:GT:SGT:SF:SV:SIG:MT:PAC	70,104,0,0:1:1:2:0/0:./.:.:0	37,31,65,69:1:1:2:0/1:1/1:0.25:0:1:g.218000C>T:0	169,148,0,0:1:1:2:0/0:./.:.:0:0:.:.
chr2_ref_v2	219455	.	G	A	.	PASS	IntersectsRepeat=0;RepeatCorrectionApplied=0	SAC:ACF:DF:PD:GT:SGT:SF:SV:SIG:MT:PAC	123,145,0,0:1:1:2:0/0:./.:.:0	79,95,38,40:1:1:2:0/1:0/0:0.25:1:1:g.219455G>A:0	204,192,0,0:1:1:2:0/0:./.:.:0:0:.:.
chr2_ref_v2	219491	.	C	T	.	PASS	IntersectsRepeat=0;RepeatCorrectionApplied=0	SAC:ACF:DF:PD:GT:SGT:SF:SV:SIG:MT:PAC	107,138,0,0:1:1:2:0/0:./.:.:0	133,132,1,0:1:1:2:0/0:./.:.:0:0:.:.	110,108,112,88:1:1:2:0/1:./.:.:0:1:g.219491C>T:0
chr2_ref_v2	219575	.	G	T	.	PASS	IntersectsRepeat=0;RepeatCorrectionApplied=0	SAC:ACF:DF:PD:GT:SGT:SF:SV:SIG:MT:PAC	87,94,0,1:1:1:2:0/0:./.:.:0	66,70,39,35:1:1:2:0/1:0/0:0.25:0:1:g.219575G>T:0	157,177,0,0:1:1:2:0/0:./.:.:0:0:.:.
chr2_ref_v2	220338	.	A	G	.	PASS	IntersectsRepeat=1;RepeatCorrectionApplied=0	SAC:ACF:DF:PD:GT:SGT:SF:SV:SIG:MT:PAC	70,78,0,0:1:1:2:0/0:./.:.:0	68,84,33,26:1:1:2:0/0:0/1:0.5:1:1:.:	150,163,0,0:1:1:2:0/0:./.:.:0:0:.:.
chr2_ref_v2	220808	.	CT	C,CTT	.	PASS	IntersectsRepeat=1;RepeatCorrectionApplied=1	SAC:ACF:DF:PD:GT:SGT:SF:SV:SIG:MT:PAC	87,66,2,0,2,1:1:1:2:0/0:./.:.:0	20,36,60,51,1,0:1:1:2:0/1:1/1:0.25:0:1:g.220809delT:0	62,69,1,0,57,45:1:1:2:2/2:0/2:0.25:1:1:g.220808_220809insT,g.220808_220809insT:0,1
chr2_ref_v2	221279	.	AGT	A	.	ExcRegion	IntersectsRepeat=1;RepeatCorrectionApplied=1	SAC:ACF:DF:PD:GT:SGT:SF:SV:SIG:MT:PAC	0,0,0,3:0:1:2:./.:./.:.:0	0,0,0,0:0:1:2:./.:./.:.:0:0:.:.	0,0,0,0:0:1:2:./.:./.:.:0:0:.:.
chr2_ref_v2	227230	.	C	T	.	PASS	IntersectsRepeat=0;RepeatCorrectionApplied=0	SAC:ACF:DF:PD:GT:SGT:SF:SV:SIG:MT:PAC	94,91,0,0:1:1:2:0/0:./.:.:0	92,112,0,0:1:1:2:0/0:./.:.:0:0:.:.	87,76,72,78:1:1:2:0/1:./.:.:0:1:g.227230C>T:0
chr2_ref_v2	227452	.	A	G	.	PASS	IntersectsRepeat=0;RepeatCorrectionApplied=0	SAC:ACF:DF:PD:GT:SGT:SF:SV:SIG:MT:PAC	71,102,0,0:1:1:2:0/0:./.:.:0	63,66,28,35:1:1:2:0/1:0/0:0.25:0:1:g.227452A>G:0	176,179,0,0:1:1:2:0/0:./.:.:0:0:.:.
chr2_ref_v2	227503	.	A	G	.	PASS	IntersectsRepeat=0;RepeatCorrectionApplied=0	SAC:ACF:DF:PD:GT:SGT:SF:SV:SIG:MT:PAC	94,101,0,0:1:1:2:0/0:./.:.:0	81,60,28,44:1:1:2:0/1:0/0:0.25:0:1:g.227503A>G:0	180,198,0,0:1:1:2:0/0:./.:.:0:0:.:.
chr2_ref_v2	228402	.	T	G	.	PASS	IntersectsRepeat=0;RepeatCorrectionApplied=0	SAC:ACF:DF:PD:GT:SGT:SF:SV:SIG:MT:PAC	90,79,0,0:1:1:2:0/0:./.:.:0	129,117,1,0:1:1:2:0/0:./.:.:0:0:.:.	114,99,71,77:1:1:2:0/1:0/0:0.125:0:1:g.228402T>G:0
chr2_ref_v2	231564	.	G	A	.	PASS	IntersectsRepeat=0;RepeatCorrectionApplied=0	SAC:ACF:DF:PD:GT:SGT:SF:SV:SIG:MT:PAC	105,97,0,0:1:1:2:0/0:./.:.:0	83,84,40,47:1:1:2:0/1:0/0:0.25:0:1:g.231564G>A:0	175,163,0,0:1:1:2:0/0:./.:.:0:0:.:.
chr2_ref_v2	232541	.	T	C	.	PASS	IntersectsRepeat=1;RepeatCorrectionApplied=0	SAC:ACF:DF:PD:GT:SGT:SF:SV:SIG:MT:PAC	131,83,0,0:1:1:2:0/0:./.:.:0	94,89,40,35:1:1:2:0/0:0/1:0.5:1:1:.:	193,192,0,0:1:1:2:0/0:./.:.:0:0:.:.
chr2_ref_v2	233581	.	G	T	.	PASS	IntersectsRepeat=0;RepeatCorrectionApplied=0	SAC:ACF:DF:PD:GT:SGT:SF:SV:SIG:MT:PAC	97,73,0,0:1:1:2:0/0:./.:.:0	80,80,44,39:1:1:2:0/1:0/0:0.25:0:1:g.233581G>T:0	171,214,0,0:1:1:2:0/0:./.:.:0:0:.:.
chr2_ref_v2	233608	.	C	A	.	PASS	IntersectsRepeat=0;RepeatCorrectionApplied=0	SAC:ACF:DF:PD:GT:SGT:SF:SV:SIG:MT:PAC	100,68,1,0:1:1:2:0/0:./.:.:0	118,123,0,1:1:1:2:0/0:./.:.:0:0:.:.	89,111,71,91:1:1:2:0/1:0/0:0.125:0:1:g.233608C>A:0
chr2_ref_v2	237034	.	C	CA	.	PASS	IntersectsRepeat=1;RepeatCorrectionApplied=1	SAC:ACF:DF:PD:GT:SGT:SF:SV:SIG:MT:PAC	80,61,1,0:1:1:2:0/0:./.:.:0	72,65,32,27:1:1:2:0/0:0/1:0.5:1:1:.:	145,115,0,0:1:1:2:0/0:./.:.:0:0:.:.
chr2_ref_v2	237623	.	A	G	.	PASS	IntersectsRepeat=1;RepeatCorrectionApplied=0	SAC:ACF:DF:PD:GT:SGT:SF:SV:SIG:MT:PAC	86,97,0,0:1:1:2:0/0:./.:.:0	69,80,27,33:1:1:2:0/0:0/1:0.5:1:1:.:	140,172,1,0:1:1:2:0/0:./.:.:0:0:.:.
chr2_ref_v2	237946	.	C	T	.	PASS	IntersectsRepeat=0;RepeatCorrectionApplied=0	SAC:ACF:DF:PD:GT:SGT:SF:SV:SIG:MT:PAC	99,85,0,0:1:1:2:0/0:./.:.:0	47,31,69,56:1:1:2:0/1:1/1:0.25:0:1:g.237946C>T:0	169,140,0,0:1:1:2:0/0:./.:.:0:0:.:.
chr2_ref_v2	238765	.	C	T	.	PASS	IntersectsRepeat=0;RepeatCorrectionApplied=0	SAC:ACF:DF:PD:GT:SGT:SF:SV:SIG:MT:PAC	91,97,0,0:1:1:2:0/0:./.:.:0	98,121,0,0:1:1:2:0/0:./.:.:0:0:.:.	82,104,85,68:1:1:2:0/1:0/0:0.125:0:1:g.238765C>T:0
chr2_ref_v2	239659	.	C	T	.	PASS	IntersectsRepeat=0;RepeatCorrectionApplied=0	SAC:ACF:DF:PD:GT:SGT:SF:SV:SIG:MT:PAC	107,90,0,0:1:1:2:0/0:./.:.:0	90,83,0,0:1:1:2:0/0:./.:.:0:0:.:.	79,82,76,67:1:1:2:0/1:./.:.:0:1:g.239659C>T:0
chr2_ref_v2	239947	.	G	A	.	PASS	IntersectsRepeat=0;RepeatCorrectionApplied=0	SAC:ACF:DF:PD:GT:SGT:SF:SV:SIG:MT:PAC	106,103,0,0:1:1:2:0/0:./.:.:0	78,63,39,40:1:1:2:0/1:0/0:0.25:0:1:g.239947G>A:0	151,159,0,0:1:1:2:0/0:./.:.:0:0:.:.
chr2_ref_v2	240354	.	G	A	.	PASS	IntersectsRepeat=0;RepeatCorrectionApplied=0	SAC:ACF:DF:PD:GT:SGT:SF:SV:SIG:MT:PAC	76,98,0,0:1:1:2:0/0:./.:.:0	101,97,0,0:1:1:2:0/0:./.:.:0:0:.:.	86,104,72,75:1:1:2:0/1:0/0:0.125:0:1:g.240354G>A:0
chr2_ref_v2	242620	.	AT	A	.	PASS	IntersectsRepeat=1;RepeatCorrectionApplied=1	SAC:ACF:DF:PD:GT:SGT:SF:SV:SIG:MT:PAC	53,73,5,7:1:1:2:0/0:./.:.:0	53,107,5,6:1:1:2:0/0:./.:.:0:0:.:.	65,79,41,65:1:1:2:0/0:./.:.:0:1:.:
chr2_ref_v2	242621	.	T	A	.	PASS	IntersectsRepeat=1;RepeatCorrectionApplied=0	SAC:ACF:DF:PD:GT:SGT:SF:SV:SIG:MT:PAC	71,91,0,1:1:1:2:0/0:./.:.:0	34,59,27,63:1:1:2:0/1:./.:.:0:1:g.242621T>A:0	76,84,53,71:1:1:2:0/1:0/0:0.125:0:1:g.242621T>A:0
chr2_ref_v2	242807	.	C	T	.	PASS	IntersectsRepeat=1;RepeatCorrectionApplied=0	SAC:ACF:DF:PD:GT:SGT:SF:SV:SIG:MT:PAC	94,68,0,0:1:1:2:0/0:./.:.:0	92,84,0,0:1:1:2:0/0:./.:.:0:0:.:.	78,66,77,66:1:1:2:0/1:./.:.:0:1:g.242807C>T:0
chr2_ref_v2	243123	.	G	A	.	PASS	IntersectsRepeat=0;RepeatCorrectionApplied=0	SAC:ACF:DF:PD:GT:SGT:SF:SV:SIG:MT:PAC	87,73,0,0:1:1:2:0/0:./.:.:0	134,102,0,0:1:1:2:0/0:./.:.:0:0:.:.	112,80,99,64:1:1:2:0/1:0/0:0.125:0:1:g.243123G>A:0
chr2_ref_v2	243137	.	T	C	.	PASS	IntersectsRepeat=0;RepeatCorrectionApplied=0	SAC:ACF:DF:PD:GT:SGT:SF:SV:SIG:MT:PAC	94,71,0,0:1:1:2:0/0:./.:.:0	94,76,41,34:1:1:2:0/0:0/1:0.5:1:1:.:	203,144,0,0:1:1:2:0/0:./.:.:0:0:.:.
chr2_ref_v2	243297	.	G	T	.	PASS	IntersectsRepeat=1;RepeatCorrectionApplied=0	SAC:ACF:DF:PD:GT:SGT:SF:SV:SIG:MT:PAC	88,92,2,0:1:1:2:0/0:./.:.:0	118,144,1,0:1:1:2:0/0:./.:.:0:0:.:.	112,118,80,89:1:1:2:0/1:0/0:0.125:0:1:g.243297G>T:0
chr2_ref_v2	243656	.	G	A	.	PASS	IntersectsRepeat=1;RepeatCorrectionApplied=0	SAC:ACF:DF:PD:GT:SGT:SF:SV:SIG:MT:PAC	77,76,0,0:1:1:2:0/0:./.:.:0	69,64,26,27:1:1:2:0/0:0/1:0.5:1:1:.:	128,171,0,0:1:1:2:0/0:./.:.:0:0:.:.
chr2_ref_v2	243673	.	C	T	.	PASS	IntersectsRepeat=0;RepeatCorrectionApplied=0	SAC:ACF:DF:PD:GT:SGT:SF:SV:SIG:MT:PAC	68,76,0,0:1:1:2:0/0:./.:.:0	59,55,39,26:1:1:2:0/1:0/0:0.25:0:1:g.243673C>T:0	130,154,0,0:1:1:2:0/0:./.:.:0:0:.:.
chr2_ref_v2	245120	.	CA	C,CAA	.	PASS	IntersectsRepeat=1;RepeatCorrectionApplied=1	SAC:ACF:DF:PD:GT:SGT:SF:SV:SIG:MT:PAC	28,51,19,30,1,1:1:1:2:0/1:0/0:0.25:0	41,62,0,1,16,25:1:1:2:0/2:0/0:0.25:0:1:g.245120_245122>AA:0	103,147,3,7,1,3:1:1:2:0/0:./.:.:0:1:g.245120_245122>A:1
chr2_ref_v2	245744	.	G	GA	.	PASS	IntersectsRepeat=1;RepeatCorrectionApplied=1	SAC:ACF:DF:PD:GT:SGT:SF:SV:SIG:MT:PAC	50,86,1,2:1:1:2:0/0:./.:.:0	57,55,23,23:1:1:2:0/0:0/1:0.5:1:1:.:	100,126,0,1:1:1:2:0/0:./.:.:0:0:.:.
chr2_ref_v2	245862	.	G	A	.	PASS	IntersectsRepeat=1;RepeatCorrectionApplied=0	SAC:ACF:DF:PD:GT:SGT:SF:SV:SIG:MT:PAC	85,76,0,0:1:1:2:0/0:./.:.:0	93,105,0,0:1:1:2:0/0:./.:.:0:0:.:.	88,84,82,63:1:1:2:0/1:0/0:0.125:0:1:g.245862G>A:0
chr2_ref_v2	246165	.	T	C	.	PASS	IntersectsRepeat=0;RepeatCorrectionApplied=0	SAC:ACF:DF:PD:GT:SGT:SF:SV:SIG:MT:PAC	48,63,0,0:1:1:2:0/0:./.:.:0	42,57,21,26:1:1:2:0/1:0/0:0.25:0:1:g.246165T>C:0	130,128,0,0:1:1:2:0/0:./.:.:0:0:.:.
chr2_ref_v2	246210	.	A	G	.	PASS	IntersectsRepeat=0;RepeatCorrectionApplied=0	SAC:ACF:DF:PD:GT:SGT:SF:SV:SIG:MT:PAC	53,56,0,0:1:1:2:0/0:./.:.:0	20,40,43,47:1:1:2:0/1:1/1:0.25:0:1:g.246210A>G:0	119,131,0,0:1:1:2:0/0:./.:.:0:0:.:.
chr2_ref_v2	247404	.	T	C	.	PASS	IntersectsRepeat=0;RepeatCorrectionApplied=0	SAC:ACF:DF:PD:GT:SGT:SF:SV:SIG:MT:PAC	63,67,0,0:1:1:2:0/0:./.:.:0	83,90,0,0:1:1:2:0/0:./.:.:0:0:.:.	98,93,62,74:1:1:2:0/1:0/0:0.125:0:1:g.247404T>C:0
chr2_ref_v2	248287	.	G	A	.	PASS	IntersectsRepeat=0;RepeatCorrectionApplied=0	SAC:ACF:DF:PD:GT:SGT:SF:SV:SIG:MT:PAC	77,58,62,41:1:1:2:0/1:0/0:0.125:0	173,137,0,0:1:1:2:0/0:./.:.:0:1:g.248286_248288A>G:1	216,202,0,0:1:1:2:0/0:./.:.:0:1:g.248286_248288A>G:1
chr2_ref_v2	248692	.	A	G	.	PASS	IntersectsRepeat=1;RepeatCorrectionApplied=0	SAC:ACF:DF:PD:GT:SGT:SF:SV:SIG:MT:PAC	96,90,0,0:1:1:2:0/0:./.:.:0	79,59,36,38:1:1:2:0/1:0/0:0.25:0:1:g.248692A>G:0	159,149,0,0:1:1:2:0/0:./.:.:0:0:.:.
chr2_ref_v2	250333	.	T	C	.	PASS	IntersectsRepeat=0;RepeatCorrectionApplied=0	SAC:ACF:DF:PD:GT:SGT:SF:SV:SIG:MT:PAC	87,83,0,0:1:1:2:0/0:./.:.:0	77,56,38,28:1:1:2:0/1:0/0:0.25:0:1:g.250333T>C:0	211,146,0,0:1:1:2:0/0:./.:.:0:0:.:.
chr2_ref_v2	251232	.	A	G	.	PASS	IntersectsRepeat=1;RepeatCorrectionApplied=0	SAC:ACF:DF:PD:GT:SGT:SF:SV:SIG:MT:PAC	80,86,0,0:1:1:2:0/0:./.:.:0	65,74,23,32:1:1:2:0/0:0/1:0.5:1:1:.:	139,130,1,0:1:1:2:0/0:./.:.:0:0:.:.
chr2_ref_v2	251574	.	CTT	C,CT	.	PASS	IntersectsRepeat=1;RepeatCorrectionApplied=1	SAC:ACF:DF:PD:GT:SGT:SF:SV:SIG:MT:PAC	1,2,2,1,9,11:1:1:2:2/2:0/2:0.125:0	2,1,16,25,3,5:1:1:2:1/1:0/1:0.25:0:1:g.251574_251577T>,g.251574_251577T>:0,1	32,34,17,54,7,24:1:1:2:0/1:0/0:0.125:0:1:g.251574_251576>T,g.251574_251577T>:0,0
chr2_ref_v2	255016	.	T	C	.	PASS	IntersectsRepeat=1;RepeatCorrectionApplied=0	SAC:ACF:DF:PD:GT:SGT:SF:SV:SIG:MT:PAC	101,119,0,0:1:1:2:0/0:./.:.:0	97,67,46,39:1:1:2:0/1:0/0:0.25:0:1:g.255016T>C:0	171,162,0,0:1:1:2:0/0:./.:.:0:0:.:.
chr2_ref_v2	255614	.	G	A	.	PASS	IntersectsRepeat=0;RepeatCorrectionApplied=0	SAC:ACF:DF:PD:GT:SGT:SF:SV:SIG:MT:PAC	72,33,0,0:1:1:2:0/0:./.:.:0	62,35,27,0:1:1:2:0/0:0/1:0.5:0:0:.:.	152,158,0,0:1:1:2:0/0:./.:.:0:0:.:.
chr2_ref_v2	256077	.	T	C	.	PASS	IntersectsRepeat=0;RepeatCorrectionApplied=0	SAC:ACF:DF:PD:GT:SGT:SF:SV:SIG:MT:PAC	79,54,0,0:1:1:2:0/0:./.:.:0	61,49,27,13:1:1:2:0/0:0/1:0.5:1:1:.:	167,110,0,0:1:1:2:0/0:./.:.:0:0:.:.
chr2_ref_v2	256088	.	G	A	.	PASS	IntersectsRepeat=0;RepeatCorrectionApplied=0	SAC:ACF:DF:PD:GT:SGT:SF:SV:SIG:MT:PAC	87,52,0,0:1:1:2:0/0:./.:.:0	63,47,36,18:1:1:2:0/1:0/0:0.25:0:1:g.256088G>A:0	164,126,0,0:1:1:2:0/0:./.:.:0:0:.:.
chr2_ref_v2	256600	.	G	A	.	PASS	IntersectsRepeat=0;RepeatCorrectionApplied=0	SAC:ACF:DF:PD:GT:SGT:SF:SV:SIG:MT:PAC	87,25,0,0:1:1:2:0/0:./.:.:0	59,30,26,1:1:1:2:0/0:0/1:0.5:0:0:.:.	138,121,0,0:1:1:2:0/0:./.:.:0:0:.:.
chr2_ref_v2	258895	.	G	A	.	ExcRegion	IntersectsRepeat=0;RepeatCorrectionApplied=0	SAC:ACF:DF:PD:GT:SGT:SF:SV:SIG:MT:PAC	72,98,0,1:1:1:2:./.:./.:.:0	63,66,29,20:1:1:2:./.:./.:.:0:1:.:.	137,136,0,0:1:1:2:./.:./.:.:0:0:.:.
chr2_ref_v2	259745	.	C	T	.	ExcRegion	IntersectsRepeat=0;RepeatCorrectionApplied=0	SAC:ACF:DF:PD:GT:SGT:SF:SV:SIG:MT:PAC	0,0,0,31:0:1:2:./.:./.:.:0	0,0,0,10:0:1:2:./.:./.:.:0:0:.:.	0,0,0,25:0:1:2:./.:./.:.:0:0:.:.
chr2_ref_v2	265337	.	T	C	.	ExcRegion	IntersectsRepeat=0;RepeatCorrectionApplied=0	SAC:ACF:DF:PD:GT:SGT:SF:SV:SIG:MT:PAC	83,0,0,0:0:1:2:./.:./.:.:0	16,0,34,0:1:1:2:./.:./.:.:0:0:.:.	118,0,0,0:0:1:2:./.:./.:.:0:0:.:.
chr2_ref_v2	265361	.	G	T	.	ExcRegion	IntersectsRepeat=1;RepeatCorrectionApplied=0	SAC:ACF:DF:PD:GT:SGT:SF:SV:SIG:MT:PAC	1,0,90,0:1:1:2:./.:./.:.:0	0,0,77,0:0:1:2:./.:./.:.:0:0:.:.	0,0,138,0:0:1:2:./.:./.:.:0:0:.:.
chr2_ref_v2	265712	.	G	A	.	PASS	IntersectsRepeat=1;RepeatCorrectionApplied=0	SAC:ACF:DF:PD:GT:SGT:SF:SV:SIG:MT:PAC	106,78,0,0:1:1:2:0/0:./.:.:0	69,74,31,45:1:1:2:0/1:0/0:0.25:0:1:g.265712G>A:0	150,165,0,0:1:1:2:0/0:./.:.:0:0:.:.
chr2_ref_v2	265993	.	G	A	.	PASS	IntersectsRepeat=1;RepeatCorrectionApplied=0	SAC:ACF:DF:PD:GT:SGT:SF:SV:SIG:MT:PAC	80,88,0,0:1:1:2:0/0:./.:.:0	64,58,33,33:1:1:2:0/1:0/0:0.25:0:1:g.265993G>A:0	155,155,0,0:1:1:2:0/0:./.:.:0:0:.:.
chr2_ref_v2	267673	.	T	C	.	PASS	IntersectsRepeat=0;RepeatCorrectionApplied=0	SAC:ACF:DF:PD:GT:SGT:SF:SV:SIG:MT:PAC	101,69,0,0:1:1:2:0/0:./.:.:0	74,56,31,22:1:1:2:0/0:0/1:0.5:1:1:.:	171,150,0,0:1:1:2:0/0:./.:.:0:0:.:.
chr2_ref_v2	267875	.	AT	A	.	PASS	IntersectsRepeat=1;RepeatCorrectionApplied=1	SAC:ACF:DF:PD:GT:SGT:SF:SV:SIG:MT:PAC	128,100,0,0:1:1:2:0/0:./.:.:0	132,106,0,0:1:1:2:0/0:./.:.:0:0:.:.	111,119,82,70:1:1:2:0/1:0/0:0.25:0:1:g.267876delT:0
chr2_ref_v2	268208	.	G	A	.	PASS	IntersectsRepeat=0;RepeatCorrectionApplied=0	SAC:ACF:DF:PD:GT:SGT:SF:SV:SIG:MT:PAC	70,94,0,0:1:1:2:0/0:./.:.:0	60,88,28,37:1:1:2:0/0:0/1:0.5:1:1:.:	143,199,0,0:1:1:2:0/0:./.:.:0:0:.:.
chr2_ref_v2	268935	.	A	G	.	PASS	IntersectsRepeat=0;RepeatCorrectionApplied=0	SAC:ACF:DF:PD:GT:SGT:SF:SV:SIG:MT:PAC	78,81,0,0:1:1:2:0/0:./.:.:0	99,93,0,0:1:1:2:0/0:./.:.:0:0:.:.	98,77,91,54:1:1:2:0/1:0/0:0.125:0:1:g.268935A>G:0
chr2_ref_v2	269084	.	C	T	.	PASS	IntersectsRepeat=0;RepeatCorrectionApplied=0	SAC:ACF:DF:PD:GT:SGT:SF:SV:SIG:MT:PAC	85,73,0,0:1:1:2:0/0:./.:.:0	118,90,0,0:1:1:2:0/0:./.:.:0:0:.:.	107,95,79,87:1:1:2:0/1:0/0:0.125:0:1:g.269084C>T:0
chr2_ref_v2	269639	.	AT	A	.	PASS	IntersectsRepeat=1;RepeatCorrectionApplied=1	SAC:ACF:DF:PD:GT:SGT:SF:SV:SIG:MT:PAC	63,70,1,0:1:1:2:0/0:./.:.:0	65,83,2,3:1:1:2:0/0:./.:.:0:0:.:.	67,95,67,70:1:1:2:0/1:0/0:0.25:0:1:g.269640delT:0
chr2_ref_v2	270639	.	GA	G	.	PASS	IntersectsRepeat=1;RepeatCorrectionApplied=1	SAC:ACF:DF:PD:GT:SGT:SF:SV:SIG:MT:PAC	38,26,8,3:1:1:2:0/0:./.:.:0	33,26,23,24:1:1:2:0/0:0/1:0.5:0:1:.:	55,52,64,58:1:1:2:0/0:0/1:0.5:0:1:.:
chr2_ref_v2	270704	.	AT	A	.	PASS	IntersectsRepeat=1;RepeatCorrectionApplied=1	SAC:ACF:DF:PD:GT:SGT:SF:SV:SIG:MT:PAC	58,58,0,0:1:1:2:0/0:./.:.:0	61,54,27,26:1:1:2:0/0:0/1:0.5:1:1:.:	165,130,2,1:1:1:2:0/0:./.:.:0:0:.:.
chr2_ref_v2	270723	.	TAA	T,TA	.	PASS	IntersectsRepeat=1;RepeatCorrectionApplied=1	SAC:ACF:DF:PD:GT:SGT:SF:SV:SIG:MT:PAC	26,34,0,1,34,22:1:1:2:0/2:0/0:0.125:0	84,83,0,0,1,1:1:1:2:0/0:./.:.:0:1:g.270723_270725>A:1	12,5,71,49,67,65:1:1:2:1/2:0/2:0.125:0:1:g.270724_270725delAA:0
chr2_ref_v2	270836	.	CT	C,CTT	.	PASS	IntersectsRepeat=1;RepeatCorrectionApplied=1	SAC:ACF:DF:PD:GT:SGT:SF:SV:SIG:MT:PAC	17,37,5,3,8,16:1:1:2:0/2:0/0:0.25:0	30,67,5,4,2,1:1:1:2:0/0:./.:.:0:0:.:.	33,64,40,60,1,3:1:1:2:0/0:0/1:0.5:0:1:g.270836_270838T>:1
chr2_ref_v2	271157	.	C	A	.	PASS	IntersectsRepeat=1;RepeatCorrectionApplied=0	SAC:ACF:DF:PD:GT:SGT:SF:SV:SIG:MT:PAC	64,41,60,20:1:1:2:0/1:0/0:0.125:0	113,61,0,1:1:1:2:0/0:./.:.:0:1:g.271156_271158A>C:1	113,45,84,50:1:1:2:0/1:0/0:0.125:0:0:.:.
chr2_ref_v2	271419	.	G	A	.	PASS	IntersectsRepeat=1;RepeatCorrectionApplied=0	SAC:ACF:DF:PD:GT:SGT:SF:SV:SIG:MT:PAC	106,81,0,0:1:1:2:0/0:./.:.:0	99,88,0,0:1:1:2:0/0:./.:.:0:0:.:.	110,87,80,57:1:1:2:0/1:0/0:0.125:0:1:g.271419G>A:0
chr2_ref_v2	271966	.	A	C	.	PASS	IntersectsRepeat=0;RepeatCorrectionApplied=0	SAC:ACF:DF:PD:GT:SGT:SF:SV:SIG:MT:PAC	69,37,0,30:1:1:2:0/0:0/1:0.5:0	83,30,0,31:1:1:2:0/0:0/1:0.5:0:0:.:.	116,71,0,60:1:1:2:0/0:0/1:0.5:0:0:.:.
chr2_ref_v2	273409	.	T	C	.	PASS	IntersectsRepeat=0;RepeatCorrectionApplied=0	SAC:ACF:DF:PD:GT:SGT:SF:SV:SIG:MT:PAC	97,83,0,0:1:1:2:0/0:./.:.:0	67,63,26,37:1:1:2:0/1:0/0:0.25:0:1:g.273409T>C:0	173,132,0,0:1:1:2:0/0:./.:.:0:0:.:.
chr2_ref_v2	273412	.	T	C	.	PASS	IntersectsRepeat=0;RepeatCorrectionApplied=0	SAC:ACF:DF:PD:GT:SGT:SF:SV:SIG:MT:PAC	98,84,0,0:1:1:2:0/0:./.:.:0	58,73,34,32:1:1:2:0/1:0/0:0.25:0:1:g.273412T>C:0	169,139,0,0:1:1:2:0/0:./.:.:0:0:.:.
chr2_ref_v2	274198	.	T	C	.	PASS	IntersectsRepeat=1;RepeatCorrectionApplied=0	SAC:ACF:DF:PD:GT:SGT:SF:SV:SIG:MT:PAC	85,106,0,0:1:1:2:0/0:./.:.:0	31,43,35,53:1:1:2:0/1:1/1:0.125:0:1:g.274198T>C:0	102,174,0,0:1:1:2:0/0:./.:.:0:0:.:.
chr2_ref_v2	274203	.	CTT	C,CT,CTTTT	.	PASS	IntersectsRepeat=1;RepeatCorrectionApplied=1	SAC:ACF:DF:PD:GT:SGT:SF:SV:SIG:MT:PAC	29,58,1,1,2,8,1,10:1:1:2:0/0:0/3:0.25:0	2,3,22,33,21,42,0,1:1:1:2:2/2:1/2:0.25:0:1:.:.	19,60,5,12,0,12,31,41:1:1:2:0/3:0/1:0.25:1:1:.:.
chr2_ref_v2	274291	.	A	AAT	.	PASS	IntersectsRepeat=1;RepeatCorrectionApplied=1	SAC:ACF:DF:PD:GT:SGT:SF:SV:SIG:MT:PAC	57,58,0,1:1:1:2:0/0:./.:.:0	19,24,37,31:1:1:2:0/1:1/1:0.25:0:1:g.274291_274292insAT:0	89,75,0,1:1:1:2:0/0:./.:.:0:0:.:.
chr2_ref_v2	275171	.	T	G	.	PASS	IntersectsRepeat=1;RepeatCorrectionApplied=0	SAC:ACF:DF:PD:GT:SGT:SF:SV:SIG:MT:PAC	82,85,0,0:1:1:2:0/0:./.:.:0	88,76,44,30:1:1:2:0/1:0/0:0.25:0:1:g.275171T>G:0	161,180,0,0:1:1:2:0/0:./.:.:0:0:.:.
chr2_ref_v2	275527	.	GT	G	.	PASS	IntersectsRepeat=1;RepeatCorrectionApplied=1	SAC:ACF:DF:PD:GT:SGT:SF:SV:SIG:MT:PAC	72,91,0,2:1:1:2:0/0:./.:.:0	93,110,2,0:1:1:2:0/0:./.:.:0:0:.:.	77,89,81,80:1:1:2:0/1:0/0:0.125:0:1:g.275528delT:0
chr2_ref_v2	276244	.	G	A	.	PASS	IntersectsRepeat=0;RepeatCorrectionApplied=0	SAC:ACF:DF:PD:GT:SGT:SF:SV:SIG:MT:PAC	105,85,0,0:1:1:2:0/0:./.:.:0	44,37,77,91:1:1:2:0/1:1/1:0.25:0:1:g.276244G>A:0	190,187,0,0:1:1:2:0/0:./.:.:0:0:.:.
chr2_ref_v2	277632	.	C	T	.	PASS	IntersectsRepeat=0;RepeatCorrectionApplied=0	SAC:ACF:DF:PD:GT:SGT:SF:SV:SIG:MT:PAC	75,85,9,19:1:1:2:0/0:0/1:0.25:1	118,138,0,0:1:1:2:0/0:./.:.:0:0:.:.	169,168,0,0:1:1:2:0/0:./.:.:0:1:.:
chr2_ref_v2	278358	.	C	CT	.	PASS	IntersectsRepeat=1;RepeatCorrectionApplied=1	SAC:ACF:DF:PD:GT:SGT:SF:SV:SIG:MT:PAC	70,93,0,0:1:1:2:0/0:./.:.:0	73,64,34,29:1:1:2:0/1:0/0:0.25:0:1:g.278358_278359insT:0	144,153,1,1:1:1:2:0/0:./.:.:0:0:.:.
chr2_ref_v2	278620	.	G	A	.	PASS	IntersectsRepeat=0;RepeatCorrectionApplied=0	SAC:ACF:DF:PD:GT:SGT:SF:SV:SIG:MT:PAC	42,67,0,0:1:1:2:0/0:./.:.:0	20,22,39,60:1:1:2:0/1:1/1:0.5:0:1:g.278620G>A:0	115,150,0,0:1:1:2:0/0:./.:.:0:0:.:.
chr2_ref_v2	279319	.	T	C	.	PASS	IntersectsRepeat=0;RepeatCorrectionApplied=0	SAC:ACF:DF:PD:GT:SGT:SF:SV:SIG:MT:PAC	78,77,0,0:1:1:2:0/0:./.:.:0	64,87,0,0:1:1:2:0/0:./.:.:0:0:.:.	77,71,51,60:1:1:2:0/1:0/0:0.125:0:1:g.279319T>C:0
chr2_ref_v2	281118	.	GAA	GA,G	.	PASS	IntersectsRepeat=1;RepeatCorrectionApplied=1	SAC:ACF:DF:PD:GT:SGT:SF:SV:SIG:MT:PAC	56,60,8,3,0,1:1:1:2:0/0:./.:.:0	1,1,42,54,27,28:1:1:2:1/2:1/1:0.25:0:1:g.281119delA,g.281119_281120delAA:0,0	1,0,116,136,3,8:1:1:2:1/1:./.:.:0:1:g.281119delA,g.281119delA:0,1
chr2_ref_v2	281316	.	T	C	.	PASS	IntersectsRepeat=1;RepeatCorrectionApplied=0	SAC:ACF:DF:PD:GT:SGT:SF:SV:SIG:MT:PAC	99,92,0,0:1:1:2:0/0:./.:.:0	90,73,32,46:1:1:2:0/1:0/0:0.25:0:1:g.281316T>C:0	149,143,0,0:1:1:2:0/0:./.:.:0:0:.:.
chr2_ref_v2	281596	.	GA	G	.	PASS	IntersectsRepeat=1;RepeatCorrectionApplied=1	SAC:ACF:DF:PD:GT:SGT:SF:SV:SIG:MT:PAC	91,91,0,0:1:1:2:0/0:./.:.:0	88,95,0,0:1:1:2:0/0:./.:.:0:0:.:.	77,59,82,55:1:1:2:0/1:./.:.:0:1:g.281597delA:0
chr2_ref_v2	284464	.	T	C	.	PASS	IntersectsRepeat=0;RepeatCorrectionApplied=0	SAC:ACF:DF:PD:GT:SGT:SF:SV:SIG:MT:PAC	104,83,0,0:1:1:2:0/0:./.:.:0	88,76,59,35:1:1:2:0/1:0/0:0.25:0:1:g.284464T>C:0	227,143,0,0:1:1:2:0/0:./.:.:0:0:.:.
chr2_ref_v2	285302	.	G	A	.	PASS	IntersectsRepeat=0;RepeatCorrectionApplied=0	SAC:ACF:DF:PD:GT:SGT:SF:SV:SIG:MT:PAC	86,91,0,0:1:1:2:0/0:./.:.:0	77,99,45,36:1:1:2:0/1:0/0:0.25:0:1:g.285302G>A:0	168,170,0,0:1:1:2:0/0:./.:.:0:0:.:.
chr2_ref_v2	285584	.	G	A	.	PASS	IntersectsRepeat=0;RepeatCorrectionApplied=0	SAC:ACF:DF:PD:GT:SGT:SF:SV:SIG:MT:PAC	80,67,0,0:1:1:2:0/0:./.:.:0	51,46,43,30:1:1:2:0/1:0/0:0.125:0:1:g.285584G>A:0	165,129,0,0:1:1:2:0/0:./.:.:0:0:.:.
chr2_ref_v2	286372	.	T	A	.	PASS	IntersectsRepeat=1;RepeatCorrectionApplied=0	SAC:ACF:DF:PD:GT:SGT:SF:SV:SIG:MT:PAC	82,102,0,0:1:1:2:0/0:./.:.:0	104,107,0,0:1:1:2:0/0:./.:.:0:0:.:.	71,93,52,57:1:1:2:0/1:0/0:0.25:0:1:g.286372T>A:0
chr2_ref_v2	286727	.	T	C	.	PASS	IntersectsRepeat=1;RepeatCorrectionApplied=0	SAC:ACF:DF:PD:GT:SGT:SF:SV:SIG:MT:PAC	97,89,0,0:1:1:2:0/0:./.:.:0	54,49,85,109:1:1:2:0/1:1/1:0.25:0:1:g.286727T>C:0	188,180,0,0:1:1:2:0/0:./.:.:0:0:.:.
chr2_ref_v2	287298	.	C	T	.	PASS	IntersectsRepeat=0;RepeatCorrectionApplied=0	SAC:ACF:DF:PD:GT:SGT:SF:SV:SIG:MT:PAC	94,97,0,0:1:1:2:0/0:./.:.:0	81,92,28,30:1:1:2:0/0:0/1:0.5:1:1:.:	162,198,0,0:1:1:2:0/0:./.:.:0:0:.:.
chr2_ref_v2	288132	.	A	ATT	.	PASS	IntersectsRepeat=1;RepeatCorrectionApplied=1	SAC:ACF:DF:PD:GT:SGT:SF:SV:SIG:MT:PAC	66,62,0,0:1:1:2:0/0:./.:.:0	18,19,61,44:1:1:2:0/1:1/1:0.5:0:1:g.288132_288133insTT:0	138,121,1,0:1:1:2:0/0:./.:.:0:0:.:.
chr2_ref_v2	290331	.	CA	C	.	PASS	IntersectsRepeat=1;RepeatCorrectionApplied=1	SAC:ACF:DF:PD:GT:SGT:SF:SV:SIG:MT:PAC	70,73,3,2:1:1:2:0/0:./.:.:0	58,79,15,12:1:1:2:0/0:./.:.:0:0:.:.	133,119,11,6:1:1:2:0/0:./.:.:0:0:.:.
chr2_ref_v2	292097	.	GA	G	.	PASS	IntersectsRepeat=1;RepeatCorrectionApplied=1	SAC:ACF:DF:PD:GT:SGT:SF:SV:SIG:MT:PAC	42,48,6,4:1:1:2:0/0:./.:.:0	62,68,3,1:1:1:2:0/0:./.:.:0:0:.:.	64,71,54,57:1:1:2:0/0:0/1:0.25:0:1:.:
chr2_ref_v2	293048	.	G	GT	.	PASS	IntersectsRepeat=1;RepeatCorrectionApplied=1	SAC:ACF:DF:PD:GT:SGT:SF:SV:SIG:MT:PAC	93,103,0,0:1:1:2:0/0:./.:.:0	75,92,32,53:1:1:2:0/1:0/0:0.25:0:1:g.293048_293049insT:0	169,177,3,0:1:1:2:0/0:./.:.:0:0:.:.
chr2_ref_v2	293317	.	T	C	.	PASS	IntersectsRepeat=0;RepeatCorrectionApplied=0	SAC:ACF:DF:PD:GT:SGT:SF:SV:SIG:MT:PAC	108,101,0,1:1:1:2:0/0:./.:.:0	88,83,50,36:1:1:2:0/1:0/0:0.25:0:1:g.293317T>C:0	204,192,0,0:1:1:2:0/0:./.:.:0:0:.:.
chr2_ref_v2	293547	.	G	A	.	PASS	IntersectsRepeat=0;RepeatCorrectionApplied=0	SAC:ACF:DF:PD:GT:SGT:SF:SV:SIG:MT:PAC	49,102,0,0:1:1:2:0/0:./.:.:0	76,106,35,43:1:1:2:0/0:0/1:0.5:1:1:.:	148,177,0,0:1:1:2:0/0:./.:.:0:0:.:.
chr2_ref_v2	294142	.	TA	T,TAA	.	PASS	IntersectsRepeat=1;RepeatCorrectionApplied=1	SAC:ACF:DF:PD:GT:SGT:SF:SV:SIG:MT:PAC	47,55,4,4,0,1:1:1:2:0/0:0/1:0.125:0	5,5,48,54,13,22:1:1:2:1/2:1/1:0.5:0:1:g.294143delA,g.294142_294143insA:0,0	107,100,9,6,0,2:1:1:2:0/0:./.:.:0:0:.:.
chr2_ref_v2	296104	.	A	AT	.	PASS	IntersectsRepeat=1;RepeatCorrectionApplied=1	SAC:ACF:DF:PD:GT:SGT:SF:SV:SIG:MT:PAC	2,10,5,3:1:1:2:0/1:1/1:0.125:0	3,10,6,4:1:1:2:1/1:0/1:0.25:0:0:.:.	3,34,17,12:1:1:2:1/1:./.:.:0:0:.:.
chr2_ref_v2	296292	.	GA	G	.	PASS	IntersectsRepeat=1;RepeatCorrectionApplied=1	SAC:ACF:DF:PD:GT:SGT:SF:SV:SIG:MT:PAC	65,71,12,7:1:1:2:0/0:0/1:0.125:0	80,86,1,6:1:1:2:0/0:./.:.:0:0:.:.	126,117,9,3:1:1:2:0/0:./.:.:0:0:.:.
chr2_ref_v2	297446	.	C	CA	.	PASS	IntersectsRepeat=1;RepeatCorrectionApplied=1	SAC:ACF:DF:PD:GT:SGT:SF:SV:SIG:MT:PAC	57,80,0,0:1:1:2:0/0:./.:.:0	27,33,54,80:1:1:2:0/1:1/1:0.5:0:1:g.297446_297447insA:0	137,152,0,0:1:1:2:0/0:./.:.:0:0:.:.
chr2_ref_v2	298332	.	G	A	.	PASS	IntersectsRepeat=0;RepeatCorrectionApplied=0	SAC:ACF:DF:PD:GT:SGT:SF:SV:SIG:MT:PAC	101,66,0,0:1:1:2:0/0:./.:.:0	102,49,50,33:1:1:2:0/1:0/0:0.25:0:1:g.298332G>A:0	197,122,0,0:1:1:2:0/0:./.:.:0:0:.:.
chr2_ref_v2	300012	.	GAAAAAA	G	.	PASS	IntersectsRepeat=1;RepeatCorrectionApplied=1	SAC:ACF:DF:PD:GT:SGT:SF:SV:SIG:MT:PAC	47,46,1,9:1:1:2:0/0:0/1:0.25:0	59,47,2,6:1:1:2:0/0:0/1:0.125:0:0:.:.	41,28,44,38:1:1:2:0/1:1/1:0.125:0:1:.:.
chr2_ref_v2	301422	.	A	G	.	PASS	IntersectsRepeat=0;RepeatCorrectionApplied=0	SAC:ACF:DF:PD:GT:SGT:SF:SV:SIG:MT:PAC	47,41,37,28:1:1:2:0/1:0/0:0.125:0	131,94,0,0:1:1:2:0/0:./.:.:0:1:g.301421_301423G>A:1	188,154,0,0:1:1:2:0/0:./.:.:0:1:g.301421_301423G>A:1
chr2_ref_v2	301631	.	TC	T	.	PASS	IntersectsRepeat=1;RepeatCorrectionApplied=1	SAC:ACF:DF:PD:GT:SGT:SF:SV:SIG:MT:PAC	83,61,0,0:1:1:2:0/0:./.:.:0	52,66,28,41:1:1:2:0/1:0/0:0.25:0:1:g.301632delC:0	132,141,0,0:1:1:2:0/0:./.:.:0:0:.:.
chr2_ref_v2	301708	.	T	C	.	PASS	IntersectsRepeat=0;RepeatCorrectionApplied=0	SAC:ACF:DF:PD:GT:SGT:SF:SV:SIG:MT:PAC	65,56,0,0:1:1:2:0/0:./.:.:0	76,60,25,18:1:1:2:0/0:0/1:0.5:1:1:.:	124,117,0,0:1:1:2:0/0:./.:.:0:0:.:.
chr2_ref_v2	304736	.	A	T	.	PASS	IntersectsRepeat=1;RepeatCorrectionApplied=0	SAC:ACF:DF:PD:GT:SGT:SF:SV:SIG:MT:PAC	112,109,1,0:1:1:2:0/0:./.:.:0	97,67,41,33:1:1:2:0/1:0/0:0.25:0:1:g.304736A>T:0	167,137,0,0:1:1:2:0/0:./.:.:0:0:.:.
chr2_ref_v2	305589	.	A	G	.	PASS	IntersectsRepeat=0;RepeatCorrectionApplied=0	SAC:ACF:DF:PD:GT:SGT:SF:SV:SIG:MT:PAC	91,74,0,0:1:1:2:0/0:./.:.:0	88,87,38,37:1:1:2:0/0:0/1:0.5:1:1:.:	158,166,0,0:1:1:2:0/0:./.:.:0:0:.:.
chr2_ref_v2	306020	.	C	T	.	PASS	IntersectsRepeat=0;RepeatCorrectionApplied=0	SAC:ACF:DF:PD:GT:SGT:SF:SV:SIG:MT:PAC	64,58,1,0:1:1:2:0/0:./.:.:0	24,44,56,62:1:1:2:0/1:1/1:0.25:0:1:g.306020C>T:0	137,139,0,0:1:1:2:0/0:./.:.:0:0:.:.
chr2_ref_v2	307032	.	G	A	.	PASS	IntersectsRepeat=0;RepeatCorrectionApplied=0	SAC:ACF:DF:PD:GT:SGT:SF:SV:SIG:MT:PAC	76,66,0,0:1:1:2:0/0:./.:.:0	61,50,29,26:1:1:2:0/1:0/0:0.25:0:1:g.307032G>A:0	150,139,0,0:1:1:2:0/0:./.:.:0:0:.:.
chr2_ref_v2	307633	.	A	AT	.	PASS	IntersectsRepeat=1;RepeatCorrectionApplied=1	SAC:ACF:DF:PD:GT:SGT:SF:SV:SIG:MT:PAC	35,26,3,2:1:1:2:0/0:./.:.:0	39,25,5,5:1:1:2:0/0:0/1:0.25:0:0:.:.	48,51,42,50:1:1:2:1/1:0/1:0.125:0:1:g.307633_307634insT,g.307633_307634insT:0,1
chr2_ref_v2	307805	.	G	A	.	PASS	IntersectsRepeat=0;RepeatCorrectionApplied=0	SAC:ACF:DF:PD:GT:SGT:SF:SV:SIG:MT:PAC	84,51,0,0:1:1:2:0/0:./.:.:0	69,55,18,25:1:1:2:0/0:0/1:0.5:1:1:.:	178,128,0,0:1:1:2:0/0:./.:.:0:0:.:.
chr2_ref_v2	308566	.	GT	G	.	PASS	IntersectsRepeat=1;RepeatCorrectionApplied=1	SAC:ACF:DF:PD:GT:SGT:SF:SV:SIG:MT:PAC	81,74,0,0:1:1:2:0/0:./.:.:0	93,99,0,0:1:1:2:0/0:./.:.:0:0:.:.	97,73,53,60:1:1:2:0/1:0/0:0.25:0:1:g.308567delT:0
chr2_ref_v2	309201	.	A	G	.	PASS	IntersectsRepeat=1;RepeatCorrectionApplied=0	SAC:ACF:DF:PD:GT:SGT:SF:SV:SIG:MT:PAC	75,91,0,0:1:1:2:0/0:./.:.:0	28,29,64,60:1:1:2:0/1:1/1:0.25:0:1:g.309201A>G:0	153,165,0,0:1:1:2:0/0:./.:.:0:0:.:.
chr2_ref_v2	309386	.	A	G	.	PASS	IntersectsRepeat=0;RepeatCorrectionApplied=0	SAC:ACF:DF:PD:GT:SGT:SF:SV:SIG:MT:PAC	78,66,0,1:1:1:2:0/0:./.:.:0	75,66,32,30:1:1:2:0/0:0/1:0.5:1:1:.:	160,169,0,0:1:1:2:0/0:./.:.:0:0:.:.
chr2_ref_v2	309976	.	T	C	.	PASS	IntersectsRepeat=0;RepeatCorrectionApplied=0	SAC:ACF:DF:PD:GT:SGT:SF:SV:SIG:MT:PAC	56,80,0,1:1:1:2:0/0:./.:.:0	70,78,24,37:1:1:2:0/0:0/1:0.5:1:1:.:	158,193,0,0:1:1:2:0/0:./.:.:0:0:.:.
chr2_ref_v2	310427	.	CT	C,CTT	.	PASS	IntersectsRepeat=1;RepeatCorrectionApplied=1	SAC:ACF:DF:PD:GT:SGT:SF:SV:SIG:MT:PAC	23,29,27,40,0,1:1:1:2:0/1:1/1:0.125:0	42,54,1,2,18,25:1:1:2:0/2:0/0:0.25:0:1:g.310427_310429>TT:0	60,83,50,95,1,1:1:1:2:0/1:0/0:0.125:0:0:.:.
chr2_ref_v2	310871	.	G	A	.	PASS	IntersectsRepeat=1;RepeatCorrectionApplied=0	SAC:ACF:DF:PD:GT:SGT:SF:SV:SIG:MT:PAC	67,64,0,0:1:1:2:0/0:./.:.:0	62,52,25,34:1:1:2:0/1:0/0:0.25:0:1:g.310871G>A:0	134,141,0,0:1:1:2:0/0:./.:.:0:0:.:.
chr2_ref_v2	310983	.	T	C	.	PASS	IntersectsRepeat=0;RepeatCorrectionApplied=0	SAC:ACF:DF:PD:GT:SGT:SF:SV:SIG:MT:PAC	67,77,1,0:1:1:2:0/0:./.:.:0	74,114,1,0:1:1:2:0/0:./.:.:0:0:.:.	86,77,64,67:1:1:2:0/1:0/0:0.125:0:1:g.310983T>C:0
chr2_ref_v2	312367	.	C	T	.	PASS	IntersectsRepeat=0;RepeatCorrectionApplied=0	SAC:ACF:DF:PD:GT:SGT:SF:SV:SIG:MT:PAC	71,68,0,0:1:1:2:0/0:./.:.:0	123,100,0,0:1:1:2:0/0:./.:.:0:0:.:.	93,107,84,84:1:1:2:0/1:0/0:0.125:0:1:g.312367C>T:0
chr2_ref_v2	313274	.	T	G	.	PASS	IntersectsRepeat=0;RepeatCorrectionApplied=0	SAC:ACF:DF:PD:GT:SGT:SF:SV:SIG:MT:PAC	21,65,19,0:1:1:2:0/0:0/1:0.5:0	28,78,19,0:1:1:2:0/0:0/1:0.25:0:0:.:.	55,137,26,0:1:1:2:0/0:0/1:0.25:0:0:.:.
chr2_ref_v2	313913	.	C	T	.	PASS	IntersectsRepeat=0;RepeatCorrectionApplied=0	SAC:ACF:DF:PD:GT:SGT:SF:SV:SIG:MT:PAC	90,104,0,0:1:1:2:0/0:./.:.:0	59,69,26,47:1:1:2:0/1:0/0:0.25:0:1:g.313913C>T:0	134,198,0,0:1:1:2:0/0:./.:.:0:0:.:.
chr2_ref_v2	313971	.	G	T	.	PASS	IntersectsRepeat=0;RepeatCorrectionApplied=0	SAC:ACF:DF:PD:GT:SGT:SF:SV:SIG:MT:PAC	75,89,0,0:1:1:2:0/0:./.:.:0	53,63,31,39:1:1:2:0/1:0/0:0.25:0:1:g.313971G>T:0	154,184,0,0:1:1:2:0/0:./.:.:0:0:.:.
chr2_ref_v2	315522	.	A	G	.	PASS	IntersectsRepeat=0;RepeatCorrectionApplied=0	SAC:ACF:DF:PD:GT:SGT:SF:SV:SIG:MT:PAC	67,106,0,0:1:1:2:0/0:./.:.:0	94,89,0,0:1:1:2:0/0:./.:.:0:0:.:.	90,83,71,70:1:1:2:0/1:0/0:0.125:0:1:g.315522A>G:0
chr2_ref_v2	316672	.	C	CT	.	PASS	IntersectsRepeat=1;RepeatCorrectionApplied=1	SAC:ACF:DF:PD:GT:SGT:SF:SV:SIG:MT:PAC	105,57,6,0:1:1:2:0/0:./.:.:0	13,7,88,70:1:1:2:1/1:./.:.:0:1:g.316672_316673insT,g.316672_316673insT:0,1	154,97,2,4:1:1:2:0/0:./.:.:0:0:.:.
chr2_ref_v2	316928	.	CAAAAA	C,CAAAAAAAA	.	PASS	IntersectsRepeat=1;RepeatCorrectionApplied=1	SAC:ACF:DF:PD:GT:SGT:SF:SV:SIG:MT:PAC	10,4,0,0,1,13:1:1:2:0/2:./.:.:0	9,10,19,6,0,10:1:1:2:1/2:0/1:0.5:1:1:g.316929_316933delAAAAA:0	26,15,1,1,0,35:1:1:2:0/2:0/0:0.125:0:0:.:.
chr2_ref_v2	318965	.	A	G	.	PASS	IntersectsRepeat=0;RepeatCorrectionApplied=0	SAC:ACF:DF:PD:GT:SGT:SF:SV:SIG:MT:PAC	78,93,0,0:1:1:2:0/0:./.:.:0	78,65,46,35:1:1:2:0/1:0/0:0.25:0:1:g.318965A>G:0	154,150,0,0:1:1:2:0/0:./.:.:0:0:.:.
chr2_ref_v2	319192	.	T	C	.	PASS	IntersectsRepeat=1;RepeatCorrectionApplied=0	SAC:ACF:DF:PD:GT:SGT:SF:SV:SIG:MT:PAC	70,63,0,0:1:1:2:0/0:./.:.:0	101,86,0,0:1:1:2:0/0:./.:.:0:0:.:.	78,65,72,70:1:1:2:0/1:./.:.:0:1:g.319192T>C:0
chr2_ref_v2	320060	.	C	CT	.	PASS	IntersectsRepeat=1;RepeatCorrectionApplied=0	SAC:ACF:DF:PD:GT:SGT:SF:SV:SIG:MT:PAC	85,93,0,0:1:1:2:0/0:./.:.:0	101,118,0,0:1:1:2:0/0:./.:.:0:0:.:.	93,107,69,72:1:1:2:0/1:0/0:0.125:0:1:g.320060_320061insT:0
chr2_ref_v2	320199	.	A	G	.	PASS	IntersectsRepeat=0;RepeatCorrectionApplied=0	SAC:ACF:DF:PD:GT:SGT:SF:SV:SIG:MT:PAC	78,65,0,0:1:1:2:0/0:./.:.:0	49,82,27,25:1:1:2:0/0:0/1:0.5:1:1:.:	177,149,1,0:1:1:2:0/0:./.:.:0:0:.:.
chr2_ref_v2	320855	.	C	T	.	PASS	IntersectsRepeat=0;RepeatCorrectionApplied=0	SAC:ACF:DF:PD:GT:SGT:SF:SV:SIG:MT:PAC	96,121,0,1:1:1:2:0/0:./.:.:0	79,93,37,44:1:1:2:0/1:0/0:0.25:0:1:g.320855C>T:0	172,211,0,0:1:1:2:0/0:./.:.:0:0:.:.
chr2_ref_v2	321316	.	TA	T	.	PASS	IntersectsRepeat=1;RepeatCorrectionApplied=1	SAC:ACF:DF:PD:GT:SGT:SF:SV:SIG:MT:PAC	69,72,0,2:1:1:2:0/0:./.:.:0	34,25,54,62:1:1:2:0/1:1/1:0.25:0:1:g.321317delA:0	138,128,5,3:1:1:2:0/0:./.:.:0:0:.:.
chr2_ref_v2	321639	.	CT	C,CTT	.	PASS	IntersectsRepeat=1;RepeatCorrectionApplied=1	SAC:ACF:DF:PD:GT:SGT:SF:SV:SIG:MT:PAC	91,67,0,1,0,0:1:1:2:0/0:./.:.:0	76,53,0,4,22,24:1:1:2:0/0:0/2:0.5:1:1:.:	100,92,67,75,1,2:1:1:2:0/1:0/0:0.25:0:1:g.321640delT:0
chr2_ref_v2	322117	.	G	A	.	PASS	IntersectsRepeat=0;RepeatCorrectionApplied=0	SAC:ACF:DF:PD:GT:SGT:SF:SV:SIG:MT:PAC	69,72,0,0:1:1:2:0/0:./.:.:0	81,62,29,21:1:1:2:0/0:0/1:0.5:1:1:.:	142,149,0,0:1:1:2:0/0:./.:.:0:0:.:.
chr2_ref_v2	322161	.	A	G	.	PASS	IntersectsRepeat=0;RepeatCorrectionApplied=0	SAC:ACF:DF:PD:GT:SGT:SF:SV:SIG:MT:PAC	49,44,26,25:1:1:2:0/1:0/0:0.25:0	111,93,0,0:1:1:2:0/0:./.:.:0:1:g.322160_322162G>A:1	152,138,0,0:1:1:2:0/0:./.:.:0:1:g.322160_322162G>A:1
chr2_ref_v2	322278	.	A	G	.	PASS	IntersectsRepeat=0;RepeatCorrectionApplied=0	SAC:ACF:DF:PD:GT:SGT:SF:SV:SIG:MT:PAC	80,64,0,0:1:1:2:0/0:./.:.:0	61,85,35,44:1:1:2:0/1:0/0:0.25:0:1:g.322278A>G:0	138,148,0,0:1:1:2:0/0:./.:.:0:0:.:.
chr2_ref_v2	323035	.	G	A	.	PASS	IntersectsRepeat=0;RepeatCorrectionApplied=0	SAC:ACF:DF:PD:GT:SGT:SF:SV:SIG:MT:PAC	77,115,0,0:1:1:2:0/0:./.:.:0	75,94,32,66:1:1:2:0/1:0/0:0.25:0:1:g.323035G>A:0	146,231,0,0:1:1:2:0/0:./.:.:0:0:.:.
chr2_ref_v2	324256	.	C	T	.	PASS	IntersectsRepeat=1;RepeatCorrectionApplied=0	SAC:ACF:DF:PD:GT:SGT:SF:SV:SIG:MT:PAC	61,94,1,0:1:1:2:0/0:./.:.:0	57,77,29,29:1:1:2:0/0:0/1:0.5:1:1:.:	133,145,1,0:1:1:2:0/0:./.:.:0:0:.:.
chr2_ref_v2	325008	.	C	T	.	PASS	IntersectsRepeat=0;RepeatCorrectionApplied=0	SAC:ACF:DF:PD:GT:SGT:SF:SV:SIG:MT:PAC	81,90,0,0:1:1:2:0/0:./.:.:0	81,63,26,34:1:1:2:0/0:0/1:0.5:1:1:.:	173,163,0,0:1:1:2:0/0:./.:.:0:0:.:.
chr2_ref_v2	326107	.	C	A	.	PASS	IntersectsRepeat=0;RepeatCorrectionApplied=0	SAC:ACF:DF:PD:GT:SGT:SF:SV:SIG:MT:PAC	89,105,0,0:1:1:2:0/0:./.:.:0	76,96,25,51:1:1:2:0/0:0/1:0.5:1:1:.:	183,203,0,0:1:1:2:0/0:./.:.:0:0:.:.
chr2_ref_v2	327368	.	A	G	.	ExcRegion	IntersectsRepeat=1;RepeatCorrectionApplied=0	SAC:ACF:DF:PD:GT:SGT:SF:SV:SIG:MT:PAC	115,122,0,0:1:1:2:./.:./.:.:0	104,111,1,0:1:1:2:./.:./.:.:0:0:.:.	84,104,67,65:1:1:2:./.:./.:.:0:1:.:.
chr2_ref_v2	328746	.	CT	C	.	PASS	IntersectsRepeat=1;RepeatCorrectionApplied=1	SAC:ACF:DF:PD:GT:SGT:SF:SV:SIG:MT:PAC	52,35,46,39:1:1:2:0/1:./.:.:0	109,127,0,0:1:1:2:0/0:./.:.:0:1:g.328746_328748>T:1	70,89,62,71:1:1:2:0/1:0/0:0.125:0:0:.:.
chr2_ref_v2	329526	.	T	C	.	PASS	IntersectsRepeat=0;RepeatCorrectionApplied=0	SAC:ACF:DF:PD:GT:SGT:SF:SV:SIG:MT:PAC	99,88,0,0:1:1:2:0/0:./.:.:0	82,49,29,33:1:1:2:0/1:0/0:0.25:0:1:g.329526T>C:0	176,110,0,0:1:1:2:0/0:./.:.:0:0:.:.
chr2_ref_v2	330642	.	C	T	.	PASS	IntersectsRepeat=0;RepeatCorrectionApplied=0	SAC:ACF:DF:PD:GT:SGT:SF:SV:SIG:MT:PAC	92,88,0,0:1:1:2:0/0:./.:.:0	62,66,20,37:1:1:2:0/0:0/1:0.5:1:1:.:	147,151,0,0:1:1:2:0/0:./.:.:0:0:.:.
chr2_ref_v2	331908	.	G	A	.	PASS	IntersectsRepeat=1;RepeatCorrectionApplied=0	SAC:ACF:DF:PD:GT:SGT:SF:SV:SIG:MT:PAC	74,78,0,0:1:1:2:0/0:./.:.:0	69,89,34,29:1:1:2:0/0:0/1:0.5:1:1:.:	141,149,0,0:1:1:2:0/0:./.:.:0:0:.:.
chr2_ref_v2	334277	.	G	A	.	PASS	IntersectsRepeat=0;RepeatCorrectionApplied=0	SAC:ACF:DF:PD:GT:SGT:SF:SV:SIG:MT:PAC	94,82,0,0:1:1:2:0/0:./.:.:0	104,117,0,0:1:1:2:0/0:./.:.:0:0:.:.	102,79,69,57:1:1:2:0/1:0/0:0.125:0:1:g.334277G>A:0
chr2_ref_v2	334884	.	T	C	.	PASS	IntersectsRepeat=0;RepeatCorrectionApplied=0	SAC:ACF:DF:PD:GT:SGT:SF:SV:SIG:MT:PAC	65,67,0,0:1:1:2:0/0:./.:.:0	88,116,0,0:1:1:2:0/0:./.:.:0:0:.:.	89,105,74,69:1:1:2:0/1:0/0:0.125:0:1:g.334884T>C:0
chr2_ref_v2	335339	.	C	T	.	PASS	IntersectsRepeat=1;RepeatCorrectionApplied=0	SAC:ACF:DF:PD:GT:SGT:SF:SV:SIG:MT:PAC	79,108,0,0:1:1:2:0/0:./.:.:0	115,141,0,0:1:1:2:0/0:./.:.:0:0:.:.	98,123,60,87:1:1:2:0/1:0/0:0.25:0:1:g.335339C>T:0
chr2_ref_v2	337416	.	G	A	.	PASS	IntersectsRepeat=0;RepeatCorrectionApplied=0	SAC:ACF:DF:PD:GT:SGT:SF:SV:SIG:MT:PAC	72,62,0,0:1:1:2:0/0:./.:.:0	83,79,0,0:1:1:2:0/0:./.:.:0:0:.:.	88,81,61,60:1:1:2:0/1:0/0:0.125:0:1:g.337416G>A:0
chr2_ref_v2	338201	.	AT	A	.	PASS	IntersectsRepeat=1;RepeatCorrectionApplied=1	SAC:ACF:DF:PD:GT:SGT:SF:SV:SIG:MT:PAC	56,61,0,6:1:1:2:0/0:./.:.:0	76,83,0,0:1:1:2:0/0:./.:.:0:0:.:.	67,70,69,71:1:1:2:0/1:0/0:0.125:0:1:g.338202delT:0
chr2_ref_v2	340202	.	C	CA	.	PASS	IntersectsRepeat=0;RepeatCorrectionApplied=0	SAC:ACF:DF:PD:GT:SGT:SF:SV:SIG:MT:PAC	118,106,0,0:1:1:2:0/0:./.:.:0	105,103,0,0:1:1:2:0/0:./.:.:0:0:.:.	102,102,87,84:1:1:2:0/1:0/0:0.125:0:1:g.340202_340203insA:0
chr2_ref_v2	340460	.	C	T	.	PASS	IntersectsRepeat=0;RepeatCorrectionApplied=0	SAC:ACF:DF:PD:GT:SGT:SF:SV:SIG:MT:PAC	97,104,0,0:1:1:2:0/0:./.:.:0	121,114,0,0:1:1:2:0/0:./.:.:0:0:.:.	92,97,81,90:1:1:2:0/1:./.:.:0:1:g.340460C>T:0
chr2_ref_v2	342419	.	GA	G	.	PASS	IntersectsRepeat=1;RepeatCorrectionApplied=1	SAC:ACF:DF:PD:GT:SGT:SF:SV:SIG:MT:PAC	29,34,40,41:1:1:2:0/1:1/1:0.125:0	6,5,106,68:1:1:2:1/1:./.:.:0:1:g.342420delA:1	93,66,87,86:1:1:2:0/1:0/0:0.25:0:0:.:.
chr2_ref_v2	342461	.	A	G	.	PASS	IntersectsRepeat=0;RepeatCorrectionApplied=0	SAC:ACF:DF:PD:GT:SGT:SF:SV:SIG:MT:PAC	102,87,0,1:1:1:2:0/0:./.:.:0	93,61,40,24:1:1:2:0/0:0/1:0.5:1:1:.:	219,159,0,0:1:1:2:0/0:./.:.:0:0:.:.
chr2_ref_v2	343851	.	C	T	.	PASS	IntersectsRepeat=0;RepeatCorrectionApplied=0	SAC:ACF:DF:PD:GT:SGT:SF:SV:SIG:MT:PAC	49,77,29,37:1:1:2:0/1:0/0:0.25:0	86,123,0,0:1:1:2:0/0:./.:.:0:1:g.343850_343852T>C:1	155,179,0,0:1:1:2:0/0:./.:.:0:1:g.343850_343852T>C:1
chr2_ref_v2	346776	.	AT	A	.	PASS	IntersectsRepeat=1;RepeatCorrectionApplied=1	SAC:ACF:DF:PD:GT:SGT:SF:SV:SIG:MT:PAC	102,77,0,0:1:1:2:0/0:./.:.:0	74,53,26,30:1:1:2:0/0:0/1:0.5:1:1:.:	172,139,0,0:1:1:2:0/0:./.:.:0:0:.:.
chr2_ref_v2	346932	.	T	C	.	PASS	IntersectsRepeat=1;RepeatCorrectionApplied=0	SAC:ACF:DF:PD:GT:SGT:SF:SV:SIG:MT:PAC	115,79,0,1:1:1:2:0/0:./.:.:0	86,77,35,31:1:1:2:0/0:0/1:0.5:1:1:.:	194,152,0,0:1:1:2:0/0:./.:.:0:0:.:.
chr2_ref_v2	347349	.	GT	G	.	PASS	IntersectsRepeat=1;RepeatCorrectionApplied=1	SAC:ACF:DF:PD:GT:SGT:SF:SV:SIG:MT:PAC	59,78,1,0:1:1:2:0/0:./.:.:0	126,107,0,0:1:1:2:0/0:./.:.:0:0:.:.	76,53,61,76:1:1:2:0/1:./.:.:0:1:g.347350delT:0
chr2_ref_v2	347944	.	A	AC	.	PASS	IntersectsRepeat=1;RepeatCorrectionApplied=1	SAC:ACF:DF:PD:GT:SGT:SF:SV:SIG:MT:PAC	94,69,0,0:1:1:2:0/0:./.:.:0	80,61,41,28:1:1:2:0/1:0/0:0.25:0:1:g.347944_347945insC:0	180,134,0,0:1:1:2:0/0:./.:.:0:0:.:.
chr2_ref_v2	348753	.	GT	G	.	PASS	IntersectsRepeat=1;RepeatCorrectionApplied=1	SAC:ACF:DF:PD:GT:SGT:SF:SV:SIG:MT:PAC	109,81,0,0:1:1:2:0/0:./.:.:0	76,53,61,21:1:1:2:0/1:0/0:0.25:0:1:g.348754delT:0	180,145,0,1:1:1:2:0/0:./.:.:0:0:.:.
chr2_ref_v2	348976	.	GT	G	.	PASS	IntersectsRepeat=1;RepeatCorrectionApplied=1	SAC:ACF:DF:PD:GT:SGT:SF:SV:SIG:MT:PAC	82,93,0,0:1:1:2:0/0:./.:.:0	63,96,31,36:1:1:2:0/0:0/1:0.5:1:1:.:	164,189,0,1:1:1:2:0/0:./.:.:0:0:.:.
chr2_ref_v2	349288	.	CA	C	.	PASS	IntersectsRepeat=1;RepeatCorrectionApplied=1	SAC:ACF:DF:PD:GT:SGT:SF:SV:SIG:MT:PAC	59,97,8,13:1:1:2:0/0:0/1:0.25:1	72,128,0,0:1:1:2:0/0:./.:.:0:0:.:.	139,172,0,0:1:1:2:0/0:./.:.:0:0:.:.
chr2_ref_v2	350989	.	C	T	.	PASS	IntersectsRepeat=1;RepeatCorrectionApplied=0	SAC:ACF:DF:PD:GT:SGT:SF:SV:SIG:MT:PAC	64,57,0,0:1:1:2:0/0:./.:.:0	89,76,0,1:1:1:2:0/0:./.:.:0:0:.:.	73,87,52,51:1:1:2:0/1:0/0:0.25:0:1:g.350989C>T:0
chr2_ref_v2	351209	.	CA	C	.	PASS	IntersectsRepeat=1;RepeatCorrectionApplied=1	SAC:ACF:DF:PD:GT:SGT:SF:SV:SIG:MT:PAC	49,49,3,1:1:1:2:0/0:./.:.:0	45,50,15,26:1:1:2:0/0:0/1:0.25:0:1:.:	55,48,64,62:1:1:2:0/1:0/0:0.125:0:1:g.351210delA:0
chr2_ref_v2	352070	.	T	C	.	PASS	IntersectsRepeat=0;RepeatCorrectionApplied=0	SAC:ACF:DF:PD:GT:SGT:SF:SV:SIG:MT:PAC	87,129,0,0:1:1:2:0/0:./.:.:0	80,78,29,28:1:1:2:0/0:0/1:0.5:1:1:.:	172,186,0,0:1:1:2:0/0:./.:.:0:0:.:.
chr2_ref_v2	352540	.	G	A	.	PASS	IntersectsRepeat=0;RepeatCorrectionApplied=0	SAC:ACF:DF:PD:GT:SGT:SF:SV:SIG:MT:PAC	69,119,0,0:1:1:2:0/0:./.:.:0	100,94,34,39:1:1:2:0/0:0/1:0.5:1:1:.:	195,173,0,0:1:1:2:0/0:./.:.:0:0:.:.
chr2_ref_v2	353464	.	CA	C	.	PASS	IntersectsRepeat=1;RepeatCorrectionApplied=1	SAC:ACF:DF:PD:GT:SGT:SF:SV:SIG:MT:PAC	8,62,0,3:1:1:2:0/0:./.:.:0	13,83,2,3:1:1:2:0/0:./.:.:0:0:.:.	18,110,5,24:1:1:2:0/0:./.:.:0:0:.:.
chr2_ref_v2	353985	.	G	T	.	PASS	IntersectsRepeat=0;RepeatCorrectionApplied=0	SAC:ACF:DF:PD:GT:SGT:SF:SV:SIG:MT:PAC	69,83,7,12:1:1:2:0/0:0/1:0.25:1	105,127,0,0:1:1:2:0/0:./.:.:0:0:.:.	174,153,0,0:1:1:2:0/0:./.:.:0:0:.:.
chr2_ref_v2	354136	.	T	C	.	PASS	IntersectsRepeat=0;RepeatCorrectionApplied=0	SAC:ACF:DF:PD:GT:SGT:SF:SV:SIG:MT:PAC	82,98,0,0:1:1:2:0/0:./.:.:0	49,85,33,22:1:1:2:0/0:0/1:0.5:1:1:.:	145,178,0,0:1:1:2:0/0:./.:.:0:0:.:.
chr2_ref_v2	354254	.	A	G	.	PASS	IntersectsRepeat=0;RepeatCorrectionApplied=0	SAC:ACF:DF:PD:GT:SGT:SF:SV:SIG:MT:PAC	108,77,0,0:1:1:2:0/0:./.:.:0	39,32,53,48:1:1:2:0/1:1/1:0.125:0:1:g.354254A>G:0	177,153,0,0:1:1:2:0/0:./.:.:0:0:.:.
chr2_ref_v2	354981	.	T	C	.	PASS	IntersectsRepeat=0;RepeatCorrectionApplied=0	SAC:ACF:DF:PD:GT:SGT:SF:SV:SIG:MT:PAC	82,95,0,0:1:1:2:0/0:./.:.:0	78,75,34,40:1:1:2:0/1:0/0:0.25:0:1:g.354981T>C:0	153,145,0,0:1:1:2:0/0:./.:.:0:0:.:.
chr2_ref_v2	357590	.	A	G	.	PASS	IntersectsRepeat=1;RepeatCorrectionApplied=0	SAC:ACF:DF:PD:GT:SGT:SF:SV:SIG:MT:PAC	66,122,0,0:1:1:2:0/0:./.:.:0	58,93,18,48:1:1:2:0/0:0/1:0.5:1:1:.:	129,223,0,0:1:1:2:0/0:./.:.:0:0:.:.
chr2_ref_v2	357690	.	G	A	.	PASS	IntersectsRepeat=0;RepeatCorrectionApplied=0	SAC:ACF:DF:PD:GT:SGT:SF:SV:SIG:MT:PAC	88,89,0,0:1:1:2:0/0:./.:.:0	93,95,0,0:1:1:2:0/0:./.:.:0:0:.:.	101,92,66,74:1:1:2:0/1:0/0:0.125:0:1:g.357690G>A:0
chr2_ref_v2	357937	.	T	G	.	PASS	IntersectsRepeat=0;RepeatCorrectionApplied=0	SAC:ACF:DF:PD:GT:SGT:SF:SV:SIG:MT:PAC	70,72,0,0:1:1:2:0/0:./.:.:0	117,82,0,0:1:1:2:0/0:./.:.:0:0:.:.	81,77,14,9:1:1:2:0/0:0/1:0.25:1:1:.:
chr2_ref_v2	357941	.	C	T	.	PASS	IntersectsRepeat=0;RepeatCorrectionApplied=0	SAC:ACF:DF:PD:GT:SGT:SF:SV:SIG:MT:PAC	80,80,0,0:1:1:2:0/0:./.:.:0	140,87,0,0:1:1:2:0/0:./.:.:0:0:.:.	95,86,14,9:1:1:2:0/0:0/1:0.25:1:1:.:
chr2_ref_v2	357944	.	T	C	.	PASS	IntersectsRepeat=0;RepeatCorrectionApplied=0	SAC:ACF:DF:PD:GT:SGT:SF:SV:SIG:MT:PAC	71,66,0,1:1:1:2:0/0:./.:.:0	119,78,0,0:1:1:2:0/0:./.:.:0:0:.:.	85,75,15,9:1:1:2:0/0:0/1:0.25:1:1:.:
chr2_ref_v2	357947	.	G	A	.	PASS	IntersectsRepeat=0;RepeatCorrectionApplied=0	SAC:ACF:DF:PD:GT:SGT:SF:SV:SIG:MT:PAC	72,64,0,0:1:1:2:0/0:./.:.:0	128,77,0,0:1:1:2:0/0:./.:.:0:0:.:.	90,76,14,9:1:1:2:0/0:0/1:0.25:1:1:.:
chr2_ref_v2	357955	.	G	T	.	PASS	IntersectsRepeat=1;RepeatCorrectionApplied=0	SAC:ACF:DF:PD:GT:SGT:SF:SV:SIG:MT:PAC	74,65,0,0:1:1:2:0/0:./.:.:0	127,71,0,0:1:1:2:0/0:./.:.:0:0:.:.	87,74,14,9:1:1:2:0/0:0/1:0.25:1:1:.:
chr2_ref_v2	357956	.	T	C	.	PASS	IntersectsRepeat=1;RepeatCorrectionApplied=0	SAC:ACF:DF:PD:GT:SGT:SF:SV:SIG:MT:PAC	71,65,0,0:1:1:2:0/0:./.:.:0	123,70,2,0:1:1:2:0/0:./.:.:0:0:.:.	87,74,14,9:1:1:2:0/0:0/1:0.25:1:1:.:
chr2_ref_v2	357959	.	T	C	.	PASS	IntersectsRepeat=1;RepeatCorrectionApplied=0	SAC:ACF:DF:PD:GT:SGT:SF:SV:SIG:MT:PAC	75,65,0,0:1:1:2:0/0:./.:.:0	124,69,0,0:1:1:2:0/0:./.:.:0:0:.:.	88,75,14,9:1:1:2:0/0:0/1:0.25:1:1:.:
chr2_ref_v2	357963	.	T	TTG	.	PASS	IntersectsRepeat=0;RepeatCorrectionApplied=0	SAC:ACF:DF:PD:GT:SGT:SF:SV:SIG:MT:PAC	75,64,0,0:1:1:2:0/0:./.:.:0	124,70,0,0:1:1:2:0/0:./.:.:0:0:.:.	90,69,14,9:1:1:2:0/0:0/1:0.25:1:1:.:
chr2_ref_v2	357964	.	GAA	G	.	PASS	IntersectsRepeat=0;RepeatCorrectionApplied=0	SAC:ACF:DF:PD:GT:SGT:SF:SV:SIG:MT:PAC	76,64,0,0:1:1:2:0/0:./.:.:0	124,73,0,0:1:1:2:0/0:./.:.:0:0:.:.	89,76,14,9:1:1:2:0/0:0/1:0.25:1:1:.:
chr2_ref_v2	358141	.	A	G	.	PASS	IntersectsRepeat=0;RepeatCorrectionApplied=0	SAC:ACF:DF:PD:GT:SGT:SF:SV:SIG:MT:PAC	68,74,0,0:1:1:2:0/0:./.:.:0	41,43,77,90:1:1:2:0/1:1/1:0.25:0:1:g.358141A>G:0	152,134,0,0:1:1:2:0/0:./.:.:0:0:.:.
chr2_ref_v2	358966	.	C	T	.	PASS	IntersectsRepeat=0;RepeatCorrectionApplied=0	SAC:ACF:DF:PD:GT:SGT:SF:SV:SIG:MT:PAC	69,100,0,0:1:1:2:0/0:./.:.:0	65,97,32,41:1:1:2:0/1:0/0:0.25:0:1:g.358966C>T:0	142,180,0,0:1:1:2:0/0:./.:.:0:0:.:.
chr2_ref_v2	359141	.	C	T	.	PASS	IntersectsRepeat=0;RepeatCorrectionApplied=0	SAC:ACF:DF:PD:GT:SGT:SF:SV:SIG:MT:PAC	70,95,0,0:1:1:2:0/0:./.:.:0	64,80,38,40:1:1:2:0/1:0/0:0.25:0:1:g.359141C>T:0	148,177,0,1:1:1:2:0/0:./.:.:0:0:.:.
chr2_ref_v2	363295	.	A	G	.	PASS	IntersectsRepeat=0;RepeatCorrectionApplied=0	SAC:ACF:DF:PD:GT:SGT:SF:SV:SIG:MT:PAC	53,95,0,0:1:1:2:0/0:./.:.:0	46,54,29,21:1:1:2:0/1:0/0:0.25:0:1:g.363295A>G:0	164,131,0,0:1:1:2:0/0:./.:.:0:0:.:.
chr2_ref_v2	363710	.	T	C	.	PASS	IntersectsRepeat=0;RepeatCorrectionApplied=0	SAC:ACF:DF:PD:GT:SGT:SF:SV:SIG:MT:PAC	114,77,0,0:1:1:2:0/0:./.:.:0	78,76,49,40:1:1:2:0/1:0/0:0.25:0:1:g.363710T>C:0	185,157,0,0:1:1:2:0/0:./.:.:0:0:.:.
chr2_ref_v2	368816	.	A	G	.	PASS	IntersectsRepeat=1;RepeatCorrectionApplied=0	SAC:ACF:DF:PD:GT:SGT:SF:SV:SIG:MT:PAC	68,64,0,0:1:1:2:0/0:./.:.:0	59,42,26,25:1:1:2:0/1:0/0:0.25:0:1:g.368816A>G:0	161,134,0,0:1:1:2:0/0:./.:.:0:0:.:.
chr2_ref_v2	369380	.	A	C	.	PASS	IntersectsRepeat=0;RepeatCorrectionApplied=0	SAC:ACF:DF:PD:GT:SGT:SF:SV:SIG:MT:PAC	61,89,0,0:1:1:2:0/0:./.:.:0	64,84,25,43:1:1:2:0/1:0/0:0.25:0:1:g.369380A>C:0	133,179,0,0:1:1:2:0/0:./.:.:0:0:.:.
chr2_ref_v2	369767	.	CTTT	C,CTT	.	PASS	IntersectsRepeat=1;RepeatCorrectionApplied=1	SAC:ACF:DF:PD:GT:SGT:SF:SV:SIG:MT:PAC	32,32,0,0,7,6:1:1:2:0/0:./.:.:0	13,17,0,0,20,23:1:1:2:0/2:0/0:0.25:0:1:g.369768delT:0	5,4,55,34,30,30:1:1:2:1/2:0/1:0.125:0:1:g.369768_369770delTTT,g.369768delT:0,0
chr2_ref_v2	371476	.	A	G	.	PASS	IntersectsRepeat=0;RepeatCorrectionApplied=0	SAC:ACF:DF:PD:GT:SGT:SF:SV:SIG:MT:PAC	96,107,0,0:1:1:2:0/0:./.:.:0	79,87,41,30:1:1:2:0/0:0/1:0.5:1:1:.:	167,194,0,0:1:1:2:0/0:./.:.:0:0:.:.
chr2_ref_v2	372253	.	TG	T	.	PASS	IntersectsRepeat=1;RepeatCorrectionApplied=1	SAC:ACF:DF:PD:GT:SGT:SF:SV:SIG:MT:PAC	37,64,0,0:1:1:2:0/0:./.:.:0	36,49,32,34:1:1:2:0/1:0/0:0.125:0:1:g.372254delG:0	174,167,0,0:1:1:2:0/0:./.:.:0:0:.:.
chr2_ref_v2	374080	.	GC	G	.	PASS	IntersectsRepeat=1;RepeatCorrectionApplied=1	SAC:ACF:DF:PD:GT:SGT:SF:SV:SIG:MT:PAC	92,81,0,0:1:1:2:0/0:./.:.:0	71,85,31,32:1:1:2:0/0:0/1:0.5:1:1:.:	150,157,0,0:1:1:2:0/0:./.:.:0:0:.:.
chr2_ref_v2	374796	.	A	G	.	PASS	IntersectsRepeat=1;RepeatCorrectionApplied=0	SAC:ACF:DF:PD:GT:SGT:SF:SV:SIG:MT:PAC	93,74,0,0:1:1:2:0/0:./.:.:0	60,59,17,36:1:1:2:0/0:0/1:0.5:1:1:.:	140,142,0,0:1:1:2:0/0:./.:.:0:0:.:.
chr2_ref_v2	375041	.	T	A	.	PASS	IntersectsRepeat=0;RepeatCorrectionApplied=0	SAC:ACF:DF:PD:GT:SGT:SF:SV:SIG:MT:PAC	78,95,0,0:1:1:2:0/0:./.:.:0	102,79,0,0:1:1:2:0/0:./.:.:0:0:.:.	78,96,65,73:1:1:2:0/1:0/0:0.125:0:1:g.375041T>A:0
chr2_ref_v2	375591	.	C	T	.	PASS	IntersectsRepeat=0;RepeatCorrectionApplied=0	SAC:ACF:DF:PD:GT:SGT:SF:SV:SIG:MT:PAC	97,93,0,0:1:1:2:0/0:./.:.:0	55,86,23,38:1:1:2:0/0:0/1:0.5:1:1:.:	157,166,0,1:1:1:2:0/0:./.:.:0:0:.:.
chr2_ref_v2	375985	.	A	C	.	PASS	IntersectsRepeat=0;RepeatCorrectionApplied=0	SAC:ACF:DF:PD:GT:SGT:SF:SV:SIG:MT:PAC	81,67,0,1:1:1:2:0/0:./.:.:0	67,63,30,22:1:1:2:0/0:0/1:0.5:1:1:.:	180,128,0,0:1:1:2:0/0:./.:.:0:0:.:.
chr2_ref_v2	376339	.	C	T	.	PASS	IntersectsRepeat=0;RepeatCorrectionApplied=0	SAC:ACF:DF:PD:GT:SGT:SF:SV:SIG:MT:PAC	50,73,0,0:1:1:2:0/0:./.:.:0	85,111,0,0:1:1:2:0/0:./.:.:0:0:.:.	78,85,44,70:1:1:2:0/1:0/0:0.125:0:1:g.376339C>T:0
chr2_ref_v2	379458	.	C	T	.	PASS	IntersectsRepeat=1;RepeatCorrectionApplied=0	SAC:ACF:DF:PD:GT:SGT:SF:SV:SIG:MT:PAC	100,87,0,0:1:1:2:0/0:./.:.:0	132,103,0,0:1:1:2:0/0:./.:.:0:0:.:.	86,84,56,73:1:1:2:0/1:0/0:0.125:0:1:g.379458C>T:0
chr2_ref_v2	381355	.	AG	A	.	PASS	IntersectsRepeat=1;RepeatCorrectionApplied=1	SAC:ACF:DF:PD:GT:SGT:SF:SV:SIG:MT:PAC	56,55,0,1:1:1:2:0/0:./.:.:0	64,52,33,30:1:1:2:0/1:0/0:0.25:0:1:g.381356delG:0	154,133,0,0:1:1:2:0/0:./.:.:0:0:.:.
chr2_ref_v2	382657	.	G	A	.	PASS	IntersectsRepeat=0;RepeatCorrectionApplied=0	SAC:ACF:DF:PD:GT:SGT:SF:SV:SIG:MT:PAC	66,91,0,0:1:1:2:0/0:./.:.:0	60,76,30,39:1:1:2:0/1:0/0:0.25:0:1:g.382657G>A:0	130,194,0,0:1:1:2:0/0:./.:.:0:0:.:.
chr2_ref_v2	382673	.	G	A	.	PASS	IntersectsRepeat=1;RepeatCorrectionApplied=0	SAC:ACF:DF:PD:GT:SGT:SF:SV:SIG:MT:PAC	69,95,0,0:1:1:2:0/0:./.:.:0	95,117,0,0:1:1:2:0/0:./.:.:0:0:.:.	69,125,62,96:1:1:2:0/1:0/0:0.125:0:1:g.382673G>A:0
chr2_ref_v2	383025	.	A	G	.	PASS	IntersectsRepeat=1;RepeatCorrectionApplied=0	SAC:ACF:DF:PD:GT:SGT:SF:SV:SIG:MT:PAC	77,54,0,0:1:1:2:0/0:./.:.:0	79,62,38,29:1:1:2:0/1:0/0:0.25:0:1:g.383025A>G:0	157,160,0,0:1:1:2:0/0:./.:.:0:0:.:.
chr2_ref_v2	383031	.	TAA	T,TA	.	PASS	IntersectsRepeat=1;RepeatCorrectionApplied=1	SAC:ACF:DF:PD:GT:SGT:SF:SV:SIG:MT:PAC	47,52,1,0,3,5:1:1:2:0/0:./.:.:0	6,0,35,25,57,61:1:1:2:2/2:1/2:0.5:0:1:g.383032delA,g.383032delA:0,1	63,45,4,5,68,87:1:1:2:0/0:0/2:0.25:1:1:.:
chr2_ref_v2	383143	.	TA	T	.	PASS	IntersectsRepeat=1;RepeatCorrectionApplied=1	SAC:ACF:DF:PD:GT:SGT:SF:SV:SIG:MT:PAC	66,68,0,0:1:1:2:0/0:./.:.:0	50,60,23,30:1:1:2:0/1:0/0:0.25:0:1:g.383144delA:0	168,141,0,1:1:1:2:0/0:./.:.:0:0:.:.
chr2_ref_v2	383227	.	A	G	.	PASS	IntersectsRepeat=0;RepeatCorrectionApplied=0	SAC:ACF:DF:PD:GT:SGT:SF:SV:SIG:MT:PAC	71,64,0,0:1:1:2:0/0:./.:.:0	57,69,31,22:1:1:2:0/0:0/1:0.5:1:1:.:	143,153,0,0:1:1:2:0/0:./.:.:0:0:.:.
chr2_ref_v2	383708	.	C	T	.	PASS	IntersectsRepeat=1;RepeatCorrectionApplied=0	SAC:ACF:DF:PD:GT:SGT:SF:SV:SIG:MT:PAC	94,102,0,0:1:1:2:0/0:./.:.:0	32,52,71,87:1:1:2:0/1:1/1:0.25:0:1:g.383708C>T:0	169,180,0,0:1:1:2:0/0:./.:.:0:0:.:.
chr2_ref_v2	386187	.	C	CAAA	.	PASS	IntersectsRepeat=1;RepeatCorrectionApplied=1	SAC:ACF:DF:PD:GT:SGT:SF:SV:SIG:MT:PAC	8,8,0,14:1:1:2:0/1:./.:.:0	11,14,6,14:1:1:2:0/1:0/0:0.125:0:0:.:.	34,11,4,47:1:1:2:0/1:./.:.:0:0:.:.
chr2_ref_v2	386220	.	T	C	.	PASS	IntersectsRepeat=0;RepeatCorrectionApplied=0	SAC:ACF:DF:PD:GT:SGT:SF:SV:SIG:MT:PAC	60,97,0,0:1:1:2:0/0:./.:.:0	36,72,13,21:1:1:2:0/0:0/1:0.5:1:1:.:	117,143,0,0:1:1:2:0/0:./.:.:0:0:.:.
chr2_ref_v2	388363	.	G	A	.	PASS	IntersectsRepeat=0;RepeatCorrectionApplied=0	SAC:ACF:DF:PD:GT:SGT:SF:SV:SIG:MT:PAC	80,65,0,0:1:1:2:0/0:./.:.:0	76,70,38,29:1:1:2:0/1:0/0:0.25:0:1:g.388363G>A:0	162,145,0,0:1:1:2:0/0:./.:.:0:0:.:.
chr2_ref_v2	388534	.	T	G	.	PASS	IntersectsRepeat=0;RepeatCorrectionApplied=0	SAC:ACF:DF:PD:GT:SGT:SF:SV:SIG:MT:PAC	83,73,1,0:1:1:2:0/0:./.:.:0	41,40,90,55:1:1:2:0/1:1/1:0.25:0:1:g.388534T>G:0	190,142,0,0:1:1:2:0/0:./.:.:0:0:.:.
chr2_ref_v2	388535	.	T	C	.	PASS	IntersectsRepeat=0;RepeatCorrectionApplied=0	SAC:ACF:DF:PD:GT:SGT:SF:SV:SIG:MT:PAC	83,73,0,0:1:1:2:0/0:./.:.:0	84,65,47,29:1:1:2:0/1:0/0:0.25:0:1:g.388535T>C:0	191,141,0,0:1:1:2:0/0:./.:.:0:0:.:.
chr2_ref_v2	388536	.	A	G	.	PASS	IntersectsRepeat=0;RepeatCorrectionApplied=0	SAC:ACF:DF:PD:GT:SGT:SF:SV:SIG:MT:PAC	82,69,0,0:1:1:2:0/0:./.:.:0	133,91,0,0:1:1:2:0/0:./.:.:0:0:.:.	106,70,84,70:1:1:2:0/1:0/0:0.125:0:1:g.388536A>G:0
chr2_ref_v2	388803	.	G	T	.	PASS	IntersectsRepeat=0;RepeatCorrectionApplied=0	SAC:ACF:DF:PD:GT:SGT:SF:SV:SIG:MT:PAC	100,94,0,0:1:1:2:0/0:./.:.:0	111,107,0,0:1:1:2:0/0:./.:.:0:0:.:.	81,98,68,70:1:1:2:0/1:0/0:0.125:0:1:g.388803G>T:0
chr2_ref_v2	390030	.	G	GA	.	PASS	IntersectsRepeat=1;RepeatCorrectionApplied=1	SAC:ACF:DF:PD:GT:SGT:SF:SV:SIG:MT:PAC	92,82,0,0:1:1:2:0/0:./.:.:0	81,56,40,27:1:1:2:0/1:0/0:0.25:0:1:g.390030_390031insA:0	167,141,0,0:1:1:2:0/0:./.:.:0:0:.:.
chr2_ref_v2	392313	.	CT	C	.	PASS	IntersectsRepeat=1;RepeatCorrectionApplied=1	SAC:ACF:DF:PD:GT:SGT:SF:SV:SIG:MT:PAC	51,69,1,10:1:1:2:0/0:./.:.:0	27,32,72,58:1:1:2:0/1:1/1:0.25:0:1:g.392314delT:0	67,93,68,87:1:1:2:0/1:0/0:0.25:0:1:g.392314delT:0
chr2_ref_v2	392499	.	A	AT,AAT	.	PASS	IntersectsRepeat=1;RepeatCorrectionApplied=0	SAC:ACF:DF:PD:GT:SGT:SF:SV:SIG:MT:PAC	0,0,33,57,1,0:1:1:2:1/1:./.:.:0	1,0,36,55,13,16:1:1:2:1/1:1/2:0.5:1:1:.:	0,2,94,122,1,3:1:1:2:1/1:./.:.:0:0:.:.
chr2_ref_v2	392853	.	A	ATCTTTCCTCTGCATTTTCTTTCCTCTGCATTT	.	PASS	IntersectsRepeat=0;RepeatCorrectionApplied=0	SAC:ACF:DF:PD:GT:SGT:SF:SV:SIG:MT:PAC	0,0,28,33:1:1:2:1/1:./.:.:0	1,0,29,24:1:1:2:1/1:./.:.:0:0:.:.	0,0,53,53:1:1:2:1/1:./.:.:0:0:.:.
chr2_ref_v2	395020	.	GA	G,GAA	.	PASS	IntersectsRepeat=1;RepeatCorrectionApplied=1	SAC:ACF:DF:PD:GT:SGT:SF:SV:SIG:MT:PAC	41,41,4,3,20,25:1:1:2:0/2:0/0:0.25:0	25,24,48,49,1,1:1:1:2:0/1:1/1:0.25:0:1:g.395020_395022AA>:0	95,112,11,9,4,7:1:1:2:0/0:./.:.:0:1:g.395020_395022A>:1
chr2_ref_v2	395627	.	T	C	.	PASS	IntersectsRepeat=0;RepeatCorrectionApplied=0	SAC:ACF:DF:PD:GT:SGT:SF:SV:SIG:MT:PAC	83,73,0,0:1:1:2:0/0:./.:.:0	36,41,68,52:1:1:2:0/1:1/1:0.25:0:1:g.395627T>C:0	196,154,0,0:1:1:2:0/0:./.:.:0:0:.:.
chr2_ref_v2	396025	.	C	T	.	PASS	IntersectsRepeat=0;RepeatCorrectionApplied=0	SAC:ACF:DF:PD:GT:SGT:SF:SV:SIG:MT:PAC	108,72,0,0:1:1:2:0/0:./.:.:0	157,96,0,1:1:1:2:0/0:./.:.:0:0:.:.	111,65,83,66:1:1:2:0/1:0/0:0.125:0:1:g.396025C>T:0
chr2_ref_v2	396082	.	A	G	.	PASS	IntersectsRepeat=0;RepeatCorrectionApplied=0	SAC:ACF:DF:PD:GT:SGT:SF:SV:SIG:MT:PAC	124,75,0,0:1:1:2:0/0:./.:.:0	96,80,54,29:1:1:2:0/1:0/0:0.25:0:1:g.396082A>G:0	222,165,0,0:1:1:2:0/0:./.:.:0:0:.:.
chr2_ref_v2	396485	.	T	A	.	PASS	IntersectsRepeat=0;RepeatCorrectionApplied=0	SAC:ACF:DF:PD:GT:SGT:SF:SV:SIG:MT:PAC	78,65,30,44:1:1:2:0/1:0/0:0.25:0	140,114,0,0:1:1:2:0/0:./.:.:0:1:g.396484_396486A>T:1	197,185,0,0:1:1:2:0/0:./.:.:0:1:g.396484_396486A>T:1
chr2_ref_v2	396962	.	A	C	.	PASS	IntersectsRepeat=1;RepeatCorrectionApplied=0	SAC:ACF:DF:PD:GT:SGT:SF:SV:SIG:MT:PAC	98,77,0,4:1:1:2:0/0:0/1:0.125:0	88,87,40,46:1:1:2:0/1:0/0:0.25:0:1:g.396962A>C:0	177,194,0,0:1:1:2:0/0:./.:.:0:0:.:.
chr2_ref_v2	397501	.	C	T	.	PASS	IntersectsRepeat=1;RepeatCorrectionApplied=0	SAC:ACF:DF:PD:GT:SGT:SF:SV:SIG:MT:PAC	103,83,0,1:1:1:2:0/0:./.:.:0	124,113,1,0:1:1:2:0/0:./.:.:0:0:.:.	105,90,96,81:1:1:2:0/1:./.:.:0:1:g.397501C>T:0
chr2_ref_v2	398245	.	T	TG	.	PASS	IntersectsRepeat=1;RepeatCorrectionApplied=1	SAC:ACF:DF:PD:GT:SGT:SF:SV:SIG:MT:PAC	63,79,0,1:1:1:2:0/0:./.:.:0	18,32,32,61:1:1:2:0/1:1/1:0.25:0:1:g.398245_398246insG:0	113,143,0,0:1:1:2:0/0:./.:.:0:0:.:.
chr2_ref_v2	398976	.	A	G	.	PASS	IntersectsRepeat=0;RepeatCorrectionApplied=0	SAC:ACF:DF:PD:GT:SGT:SF:SV:SIG:MT:PAC	87,92,0,0:1:1:2:0/0:./.:.:0	92,83,33,38:1:1:2:0/0:0/1:0.5:1:1:.:	167,150,0,0:1:1:2:0/0:./.:.:0:0:.:.
chr2_ref_v2	400734	.	C	T	.	PASS	IntersectsRepeat=1;RepeatCorrectionApplied=0	SAC:ACF:DF:PD:GT:SGT:SF:SV:SIG:MT:PAC	91,62,0,0:1:1:2:0/0:./.:.:0	65,38,29,23:1:1:2:0/1:0/0:0.25:0:1:g.400734C>T:0	185,120,0,0:1:1:2:0/0:./.:.:0:0:.:.
chr2_ref_v2	402405	.	C	T	.	PASS	IntersectsRepeat=0;RepeatCorrectionApplied=0	SAC:ACF:DF:PD:GT:SGT:SF:SV:SIG:MT:PAC	99,86,0,0:1:1:2:0/0:./.:.:0	103,83,0,0:1:1:2:0/0:./.:.:0:0:.:.	110,73,88,61:1:1:2:0/1:0/0:0.125:0:1:g.402405C>T:0
chr2_ref_v2	404137	.	C	T	.	PASS	IntersectsRepeat=0;RepeatCorrectionApplied=0	SAC:ACF:DF:PD:GT:SGT:SF:SV:SIG:MT:PAC	102,91,0,0:1:1:2:0/0:./.:.:0	85,68,32,37:1:1:2:0/1:0/0:0.25:0:1:g.404137C>T:0	174,158,0,0:1:1:2:0/0:./.:.:0:0:.:.
chr2_ref_v2	404428	.	A	G	.	PASS	IntersectsRepeat=1;RepeatCorrectionApplied=0	SAC:ACF:DF:PD:GT:SGT:SF:SV:SIG:MT:PAC	104,106,0,0:1:1:2:0/0:./.:.:0	72,87,42,35:1:1:2:0/1:0/0:0.25:0:1:g.404428A>G:0	190,157,0,0:1:1:2:0/0:./.:.:0:0:.:.
chr2_ref_v2	404550	.	C	A	.	PASS	IntersectsRepeat=1;RepeatCorrectionApplied=0	SAC:ACF:DF:PD:GT:SGT:SF:SV:SIG:MT:PAC	112,90,0,0:1:1:2:0/0:./.:.:0	121,108,0,0:1:1:2:0/0:./.:.:0:0:.:.	103,110,109,79:1:1:2:0/1:./.:.:0:1:g.404550C>A:0
chr2_ref_v2	404606	.	A	G	.	PASS	IntersectsRepeat=0;RepeatCorrectionApplied=0	SAC:ACF:DF:PD:GT:SGT:SF:SV:SIG:MT:PAC	90,92,0,0:1:1:2:0/0:./.:.:0	74,83,33,33:1:1:2:0/0:0/1:0.5:1:1:.:	189,200,0,0:1:1:2:0/0:./.:.:0:0:.:.
chr2_ref_v2	404607	.	C	T	.	PASS	IntersectsRepeat=0;RepeatCorrectionApplied=0	SAC:ACF:DF:PD:GT:SGT:SF:SV:SIG:MT:PAC	89,92,0,0:1:1:2:0/0:./.:.:0	73,85,33,33:1:1:2:0/0:0/1:0.5:1:1:.:	189,198,0,0:1:1:2:0/0:./.:.:0:0:.:.
chr2_ref_v2	405697	.	T	C	.	PASS	IntersectsRepeat=0;RepeatCorrectionApplied=0	SAC:ACF:DF:PD:GT:SGT:SF:SV:SIG:MT:PAC	2,7,0,4:1:0:2:./.:./.:.:0	4,5,1,3:1:0:2:./.:./.:.:0:0:.:.	4,11,0,3:1:1:2:./.:./.:.:0:0:.:.
chr2_ref_v2	405703	.	C	T	.	PASS	IntersectsRepeat=0;RepeatCorrectionApplied=0	SAC:ACF:DF:PD:GT:SGT:SF:SV:SIG:MT:PAC	5,0,0,7:1:0:2:./.:./.:.:0	14,1,1,6:1:1:2:0/1:0/0:0.25:0:0:.:.	11,5,0,8:1:1:2:0/1:0/0:0.25:0:0:.:.
chr2_ref_v2	405704	.	A	G	.	PASS	IntersectsRepeat=0;RepeatCorrectionApplied=0	SAC:ACF:DF:PD:GT:SGT:SF:SV:SIG:MT:PAC	6,0,0,7:1:0:2:./.:./.:.:0	14,1,1,6:1:1:2:0/1:0/0:0.25:0:0:.:.	14,5,0,7:1:1:2:0/1:0/0:0.5:0:0:.:.
chr2_ref_v2	405709	.	T	A	.	PASS	IntersectsRepeat=0;RepeatCorrectionApplied=0	SAC:ACF:DF:PD:GT:SGT:SF:SV:SIG:MT:PAC	11,1,0,4:1:0:2:./.:./.:.:0	18,0,1,2:1:1:2:0/0:0/1:0.25:0:0:.:.	18,5,0,1:1:1:2:0/0:0/1:0.125:0:0:.:.
chr2_ref_v2	406139	.	T	C	.	PASS	IntersectsRepeat=0;RepeatCorrectionApplied=0	SAC:ACF:DF:PD:GT:SGT:SF:SV:SIG:MT:PAC	75,74,0,0:1:1:2:0/0:./.:.:0	60,66,31,26:1:1:2:0/1:0/0:0.25:0:1:g.406139T>C:0	143,170,0,1:1:1:2:0/0:./.:.:0:0:.:.
chr2_ref_v2	406410	.	GAA	G,GA	.	PASS	IntersectsRepeat=1;RepeatCorrectionApplied=1	SAC:ACF:DF:PD:GT:SGT:SF:SV:SIG:MT:PAC	45,60,2,1,7,15:1:1:2:0/0:./.:.:0	49,75,4,3,11,17:1:1:2:0/0:0/1:0.125:0:0:.:.	43,56,49,64,24,26:1:1:2:0/1:0/0:0.125:0:1:g.406411_406412delAA:0
chr2_ref_v2	407015	.	A	G	.	PASS	IntersectsRepeat=0;RepeatCorrectionApplied=0	SAC:ACF:DF:PD:GT:SGT:SF:SV:SIG:MT:PAC	79,94,0,0:1:1:2:0/0:./.:.:0	59,64,26,27:1:1:2:0/0:0/1:0.5:1:1:.:	149,162,0,0:1:1:2:0/0:./.:.:0:0:.:.
chr2_ref_v2	408549	.	G	T	.	PASS	IntersectsRepeat=0;RepeatCorrectionApplied=0	SAC:ACF:DF:PD:GT:SGT:SF:SV:SIG:MT:PAC	41,46,40,40:1:1:2:0/1:./.:.:0	104,96,0,0:1:1:2:0/0:./.:.:0:1:g.408548_408550T>G:1	84,72,72,73:1:1:2:0/1:./.:.:0:0:.:.
chr2_ref_v2	409075	.	T	C	.	PASS	IntersectsRepeat=0;RepeatCorrectionApplied=0	SAC:ACF:DF:PD:GT:SGT:SF:SV:SIG:MT:PAC	95,80,0,0:1:1:2:0/0:./.:.:0	68,65,30,26:1:1:2:0/0:0/1:0.5:1:1:.:	149,120,0,0:1:1:2:0/0:./.:.:0:0:.:.
chr2_ref_v2	411113	.	A	G	.	PASS	IntersectsRepeat=0;RepeatCorrectionApplied=0	SAC:ACF:DF:PD:GT:SGT:SF:SV:SIG:MT:PAC	0,0,83,68:1:1:2:1/1:./.:.:0	52,36,71,76:1:1:2:0/1:1/1:0.25:0:1:g.411112_411114G>A:0	0,0,171,142:1:1:2:1/1:./.:.:0:0:.:.
chr2_ref_v2	411149	.	T	C	.	PASS	IntersectsRepeat=1;RepeatCorrectionApplied=0	SAC:ACF:DF:PD:GT:SGT:SF:SV:SIG:MT:PAC	92,92,0,0:1:1:2:0/0:./.:.:0	61,40,76,65:1:1:2:0/1:1/1:0.125:0:1:g.411149T>C:0	179,150,0,0:1:1:2:0/0:./.:.:0:0:.:.
chr2_ref_v2	411220	.	C	A	.	PASS	IntersectsRepeat=0;RepeatCorrectionApplied=0	SAC:ACF:DF:PD:GT:SGT:SF:SV:SIG:MT:PAC	122,78,0,0:1:1:2:0/0:./.:.:0	42,39,74,67:1:1:2:0/1:1/1:0.25:0:1:g.411220C>A:0	195,175,0,0:1:1:2:0/0:./.:.:0:0:.:.
chr2_ref_v2	412119	.	G	A	.	PASS	IntersectsRepeat=0;RepeatCorrectionApplied=0	SAC:ACF:DF:PD:GT:SGT:SF:SV:SIG:MT:PAC	67,86,0,0:1:1:2:0/0:./.:.:0	33,34,41,71:1:1:2:0/1:1/1:0.25:0:1:g.412119G>A:0	132,159,0,0:1:1:2:0/0:./.:.:0:0:.:.
chr2_ref_v2	412895	.	T	C	.	PASS	IntersectsRepeat=0;RepeatCorrectionApplied=0	SAC:ACF:DF:PD:GT:SGT:SF:SV:SIG:MT:PAC	80,117,0,0:1:1:2:0/0:./.:.:0	81,72,26,38:1:1:2:0/0:0/1:0.5:1:1:.:	168,169,1,0:1:1:2:0/0:./.:.:0:0:.:.
chr2_ref_v2	413557	.	C	T	.	PASS	IntersectsRepeat=1;RepeatCorrectionApplied=0	SAC:ACF:DF:PD:GT:SGT:SF:SV:SIG:MT:PAC	88,92,0,0:1:1:2:0/0:./.:.:0	122,101,0,0:1:1:2:0/0:./.:.:0:0:.:.	119,102,103,85:1:1:2:0/1:0/0:0.125:0:1:g.413557C>T:0
chr2_ref_v2	413643	.	G	A	.	PASS	IntersectsRepeat=0;RepeatCorrectionApplied=0	SAC:ACF:DF:PD:GT:SGT:SF:SV:SIG:MT:PAC	100,113,0,0:1:1:2:0/0:./.:.:0	53,44,102,86:1:1:2:0/1:1/1:0.25:0:1:g.413643G>A:0	212,187,0,0:1:1:2:0/0:./.:.:0:0:.:.
chr2_ref_v2	415239	.	A	G	.	PASS	IntersectsRepeat=1;RepeatCorrectionApplied=0	SAC:ACF:DF:PD:GT:SGT:SF:SV:SIG:MT:PAC	105,99,0,0:1:1:2:0/0:./.:.:0	117,110,0,0:1:1:2:0/0:./.:.:0:0:.:.	99,94,81,83:1:1:2:0/1:0/0:0.125:0:1:g.415239A>G:0
chr2_ref_v2	415368	.	C	T	.	PASS	IntersectsRepeat=0;RepeatCorrectionApplied=0	SAC:ACF:DF:PD:GT:SGT:SF:SV:SIG:MT:PAC	85,98,0,0:1:1:2:0/0:./.:.:0	86,106,0,0:1:1:2:0/0:./.:.:0:0:.:.	82,98,63,85:1:1:2:0/1:0/0:0.125:0:1:g.415368C>T:0
chr2_ref_v2	415743	.	C	CTTT,CTTTTTTT,CTTTTTTTTTTTTT	.	PASS	IntersectsRepeat=1;RepeatCorrectionApplied=1	SAC:ACF:DF:PD:GT:SGT:SF:SV:SIG:MT:PAC	0,0,1,2,1,2,6,12:1:1:2:3/3:1/3:0.25:0	0,0,2,13,0,2,1,8:1:1:2:1/3:1/2:0.25:0:0:.:.	0,1,0,8,3,14,13,8:1:1:2:2/3:1/3:0.25:0:0:.:.
chr2_ref_v2	416312	.	A	G	.	PASS	IntersectsRepeat=0;RepeatCorrectionApplied=0	SAC:ACF:DF:PD:GT:SGT:SF:SV:SIG:MT:PAC	93,98,0,0:1:1:2:0/0:./.:.:0	81,93,0,0:1:1:2:0/0:./.:.:0:0:.:.	71,94,63,57:1:1:2:0/1:0/0:0.125:0:1:g.416312A>G:0
chr2_ref_v2	417023	.	G	A	.	PASS	IntersectsRepeat=1;RepeatCorrectionApplied=0	SAC:ACF:DF:PD:GT:SGT:SF:SV:SIG:MT:PAC	53,33,34,26:1:1:2:0/1:0/0:0.125:0	83,79,0,0:1:1:2:0/0:./.:.:0:1:g.417022_417024A>G:1	163,141,1,0:1:1:2:0/0:./.:.:0:1:g.417022_417024A>G:1
chr2_ref_v2	419296	.	C	A	.	PASS	IntersectsRepeat=0;RepeatCorrectionApplied=0	SAC:ACF:DF:PD:GT:SGT:SF:SV:SIG:MT:PAC	78,72,0,1:1:1:2:0/0:./.:.:0	72,62,27,43:1:1:2:0/1:0/0:0.25:0:1:g.419296C>A:0	126,126,0,0:1:1:2:0/0:./.:.:0:0:.:.
chr2_ref_v2	420345	.	T	TGTAGTAGTAGTA	.	PASS	IntersectsRepeat=1;RepeatCorrectionApplied=1	SAC:ACF:DF:PD:GT:SGT:SF:SV:SIG:MT:PAC	1,0,32,52:1:1:2:1/1:./.:.:0	1,0,34,34:1:1:2:1/1:./.:.:0:0:.:.	0,1,61,62:1:1:2:1/1:./.:.:0:0:.:.
chr2_ref_v2	420450	.	C	CT	.	PASS	IntersectsRepeat=1;RepeatCorrectionApplied=1	SAC:ACF:DF:PD:GT:SGT:SF:SV:SIG:MT:PAC	69,63,0,0:1:1:2:0/0:./.:.:0	68,44,39,22:1:1:2:0/1:0/0:0.25:0:1:g.420450_420451insT:0	170,142,0,0:1:1:2:0/0:./.:.:0:0:.:.
chr2_ref_v2	421700	.	C	T	.	PASS	IntersectsRepeat=0;RepeatCorrectionApplied=0	SAC:ACF:DF:PD:GT:SGT:SF:SV:SIG:MT:PAC	89,87,0,0:1:1:2:0/0:./.:.:0	82,68,43,37:1:1:2:0/1:0/0:0.25:0:1:g.421700C>T:0	182,163,0,0:1:1:2:0/0:./.:.:0:0:.:.
chr2_ref_v2	423162	.	G	GC	.	PASS	IntersectsRepeat=1;RepeatCorrectionApplied=1	SAC:ACF:DF:PD:GT:SGT:SF:SV:SIG:MT:PAC	102,86,0,0:1:1:2:0/0:./.:.:0	73,48,39,21:1:1:2:0/1:0/0:0.25:0:1:g.423162_423163insC:0	166,138,0,0:1:1:2:0/0:./.:.:0:0:.:.
chr2_ref_v2	423361	.	G	GA,GAA	.	PASS	IntersectsRepeat=1;RepeatCorrectionApplied=1	SAC:ACF:DF:PD:GT:SGT:SF:SV:SIG:MT:PAC	3,2,12,11,45,56:1:1:2:2/2:0/2:0.125:0	7,7,45,57,19,25:1:1:2:1/2:1/1:0.25:0:1:g.423361_423363AA>A:0	79,66,42,47,13,10:1:1:2:0/1:0/2:0.25:0:1:g.423361_423363AA>,g.423361_423363AA>A:0,0
chr2_ref_v2	423502	.	C	G	.	PASS	IntersectsRepeat=0;RepeatCorrectionApplied=0	SAC:ACF:DF:PD:GT:SGT:SF:SV:SIG:MT:PAC	86,112,0,0:1:1:2:0/0:./.:.:0	76,132,0,0:1:1:2:0/0:./.:.:0:0:.:.	81,97,64,100:1:1:2:0/1:./.:.:0:1:g.423502C>G:0
chr2_ref_v2	423781	.	G	A	.	PASS	IntersectsRepeat=1;RepeatCorrectionApplied=0	SAC:ACF:DF:PD:GT:SGT:SF:SV:SIG:MT:PAC	107,117,0,0:1:1:2:0/0:./.:.:0	66,44,77,71:1:1:2:0/1:1/1:0.125:0:1:g.423781G>A:0	219,194,0,0:1:1:2:0/0:./.:.:0:0:.:.
chr2_ref_v2	424224	.	C	A	.	PASS	IntersectsRepeat=1;RepeatCorrectionApplied=0	SAC:ACF:DF:PD:GT:SGT:SF:SV:SIG:MT:PAC	81,84,0,0:1:1:2:0/0:./.:.:0	77,86,33,35:1:1:2:0/0:0/1:0.5:1:1:.:	157,179,0,0:1:1:2:0/0:./.:.:0:0:.:.
chr2_ref_v2	424912	.	GT	G	.	PASS	IntersectsRepeat=1;RepeatCorrectionApplied=1	SAC:ACF:DF:PD:GT:SGT:SF:SV:SIG:MT:PAC	86,107,0,1:1:1:2:0/0:./.:.:0	37,27,62,73:1:1:2:0/1:1/1:0.25:0:1:g.424913delT:0	124,157,2,2:1:1:2:0/0:./.:.:0:0:.:.
chr2_ref_v2	425914	.	CA	C	.	PASS	IntersectsRepeat=1;RepeatCorrectionApplied=1	SAC:ACF:DF:PD:GT:SGT:SF:SV:SIG:MT:PAC	62,65,1,1:1:1:2:0/0:./.:.:0	75,76,3,5:1:1:2:0/0:./.:.:0:0:.:.	76,77,56,55:1:1:2:0/0:0/1:0.5:1:1:.:
chr2_ref_v2	426383	.	G	A	.	PASS	IntersectsRepeat=1;RepeatCorrectionApplied=0	SAC:ACF:DF:PD:GT:SGT:SF:SV:SIG:MT:PAC	75,81,0,0:1:1:2:0/0:./.:.:0	56,80,32,28:1:1:2:0/0:0/1:0.5:1:1:.:	149,154,0,0:1:1:2:0/0:./.:.:0:0:.:.
chr2_ref_v2	426984	.	TA	T	.	PASS	IntersectsRepeat=1;RepeatCorrectionApplied=1	SAC:ACF:DF:PD:GT:SGT:SF:SV:SIG:MT:PAC	48,75,0,0:1:1:2:0/0:./.:.:0	51,81,0,0:1:1:2:0/0:./.:.:0:0:.:.	68,56,50,56:1:1:2:0/1:0/0:0.125:0:1:g.426985delA:0
chr2_ref_v2	429093	.	A	T	.	PASS	IntersectsRepeat=0;RepeatCorrectionApplied=0	SAC:ACF:DF:PD:GT:SGT:SF:SV:SIG:MT:PAC	98,87,1,0:1:1:2:0/0:./.:.:0	105,89,0,0:1:1:2:0/0:./.:.:0:0:.:.	87,78,74,85:1:1:2:0/1:./.:.:0:1:g.429093A>T:0
chr2_ref_v2	429236	.	AT	A	.	PASS	IntersectsRepeat=1;RepeatCorrectionApplied=1	SAC:ACF:DF:PD:GT:SGT:SF:SV:SIG:MT:PAC	73,67,4,5:1:1:2:0/0:./.:.:0	84,74,5,7:1:1:2:0/0:./.:.:0:0:.:.	9,12,149,130:1:1:2:1/1:0/1:0.125:0:1:g.429237delT,g.429237delT:0,1
chr2_ref_v2	432728	.	G	A	.	PASS	IntersectsRepeat=0;RepeatCorrectionApplied=0	SAC:ACF:DF:PD:GT:SGT:SF:SV:SIG:MT:PAC	108,88,0,0:1:1:2:0/0:./.:.:0	31,40,77,79:1:1:2:0/1:1/1:0.25:0:1:g.432728G>A:0	226,176,0,0:1:1:2:0/0:./.:.:0:0:.:.
chr2_ref_v2	434269	.	CA	C	.	PASS	IntersectsRepeat=1;RepeatCorrectionApplied=1	SAC:ACF:DF:PD:GT:SGT:SF:SV:SIG:MT:PAC	32,82,9,9:1:1:2:0/0:./.:.:0	34,44,24,13:1:1:2:0/0:./.:.:0:0:.:.	12,27,99,118:1:1:2:0/1:1/1:0.5:0:1:g.434270delA:0
chr2_ref_v2	437587	.	T	C	.	PASS	IntersectsRepeat=1;RepeatCorrectionApplied=0	SAC:ACF:DF:PD:GT:SGT:SF:SV:SIG:MT:PAC	89,116,0,0:1:1:2:0/0:./.:.:0	83,69,37,37:1:1:2:0/1:0/0:0.25:0:1:g.437587T>C:0	211,201,0,0:1:1:2:0/0:./.:.:0:0:.:.
chr2_ref_v2	440616	.	G	A	.	PASS	IntersectsRepeat=0;RepeatCorrectionApplied=0	SAC:ACF:DF:PD:GT:SGT:SF:SV:SIG:MT:PAC	86,100,0,0:1:1:2:0/0:./.:.:0	60,67,35,33:1:1:2:0/1:0/0:0.25:0:1:g.440616G>A:0	151,167,0,0:1:1:2:0/0:./.:.:0:0:.:.
chr2_ref_v2	444544	.	T	C	.	PASS	IntersectsRepeat=0;RepeatCorrectionApplied=0	SAC:ACF:DF:PD:GT:SGT:SF:SV:SIG:MT:PAC	61,61,1,0:1:1:2:0/0:./.:.:0	33,33,40,35:1:1:2:0/1:1/1:0.125:0:1:g.444544T>C:0	131,131,0,0:1:1:2:0/0:./.:.:0:0:.:.
chr2_ref_v2	444675	.	GT	G	.	PASS	IntersectsRepeat=1;RepeatCorrectionApplied=1	SAC:ACF:DF:PD:GT:SGT:SF:SV:SIG:MT:PAC	69,79,1,0:1:1:2:0/0:./.:.:0	30,40,65,44:1:1:2:0/1:1/1:0.25:0:1:g.444676delT:0	142,132,0,0:1:1:2:0/0:./.:.:0:0:.:.
chr2_ref_v2	445281	.	GT	G,GTT	.	PASS	IntersectsRepeat=1;RepeatCorrectionApplied=1	SAC:ACF:DF:PD:GT:SGT:SF:SV:SIG:MT:PAC	128,84,0,1,0,0:1:1:2:0/0:./.:.:0	74,83,28,30,0,0:1:1:2:0/0:0/1:0.5:1:1:.:	89,79,1,0,78,72:1:1:2:0/2:./.:.:0:1:g.445281_445282insT:0
chr2_ref_v2	446441	.	A	G	.	PASS	IntersectsRepeat=0;RepeatCorrectionApplied=0	SAC:ACF:DF:PD:GT:SGT:SF:SV:SIG:MT:PAC	87,91,0,0:1:1:2:0/0:./.:.:0	79,74,42,35:1:1:2:0/1:0/0:0.25:0:1:g.446441A>G:0	156,136,0,0:1:1:2:0/0:./.:.:0:0:.:.
chr2_ref_v2	446618	.	T	C	.	PASS	IntersectsRepeat=1;RepeatCorrectionApplied=0	SAC:ACF:DF:PD:GT:SGT:SF:SV:SIG:MT:PAC	66,93,0,0:1:1:2:0/0:./.:.:0	76,73,47,41:1:1:2:0/1:0/0:0.25:0:1:g.446618T>C:0	151,153,0,0:1:1:2:0/0:./.:.:0:0:.:.
chr2_ref_v2	448580	.	A	T	.	PASS	IntersectsRepeat=1;RepeatCorrectionApplied=0	SAC:ACF:DF:PD:GT:SGT:SF:SV:SIG:MT:PAC	68,71,0,0:1:1:2:0/0:./.:.:0	64,63,31,34:1:1:2:0/1:0/0:0.25:0:1:g.448580A>T:0	153,142,0,0:1:1:2:0/0:./.:.:0:0:.:.
chr2_ref_v2	449068	.	G	A	.	PASS	IntersectsRepeat=1;RepeatCorrectionApplied=0	SAC:ACF:DF:PD:GT:SGT:SF:SV:SIG:MT:PAC	77,62,0,0:1:1:2:0/0:./.:.:0	67,68,30,27:1:1:2:0/0:0/1:0.5:1:1:.:	149,161,0,0:1:1:2:0/0:./.:.:0:0:.:.
chr2_ref_v2	449659	.	G	A	.	PASS	IntersectsRepeat=1;RepeatCorrectionApplied=0	SAC:ACF:DF:PD:GT:SGT:SF:SV:SIG:MT:PAC	81,70,0,0:1:1:2:0/0:./.:.:0	123,95,0,0:1:1:2:0/0:./.:.:0:0:.:.	96,77,65,62:1:1:2:0/1:0/0:0.125:0:1:g.449659G>A:0
chr2_ref_v2	449689	.	G	T	.	PASS	IntersectsRepeat=0;RepeatCorrectionApplied=0	SAC:ACF:DF:PD:GT:SGT:SF:SV:SIG:MT:PAC	88,79,1,0:1:1:2:0/0:./.:.:0	129,103,1,0:1:1:2:0/0:./.:.:0:0:.:.	92,74,73,77:1:1:2:0/1:./.:.:0:1:g.449689G>T:0
chr2_ref_v2	450221	.	G	A	.	PASS	IntersectsRepeat=0;RepeatCorrectionApplied=0	SAC:ACF:DF:PD:GT:SGT:SF:SV:SIG:MT:PAC	86,101,0,0:1:1:2:0/0:./.:.:0	106,118,0,0:1:1:2:0/0:./.:.:0:0:.:.	92,107,75,95:1:1:2:0/1:0/0:0.125:0:1:g.450221G>A:0
chr2_ref_v2	450411	.	C	A	.	PASS	IntersectsRepeat=0;RepeatCorrectionApplied=0	SAC:ACF:DF:PD:GT:SGT:SF:SV:SIG:MT:PAC	75,95,0,0:1:1:2:0/0:./.:.:0	100,137,0,2:1:1:2:0/0:./.:.:0:0:.:.	79,85,74,88:1:1:2:0/1:./.:.:0:1:g.450411C>A:0
chr2_ref_v2	450786	.	TA	T	.	PASS	IntersectsRepeat=1;RepeatCorrectionApplied=1	SAC:ACF:DF:PD:GT:SGT:SF:SV:SIG:MT:PAC	91,87,1,2:1:1:2:0/0:./.:.:0	75,103,33,48:1:1:2:0/0:0/1:0.5:1:1:.:	133,172,1,3:1:1:2:0/0:./.:.:0:0:.:.
chr2_ref_v2	451403	.	A	T	.	PASS	IntersectsRepeat=0;RepeatCorrectionApplied=0	SAC:ACF:DF:PD:GT:SGT:SF:SV:SIG:MT:PAC	75,68,0,0:1:1:2:0/0:./.:.:0	123,129,0,0:1:1:2:0/0:./.:.:0:0:.:.	94,117,77,80:1:1:2:0/1:0/0:0.125:0:1:g.451403A>T:0
chr2_ref_v2	451468	.	C	T	.	PASS	IntersectsRepeat=0;RepeatCorrectionApplied=0	SAC:ACF:DF:PD:GT:SGT:SF:SV:SIG:MT:PAC	55,81,0,0:1:1:2:0/0:./.:.:0	103,103,0,0:1:1:2:0/0:./.:.:0:0:.:.	91,92,80,74:1:1:2:0/1:0/0:0.125:0:1:g.451468C>T:0
chr2_ref_v2	451781	.	A	C	.	PASS	IntersectsRepeat=0;RepeatCorrectionApplied=0	SAC:ACF:DF:PD:GT:SGT:SF:SV:SIG:MT:PAC	57,62,0,2:1:1:2:0/0:./.:.:0	67,88,0,0:1:1:2:0/0:./.:.:0:0:.:.	73,94,58,76:1:1:2:0/1:0/0:0.125:0:1:g.451781A>C:0
chr2_ref_v2	451842	.	C	T	.	PASS	IntersectsRepeat=0;RepeatCorrectionApplied=0	SAC:ACF:DF:PD:GT:SGT:SF:SV:SIG:MT:PAC	53,37,0,0:1:1:2:0/0:./.:.:0	81,76,0,0:1:1:2:0/0:./.:.:0:0:.:.	66,88,61,72:1:1:2:0/1:0/0:0.125:0:1:g.451842C>T:0
chr2_ref_v2	451972	.	A	G	.	PASS	IntersectsRepeat=1;RepeatCorrectionApplied=0	SAC:ACF:DF:PD:GT:SGT:SF:SV:SIG:MT:PAC	64,72,0,0:1:1:2:0/0:./.:.:0	73,67,31,28:1:1:2:0/0:0/1:0.5:1:1:.:	139,136,0,0:1:1:2:0/0:./.:.:0:0:.:.
chr2_ref_v2	452243	.	GA	G	.	PASS	IntersectsRepeat=1;RepeatCorrectionApplied=1	SAC:ACF:DF:PD:GT:SGT:SF:SV:SIG:MT:PAC	39,30,9,4:1:1:2:0/0:0/1:0.25:0	54,59,2,0:1:1:2:0/0:./.:.:0:0:.:.	92,104,8,3:1:1:2:0/0:./.:.:0:0:.:.
chr2_ref_v2	452404	.	CTTT	C,CTT,CTTTT	.	PASS	IntersectsRepeat=1;RepeatCorrectionApplied=1	SAC:ACF:DF:PD:GT:SGT:SF:SV:SIG:MT:PAC	4,8,0,0,6,5,3,4:1:1:2:0/3:0/2:0.5:0	1,2,0,0,11,9,0,1:1:1:2:2/2:2/3:0.25:0:0:.:.	5,6,26,30,4,6,22,22:1:1:2:1/3:2/3:0.125:0:1:g.452405_452407delTTT:0
chr2_ref_v2	453210	.	G	A	.	PASS	IntersectsRepeat=0;RepeatCorrectionApplied=0	SAC:ACF:DF:PD:GT:SGT:SF:SV:SIG:MT:PAC	78,100,0,0:1:1:2:0/0:./.:.:0	99,98,0,1:1:1:2:0/0:./.:.:0:0:.:.	67,72,58,61:1:1:2:0/1:0/0:0.125:0:1:g.453210G>A:0
chr2_ref_v2	454209	.	T	C	.	PASS	IntersectsRepeat=0;RepeatCorrectionApplied=0	SAC:ACF:DF:PD:GT:SGT:SF:SV:SIG:MT:PAC	71,54,0,0:1:1:2:0/0:./.:.:0	65,73,41,30:1:1:2:0/1:0/0:0.25:0:1:g.454209T>C:0	176,179,0,0:1:1:2:0/0:./.:.:0:0:.:.
chr2_ref_v2	454618	.	T	C	.	PASS	IntersectsRepeat=1;RepeatCorrectionApplied=0	SAC:ACF:DF:PD:GT:SGT:SF:SV:SIG:MT:PAC	53,97,0,0:1:1:2:0/0:./.:.:0	59,107,0,0:1:1:2:0/0:./.:.:0:0:.:.	64,102,57,90:1:1:2:0/1:./.:.:0:1:g.454618T>C:0
chr2_ref_v2	455524	.	A	G	.	PASS	IntersectsRepeat=0;RepeatCorrectionApplied=0	SAC:ACF:DF:PD:GT:SGT:SF:SV:SIG:MT:PAC	50,68,0,0:1:1:2:0/0:./.:.:0	43,44,45,65:1:1:2:0/1:1/1:0.125:0:1:g.455524A>G:0	164,160,0,0:1:1:2:0/0:./.:.:0:0:.:.
chr2_ref_v2	456509	.	A	G	.	PASS	IntersectsRepeat=0;RepeatCorrectionApplied=0	SAC:ACF:DF:PD:GT:SGT:SF:SV:SIG:MT:PAC	63,53,8,12:1:1:2:0/0:0/1:0.25:1	56,83,0,0:1:1:2:0/0:./.:.:0:0:.:.	110,193,0,0:1:1:2:0/0:./.:.:0:0:.:.
chr2_ref_v2	456525	.	G	A	.	PASS	IntersectsRepeat=0;RepeatCorrectionApplied=0	SAC:ACF:DF:PD:GT:SGT:SF:SV:SIG:MT:PAC	62,73,0,0:1:1:2:0/0:./.:.:0	44,52,23,24:1:1:2:0/1:0/0:0.25:0:1:g.456525G>A:0	112,200,0,0:1:1:2:0/0:./.:.:0:0:.:.
chr2_ref_v2	456616	.	C	A	.	PASS	IntersectsRepeat=0;RepeatCorrectionApplied=0	SAC:ACF:DF:PD:GT:SGT:SF:SV:SIG:MT:PAC	76,70,0,0:1:1:2:0/0:./.:.:0	112,67,0,0:1:1:2:0/0:./.:.:0:0:.:.	94,62,79,57:1:1:2:0/1:0/0:0.125:0:1:g.456616C>A:0
chr2_ref_v2	456874	.	A	T	.	PASS	IntersectsRepeat=0;RepeatCorrectionApplied=0	SAC:ACF:DF:PD:GT:SGT:SF:SV:SIG:MT:PAC	49,65,0,0:1:1:2:0/0:./.:.:0	77,89,0,1:1:1:2:0/0:./.:.:0:0:.:.	78,86,57,67:1:1:2:0/1:0/0:0.125:0:1:g.456874A>T:0
chr2_ref_v2	457548	.	G	A	.	PASS	IntersectsRepeat=1;RepeatCorrectionApplied=0	SAC:ACF:DF:PD:GT:SGT:SF:SV:SIG:MT:PAC	67,72,0,1:1:1:2:0/0:./.:.:0	62,80,37,35:1:1:2:0/1:0/0:0.25:0:1:g.457548G>A:0	143,160,0,0:1:1:2:0/0:./.:.:0:0:.:.
chr2_ref_v2	457921	.	G	A	.	PASS	IntersectsRepeat=0;RepeatCorrectionApplied=0	SAC:ACF:DF:PD:GT:SGT:SF:SV:SIG:MT:PAC	73,85,0,0:1:1:2:0/0:./.:.:0	88,72,39,42:1:1:2:0/1:0/0:0.25:0:1:g.457921G>A:0	170,193,1,0:1:1:2:0/0:./.:.:0:0:.:.
chr2_ref_v2	458248	.	G	A	.	PASS	IntersectsRepeat=1;RepeatCorrectionApplied=0	SAC:ACF:DF:PD:GT:SGT:SF:SV:SIG:MT:PAC	79,109,0,0:1:1:2:0/0:./.:.:0	90,109,0,0:1:1:2:0/0:./.:.:0:0:.:.	77,97,59,87:1:1:2:0/1:0/0:0.125:0:1:g.458248G>A:0
chr2_ref_v2	458967	.	A	G	.	PASS	IntersectsRepeat=1;RepeatCorrectionApplied=0	SAC:ACF:DF:PD:GT:SGT:SF:SV:SIG:MT:PAC	97,93,0,0:1:1:2:0/0:./.:.:0	60,77,38,51:1:1:2:0/1:0/0:0.25:0:1:g.458967A>G:0	176,182,0,0:1:1:2:0/0:./.:.:0:0:.:.
chr2_ref_v2	459116	.	T	C	.	PASS	IntersectsRepeat=1;RepeatCorrectionApplied=0	SAC:ACF:DF:PD:GT:SGT:SF:SV:SIG:MT:PAC	78,101,0,0:1:1:2:0/0:./.:.:0	110,121,0,0:1:1:2:0/0:./.:.:0:0:.:.	81,93,69,96:1:1:2:0/1:./.:.:0:1:g.459116T>C:0
chr2_ref_v2	459896	.	A	G	.	PASS	IntersectsRepeat=0;RepeatCorrectionApplied=0	SAC:ACF:DF:PD:GT:SGT:SF:SV:SIG:MT:PAC	69,61,1,0:1:1:2:0/0:./.:.:0	67,33,33,25:1:1:2:0/1:0/0:0.25:0:1:g.459896A>G:0	138,106,0,0:1:1:2:0/0:./.:.:0:0:.:.
chr2_ref_v2	460202	.	C	A	.	PASS	IntersectsRepeat=0;RepeatCorrectionApplied=0	SAC:ACF:DF:PD:GT:SGT:SF:SV:SIG:MT:PAC	37,49,34,49:1:1:2:0/1:./.:.:0	100,144,0,0:1:1:2:0/0:./.:.:0:1:g.460201_460203A>C:1	71,102,63,95:1:1:2:0/1:./.:.:0:0:.:.
chr2_ref_v2	460823	.	A	G	.	PASS	IntersectsRepeat=0;RepeatCorrectionApplied=0	SAC:ACF:DF:PD:GT:SGT:SF:SV:SIG:MT:PAC	104,92,0,0:1:1:2:0/0:./.:.:0	72,59,33,38:1:1:2:0/1:0/0:0.25:0:1:g.460823A>G:0	167,142,0,0:1:1:2:0/0:./.:.:0:0:.:.
chr2_ref_v2	460960	.	C	T	.	PASS	IntersectsRepeat=0;RepeatCorrectionApplied=0	SAC:ACF:DF:PD:GT:SGT:SF:SV:SIG:MT:PAC	106,103,0,0:1:1:2:0/0:./.:.:0	87,111,0,0:1:1:2:0/0:./.:.:0:0:.:.	87,99,83,80:1:1:2:0/1:0/0:0.125:0:1:g.460960C>T:0
chr2_ref_v2	460992	.	CT	C	.	PASS	IntersectsRepeat=0;RepeatCorrectionApplied=0	SAC:ACF:DF:PD:GT:SGT:SF:SV:SIG:MT:PAC	111,106,0,0:1:1:2:0/0:./.:.:0	105,103,0,0:1:1:2:0/0:./.:.:0:0:.:.	93,87,80,88:1:1:2:0/1:./.:.:0:1:g.460993delT:0
chr2_ref_v2	461154	.	A	T	.	PASS	IntersectsRepeat=1;RepeatCorrectionApplied=0	SAC:ACF:DF:PD:GT:SGT:SF:SV:SIG:MT:PAC	93,112,0,0:1:1:2:0/0:./.:.:0	129,105,0,0:1:1:2:0/0:./.:.:0:0:.:.	100,89,90,68:1:1:2:0/1:0/0:0.125:0:1:g.461154A>T:0
chr2_ref_v2	462718	.	CT	C,TT	.	PASS	IntersectsRepeat=1;RepeatCorrectionApplied=1	SAC:ACF:DF:PD:GT:SGT:SF:SV:SIG:MT:PAC	87,76,4,4,1,0:1:1:2:0/0:0/1:0.125:0	64,51,1,2,25,15:1:1:2:0/0:0/2:0.5:1:1:.:	12,11,159,133,0,0:1:1:2:1/1:0/1:0.125:1:1:g.462719delT,g.462719delT:0,1
chr2_ref_v2	463868	.	G	A	.	PASS	IntersectsRepeat=0;RepeatCorrectionApplied=0	SAC:ACF:DF:PD:GT:SGT:SF:SV:SIG:MT:PAC	27,55,0,0:1:1:2:0/0:./.:.:0	61,85,18,38:1:1:2:0/0:0/1:0.5:1:1:.:	104,160,0,0:1:1:2:0/0:./.:.:0:0:.:.
chr2_ref_v2	464594	.	A	G	.	PASS	IntersectsRepeat=0;RepeatCorrectionApplied=0	SAC:ACF:DF:PD:GT:SGT:SF:SV:SIG:MT:PAC	79,50,0,0:1:1:2:0/0:./.:.:0	58,43,30,18:1:1:2:0/1:0/0:0.25:0:1:g.464594A>G:0	156,119,0,0:1:1:2:0/0:./.:.:0:0:.:.
chr2_ref_v2	464937	.	T	C	.	PASS	IntersectsRepeat=0;RepeatCorrectionApplied=0	SAC:ACF:DF:PD:GT:SGT:SF:SV:SIG:MT:PAC	78,74,0,0:1:1:2:0/0:./.:.:0	95,87,0,0:1:1:2:0/0:./.:.:0:0:.:.	83,101,85,81:1:1:2:0/1:./.:.:0:1:g.464937T>C:0
chr2_ref_v2	466600	.	C	T	.	PASS	IntersectsRepeat=0;RepeatCorrectionApplied=0	SAC:ACF:DF:PD:GT:SGT:SF:SV:SIG:MT:PAC	57,68,1,0:1:1:2:0/0:./.:.:0	73,57,45,33:1:1:2:0/1:0/0:0.25:0:1:g.466600C>T:0	157,139,0,0:1:1:2:0/0:./.:.:0:0:.:.
chr2_ref_v2	470466	.	T	G	.	PASS	IntersectsRepeat=0;RepeatCorrectionApplied=0	SAC:ACF:DF:PD:GT:SGT:SF:SV:SIG:MT:PAC	57,60,1,0:1:1:2:0/0:./.:.:0	92,93,1,0:1:1:2:0/0:./.:.:0:0:.:.	71,90,62,81:1:1:2:0/1:./.:.:0:1:g.470466T>G:0
chr2_ref_v2	471492	.	A	G	.	PASS	IntersectsRepeat=1;RepeatCorrectionApplied=0	SAC:ACF:DF:PD:GT:SGT:SF:SV:SIG:MT:PAC	123,98,0,1:1:1:2:0/0:./.:.:0	52,40,96,69:1:1:2:0/1:1/1:0.25:0:1:g.471492A>G:0	206,177,0,0:1:1:2:0/0:./.:.:0:0:.:.
chr2_ref_v2	473064	.	C	T	.	PASS	IntersectsRepeat=0;RepeatCorrectionApplied=0	SAC:ACF:DF:PD:GT:SGT:SF:SV:SIG:MT:PAC	81,64,0,0:1:1:2:0/0:./.:.:0	39,39,69,69:1:1:2:0/1:1/1:0.25:0:1:g.473064C>T:0	151,143,0,0:1:1:2:0/0:./.:.:0:0:.:.
chr2_ref_v2	474770	.	AC	A	.	PASS	IntersectsRepeat=0;RepeatCorrectionApplied=0	SAC:ACF:DF:PD:GT:SGT:SF:SV:SIG:MT:PAC	107,93,0,0:1:1:2:0/0:./.:.:0	51,45,71,81:1:1:2:0/1:1/1:0.25:0:1:g.474771delC:0	219,190,0,0:1:1:2:0/0:./.:.:0:0:.:.
chr2_ref_v2	476012	.	C	T	.	PASS	IntersectsRepeat=1;RepeatCorrectionApplied=0	SAC:ACF:DF:PD:GT:SGT:SF:SV:SIG:MT:PAC	60,76,0,0:1:1:2:0/0:./.:.:0	46,46,16,31:1:1:2:0/1:0/0:0.25:0:1:g.476012C>T:0	121,157,0,0:1:1:2:0/0:./.:.:0:0:.:.
chr2_ref_v2	476891	.	C	T	.	PASS	IntersectsRepeat=1;RepeatCorrectionApplied=0	SAC:ACF:DF:PD:GT:SGT:SF:SV:SIG:MT:PAC	71,105,0,0:1:1:2:0/0:./.:.:0	38,54,35,39:1:1:2:0/1:0/0:0.125:0:1:g.476891C>T:0	139,152,0,0:1:1:2:0/0:./.:.:0:0:.:.
chr2_ref_v2	476982	.	G	GT	.	PASS	IntersectsRepeat=1;RepeatCorrectionApplied=1	SAC:ACF:DF:PD:GT:SGT:SF:SV:SIG:MT:PAC	65,83,0,0:1:1:2:0/0:./.:.:0	67,72,0,0:1:1:2:0/0:./.:.:0:0:.:.	60,81,41,71:1:1:2:0/1:0/0:0.125:0:1:g.476982_476983insT:0
chr2_ref_v2	477056	.	GTA	G,GTATA,GTATATA	.	PASS	IntersectsRepeat=1;RepeatCorrectionApplied=1	SAC:ACF:DF:PD:GT:SGT:SF:SV:SIG:MT:PAC	29,28,6,8,11,13,2,3:1:1:2:0/2:0/1:0.25:0	37,44,14,13,2,3,0,0:1:1:2:0/0:0/1:0.25:0:0:.:.	5,10,47,42,7,13,13,16:1:1:2:1/3:0/1:0.25:0:1:g.477056_477057insTATA|g.477057_477058delTA,g.477056_477058TA>TATA|g.477056_477059TATA>:0|0,0|0
chr2_ref_v2	477475	.	AT	A	.	PASS	IntersectsRepeat=1;RepeatCorrectionApplied=1	SAC:ACF:DF:PD:GT:SGT:SF:SV:SIG:MT:PAC	80,65,5,5:1:1:2:0/0:./.:.:0	117,64,6,3:1:1:2:0/0:./.:.:0:0:.:.	17,14,147,110:1:1:2:1/1:0/1:0.25:0:1:g.477476delT,g.477476delT:0,1
chr2_ref_v2	477576	.	GT	G	.	PASS	IntersectsRepeat=1;RepeatCorrectionApplied=1	SAC:ACF:DF:PD:GT:SGT:SF:SV:SIG:MT:PAC	94,101,6,4:1:1:2:0/0:0/1:0.125:0	117,133,2,2:1:1:2:0/0:./.:.:0:0:.:.	7,9,146,163:1:1:2:1/1:0/1:0.125:0:1:g.477577delT,g.477577delT:0,1
chr2_ref_v2	478946	.	A	G	.	PASS	IntersectsRepeat=0;RepeatCorrectionApplied=0	SAC:ACF:DF:PD:GT:SGT:SF:SV:SIG:MT:PAC	51,2,0,0:1:1:2:0/0:./.:.:0	47,2,24,0:1:1:2:0/1:0/0:0.25:0:0:.:.	107,19,0,0:1:1:2:0/0:./.:.:0:0:.:.
chr2_ref_v2	479212	.	A	G	.	PASS	IntersectsRepeat=0;RepeatCorrectionApplied=0	SAC:ACF:DF:PD:GT:SGT:SF:SV:SIG:MT:PAC	55,30,0,0:1:1:2:0/0:./.:.:0	64,31,28,14:1:1:2:0/0:0/1:0.5:1:1:.:	130,108,0,0:1:1:2:0/0:./.:.:0:0:.:.
chr2_ref_v2	479239	.	CAAAA	C,CA,CAA,CAAA	.	PASS	IntersectsRepeat=1;RepeatCorrectionApplied=1	SAC:ACF:DF:PD:GT:SGT:SF:SV:SIG:MT:PAC	24,20,1,0,0,1,5,5,26,21:1:1:2:0/4:0/0:0.125:0	15,21,3,3,25,15,6,4,21,9:1:1:2:0/2:0/4:0.25:0:1:g.479239_479243AA>:0	0,4,62,66,4,7,52,38,5,1:1:1:2:1/3:./.:.:0:1:g.479240_479241delAA|g.479240_479243delAAAA,g.479239_479242A>|g.479239_479244AAA>:0|0,0|0
chr2_ref_v2	479763	.	CA	C,CAA	.	PASS	IntersectsRepeat=1;RepeatCorrectionApplied=1	SAC:ACF:DF:PD:GT:SGT:SF:SV:SIG:MT:PAC	58,52,7,5,2,2:1:1:2:0/0:./.:.:0	59,62,4,3,29,29:1:1:2:0/2:0/0:0.25:0:1:g.479763_479764insA:0	75,64,82,73,5,5:1:1:2:0/1:0/0:0.25:0:1:g.479764delA:0
chr2_ref_v2	480779	.	C	T	.	PASS	IntersectsRepeat=0;RepeatCorrectionApplied=0	SAC:ACF:DF:PD:GT:SGT:SF:SV:SIG:MT:PAC	97,95,0,0:1:1:2:0/0:./.:.:0	74,69,30,36:1:1:2:0/1:0/0:0.25:0:1:g.480779C>T:0	163,144,0,0:1:1:2:0/0:./.:.:0:0:.:.
chr2_ref_v2	481025	.	A	G	.	PASS	IntersectsRepeat=0;RepeatCorrectionApplied=0	SAC:ACF:DF:PD:GT:SGT:SF:SV:SIG:MT:PAC	112,77,0,1:1:1:2:0/0:./.:.:0	66,77,23,39:1:1:2:0/0:0/1:0.5:1:1:.:	182,163,0,0:1:1:2:0/0:./.:.:0:0:.:.
chr2_ref_v2	481547	.	T	C	.	PASS	IntersectsRepeat=0;RepeatCorrectionApplied=0	SAC:ACF:DF:PD:GT:SGT:SF:SV:SIG:MT:PAC	120,90,0,0:1:1:2:0/0:./.:.:0	160,136,0,0:1:1:2:0/0:./.:.:0:0:.:.	106,97,95,80:1:1:2:0/1:0/0:0.125:0:1:g.481547T>C:0
chr2_ref_v2	482873	.	T	C	.	PASS	IntersectsRepeat=0;RepeatCorrectionApplied=0	SAC:ACF:DF:PD:GT:SGT:SF:SV:SIG:MT:PAC	90,85,0,0:1:1:2:0/0:./.:.:0	38,38,70,81:1:1:2:0/1:1/1:0.25:0:1:g.482873T>C:0	160,156,0,0:1:1:2:0/0:./.:.:0:0:.:.
chr2_ref_v2	483643	.	C	T	.	PASS	IntersectsRepeat=0;RepeatCorrectionApplied=0	SAC:ACF:DF:PD:GT:SGT:SF:SV:SIG:MT:PAC	87,107,0,0:1:1:2:0/0:./.:.:0	49,41,63,66:1:1:2:0/1:1/1:0.125:0:1:g.483643C>T:0	147,162,0,0:1:1:2:0/0:./.:.:0:0:.:.
chr2_ref_v2	484523	.	G	T	.	PASS	IntersectsRepeat=0;RepeatCorrectionApplied=0	SAC:ACF:DF:PD:GT:SGT:SF:SV:SIG:MT:PAC	77,90,0,0:1:1:2:0/0:./.:.:0	87,94,1,0:1:1:2:0/0:./.:.:0:0:.:.	81,70,63,76:1:1:2:0/1:./.:.:0:1:g.484523G>T:0
chr2_ref_v2	485790	.	A	G	.	PASS	IntersectsRepeat=0;RepeatCorrectionApplied=0	SAC:ACF:DF:PD:GT:SGT:SF:SV:SIG:MT:PAC	62,111,0,0:1:1:2:0/0:./.:.:0	83,79,14,35:1:1:2:0/0:0/1:0.5:1:1:.:	128,166,0,0:1:1:2:0/0:./.:.:0:0:.:.
chr2_ref_v2	485858	.	GT	G	.	PASS	IntersectsRepeat=1;RepeatCorrectionApplied=1	SAC:ACF:DF:PD:GT:SGT:SF:SV:SIG:MT:PAC	73,61,0,0:1:1:2:0/0:./.:.:0	91,57,0,0:1:1:2:0/0:./.:.:0:0:.:.	80,49,63,52:1:1:2:0/1:./.:.:0:1:g.485859delT:0
chr2_ref_v2	485894	.	GT	G	.	PASS	IntersectsRepeat=1;RepeatCorrectionApplied=1	SAC:ACF:DF:PD:GT:SGT:SF:SV:SIG:MT:PAC	39,34,8,11:1:1:2:0/0:./.:.:0	18,22,29,25:1:1:2:0/1:0/0:0.25:0:1:g.485895delT:0	114,76,16,18:1:1:2:0/0:./.:.:0:0:.:.
chr2_ref_v2	485946	.	A	G	.	PASS	IntersectsRepeat=1;RepeatCorrectionApplied=0	SAC:ACF:DF:PD:GT:SGT:SF:SV:SIG:MT:PAC	43,67,1,0:1:1:2:0/0:./.:.:0	38,70,17,14:1:1:2:0/0:0/1:0.5:1:1:.:	134,138,1,0:1:1:2:0/0:./.:.:0:0:.:.
chr2_ref_v2	487015	.	TA	T,TAAA	.	PASS	IntersectsRepeat=1;RepeatCorrectionApplied=1	SAC:ACF:DF:PD:GT:SGT:SF:SV:SIG:MT:PAC	70,74,4,6,1,0:1:1:2:0/0:./.:.:0	60,49,1,2,23,19:1:1:2:0/0:0/2:0.5:1:1:.:	66,79,61,55,0,0:1:1:2:0/0:0/1:0.5:1:1:.:
chr2_ref_v2	488544	.	T	C	.	PASS	IntersectsRepeat=1;RepeatCorrectionApplied=0	SAC:ACF:DF:PD:GT:SGT:SF:SV:SIG:MT:PAC	83,105,0,0:1:1:2:0/0:./.:.:0	44,49,62,70:1:1:2:0/1:1/1:0.125:0:1:g.488544T>C:0	157,187,1,0:1:1:2:0/0:./.:.:0:0:.:.
chr2_ref_v2	489531	.	G	A	.	PASS	IntersectsRepeat=1;RepeatCorrectionApplied=0	SAC:ACF:DF:PD:GT:SGT:SF:SV:SIG:MT:PAC	67,77,0,0:1:1:2:0/0:./.:.:0	76,57,26,41:1:1:2:0/1:0/0:0.25:0:1:g.489531G>A:0	194,167,0,0:1:1:2:0/0:./.:.:0:0:.:.
chr2_ref_v2	491057	.	CT	C,CTT	.	PASS	IntersectsRepeat=1;RepeatCorrectionApplied=1	SAC:ACF:DF:PD:GT:SGT:SF:SV:SIG:MT:PAC	34,37,4,6,21,12:1:1:2:0/2:0/0:0.25:0	68,54,7,10,4,3:1:1:2:0/0:./.:.:0:0:.:.	45,50,73,81,1,5:1:1:2:0/1:0/0:0.125:0:1:g.491057_491059TT>:0
chr2_ref_v2	491183	.	C	CA	.	PASS	IntersectsRepeat=1;RepeatCorrectionApplied=1	SAC:ACF:DF:PD:GT:SGT:SF:SV:SIG:MT:PAC	56,68,6,2:1:1:2:0/0:0/1:0.125:0	41,58,17,23:1:1:2:0/0:0/1:0.5:1:1:.:	112,113,7,6:1:1:2:0/0:0/1:0.125:0:0:.:.
chr2_ref_v2	491213	.	CT	C	.	PASS	IntersectsRepeat=1;RepeatCorrectionApplied=1	SAC:ACF:DF:PD:GT:SGT:SF:SV:SIG:MT:PAC	88,67,0,0:1:1:2:0/0:./.:.:0	26,37,52,56:1:1:2:0/1:1/1:0.25:0:1:g.491214delT:0	156,140,0,0:1:1:2:0/0:./.:.:0:0:.:.
chr2_ref_v2	491274	.	T	C	.	PASS	IntersectsRepeat=1;RepeatCorrectionApplied=0	SAC:ACF:DF:PD:GT:SGT:SF:SV:SIG:MT:PAC	86,67,0,0:1:1:2:0/0:./.:.:0	78,69,29,34:1:1:2:0/0:0/1:0.5:1:1:.:	194,161,0,0:1:1:2:0/0:./.:.:0:0:.:.
chr2_ref_v2	491577	.	C	T	.	PASS	IntersectsRepeat=0;RepeatCorrectionApplied=0	SAC:ACF:DF:PD:GT:SGT:SF:SV:SIG:MT:PAC	88,44,0,0:1:1:2:0/0:./.:.:0	117,61,0,0:1:1:2:0/0:./.:.:0:0:.:.	98,55,81,50:1:1:2:0/1:0/0:0.125:0:1:g.491577C>T:0
chr2_ref_v2	491786	.	A	G	.	PASS	IntersectsRepeat=0;RepeatCorrectionApplied=0	SAC:ACF:DF:PD:GT:SGT:SF:SV:SIG:MT:PAC	85,100,0,0:1:1:2:0/0:./.:.:0	115,110,0,0:1:1:2:0/0:./.:.:0:0:.:.	76,115,88,90:1:1:2:0/1:./.:.:0:1:g.491786A>G:0
chr2_ref_v2	492917	.	GAAAAAA	G,GAA	.	PASS	IntersectsRepeat=1;RepeatCorrectionApplied=1	SAC:ACF:DF:PD:GT:SGT:SF:SV:SIG:MT:PAC	8,14,5,5,20,22:1:1:2:0/2:1/2:0.25:0	35,42,0,3,14,15:1:1:2:0/2:0/0:0.5:0:1:.:	2,0,62,57,47,51:1:1:2:1/2:1/1:0.125:0:1:g.492918_492923delAAAAAA:0
chr2_ref_v2	493120	.	T	C	.	PASS	IntersectsRepeat=0;RepeatCorrectionApplied=0	SAC:ACF:DF:PD:GT:SGT:SF:SV:SIG:MT:PAC	71,90,0,0:1:1:2:0/0:./.:.:0	60,48,28,41:1:1:2:0/1:0/0:0.25:0:1:g.493120T>C:0	133,158,0,0:1:1:2:0/0:./.:.:0:0:.:.
chr2_ref_v2	494053	.	C	T	.	PASS	IntersectsRepeat=1;RepeatCorrectionApplied=0	SAC:ACF:DF:PD:GT:SGT:SF:SV:SIG:MT:PAC	98,93,0,0:1:1:2:0/0:./.:.:0	113,116,0,0:1:1:2:0/0:./.:.:0:0:.:.	75,94,71,88:1:1:2:0/1:./.:.:0:1:g.494053C>T:0
chr2_ref_v2	494845	.	G	A	.	PASS	IntersectsRepeat=0;RepeatCorrectionApplied=0	SAC:ACF:DF:PD:GT:SGT:SF:SV:SIG:MT:PAC	143,78,0,1:1:1:2:0/0:./.:.:0	76,52,30,27:1:1:2:0/0:0/1:0.5:1:1:.:	165,141,0,0:1:1:2:0/0:./.:.:0:0:.:.
chr2_ref_v2	495595	.	CT	C	.	PASS	IntersectsRepeat=1;RepeatCorrectionApplied=1	SAC:ACF:DF:PD:GT:SGT:SF:SV:SIG:MT:PAC	96,73,0,0:1:1:2:0/0:./.:.:0	61,39,28,37:1:1:2:0/1:0/0:0.25:0:1:g.495596delT:0	176,123,0,0:1:1:2:0/0:./.:.:0:0:.:.
chr2_ref_v2	497630	.	G	A	.	PASS	IntersectsRepeat=0;RepeatCorrectionApplied=0	SAC:ACF:DF:PD:GT:SGT:SF:SV:SIG:MT:PAC	83,82,0,0:1:1:2:0/0:./.:.:0	65,69,35,33:1:1:2:0/1:0/0:0.25:0:1:g.497630G>A:0	155,159,0,0:1:1:2:0/0:./.:.:0:0:.:.
chr2_ref_v2	499303	.	GA	G,GAA	.	PASS	IntersectsRepeat=1;RepeatCorrectionApplied=1	SAC:ACF:DF:PD:GT:SGT:SF:SV:SIG:MT:PAC	77,76,1,1,1,0:1:1:2:0/0:./.:.:0	75,64,2,2,31,35:1:1:2:0/2:0/0:0.25:0:1:g.499303_499304insA:0	71,84,80,61,2,3:1:1:2:0/1:0/0:0.25:0:1:g.499304delA:0
chr2_ref_v2	499503	.	CAAAA	C	.	PASS	IntersectsRepeat=1;RepeatCorrectionApplied=1	SAC:ACF:DF:PD:GT:SGT:SF:SV:SIG:MT:PAC	59,62,1,0:1:1:2:0/0:./.:.:0	63,84,1,1:1:1:2:0/0:./.:.:0:0:.:.	16,40,25,18:1:1:2:0/1:0/0:0.125:0:1:g.499504_499507delAAAA:0
chr2_ref_v2	500884	.	GA	G	.	PASS	IntersectsRepeat=0;RepeatCorrectionApplied=0	SAC:ACF:DF:PD:GT:SGT:SF:SV:SIG:MT:PAC	83,44,0,0:1:1:2:0/0:./.:.:0	39,28,77,40:1:1:2:0/1:1/1:0.25:0:1:g.500885delA:0	170,99,0,0:1:1:2:0/0:./.:.:0:0:.:.
chr2_ref_v2	502649	.	A	C	.	PASS	IntersectsRepeat=0;RepeatCorrectionApplied=0	SAC:ACF:DF:PD:GT:SGT:SF:SV:SIG:MT:PAC	75,66,0,0:1:1:2:0/0:./.:.:0	55,48,27,29:1:1:2:0/1:0/0:0.25:0:1:g.502649A>C:0	117,111,0,0:1:1:2:0/0:./.:.:0:0:.:.
chr2_ref_v2	503020	.	G	A	.	PASS	IntersectsRepeat=0;RepeatCorrectionApplied=0	SAC:ACF:DF:PD:GT:SGT:SF:SV:SIG:MT:PAC	88,81,0,0:1:1:2:0/0:./.:.:0	110,84,0,0:1:1:2:0/0:./.:.:0:0:.:.	95,83,47,72:1:1:2:0/1:0/0:0.25:0:1:g.503020G>A:0
chr2_ref_v2	504322	.	CCA	C	.	PASS	IntersectsRepeat=1;RepeatCorrectionApplied=1	SAC:ACF:DF:PD:GT:SGT:SF:SV:SIG:MT:PAC	57,38,2,2:1:1:2:0/0:./.:.:0	67,37,10,4:1:1:2:0/0:./.:.:0:0:.:.	129,82,12,7:1:1:2:0/0:./.:.:0:0:.:.
chr2_ref_v2	504640	.	AT	A	.	PASS	IntersectsRepeat=1;RepeatCorrectionApplied=1	SAC:ACF:DF:PD:GT:SGT:SF:SV:SIG:MT:PAC	51,79,0,2:1:1:2:0/0:./.:.:0	72,90,1,1:1:1:2:0/0:./.:.:0:0:.:.	80,58,58,66:1:1:2:0/1:0/0:0.125:0:1:g.504641delT:0
chr2_ref_v2	505126	.	G	A	.	PASS	IntersectsRepeat=0;RepeatCorrectionApplied=0	SAC:ACF:DF:PD:GT:SGT:SF:SV:SIG:MT:PAC	71,65,0,0:1:1:2:0/0:./.:.:0	57,53,27,26:1:1:2:0/1:0/0:0.25:0:1:g.505126G>A:0	156,161,0,0:1:1:2:0/0:./.:.:0:0:.:.
chr2_ref_v2	505379	.	CA	C	.	PASS	IntersectsRepeat=1;RepeatCorrectionApplied=1	SAC:ACF:DF:PD:GT:SGT:SF:SV:SIG:MT:PAC	29,28,29,19:1:1:2:0/0:0/1:0.5:0	64,58,4,7:1:1:2:0/0:./.:.:0:1:.:	52,53,45,44:1:1:2:0/0:./.:.:0:0:.:.
chr2_ref_v2	505459	.	T	C	.	PASS	IntersectsRepeat=0;RepeatCorrectionApplied=0	SAC:ACF:DF:PD:GT:SGT:SF:SV:SIG:MT:PAC	89,82,0,0:1:1:2:0/0:./.:.:0	53,69,34,28:1:1:2:0/1:0/0:0.25:0:1:g.505459T>C:0	133,131,0,0:1:1:2:0/0:./.:.:0:0:.:.
chr2_ref_v2	507130	.	G	A	.	PASS	IntersectsRepeat=0;RepeatCorrectionApplied=0	SAC:ACF:DF:PD:GT:SGT:SF:SV:SIG:MT:PAC	93,73,0,0:1:1:2:0/0:./.:.:0	111,106,0,0:1:1:2:0/0:./.:.:0:0:.:.	89,87,82,63:1:1:2:0/1:0/0:0.125:0:1:g.507130G>A:0
chr2_ref_v2	508987	.	A	T	.	PASS	IntersectsRepeat=0;RepeatCorrectionApplied=0	SAC:ACF:DF:PD:GT:SGT:SF:SV:SIG:MT:PAC	96,97,0,0:1:1:2:0/0:./.:.:0	102,108,0,0:1:1:2:0/0:./.:.:0:0:.:.	96,101,67,77:1:1:2:0/1:0/0:0.125:0:1:g.508987A>T:0
chr2_ref_v2	509841	.	C	T	.	PASS	IntersectsRepeat=0;RepeatCorrectionApplied=0	SAC:ACF:DF:PD:GT:SGT:SF:SV:SIG:MT:PAC	97,67,0,0:1:1:2:0/0:./.:.:0	131,102,0,0:1:1:2:0/0:./.:.:0:0:.:.	96,85,68,81:1:1:2:0/1:0/0:0.125:0:1:g.509841C>T:0
chr2_ref_v2	509984	.	A	G	.	PASS	IntersectsRepeat=1;RepeatCorrectionApplied=0	SAC:ACF:DF:PD:GT:SGT:SF:SV:SIG:MT:PAC	74,93,0,3:1:1:2:0/0:./.:.:0	64,78,24,39:1:1:2:0/0:0/1:0.5:1:1:.:	152,164,0,0:1:1:2:0/0:./.:.:0:0:.:.
chr2_ref_v2	513966	.	CT	C	.	PASS	IntersectsRepeat=1;RepeatCorrectionApplied=1	SAC:ACF:DF:PD:GT:SGT:SF:SV:SIG:MT:PAC	64,100,0,0:1:1:2:0/0:./.:.:0	70,95,30,38:1:1:2:0/0:0/1:0.5:1:1:.:	146,179,0,0:1:1:2:0/0:./.:.:0:0:.:.
chr2_ref_v2	514046	.	C	T	.	PASS	IntersectsRepeat=1;RepeatCorrectionApplied=0	SAC:ACF:DF:PD:GT:SGT:SF:SV:SIG:MT:PAC	76,95,0,0:1:1:2:0/0:./.:.:0	87,73,36,38:1:1:2:0/1:0/0:0.25:0:1:g.514046C>T:0	150,128,0,0:1:1:2:0/0:./.:.:0:0:.:.
chr2_ref_v2	515256	.	T	C	.	PASS	IntersectsRepeat=1;RepeatCorrectionApplied=0	SAC:ACF:DF:PD:GT:SGT:SF:SV:SIG:MT:PAC	90,88,0,0:1:1:2:0/0:./.:.:0	82,69,25,35:1:1:2:0/0:0/1:0.5:1:1:.:	149,156,0,0:1:1:2:0/0:./.:.:0:0:.:.
chr2_ref_v2	515702	.	CT	C	.	PASS	IntersectsRepeat=1;RepeatCorrectionApplied=1	SAC:ACF:DF:PD:GT:SGT:SF:SV:SIG:MT:PAC	101,58,0,0:1:1:2:0/0:./.:.:0	86,61,43,29:1:1:2:0/1:0/0:0.25:0:1:g.515703delT:0	178,134,0,0:1:1:2:0/0:./.:.:0:0:.:.
chr2_ref_v2	521323	.	G	A	.	PASS	IntersectsRepeat=0;RepeatCorrectionApplied=0	SAC:ACF:DF:PD:GT:SGT:SF:SV:SIG:MT:PAC	81,75,0,0:1:1:2:0/0:./.:.:0	70,73,23,22:1:1:2:0/0:0/1:0.5:1:1:.:	159,137,0,0:1:1:2:0/0:./.:.:0:0:.:.
chr2_ref_v2	521694	.	G	A	.	PASS	IntersectsRepeat=0;RepeatCorrectionApplied=0	SAC:ACF:DF:PD:GT:SGT:SF:SV:SIG:MT:PAC	81,86,0,0:1:1:2:0/0:./.:.:0	94,112,0,0:1:1:2:0/0:./.:.:0:0:.:.	60,109,78,67:1:1:2:0/1:0/0:0.125:0:1:g.521694G>A:0
chr2_ref_v2	523398	.	T	C	.	PASS	IntersectsRepeat=0;RepeatCorrectionApplied=0	SAC:ACF:DF:PD:GT:SGT:SF:SV:SIG:MT:PAC	102,120,0,0:1:1:2:0/0:./.:.:0	85,87,54,43:1:1:2:0/1:0/0:0.25:0:1:g.523398T>C:0	187,174,0,0:1:1:2:0/0:./.:.:0:0:.:.
chr2_ref_v2	523707	.	T	C	.	PASS	IntersectsRepeat=0;RepeatCorrectionApplied=0	SAC:ACF:DF:PD:GT:SGT:SF:SV:SIG:MT:PAC	78,81,0,0:1:1:2:0/0:./.:.:0	48,43,61,55:1:1:2:0/1:1/1:0.125:0:1:g.523707T>C:0	196,136,0,0:1:1:2:0/0:./.:.:0:0:.:.
chr2_ref_v2	524194	.	G	GT	.	PASS	IntersectsRepeat=1;RepeatCorrectionApplied=1	SAC:ACF:DF:PD:GT:SGT:SF:SV:SIG:MT:PAC	124,93,0,0:1:1:2:0/0:./.:.:0	86,73,34,35:1:1:2:0/0:0/1:0.5:1:1:.:	191,152,0,0:1:1:2:0/0:./.:.:0:0:.:.
chr2_ref_v2	524574	.	G	A	.	PASS	IntersectsRepeat=0;RepeatCorrectionApplied=0	SAC:ACF:DF:PD:GT:SGT:SF:SV:SIG:MT:PAC	70,95,0,1:1:1:2:0/0:./.:.:0	102,97,0,0:1:1:2:0/0:./.:.:0:0:.:.	82,108,66,67:1:1:2:0/1:0/0:0.125:0:1:g.524574G>A:0
chr2_ref_v2	525878	.	C	T	.	PASS	IntersectsRepeat=1;RepeatCorrectionApplied=0	SAC:ACF:DF:PD:GT:SGT:SF:SV:SIG:MT:PAC	72,105,0,0:1:1:2:0/0:./.:.:0	39,49,81,80:1:1:2:0/1:1/1:0.25:0:1:g.525878C>T:0	157,205,0,0:1:1:2:0/0:./.:.:0:0:.:.
chr2_ref_v2	526484	.	T	C	.	PASS	IntersectsRepeat=1;RepeatCorrectionApplied=0	SAC:ACF:DF:PD:GT:SGT:SF:SV:SIG:MT:PAC	70,101,0,0:1:1:2:0/0:./.:.:0	88,71,50,42:1:1:2:0/1:0/0:0.25:0:1:g.526484T>C:0	154,156,0,0:1:1:2:0/0:./.:.:0:0:.:.
chr2_ref_v2	526798	.	GAA	G,GA	.	PASS	IntersectsRepeat=1;RepeatCorrectionApplied=1	SAC:ACF:DF:PD:GT:SGT:SF:SV:SIG:MT:PAC	31,54,1,2,8,9:1:1:2:0/0:./.:.:0	3,3,23,32,38,54:1:1:2:2/2:1/2:0.5:0:1:g.526799delA,g.526799delA:0,1	9,11,84,132,5,5:1:1:2:1/1:0/1:0.25:1:1:g.526799_526800delAA,g.526799_526800delAA:0,1
chr2_ref_v2	527964	.	C	T	.	PASS	IntersectsRepeat=0;RepeatCorrectionApplied=0	SAC:ACF:DF:PD:GT:SGT:SF:SV:SIG:MT:PAC	45,64,0,0:1:1:2:0/0:./.:.:0	67,120,0,0:1:1:2:0/0:./.:.:0:0:.:.	67,96,59,58:1:1:2:0/1:0/0:0.125:0:1:g.527964C>T:0
chr2_ref_v2	528811	.	A	G	.	PASS	IntersectsRepeat=0;RepeatCorrectionApplied=0	SAC:ACF:DF:PD:GT:SGT:SF:SV:SIG:MT:PAC	101,68,0,0:1:1:2:0/0:./.:.:0	92,64,39,27:1:1:2:0/0:0/1:0.5:1:1:.:	183,170,0,0:1:1:2:0/0:./.:.:0:0:.:.
chr2_ref_v2	529360	.	G	GA	.	PASS	IntersectsRepeat=1;RepeatCorrectionApplied=1	SAC:ACF:DF:PD:GT:SGT:SF:SV:SIG:MT:PAC	86,79,0,0:1:1:2:0/0:./.:.:0	79,67,28,24:1:1:2:0/0:0/1:0.5:1:1:.:	136,135,0,0:1:1:2:0/0:./.:.:0:0:.:.
chr2_ref_v2	531096	.	C	T	.	PASS	IntersectsRepeat=0;RepeatCorrectionApplied=0	SAC:ACF:DF:PD:GT:SGT:SF:SV:SIG:MT:PAC	64,84,0,0:1:1:2:0/0:./.:.:0	59,65,41,34:1:1:2:0/1:0/0:0.25:0:1:g.531096C>T:0	156,159,0,0:1:1:2:0/0:./.:.:0:0:.:.
chr2_ref_v2	532370	.	G	A	.	PASS	IntersectsRepeat=0;RepeatCorrectionApplied=0	SAC:ACF:DF:PD:GT:SGT:SF:SV:SIG:MT:PAC	72,79,0,0:1:1:2:0/0:./.:.:0	58,53,30,31:1:1:2:0/1:0/0:0.25:0:1:g.532370G>A:0	157,148,0,0:1:1:2:0/0:./.:.:0:0:.:.
chr2_ref_v2	533167	.	C	T	.	PASS	IntersectsRepeat=0;RepeatCorrectionApplied=0	SAC:ACF:DF:PD:GT:SGT:SF:SV:SIG:MT:PAC	73,97,0,0:1:1:2:0/0:./.:.:0	57,78,24,51:1:1:2:0/1:0/0:0.25:0:1:g.533167C>T:0	127,164,0,0:1:1:2:0/0:./.:.:0:0:.:.
chr2_ref_v2	534137	.	G	A	.	PASS	IntersectsRepeat=0;RepeatCorrectionApplied=0	SAC:ACF:DF:PD:GT:SGT:SF:SV:SIG:MT:PAC	88,69,0,0:1:1:2:0/0:./.:.:0	63,58,34,34:1:1:2:0/1:0/0:0.25:0:1:g.534137G>A:0	205,152,1,0:1:1:2:0/0:./.:.:0:0:.:.
chr2_ref_v2	536105	.	C	T	.	PASS	IntersectsRepeat=1;RepeatCorrectionApplied=0	SAC:ACF:DF:PD:GT:SGT:SF:SV:SIG:MT:PAC	55,59,0,2:1:1:2:0/0:./.:.:0	74,103,0,0:1:1:2:0/0:./.:.:0:0:.:.	64,84,61,69:1:1:2:0/1:0/0:0.125:0:1:g.536105C>T:0
chr2_ref_v2	536608	.	T	C	.	PASS	IntersectsRepeat=1;RepeatCorrectionApplied=0	SAC:ACF:DF:PD:GT:SGT:SF:SV:SIG:MT:PAC	89,83,0,0:1:1:2:0/0:./.:.:0	79,65,29,31:1:1:2:0/0:0/1:0.5:1:1:.:	162,153,0,0:1:1:2:0/0:./.:.:0:0:.:.
chr2_ref_v2	536609	.	G	A	.	PASS	IntersectsRepeat=0;RepeatCorrectionApplied=0	SAC:ACF:DF:PD:GT:SGT:SF:SV:SIG:MT:PAC	91,82,0,0:1:1:2:0/0:./.:.:0	80,66,30,31:1:1:2:0/0:0/1:0.5:1:1:.:	162,150,0,0:1:1:2:0/0:./.:.:0:0:.:.
chr2_ref_v2	539140	.	A	G	.	PASS	IntersectsRepeat=1;RepeatCorrectionApplied=0	SAC:ACF:DF:PD:GT:SGT:SF:SV:SIG:MT:PAC	90,84,0,0:1:1:2:0/0:./.:.:0	69,76,39,30:1:1:2:0/1:0/0:0.25:0:1:g.539140A>G:0	159,144,0,0:1:1:2:0/0:./.:.:0:0:.:.
chr2_ref_v2	539193	.	GAA	G,GA	.	PASS	IntersectsRepeat=1;RepeatCorrectionApplied=1	SAC:ACF:DF:PD:GT:SGT:SF:SV:SIG:MT:PAC	35,54,1,3,10,7:1:1:2:0/0:0/1:0.125:0	35,55,3,5,11,17:1:1:2:0/0:0/1:0.125:0:0:.:.	48,54,61,68,7,16:1:1:2:0/1:./.:.:0:1:g.539194_539195delAA:0
chr2_ref_v2	541944	.	G	A	.	PASS	IntersectsRepeat=0;RepeatCorrectionApplied=0	SAC:ACF:DF:PD:GT:SGT:SF:SV:SIG:MT:PAC	102,98,0,0:1:1:2:0/0:./.:.:0	39,49,62,68:1:1:2:0/1:1/1:0.25:0:1:g.541944G>A:0	175,185,0,0:1:1:2:0/0:./.:.:0:0:.:.
chr2_ref_v2	543109	.	G	T	.	PASS	IntersectsRepeat=0;RepeatCorrectionApplied=0	SAC:ACF:DF:PD:GT:SGT:SF:SV:SIG:MT:PAC	69,92,0,0:1:1:2:0/0:./.:.:0	83,98,0,0:1:1:2:0/0:./.:.:0:0:.:.	69,99,52,68:1:1:2:0/1:0/0:0.125:0:1:g.543109G>T:0
chr2_ref_v2	543914	.	G	A	.	PASS	IntersectsRepeat=0;RepeatCorrectionApplied=0	SAC:ACF:DF:PD:GT:SGT:SF:SV:SIG:MT:PAC	61,91,0,1:1:1:2:0/0:./.:.:0	64,77,35,43:1:1:2:0/1:0/0:0.25:0:1:g.543914G>A:0	149,172,0,0:1:1:2:0/0:./.:.:0:0:.:.
chr2_ref_v2	544050	.	G	A	.	PASS	IntersectsRepeat=0;RepeatCorrectionApplied=0	SAC:ACF:DF:PD:GT:SGT:SF:SV:SIG:MT:PAC	71,78,0,0:1:1:2:0/0:./.:.:0	83,61,41,36:1:1:2:0/1:0/0:0.25:0:1:g.544050G>A:0	154,157,0,0:1:1:2:0/0:./.:.:0:0:.:.
chr2_ref_v2	549024	.	C	T	.	PASS	IntersectsRepeat=1;RepeatCorrectionApplied=0	SAC:ACF:DF:PD:GT:SGT:SF:SV:SIG:MT:PAC	76,73,0,0:1:1:2:0/0:./.:.:0	61,81,27,41:1:1:2:0/1:0/0:0.25:0:1:g.549024C>T:0	131,153,0,0:1:1:2:0/0:./.:.:0:0:.:.
chr2_ref_v2	549675	.	T	C	.	PASS	IntersectsRepeat=0;RepeatCorrectionApplied=0	SAC:ACF:DF:PD:GT:SGT:SF:SV:SIG:MT:PAC	76,83,1,0:1:1:2:0/0:./.:.:0	63,84,22,36:1:1:2:0/0:0/1:0.5:1:1:.:	160,168,2,0:1:1:2:0/0:./.:.:0:0:.:.
chr2_ref_v2	550578	.	T	C	.	PASS	IntersectsRepeat=1;RepeatCorrectionApplied=0	SAC:ACF:DF:PD:GT:SGT:SF:SV:SIG:MT:PAC	83,88,0,0:1:1:2:0/0:./.:.:0	28,56,104,95:1:1:2:0/1:1/1:0.5:1:1:g.550578T>C:0	182,175,0,0:1:1:2:0/0:./.:.:0:0:.:.
chr2_ref_v2	550841	.	AG	A	.	PASS	IntersectsRepeat=0;RepeatCorrectionApplied=0	SAC:ACF:DF:PD:GT:SGT:SF:SV:SIG:MT:PAC	81,76,0,0:1:1:2:0/0:./.:.:0	78,85,33,48:1:1:2:0/1:0/0:0.25:0:1:g.550842delG:0	150,189,0,0:1:1:2:0/0:./.:.:0:0:.:.
chr2_ref_v2	551145	.	G	A	.	PASS	IntersectsRepeat=1;RepeatCorrectionApplied=0	SAC:ACF:DF:PD:GT:SGT:SF:SV:SIG:MT:PAC	56,97,0,0:1:1:2:0/0:./.:.:0	27,37,64,67:1:1:2:0/1:1/1:0.25:0:1:g.551145G>A:0	111,160,0,0:1:1:2:0/0:./.:.:0:0:.:.
chr2_ref_v2	551587	.	CT	C	.	PASS	IntersectsRepeat=1;RepeatCorrectionApplied=1	SAC:ACF:DF:PD:GT:SGT:SF:SV:SIG:MT:PAC	72,57,0,1:1:1:2:0/0:./.:.:0	90,86,1,1:1:1:2:0/0:./.:.:0:0:.:.	67,92,60,67:1:1:2:0/1:0/0:0.125:0:1:g.551588delT:0
chr2_ref_v2	555299	.	T	C	.	PASS	IntersectsRepeat=1;RepeatCorrectionApplied=0	SAC:ACF:DF:PD:GT:SGT:SF:SV:SIG:MT:PAC	59,38,0,0:1:1:2:0/0:./.:.:0	29,15,39,36:1:1:2:0/1:1/1:0.25:0:1:g.555299T>C:0	124,107,0,0:1:1:2:0/0:./.:.:0:0:.:.
chr2_ref_v2	555733	.	AT	A	.	PASS	IntersectsRepeat=1;RepeatCorrectionApplied=1	SAC:ACF:DF:PD:GT:SGT:SF:SV:SIG:MT:PAC	63,55,0,1:1:1:2:0/0:./.:.:0	78,91,0,0:1:1:2:0/0:./.:.:0:0:.:.	64,73,62,50:1:1:2:0/1:0/0:0.125:0:1:g.555734delT:0
chr2_ref_v2	556177	.	GAT	G	.	PASS	IntersectsRepeat=1;RepeatCorrectionApplied=1	SAC:ACF:DF:PD:GT:SGT:SF:SV:SIG:MT:PAC	62,66,9,4:1:1:2:0/0:0/1:0.125:0	76,79,3,6:1:1:2:0/0:0/1:0.125:0:0:.:.	124,136,15,10:1:1:2:0/0:0/1:0.125:1:0:.:.
chr2_ref_v2	556794	.	G	A	.	PASS	IntersectsRepeat=0;RepeatCorrectionApplied=0	SAC:ACF:DF:PD:GT:SGT:SF:SV:SIG:MT:PAC	90,72,0,0:1:1:2:0/0:./.:.:0	74,65,33,26:1:1:2:0/0:0/1:0.5:1:1:.:	165,138,0,0:1:1:2:0/0:./.:.:0:0:.:.
chr2_ref_v2	557159	.	C	CA	.	PASS	IntersectsRepeat=1;RepeatCorrectionApplied=1	SAC:ACF:DF:PD:GT:SGT:SF:SV:SIG:MT:PAC	62,66,0,0:1:1:2:0/0:./.:.:0	52,62,21,33:1:1:2:0/1:0/0:0.25:0:1:g.557159_557160insA:0	145,140,0,0:1:1:2:0/0:./.:.:0:0:.:.
chr2_ref_v2	559729	.	CAT	C,CATATATAT	.	PASS	IntersectsRepeat=1;RepeatCorrectionApplied=1	SAC:ACF:DF:PD:GT:SGT:SF:SV:SIG:MT:PAC	40,41,6,6,0,1:1:1:2:0/0:./.:.:0	23,26,14,16,1,1:1:1:2:0/0:0/1:0.5:0:0:.:.	24,33,9,10,22,23:1:1:2:0/2:0/0:0.25:0:1:.:.
chr2_ref_v2	561189	.	GAAAA	G,GA	.	PASS	IntersectsRepeat=1;RepeatCorrectionApplied=1	SAC:ACF:DF:PD:GT:SGT:SF:SV:SIG:MT:PAC	7,13,1,6,0,1:1:1:2:0/0:0/1:0.5:0	7,21,0,9,0,1:1:1:2:0/0:0/1:0.5:0:0:.:.	3,16,0,11,2,15:1:1:2:0/2:2/2:0.25:0:0:.:.
chr2_ref_v2	561734	.	A	AC	.	PASS	IntersectsRepeat=1;RepeatCorrectionApplied=1	SAC:ACF:DF:PD:GT:SGT:SF:SV:SIG:MT:PAC	85,52,0,0:1:1:2:0/0:./.:.:0	79,46,25,22:1:1:2:0/0:0/1:0.5:1:1:.:	160,111,0,0:1:1:2:0/0:./.:.:0:0:.:.
chr2_ref_v2	562979	.	AT	A	.	PASS	IntersectsRepeat=1;RepeatCorrectionApplied=1	SAC:ACF:DF:PD:GT:SGT:SF:SV:SIG:MT:PAC	45,17,24,26:1:1:2:0/1:0/0:0.25:0	53,18,26,13:1:1:2:0/0:0/1:0.25:0:0:.:.	66,31,39,46:1:1:2:0/1:0/0:0.5:0:0:.:.
chr2_ref_v2	562998	.	GTTT	G,GT,GTT	.	PASS	IntersectsRepeat=1;RepeatCorrectionApplied=1	SAC:ACF:DF:PD:GT:SGT:SF:SV:SIG:MT:PAC	4,12,5,6,1,14,1,6:1:1:2:0/2:1/2:0.125:0	22,16,4,8,1,14,1,9:1:1:2:0/2:0/0:0.25:0:0:.:.	0,7,7,42,1,21,4,19:1:1:2:1/3:0/1:0.25:0:0:.:.
chr2_ref_v2	563678	.	T	C	.	PASS	IntersectsRepeat=0;RepeatCorrectionApplied=0	SAC:ACF:DF:PD:GT:SGT:SF:SV:SIG:MT:PAC	60,54,10,3:1:1:2:0/0:0/1:0.25:0	77,94,0,0:1:1:2:0/0:./.:.:0:0:.:.	109,148,0,0:1:1:2:0/0:./.:.:0:0:.:.
chr2_ref_v2	563916	.	C	T	.	PASS	IntersectsRepeat=1;RepeatCorrectionApplied=0	SAC:ACF:DF:PD:GT:SGT:SF:SV:SIG:MT:PAC	72,72,0,0:1:1:2:0/0:./.:.:0	63,73,37,47:1:1:2:0/1:0/0:0.25:0:1:g.563916C>T:0	187,178,0,0:1:1:2:0/0:./.:.:0:0:.:.
chr2_ref_v2	564032	.	G	A	.	PASS	IntersectsRepeat=1;RepeatCorrectionApplied=0	SAC:ACF:DF:PD:GT:SGT:SF:SV:SIG:MT:PAC	73,50,0,0:1:1:2:0/0:./.:.:0	101,120,0,0:1:1:2:0/0:./.:.:0:0:.:.	97,111,102,68:1:1:2:0/1:0/0:0.125:0:1:g.564032G>A:0
chr2_ref_v2	566730	.	GT	G,GTT	.	PASS	IntersectsRepeat=1;RepeatCorrectionApplied=1	SAC:ACF:DF:PD:GT:SGT:SF:SV:SIG:MT:PAC	45,66,3,2,0,2:1:1:2:0/0:./.:.:0	49,46,34,17,2,2:1:1:2:0/0:0/1:0.5:1:1:.:	82,80,1,3,52,46:1:1:2:2/2:0/2:0.25:1:1:g.566730_566731insT,g.566730_566731insT:0,1
chr2_ref_v2	567902	.	G	A	.	PASS	IntersectsRepeat=0;RepeatCorrectionApplied=0	SAC:ACF:DF:PD:GT:SGT:SF:SV:SIG:MT:PAC	87,80,0,0:1:1:2:0/0:./.:.:0	88,69,35,33:1:1:2:0/0:0/1:0.5:1:1:.:	193,173,0,0:1:1:2:0/0:./.:.:0:0:.:.
chr2_ref_v2	567903	.	C	T	.	PASS	IntersectsRepeat=0;RepeatCorrectionApplied=0	SAC:ACF:DF:PD:GT:SGT:SF:SV:SIG:MT:PAC	89,81,0,0:1:1:2:0/0:./.:.:0	122,109,0,0:1:1:2:0/0:./.:.:0:0:.:.	102,88,91,86:1:1:2:0/1:./.:.:0:1:g.567903C>T:0
chr2_ref_v2	571295	.	CA	C	.	PASS	IntersectsRepeat=1;RepeatCorrectionApplied=1	SAC:ACF:DF:PD:GT:SGT:SF:SV:SIG:MT:PAC	3,14,14,9:1:1:2:0/1:0/0:0.25:0	3,14,13,11:1:1:2:0/1:0/0:0.5:0:0:.:.	9,18,18,25:1:1:2:0/0:0/1:0.125:0:0:.:.
chr2_ref_v2	571343	.	A	G	.	PASS	IntersectsRepeat=1;RepeatCorrectionApplied=0	SAC:ACF:DF:PD:GT:SGT:SF:SV:SIG:MT:PAC	64,117,0,0:1:1:2:0/0:./.:.:0	23,53,31,80:1:1:2:0/1:1/1:0.125:0:1:g.571343A>G:0	102,194,0,0:1:1:2:0/0:./.:.:0:0:.:.
chr2_ref_v2	571984	.	GA	G	.	PASS	IntersectsRepeat=1;RepeatCorrectionApplied=1	SAC:ACF:DF:PD:GT:SGT:SF:SV:SIG:MT:PAC	108,100,0,0:1:1:2:0/0:./.:.:0	82,78,40,40:1:1:2:0/1:0/0:0.25:0:1:g.571985delA:0	199,162,0,0:1:1:2:0/0:./.:.:0:0:.:.
chr2_ref_v2	572106	.	T	C	.	PASS	IntersectsRepeat=1;RepeatCorrectionApplied=0	SAC:ACF:DF:PD:GT:SGT:SF:SV:SIG:MT:PAC	95,100,0,0:1:1:2:0/0:./.:.:0	110,118,0,0:1:1:2:0/0:./.:.:0:0:.:.	103,96,75,88:1:1:2:0/1:0/0:0.125:0:1:g.572106T>C:0
chr2_ref_v2	572246	.	C	T	.	PASS	IntersectsRepeat=0;RepeatCorrectionApplied=0	SAC:ACF:DF:PD:GT:SGT:SF:SV:SIG:MT:PAC	80,122,0,1:1:1:2:0/0:./.:.:0	77,77,38,41:1:1:2:0/1:0/0:0.25:0:1:g.572246C>T:0	162,188,0,0:1:1:2:0/0:./.:.:0:0:.:.
chr2_ref_v2	572376	.	T	TA	.	PASS	IntersectsRepeat=1;RepeatCorrectionApplied=1	SAC:ACF:DF:PD:GT:SGT:SF:SV:SIG:MT:PAC	82,83,0,0:1:1:2:0/0:./.:.:0	58,65,27,39:1:1:2:0/1:0/0:0.25:0:1:g.572376_572377insA:0	158,143,0,0:1:1:2:0/0:./.:.:0:0:.:.
chr2_ref_v2	573951	.	C	T	.	PASS	IntersectsRepeat=0;RepeatCorrectionApplied=0	SAC:ACF:DF:PD:GT:SGT:SF:SV:SIG:MT:PAC	81,98,0,0:1:1:2:0/0:./.:.:0	121,92,0,0:1:1:2:0/0:./.:.:0:0:.:.	82,105,80,70:1:1:2:0/1:0/0:0.125:0:1:g.573951C>T:0
chr2_ref_v2	575435	.	C	T	.	PASS	IntersectsRepeat=0;RepeatCorrectionApplied=0	SAC:ACF:DF:PD:GT:SGT:SF:SV:SIG:MT:PAC	55,78,0,0:1:1:2:0/0:./.:.:0	48,60,17,37:1:1:2:0/1:0/0:0.25:0:1:g.575435C>T:0	100,163,0,0:1:1:2:0/0:./.:.:0:0:.:.
chr2_ref_v2	575997	.	TAAA	T,TA,TAAAA	.	PASS	IntersectsRepeat=1;RepeatCorrectionApplied=1	SAC:ACF:DF:PD:GT:SGT:SF:SV:SIG:MT:PAC	7,5,3,4,15,14,0,1:1:1:2:0/2:2/2:0.5:0	6,5,2,5,9,10,10,21:1:1:2:2/3:3/3:0.25:0:1:g.575997_575998insA:0	0,3,57,50,54,25,0,0:1:1:2:2/2:1/2:0.5:0:1:g.575998_575999delAA:1
chr2_ref_v2	577485	.	A	G	.	PASS	IntersectsRepeat=1;RepeatCorrectionApplied=0	SAC:ACF:DF:PD:GT:SGT:SF:SV:SIG:MT:PAC	82,75,0,0:1:1:2:0/0:./.:.:0	35,51,57,54:1:1:2:0/1:1/1:0.125:0:1:g.577485A>G:0	158,167,0,0:1:1:2:0/0:./.:.:0:0:.:.
chr2_ref_v2	578079	.	C	T	.	PASS	IntersectsRepeat=1;RepeatCorrectionApplied=0	SAC:ACF:DF:PD:GT:SGT:SF:SV:SIG:MT:PAC	73,76,0,1:1:1:2:0/0:./.:.:0	108,101,0,0:1:1:2:0/0:./.:.:0:0:.:.	80,81,68,66:1:1:2:0/1:0/0:0.125:0:1:g.578079C>T:0
chr2_ref_v2	578550	.	C	T	.	PASS	IntersectsRepeat=0;RepeatCorrectionApplied=0	SAC:ACF:DF:PD:GT:SGT:SF:SV:SIG:MT:PAC	80,78,0,0:1:1:2:0/0:./.:.:0	67,63,32,31:1:1:2:0/1:0/0:0.25:0:1:g.578550C>T:0	142,136,0,0:1:1:2:0/0:./.:.:0:0:.:.
chr2_ref_v2	580661	.	A	G	.	PASS	IntersectsRepeat=1;RepeatCorrectionApplied=0	SAC:ACF:DF:PD:GT:SGT:SF:SV:SIG:MT:PAC	68,84,11,9:1:1:2:0/0:0/1:0.25:1	127,145,1,0:1:1:2:0/0:./.:.:0:0:.:.	186,198,0,0:1:1:2:0/0:./.:.:0:0:.:.
chr2_ref_v2	581513	.	GA	G	.	PASS	IntersectsRepeat=0;RepeatCorrectionApplied=0	SAC:ACF:DF:PD:GT:SGT:SF:SV:SIG:MT:PAC	68,84,0,0:1:1:2:0/0:./.:.:0	79,91,30,20:1:1:2:0/0:0/1:0.5:1:1:.:	139,166,0,0:1:1:2:0/0:./.:.:0:0:.:.
chr2_ref_v2	581525	.	AT	A	.	PASS	IntersectsRepeat=1;RepeatCorrectionApplied=1	SAC:ACF:DF:PD:GT:SGT:SF:SV:SIG:MT:PAC	63,53,5,6:1:1:2:0/0:./.:.:0	27,27,69,64:1:1:2:0/1:1/1:0.25:0:1:g.581526delT:0	106,120,20,26:1:1:2:0/0:./.:.:0:0:.:.
chr2_ref_v2	582067	.	C	T	.	PASS	IntersectsRepeat=0;RepeatCorrectionApplied=0	SAC:ACF:DF:PD:GT:SGT:SF:SV:SIG:MT:PAC	84,99,0,0:1:1:2:0/0:./.:.:0	55,79,32,35:1:1:2:0/1:0/0:0.25:0:1:g.582067C>T:0	152,184,0,0:1:1:2:0/0:./.:.:0:0:.:.
chr2_ref_v2	582467	.	A	G	.	PASS	IntersectsRepeat=1;RepeatCorrectionApplied=0	SAC:ACF:DF:PD:GT:SGT:SF:SV:SIG:MT:PAC	78,91,0,0:1:1:2:0/0:./.:.:0	77,96,33,59:1:1:2:0/1:0/0:0.25:0:1:g.582467A>G:0	188,237,0,0:1:1:2:0/0:./.:.:0:0:.:.
chr2_ref_v2	582592	.	C	T	.	PASS	IntersectsRepeat=0;RepeatCorrectionApplied=0	SAC:ACF:DF:PD:GT:SGT:SF:SV:SIG:MT:PAC	88,127,0,0:1:1:2:0/0:./.:.:0	89,68,29,47:1:1:2:0/1:0/0:0.25:0:1:g.582592C>T:0	164,191,0,0:1:1:2:0/0:./.:.:0:0:.:.
chr2_ref_v2	582848	.	A	G	.	PASS	IntersectsRepeat=1;RepeatCorrectionApplied=0	SAC:ACF:DF:PD:GT:SGT:SF:SV:SIG:MT:PAC	85,74,0,0:1:1:2:0/0:./.:.:0	64,76,34,40:1:1:2:0/1:0/0:0.25:0:1:g.582848A>G:0	225,192,0,0:1:1:2:0/0:./.:.:0:0:.:.
chr2_ref_v2	583046	.	T	A	.	PASS	IntersectsRepeat=0;RepeatCorrectionApplied=0	SAC:ACF:DF:PD:GT:SGT:SF:SV:SIG:MT:PAC	103,82,0,0:1:1:2:0/0:./.:.:0	100,105,1,0:1:1:2:0/0:./.:.:0:0:.:.	94,104,80,85:1:1:2:0/1:0/0:0.125:0:1:g.583046T>A:0
chr2_ref_v2	584161	.	CG	C	.	PASS	IntersectsRepeat=1;RepeatCorrectionApplied=1	SAC:ACF:DF:PD:GT:SGT:SF:SV:SIG:MT:PAC	86,82,0,0:1:1:2:0/0:./.:.:0	80,84,22,31:1:1:2:0/0:0/1:0.5:1:1:.:	204,172,0,0:1:1:2:0/0:./.:.:0:0:.:.
chr2_ref_v2	584654	.	GA	G	.	PASS	IntersectsRepeat=1;RepeatCorrectionApplied=1	SAC:ACF:DF:PD:GT:SGT:SF:SV:SIG:MT:PAC	85,109,0,0:1:1:2:0/0:./.:.:0	61,73,27,30:1:1:2:0/0:0/1:0.5:1:1:.:	168,175,0,0:1:1:2:0/0:./.:.:0:0:.:.
chr2_ref_v2	586176	.	G	A	.	PASS	IntersectsRepeat=1;RepeatCorrectionApplied=0	SAC:ACF:DF:PD:GT:SGT:SF:SV:SIG:MT:PAC	71,100,0,0:1:1:2:0/0:./.:.:0	84,95,0,0:1:1:2:0/0:./.:.:0:0:.:.	60,68,50,61:1:1:2:0/1:0/0:0.125:0:1:g.586176G>A:0
chr2_ref_v2	586298	.	TA	T	.	PASS	IntersectsRepeat=1;RepeatCorrectionApplied=1	SAC:ACF:DF:PD:GT:SGT:SF:SV:SIG:MT:PAC	44,56,3,4:1:1:2:0/0:./.:.:0	28,31,33,25:1:1:2:0/1:0/0:0.25:0:1:g.586299delA:0	37,48,52,48:1:1:2:0/1:0/0:0.25:0:1:g.586299delA:0
chr2_ref_v2	586336	.	C	T	.	PASS	IntersectsRepeat=0;RepeatCorrectionApplied=0	SAC:ACF:DF:PD:GT:SGT:SF:SV:SIG:MT:PAC	57,75,0,0:1:1:2:0/0:./.:.:0	60,44,22,29:1:1:2:0/1:0/0:0.25:0:1:g.586336C>T:0	117,112,0,0:1:1:2:0/0:./.:.:0:0:.:.
chr2_ref_v2	586426	.	GA	G	.	PASS	IntersectsRepeat=1;RepeatCorrectionApplied=1	SAC:ACF:DF:PD:GT:SGT:SF:SV:SIG:MT:PAC	74,91,5,4:1:1:2:0/0:./.:.:0	27,32,49,55:1:1:2:0/1:1/1:0.25:0:1:g.586427delA:0	128,127,6,3:1:1:2:0/0:./.:.:0:0:.:.
chr2_ref_v2	588872	.	C	T	.	PASS	IntersectsRepeat=1;RepeatCorrectionApplied=0	SAC:ACF:DF:PD:GT:SGT:SF:SV:SIG:MT:PAC	88,64,0,0:1:1:2:0/0:./.:.:0	42,27,82,61:1:1:2:0/1:1/1:0.25:0:1:g.588872C>T:0	197,173,0,1:1:1:2:0/0:./.:.:0:0:.:.
chr2_ref_v2	589511	.	AT	A,ATT	.	PASS	IntersectsRepeat=1;RepeatCorrectionApplied=1	SAC:ACF:DF:PD:GT:SGT:SF:SV:SIG:MT:PAC	39,48,3,2,3,0:1:1:2:0/0:./.:.:0	66,38,3,4,23,19:1:1:2:0/2:0/0:0.25:0:1:g.589511_589512insT:0	53,62,56,59,3,2:1:1:2:0/1:0/0:0.25:0:1:g.589512delT:0
chr2_ref_v2	590654	.	C	T	.	PASS	IntersectsRepeat=0;RepeatCorrectionApplied=0	SAC:ACF:DF:PD:GT:SGT:SF:SV:SIG:MT:PAC	91,88,0,0:1:1:2:0/0:./.:.:0	51,87,16,42:1:1:2:0/0:0/1:0.5:1:1:.:	137,181,0,0:1:1:2:0/0:./.:.:0:0:.:.
chr2_ref_v2	593024	.	CA	C	.	PASS	IntersectsRepeat=1;RepeatCorrectionApplied=1	SAC:ACF:DF:PD:GT:SGT:SF:SV:SIG:MT:PAC	86,81,0,0:1:1:2:0/0:./.:.:0	94,113,0,0:1:1:2:0/0:./.:.:0:0:.:.	58,84,66,78:1:1:2:0/1:./.:.:0:1:g.593025delA:0
chr2_ref_v2	593943	.	T	C	.	PASS	IntersectsRepeat=0;RepeatCorrectionApplied=0	SAC:ACF:DF:PD:GT:SGT:SF:SV:SIG:MT:PAC	50,51,1,0:1:1:2:0/0:./.:.:0	71,56,31,18:1:1:2:0/0:0/1:0.5:1:1:.:	148,128,0,0:1:1:2:0/0:./.:.:0:0:.:.
chr2_ref_v2	594080	.	G	A	.	PASS	IntersectsRepeat=0;RepeatCorrectionApplied=0	SAC:ACF:DF:PD:GT:SGT:SF:SV:SIG:MT:PAC	78,63,0,0:1:1:2:0/0:./.:.:0	67,68,43,34:1:1:2:0/1:0/0:0.25:0:1:g.594080G>A:0	158,144,0,0:1:1:2:0/0:./.:.:0:0:.:.
chr2_ref_v2	594143	.	T	C	.	PASS	IntersectsRepeat=0;RepeatCorrectionApplied=0	SAC:ACF:DF:PD:GT:SGT:SF:SV:SIG:MT:PAC	63,74,1,0:1:1:2:0/0:./.:.:0	64,75,32,31:1:1:2:0/1:0/0:0.25:0:1:g.594143T>C:0	135,161,0,0:1:1:2:0/0:./.:.:0:0:.:.
chr2_ref_v2	595438	.	C	T	.	PASS	IntersectsRepeat=0;RepeatCorrectionApplied=0	SAC:ACF:DF:PD:GT:SGT:SF:SV:SIG:MT:PAC	91,88,0,0:1:1:2:0/0:./.:.:0	71,59,20,23:1:1:2:0/0:0/1:0.5:1:1:.:	126,151,0,0:1:1:2:0/0:./.:.:0:0:.:.
chr2_ref_v2	596277	.	GA	G	.	PASS	IntersectsRepeat=1;RepeatCorrectionApplied=1	SAC:ACF:DF:PD:GT:SGT:SF:SV:SIG:MT:PAC	81,100,0,0:1:1:2:0/0:./.:.:0	68,65,36,38:1:1:2:0/1:0/0:0.25:0:1:g.596278delA:0	146,177,0,0:1:1:2:0/0:./.:.:0:0:.:.
chr2_ref_v2	597199	.	G	GA	.	PASS	IntersectsRepeat=1;RepeatCorrectionApplied=1	SAC:ACF:DF:PD:GT:SGT:SF:SV:SIG:MT:PAC	77,76,0,1:1:1:2:0/0:./.:.:0	57,48,22,26:1:1:2:0/1:0/0:0.25:0:1:g.597199_597200insA:0	128,119,1,0:1:1:2:0/0:./.:.:0:0:.:.
chr2_ref_v2	597490	.	A	T	.	PASS	IntersectsRepeat=0;RepeatCorrectionApplied=0	SAC:ACF:DF:PD:GT:SGT:SF:SV:SIG:MT:PAC	91,123,0,0:1:1:2:0/0:./.:.:0	100,142,0,0:1:1:2:0/0:./.:.:0:0:.:.	92,96,68,91:1:1:2:0/1:0/0:0.125:0:1:g.597490A>T:0
chr2_ref_v2	598030	.	A	G	.	PASS	IntersectsRepeat=0;RepeatCorrectionApplied=0	SAC:ACF:DF:PD:GT:SGT:SF:SV:SIG:MT:PAC	113,126,0,0:1:1:2:0/0:./.:.:0	105,105,51,62:1:1:2:0/1:0/0:0.25:0:1:g.598030A>G:0	224,200,0,0:1:1:2:0/0:./.:.:0:0:.:.
chr2_ref_v2	598931	.	GA	G	.	PASS	IntersectsRepeat=1;RepeatCorrectionApplied=1	SAC:ACF:DF:PD:GT:SGT:SF:SV:SIG:MT:PAC	74,95,0,0:1:1:2:0/0:./.:.:0	48,66,25,39:1:1:2:0/1:0/0:0.25:0:1:g.598932delA:0	120,159,0,0:1:1:2:0/0:./.:.:0:0:.:.
chr2_ref_v2	598937	.	C	T	.	PASS	IntersectsRepeat=0;RepeatCorrectionApplied=0	SAC:ACF:DF:PD:GT:SGT:SF:SV:SIG:MT:PAC	85,97,0,0:1:1:2:0/0:./.:.:0	51,72,25,36:1:1:2:0/1:0/0:0.25:0:1:g.598937C>T:0	127,167,0,0:1:1:2:0/0:./.:.:0:0:.:.
chr2_ref_v2	600230	.	A	G	.	PASS	IntersectsRepeat=1;RepeatCorrectionApplied=0	SAC:ACF:DF:PD:GT:SGT:SF:SV:SIG:MT:PAC	72,96,0,0:1:1:2:0/0:./.:.:0	116,97,0,0:1:1:2:0/0:./.:.:0:0:.:.	65,90,56,91:1:1:2:0/1:./.:.:0:1:g.600230A>G:0
chr2_ref_v2	602334	.	A	G	.	PASS	IntersectsRepeat=1;RepeatCorrectionApplied=0	SAC:ACF:DF:PD:GT:SGT:SF:SV:SIG:MT:PAC	57,95,0,0:1:1:2:0/0:./.:.:0	54,83,22,29:1:1:2:0/0:0/1:0.5:1:1:.:	121,185,3,0:1:1:2:0/0:./.:.:0:0:.:.
chr2_ref_v2	602982	.	T	C	.	PASS	IntersectsRepeat=0;RepeatCorrectionApplied=0	SAC:ACF:DF:PD:GT:SGT:SF:SV:SIG:MT:PAC	105,94,0,0:1:1:2:0/0:./.:.:0	73,91,48,48:1:1:2:0/1:0/0:0.25:0:1:g.602982T>C:0	176,171,0,0:1:1:2:0/0:./.:.:0:0:.:.
chr2_ref_v2	603568	.	CT	C	.	PASS	IntersectsRepeat=1;RepeatCorrectionApplied=1	SAC:ACF:DF:PD:GT:SGT:SF:SV:SIG:MT:PAC	49,62,5,3:1:1:2:0/0:./.:.:0	23,44,36,57:1:1:2:0/1:1/1:0.125:0:1:g.603569delT:0	133,100,7,3:1:1:2:0/0:./.:.:0:0:.:.
chr2_ref_v2	604880	.	CT	C	.	PASS	IntersectsRepeat=1;RepeatCorrectionApplied=1	SAC:ACF:DF:PD:GT:SGT:SF:SV:SIG:MT:PAC	24,25,24,20:1:1:2:0/1:0/0:0.25:0	69,54,5,4:1:1:2:0/0:./.:.:0:1:g.604880_604882>T:1	92,90,17,16:1:1:2:0/0:./.:.:0:1:g.604880_604882>T:1
chr2_ref_v2	606070	.	C	G	.	PASS	IntersectsRepeat=1;RepeatCorrectionApplied=0	SAC:ACF:DF:PD:GT:SGT:SF:SV:SIG:MT:PAC	46,82,1,0:1:1:2:0/0:./.:.:0	51,53,25,28:1:1:2:0/1:0/0:0.25:0:1:g.606070C>G:0	140,150,1,0:1:1:2:0/0:./.:.:0:0:.:.
chr2_ref_v2	607545	.	T	C	.	PASS	IntersectsRepeat=1;RepeatCorrectionApplied=0	SAC:ACF:DF:PD:GT:SGT:SF:SV:SIG:MT:PAC	97,71,20,10:1:1:2:0/0:0/1:0.25:1	137,102,0,0:1:1:2:0/0:./.:.:0:0:.:.	180,167,0,0:1:1:2:0/0:./.:.:0:0:.:.
chr2_ref_v2	608441	.	G	A	.	PASS	IntersectsRepeat=0;RepeatCorrectionApplied=0	SAC:ACF:DF:PD:GT:SGT:SF:SV:SIG:MT:PAC	91,65,0,0:1:1:2:0/0:./.:.:0	107,92,0,0:1:1:2:0/0:./.:.:0:0:.:.	91,83,100,78:1:1:2:0/1:./.:.:0:1:g.608441G>A:0
chr2_ref_v2	608816	.	GA	G	.	PASS	IntersectsRepeat=1;RepeatCorrectionApplied=1	SAC:ACF:DF:PD:GT:SGT:SF:SV:SIG:MT:PAC	102,99,0,0:1:1:2:0/0:./.:.:0	68,66,54,38:1:1:2:0/1:0/0:0.25:0:1:g.608817delA:0	162,181,0,0:1:1:2:0/0:./.:.:0:0:.:.
chr2_ref_v2	609312	.	T	C	.	PASS	IntersectsRepeat=0;RepeatCorrectionApplied=0	SAC:ACF:DF:PD:GT:SGT:SF:SV:SIG:MT:PAC	97,74,1,0:1:1:2:0/0:./.:.:0	141,105,0,0:1:1:2:0/0:./.:.:0:0:.:.	110,105,89,95:1:1:2:0/1:0/0:0.125:0:1:g.609312T>C:0
chr2_ref_v2	610650	.	C	T	.	PASS	IntersectsRepeat=1;RepeatCorrectionApplied=0	SAC:ACF:DF:PD:GT:SGT:SF:SV:SIG:MT:PAC	55,85,0,0:1:1:2:0/0:./.:.:0	29,33,55,55:1:1:2:0/1:1/1:0.25:0:1:g.610650C>T:0	125,155,0,0:1:1:2:0/0:./.:.:0:0:.:.
chr2_ref_v2	612887	.	C	G	.	PASS	IntersectsRepeat=1;RepeatCorrectionApplied=0	SAC:ACF:DF:PD:GT:SGT:SF:SV:SIG:MT:PAC	93,97,0,0:1:1:2:0/0:./.:.:0	124,128,0,0:1:1:2:0/0:./.:.:0:0:.:.	101,98,81,93:1:1:2:0/1:0/0:0.125:0:1:g.612887C>G:0
chr2_ref_v2	614752	.	C	T	.	PASS	IntersectsRepeat=0;RepeatCorrectionApplied=0	SAC:ACF:DF:PD:GT:SGT:SF:SV:SIG:MT:PAC	61,64,0,0:1:1:2:0/0:./.:.:0	47,63,22,33:1:1:2:0/1:0/0:0.25:0:1:g.614752C>T:0	126,135,0,0:1:1:2:0/0:./.:.:0:0:.:.
chr2_ref_v2	614792	.	C	CA	.	PASS	IntersectsRepeat=1;RepeatCorrectionApplied=1	SAC:ACF:DF:PD:GT:SGT:SF:SV:SIG:MT:PAC	54,45,2,0:1:1:2:0/0:./.:.:0	39,59,23,11:1:1:2:0/0:0/1:0.5:1:1:.:	108,110,1,0:1:1:2:0/0:./.:.:0:0:.:.
chr2_ref_v2	614855	.	A	G	.	PASS	IntersectsRepeat=1;RepeatCorrectionApplied=0	SAC:ACF:DF:PD:GT:SGT:SF:SV:SIG:MT:PAC	79,69,0,0:1:1:2:0/0:./.:.:0	45,40,22,26:1:1:2:0/1:0/0:0.25:0:1:g.614855A>G:0	164,141,0,0:1:1:2:0/0:./.:.:0:0:.:.
chr2_ref_v2	615568	.	C	T	.	PASS	IntersectsRepeat=0;RepeatCorrectionApplied=0	SAC:ACF:DF:PD:GT:SGT:SF:SV:SIG:MT:PAC	69,64,0,0:1:1:2:0/0:./.:.:0	29,23,63,51:1:1:2:0/1:1/1:0.25:0:1:g.615568C>T:0	149,128,0,0:1:1:2:0/0:./.:.:0:0:.:.
chr2_ref_v2	616444	.	C	T	.	PASS	IntersectsRepeat=0;RepeatCorrectionApplied=0	SAC:ACF:DF:PD:GT:SGT:SF:SV:SIG:MT:PAC	85,67,0,0:1:1:2:0/0:./.:.:0	33,41,70,68:1:1:2:0/1:1/1:0.25:0:1:g.616444C>T:0	164,134,0,0:1:1:2:0/0:./.:.:0:0:.:.
chr2_ref_v2	618817	.	C	T	.	PASS	IntersectsRepeat=0;RepeatCorrectionApplied=0	SAC:ACF:DF:PD:GT:SGT:SF:SV:SIG:MT:PAC	87,101,0,0:1:1:2:0/0:./.:.:0	46,49,77,66:1:1:2:0/1:1/1:0.25:0:1:g.618817C>T:0	180,191,0,1:1:1:2:0/0:./.:.:0:0:.:.
chr2_ref_v2	618818	.	G	A	.	PASS	IntersectsRepeat=0;RepeatCorrectionApplied=0	SAC:ACF:DF:PD:GT:SGT:SF:SV:SIG:MT:PAC	89,102,0,1:1:1:2:0/0:./.:.:0	124,114,0,0:1:1:2:0/0:./.:.:0:0:.:.	99,114,83,80:1:1:2:0/1:0/0:0.125:0:1:g.618818G>A:0
chr2_ref_v2	619238	.	T	G	.	PASS	IntersectsRepeat=0;RepeatCorrectionApplied=0	SAC:ACF:DF:PD:GT:SGT:SF:SV:SIG:MT:PAC	83,81,0,0:1:1:2:0/0:./.:.:0	86,94,0,0:1:1:2:0/0:./.:.:0:0:.:.	78,98,74,95:1:1:2:0/1:./.:.:0:1:g.619238T>G:0
chr2_ref_v2	620094	.	A	G	.	PASS	IntersectsRepeat=1;RepeatCorrectionApplied=0	SAC:ACF:DF:PD:GT:SGT:SF:SV:SIG:MT:PAC	92,91,0,1:1:1:2:0/0:./.:.:0	90,72,48,28:1:1:2:0/1:0/0:0.25:0:1:g.620094A>G:0	179,160,0,0:1:1:2:0/0:./.:.:0:0:.:.
chr2_ref_v2	621172	.	T	C	.	PASS	IntersectsRepeat=0;RepeatCorrectionApplied=0	SAC:ACF:DF:PD:GT:SGT:SF:SV:SIG:MT:PAC	106,109,0,0:1:1:2:0/0:./.:.:0	144,127,0,0:1:1:2:0/0:./.:.:0:0:.:.	92,110,74,80:1:1:2:0/1:0/0:0.125:0:1:g.621172T>C:0
chr2_ref_v2	621863	.	C	T	.	PASS	IntersectsRepeat=0;RepeatCorrectionApplied=0	SAC:ACF:DF:PD:GT:SGT:SF:SV:SIG:MT:PAC	73,77,1,0:1:1:2:0/0:./.:.:0	107,98,0,0:1:1:2:0/0:./.:.:0:0:.:.	104,88,80,68:1:1:2:0/1:0/0:0.125:0:1:g.621863C>T:0
chr2_ref_v2	622815	.	TA	T	.	PASS	IntersectsRepeat=1;RepeatCorrectionApplied=1	SAC:ACF:DF:PD:GT:SGT:SF:SV:SIG:MT:PAC	95,94,1,3:1:1:2:0/0:./.:.:0	3,4,111,91:1:1:2:1/1:0/1:0.125:0:1:g.622816delA,g.622816delA:0,1	145,124,2,3:1:1:2:0/0:./.:.:0:0:.:.
chr2_ref_v2	624076	.	A	T	.	PASS	IntersectsRepeat=0;RepeatCorrectionApplied=0	SAC:ACF:DF:PD:GT:SGT:SF:SV:SIG:MT:PAC	91,93,0,0:1:1:2:0/0:./.:.:0	97,97,0,0:1:1:2:0/0:./.:.:0:0:.:.	72,90,73,76:1:1:2:0/1:./.:.:0:1:g.624076A>T:0
chr2_ref_v2	625157	.	T	C	.	PASS	IntersectsRepeat=0;RepeatCorrectionApplied=0	SAC:ACF:DF:PD:GT:SGT:SF:SV:SIG:MT:PAC	59,93,0,0:1:1:2:0/0:./.:.:0	72,67,30,25:1:1:2:0/0:0/1:0.5:1:1:.:	129,135,0,0:1:1:2:0/0:./.:.:0:0:.:.
chr2_ref_v2	628283	.	T	TA	.	PASS	IntersectsRepeat=1;RepeatCorrectionApplied=1	SAC:ACF:DF:PD:GT:SGT:SF:SV:SIG:MT:PAC	39,62,2,0:1:1:2:0/0:./.:.:0	44,51,19,13:1:1:2:0/0:0/1:0.5:1:1:.:	93,126,1,1:1:1:2:0/0:./.:.:0:0:.:.
chr2_ref_v2	628525	.	GT	G,GTT,GTTT,GTTTT	.	PASS	IntersectsRepeat=1;RepeatCorrectionApplied=1	SAC:ACF:DF:PD:GT:SGT:SF:SV:SIG:MT:PAC	5,24,1,2,2,7,0,0,0,0:1:1:2:0/0:0/2:0.5:0	1,1,0,2,4,5,0,12,13,8:1:1:2:3/4:1/4:0.125:0:1:g.628525_628526insTT,g.628525_628526insTTT:0,0	2,23,16,37,9,28,0,4,1,2:1:1:2:1/2:1/3:0.125:0:1:g.628526delT,g.628525_628526insT:0,0
chr2_ref_v2	628865	.	C	CATAT,CAT	.	PASS	IntersectsRepeat=1;RepeatCorrectionApplied=1	SAC:ACF:DF:PD:GT:SGT:SF:SV:SIG:MT:PAC	0,0,30,37,9,8:1:1:2:1/1:1/2:0.25:0	0,0,33,42,4,8:1:1:2:1/1:1/2:0.125:0:0:.:.	1,1,53,55,12,11:1:1:2:1/1:1/2:0.125:0:0:.:.
chr2_ref_v2	628939	.	T	C	.	PASS	IntersectsRepeat=0;RepeatCorrectionApplied=0	SAC:ACF:DF:PD:GT:SGT:SF:SV:SIG:MT:PAC	76,59,0,0:1:1:2:0/0:./.:.:0	99,53,0,0:1:1:2:0/0:./.:.:0:0:.:.	74,49,71,29:1:1:2:0/1:0/0:0.125:0:1:g.628939T>C:0
chr2_ref_v2	629898	.	G	A	.	PASS	IntersectsRepeat=1;RepeatCorrectionApplied=0	SAC:ACF:DF:PD:GT:SGT:SF:SV:SIG:MT:PAC	73,91,0,1:1:1:2:0/0:./.:.:0	22,44,47,75:1:1:2:0/1:1/1:0.25:0:1:g.629898G>A:0	135,174,0,0:1:1:2:0/0:./.:.:0:0:.:.
chr2_ref_v2	629978	.	G	T	.	PASS	IntersectsRepeat=0;RepeatCorrectionApplied=0	SAC:ACF:DF:PD:GT:SGT:SF:SV:SIG:MT:PAC	96,75,1,0:1:1:2:0/0:./.:.:0	109,103,0,0:1:1:2:0/0:./.:.:0:0:.:.	99,98,89,62:1:1:2:0/1:0/0:0.125:0:1:g.629978G>T:0
chr2_ref_v2	629993	.	T	C	.	PASS	IntersectsRepeat=0;RepeatCorrectionApplied=0	SAC:ACF:DF:PD:GT:SGT:SF:SV:SIG:MT:PAC	90,69,0,0:1:1:2:0/0:./.:.:0	98,66,28,26:1:1:2:0/0:0/1:0.5:1:1:.:	191,149,0,0:1:1:2:0/0:./.:.:0:0:.:.
chr2_ref_v2	630147	.	C	T	.	PASS	IntersectsRepeat=0;RepeatCorrectionApplied=0	SAC:ACF:DF:PD:GT:SGT:SF:SV:SIG:MT:PAC	110,112,0,0:1:1:2:0/0:./.:.:0	116,155,0,0:1:1:2:0/0:./.:.:0:0:.:.	134,102,87,81:1:1:2:0/1:0/0:0.125:0:1:g.630147C>T:0
chr2_ref_v2	632654	.	C	A	.	PASS	IntersectsRepeat=0;RepeatCorrectionApplied=0	SAC:ACF:DF:PD:GT:SGT:SF:SV:SIG:MT:PAC	86,112,0,0:1:1:2:0/0:./.:.:0	58,97,30,45:1:1:2:0/1:0/0:0.25:0:1:g.632654C>A:0	154,194,0,0:1:1:2:0/0:./.:.:0:0:.:.
chr2_ref_v2	633117	.	A	T	.	PASS	IntersectsRepeat=0;RepeatCorrectionApplied=0	SAC:ACF:DF:PD:GT:SGT:SF:SV:SIG:MT:PAC	39,46,51,35:1:1:2:0/1:./.:.:0	110,108,0,0:1:1:2:0/0:./.:.:0:1:g.633116_633118T>A:1	95,93,84,62:1:1:2:0/1:0/0:0.125:0:0:.:.
chr2_ref_v2	633893	.	T	C	.	PASS	IntersectsRepeat=0;RepeatCorrectionApplied=0	SAC:ACF:DF:PD:GT:SGT:SF:SV:SIG:MT:PAC	103,90,0,0:1:1:2:0/0:./.:.:0	104,76,50,36:1:1:2:0/1:0/0:0.25:0:1:g.633893T>C:0	191,174,0,0:1:1:2:0/0:./.:.:0:0:.:.
chr2_ref_v2	635722	.	T	A	.	PASS	IntersectsRepeat=0;RepeatCorrectionApplied=0	SAC:ACF:DF:PD:GT:SGT:SF:SV:SIG:MT:PAC	98,85,0,0:1:1:2:0/0:./.:.:0	142,118,0,0:1:1:2:0/0:./.:.:0:0:.:.	100,119,94,77:1:1:2:0/1:0/0:0.125:0:1:g.635722T>A:0
chr2_ref_v2	636103	.	A	T	.	PASS	IntersectsRepeat=0;RepeatCorrectionApplied=0	SAC:ACF:DF:PD:GT:SGT:SF:SV:SIG:MT:PAC	82,100,0,0:1:1:2:0/0:./.:.:0	120,114,0,1:1:1:2:0/0:./.:.:0:0:.:.	97,89,77,91:1:1:2:0/1:./.:.:0:1:g.636103A>T:0
chr2_ref_v2	636137	.	T	C	.	PASS	IntersectsRepeat=1;RepeatCorrectionApplied=0	SAC:ACF:DF:PD:GT:SGT:SF:SV:SIG:MT:PAC	79,93,0,0:1:1:2:0/0:./.:.:0	70,83,40,43:1:1:2:0/1:0/0:0.25:0:1:g.636137T>C:0	177,180,0,0:1:1:2:0/0:./.:.:0:0:.:.
chr2_ref_v2	638859	.	G	A	.	PASS	IntersectsRepeat=0;RepeatCorrectionApplied=0	SAC:ACF:DF:PD:GT:SGT:SF:SV:SIG:MT:PAC	79,88,0,0:1:1:2:0/0:./.:.:0	47,69,22,44:1:1:2:0/1:0/0:0.25:0:1:g.638859G>A:0	153,177,0,0:1:1:2:0/0:./.:.:0:0:.:.
chr2_ref_v2	639907	.	A	G	.	PASS	IntersectsRepeat=0;RepeatCorrectionApplied=0	SAC:ACF:DF:PD:GT:SGT:SF:SV:SIG:MT:PAC	77,78,0,0:1:1:2:0/0:./.:.:0	82,111,0,0:1:1:2:0/0:./.:.:0:0:.:.	71,98,52,67:1:1:2:0/1:0/0:0.125:0:1:g.639907A>G:0
chr2_ref_v2	640662	.	G	A	.	PASS	IntersectsRepeat=0;RepeatCorrectionApplied=0	SAC:ACF:DF:PD:GT:SGT:SF:SV:SIG:MT:PAC	90,80,0,0:1:1:2:0/0:./.:.:0	77,90,41,38:1:1:2:0/1:0/0:0.25:0:1:g.640662G>A:0	190,187,0,0:1:1:2:0/0:./.:.:0:0:.:.
chr2_ref_v2	641421	.	A	T	.	PASS	IntersectsRepeat=0;RepeatCorrectionApplied=0	SAC:ACF:DF:PD:GT:SGT:SF:SV:SIG:MT:PAC	72,99,0,0:1:1:2:0/0:./.:.:0	97,125,0,0:1:1:2:0/0:./.:.:0:0:.:.	74,95,66,60:1:1:2:0/1:0/0:0.125:0:1:g.641421A>T:0
chr2_ref_v2	642893	.	GA	G	.	PASS	IntersectsRepeat=1;RepeatCorrectionApplied=1	SAC:ACF:DF:PD:GT:SGT:SF:SV:SIG:MT:PAC	68,63,0,0:1:1:2:0/0:./.:.:0	97,94,0,0:1:1:2:0/0:./.:.:0:0:.:.	74,70,61,69:1:1:2:0/1:./.:.:0:1:g.642894delA:0
chr2_ref_v2	642960	.	CA	C	.	PASS	IntersectsRepeat=1;RepeatCorrectionApplied=1	SAC:ACF:DF:PD:GT:SGT:SF:SV:SIG:MT:PAC	55,37,2,2:1:1:2:0/0:./.:.:0	79,69,4,2:1:1:2:0/0:./.:.:0:0:.:.	104,89,12,13:1:1:2:0/0:./.:.:0:0:.:.
chr2_ref_v2	643737	.	C	T	.	ExcRegion	IntersectsRepeat=0;RepeatCorrectionApplied=0	SAC:ACF:DF:PD:GT:SGT:SF:SV:SIG:MT:PAC	89,15,0,0:1:1:2:./.:./.:.:0	107,4,0,0:1:1:2:./.:./.:.:0:0:.:.	102,19,60,0:1:1:2:./.:./.:.:0:0:.:.
chr2_ref_v2	643789	.	G	A	.	ExcRegion	IntersectsRepeat=0;RepeatCorrectionApplied=0	SAC:ACF:DF:PD:GT:SGT:SF:SV:SIG:MT:PAC	94,41,0,0:1:1:2:./.:./.:.:0	45,14,55,1:1:1:2:./.:./.:.:0:0:.:.	147,93,0,0:1:1:2:./.:./.:.:0:0:.:.
chr2_ref_v2	644352	.	T	C	.	ExcRegion	IntersectsRepeat=0;RepeatCorrectionApplied=0	SAC:ACF:DF:PD:GT:SGT:SF:SV:SIG:MT:PAC	118,132,0,0:1:1:2:./.:./.:.:0	141,109,0,0:1:1:2:./.:./.:.:0:0:.:.	100,96,88,71:1:1:2:./.:./.:.:0:1:.:.
chr2_ref_v2	645308	.	A	G	.	PASS	IntersectsRepeat=1;RepeatCorrectionApplied=0	SAC:ACF:DF:PD:GT:SGT:SF:SV:SIG:MT:PAC	94,55,9,7:1:1:2:0/0:0/1:0.25:1	113,77,0,1:1:1:2:0/0:./.:.:0:0:.:.	181,132,0,0:1:1:2:0/0:./.:.:0:0:.:.
chr2_ref_v2	645958	.	GA	G	.	PASS	IntersectsRepeat=1;RepeatCorrectionApplied=1	SAC:ACF:DF:PD:GT:SGT:SF:SV:SIG:MT:PAC	64,103,0,1:1:1:2:0/0:./.:.:0	41,116,0,1:1:1:2:0/0:./.:.:0:0:.:.	44,98,37,77:1:1:2:0/1:0/0:0.125:0:1:g.645959delA:0
chr2_ref_v2	646078	.	CAT	C,CATAT	.	PASS	IntersectsRepeat=1;RepeatCorrectionApplied=1	SAC:ACF:DF:PD:GT:SGT:SF:SV:SIG:MT:PAC	17,25,6,5,1,1:1:1:2:0/0:./.:.:0	8,6,3,7,5,13:1:1:2:0/2:1/2:0.5:0:1:g.646078_646079insAT:0	42,46,6,15,7,3:1:1:2:0/0:./.:.:0:0:.:.
chr2_ref_v2	646491	.	G	A	.	PASS	IntersectsRepeat=0;RepeatCorrectionApplied=0	SAC:ACF:DF:PD:GT:SGT:SF:SV:SIG:MT:PAC	95,90,17,17:1:1:2:0/0:0/1:0.25:1	142,131,0,1:1:1:2:0/0:./.:.:0:0:.:.	163,160,0,0:1:1:2:0/0:./.:.:0:1:.:
chr2_ref_v2	647557	.	AT	A	.	PASS	IntersectsRepeat=1;RepeatCorrectionApplied=1	SAC:ACF:DF:PD:GT:SGT:SF:SV:SIG:MT:PAC	79,50,15,9:1:1:2:0/0:0/1:0.125:0	101,57,9,3:1:1:2:0/0:./.:.:0:0:.:.	154,79,12,14:1:1:2:0/0:./.:.:0:0:.:.
chr2_ref_v2	648543	.	G	A	.	PASS	IntersectsRepeat=0;RepeatCorrectionApplied=0	SAC:ACF:DF:PD:GT:SGT:SF:SV:SIG:MT:PAC	74,80,0,0:1:1:2:0/0:./.:.:0	58,83,39,44:1:1:2:0/1:0/0:0.25:0:1:g.648543G>A:0	155,157,0,0:1:1:2:0/0:./.:.:0:0:.:.
chr2_ref_v2	649553	.	T	C	.	PASS	IntersectsRepeat=1;RepeatCorrectionApplied=0	SAC:ACF:DF:PD:GT:SGT:SF:SV:SIG:MT:PAC	70,71,1,0:1:1:2:0/0:./.:.:0	119,104,0,0:1:1:2:0/0:./.:.:0:0:.:.	93,99,79,66:1:1:2:0/1:0/0:0.125:0:1:g.649553T>C:0
chr2_ref_v2	650230	.	T	C	.	PASS	IntersectsRepeat=1;RepeatCorrectionApplied=0	SAC:ACF:DF:PD:GT:SGT:SF:SV:SIG:MT:PAC	52,91,0,2:1:1:2:0/0:./.:.:0	62,55,17,21:1:1:2:0/0:0/1:0.5:1:1:.:	117,124,0,0:1:1:2:0/0:./.:.:0:0:.:.
chr2_ref_v2	650383	.	C	A	.	PASS	IntersectsRepeat=1;RepeatCorrectionApplied=0	SAC:ACF:DF:PD:GT:SGT:SF:SV:SIG:MT:PAC	72,56,0,0:1:1:2:0/0:./.:.:0	85,82,0,1:1:1:2:0/0:./.:.:0:0:.:.	88,74,71,56:1:1:2:0/1:0/0:0.125:0:1:g.650383C>A:0
chr2_ref_v2	650672	.	G	A	.	PASS	IntersectsRepeat=1;RepeatCorrectionApplied=0	SAC:ACF:DF:PD:GT:SGT:SF:SV:SIG:MT:PAC	72,63,0,0:1:1:2:0/0:./.:.:0	47,69,18,28:1:1:2:0/0:0/1:0.5:1:1:.:	116,131,0,0:1:1:2:0/0:./.:.:0:0:.:.
chr2_ref_v2	651663	.	G	A	.	PASS	IntersectsRepeat=0;RepeatCorrectionApplied=0	SAC:ACF:DF:PD:GT:SGT:SF:SV:SIG:MT:PAC	62,65,1,0:1:1:2:0/0:./.:.:0	74,55,47,16:1:1:2:0/1:0/0:0.25:0:1:g.651663G>A:0	184,164,0,1:1:1:2:0/0:./.:.:0:0:.:.
chr2_ref_v2	651918	.	G	A	.	PASS	IntersectsRepeat=0;RepeatCorrectionApplied=0	SAC:ACF:DF:PD:GT:SGT:SF:SV:SIG:MT:PAC	76,90,0,0:1:1:2:0/0:./.:.:0	101,114,0,0:1:1:2:0/0:./.:.:0:0:.:.	80,76,80,62:1:1:2:0/1:./.:.:0:1:g.651918G>A:0
chr2_ref_v2	652673	.	C	T	.	PASS	IntersectsRepeat=0;RepeatCorrectionApplied=0	SAC:ACF:DF:PD:GT:SGT:SF:SV:SIG:MT:PAC	59,57,0,0:1:1:2:0/0:./.:.:0	85,86,0,0:1:1:2:0/0:./.:.:0:0:.:.	98,79,68,63:1:1:2:0/1:0/0:0.125:0:1:g.652673C>T:0
chr2_ref_v2	653006	.	CA	C	.	PASS	IntersectsRepeat=1;RepeatCorrectionApplied=1	SAC:ACF:DF:PD:GT:SGT:SF:SV:SIG:MT:PAC	31,85,2,6:1:1:2:0/0:./.:.:0	18,17,47,57:1:1:2:0/1:1/1:0.5:0:1:g.653007delA:0	12,14,94,102:1:1:2:1/1:0/1:0.25:0:1:g.653007delA,g.653007delA:0,1
chr2_ref_v2	654769	.	G	T	.	PASS	IntersectsRepeat=1;RepeatCorrectionApplied=0	SAC:ACF:DF:PD:GT:SGT:SF:SV:SIG:MT:PAC	71,96,0,0:1:1:2:0/0:./.:.:0	129,128,1,0:1:1:2:0/0:./.:.:0:0:.:.	80,90,73,63:1:1:2:0/1:0/0:0.125:0:1:g.654769G>T:0
chr2_ref_v2	655044	.	T	C	.	PASS	IntersectsRepeat=0;RepeatCorrectionApplied=0	SAC:ACF:DF:PD:GT:SGT:SF:SV:SIG:MT:PAC	75,104,0,0:1:1:2:0/0:./.:.:0	77,87,36,43:1:1:2:0/1:0/0:0.25:0:1:g.655044T>C:0	157,196,0,0:1:1:2:0/0:./.:.:0:0:.:.
chr2_ref_v2	655437	.	GA	G	.	PASS	IntersectsRepeat=1;RepeatCorrectionApplied=1	SAC:ACF:DF:PD:GT:SGT:SF:SV:SIG:MT:PAC	87,84,0,0:1:1:2:0/0:./.:.:0	68,71,44,46:1:1:2:0/1:0/0:0.25:0:1:g.655438delA:0	192,179,0,0:1:1:2:0/0:./.:.:0:0:.:.
chr2_ref_v2	662568	.	G	GA	.	PASS	IntersectsRepeat=1;RepeatCorrectionApplied=1	SAC:ACF:DF:PD:GT:SGT:SF:SV:SIG:MT:PAC	68,53,1,0:1:1:2:0/0:./.:.:0	46,62,15,14:1:1:2:0/0:0/1:0.5:1:1:.:	139,134,1,1:1:1:2:0/0:./.:.:0:0:.:.
chr2_ref_v2	662578	.	AG	A	.	PASS	IntersectsRepeat=1;RepeatCorrectionApplied=0	SAC:ACF:DF:PD:GT:SGT:SF:SV:SIG:MT:PAC	81,62,0,0:1:1:2:0/0:./.:.:0	22,24,38,57:1:1:2:0/1:1/1:0.25:0:1:g.662579delG:0	157,144,0,0:1:1:2:0/0:./.:.:0:0:.:.
chr2_ref_v2	663335	.	A	G	.	PASS	IntersectsRepeat=0;RepeatCorrectionApplied=0	SAC:ACF:DF:PD:GT:SGT:SF:SV:SIG:MT:PAC	59,53,0,0:1:1:2:0/0:./.:.:0	62,52,22,31:1:1:2:0/1:0/0:0.25:0:1:g.663335A>G:0	168,110,0,0:1:1:2:0/0:./.:.:0:0:.:.
chr2_ref_v2	663571	.	G	A	.	PASS	IntersectsRepeat=1;RepeatCorrectionApplied=0	SAC:ACF:DF:PD:GT:SGT:SF:SV:SIG:MT:PAC	77,71,0,0:1:1:2:0/0:./.:.:0	42,28,57,62:1:1:2:0/1:1/1:0.25:0:1:g.663571G>A:0	152,139,0,0:1:1:2:0/0:./.:.:0:0:.:.
chr2_ref_v2	664880	.	G	A	.	PASS	IntersectsRepeat=1;RepeatCorrectionApplied=0	SAC:ACF:DF:PD:GT:SGT:SF:SV:SIG:MT:PAC	114,73,0,0:1:1:2:0/0:./.:.:0	107,91,0,0:1:1:2:0/0:./.:.:0:0:.:.	98,65,77,48:1:1:2:0/1:0/0:0.125:0:1:g.664880G>A:0
chr2_ref_v2	666958	.	A	G	.	PASS	IntersectsRepeat=0;RepeatCorrectionApplied=0	SAC:ACF:DF:PD:GT:SGT:SF:SV:SIG:MT:PAC	64,100,0,0:1:1:2:0/0:./.:.:0	89,119,0,0:1:1:2:0/0:./.:.:0:0:.:.	77,104,55,73:1:1:2:0/1:0/0:0.125:0:1:g.666958A>G:0
chr2_ref_v2	667613	.	C	G	.	PASS	IntersectsRepeat=0;RepeatCorrectionApplied=0	SAC:ACF:DF:PD:GT:SGT:SF:SV:SIG:MT:PAC	90,84,0,0:1:1:2:0/0:./.:.:0	118,124,0,0:1:1:2:0/0:./.:.:0:0:.:.	106,101,59,99:1:1:2:0/1:0/0:0.125:0:1:g.667613C>G:0
chr2_ref_v2	671799	.	A	G	.	PASS	IntersectsRepeat=1;RepeatCorrectionApplied=0	SAC:ACF:DF:PD:GT:SGT:SF:SV:SIG:MT:PAC	62,71,0,0:1:1:2:0/0:./.:.:0	53,83,30,23:1:1:2:0/0:0/1:0.5:1:1:.:	136,170,0,0:1:1:2:0/0:./.:.:0:0:.:.
chr2_ref_v2	673531	.	AT	A	.	PASS	IntersectsRepeat=1;RepeatCorrectionApplied=1	SAC:ACF:DF:PD:GT:SGT:SF:SV:SIG:MT:PAC	73,85,3,2:1:1:2:0/0:./.:.:0	107,79,0,1:1:1:2:0/0:./.:.:0:0:.:.	72,69,59,58:1:1:2:0/1:0/0:0.125:0:1:g.673532delT:0
chr2_ref_v2	674087	.	CT	C	.	PASS	IntersectsRepeat=1;RepeatCorrectionApplied=1	SAC:ACF:DF:PD:GT:SGT:SF:SV:SIG:MT:PAC	77,63,0,0:1:1:2:0/0:./.:.:0	64,49,38,27:1:1:2:0/1:0/0:0.25:0:1:g.674088delT:0	155,138,0,0:1:1:2:0/0:./.:.:0:0:.:.
chr2_ref_v2	674440	.	T	C	.	PASS	IntersectsRepeat=0;RepeatCorrectionApplied=0	SAC:ACF:DF:PD:GT:SGT:SF:SV:SIG:MT:PAC	78,82,1,0:1:1:2:0/0:./.:.:0	110,114,0,0:1:1:2:0/0:./.:.:0:0:.:.	91,93,68,78:1:1:2:0/1:0/0:0.125:0:1:g.674440T>C:0
chr2_ref_v2	674653	.	G	A	.	PASS	IntersectsRepeat=1;RepeatCorrectionApplied=0	SAC:ACF:DF:PD:GT:SGT:SF:SV:SIG:MT:PAC	86,76,0,0:1:1:2:0/0:./.:.:0	87,76,44,48:1:1:2:0/1:0/0:0.25:0:1:g.674653G>A:0	186,160,0,0:1:1:2:0/0:./.:.:0:0:.:.
chr2_ref_v2	677657	.	C	T	.	PASS	IntersectsRepeat=0;RepeatCorrectionApplied=0	SAC:ACF:DF:PD:GT:SGT:SF:SV:SIG:MT:PAC	104,80,0,0:1:1:2:0/0:./.:.:0	116,74,0,0:1:1:2:0/0:./.:.:0:0:.:.	88,87,77,53:1:1:2:0/1:0/0:0.125:0:1:g.677657C>T:0
chr2_ref_v2	678578	.	G	A	.	PASS	IntersectsRepeat=1;RepeatCorrectionApplied=0	SAC:ACF:DF:PD:GT:SGT:SF:SV:SIG:MT:PAC	108,78,0,0:1:1:2:0/0:./.:.:0	117,82,44,29:1:1:2:0/0:0/1:0.5:1:1:.:	176,148,0,1:1:1:2:0/0:./.:.:0:0:.:.
chr2_ref_v2	679288	.	A	G	.	PASS	IntersectsRepeat=0;RepeatCorrectionApplied=0	SAC:ACF:DF:PD:GT:SGT:SF:SV:SIG:MT:PAC	45,35,21,21:1:1:2:0/1:0/0:0.25:0	76,74,0,0:1:1:2:0/0:./.:.:0:1:g.679287_679289G>A:1	164,119,0,0:1:1:2:0/0:./.:.:0:1:g.679287_679289G>A:1
chr2_ref_v2	680306	.	TA	T	.	PASS	IntersectsRepeat=1;RepeatCorrectionApplied=1	SAC:ACF:DF:PD:GT:SGT:SF:SV:SIG:MT:PAC	23,25,31,26:1:1:2:0/1:./.:.:0	49,53,22,31:1:1:2:0/1:0/0:0.5:0:0:.:.	70,72,59,65:1:1:2:0/1:0/0:0.5:0:0:.:.
chr2_ref_v2	680631	.	GA	G	.	PASS	IntersectsRepeat=1;RepeatCorrectionApplied=1	SAC:ACF:DF:PD:GT:SGT:SF:SV:SIG:MT:PAC	53,46,0,0:1:1:2:0/0:./.:.:0	87,65,1,2:1:1:2:0/0:./.:.:0:0:.:.	75,62,50,57:1:1:2:0/1:0/0:0.25:0:1:g.680632delA:0
chr2_ref_v2	680884	.	T	C	.	PASS	IntersectsRepeat=1;RepeatCorrectionApplied=0	SAC:ACF:DF:PD:GT:SGT:SF:SV:SIG:MT:PAC	72,97,0,0:1:1:2:0/0:./.:.:0	61,73,37,39:1:1:2:0/1:0/0:0.25:0:1:g.680884T>C:0	165,194,0,0:1:1:2:0/0:./.:.:0:0:.:.
chr2_ref_v2	681956	.	CA	C	.	PASS	IntersectsRepeat=1;RepeatCorrectionApplied=1	SAC:ACF:DF:PD:GT:SGT:SF:SV:SIG:MT:PAC	33,37,11,16:1:1:2:0/0:0/1:0.125:0	37,43,27,31:1:1:2:0/0:0/1:0.25:0:0:.:.	70,81,19,17:1:1:2:0/0:./.:.:0:0:.:.
chr2_ref_v2	682326	.	C	A	.	PASS	IntersectsRepeat=0;RepeatCorrectionApplied=0	SAC:ACF:DF:PD:GT:SGT:SF:SV:SIG:MT:PAC	56,40,0,0:1:1:2:0/0:./.:.:0	51,55,30,32:1:1:2:0/1:0/0:0.25:0:1:g.682326C>A:0	123,122,0,0:1:1:2:0/0:./.:.:0:0:.:.
chr2_ref_v2	683470	.	GA	G	.	PASS	IntersectsRepeat=1;RepeatCorrectionApplied=1	SAC:ACF:DF:PD:GT:SGT:SF:SV:SIG:MT:PAC	63,89,0,0:1:1:2:0/0:./.:.:0	104,103,0,0:1:1:2:0/0:./.:.:0:0:.:.	86,77,66,62:1:1:2:0/1:0/0:0.125:0:1:g.683471delA:0
chr2_ref_v2	684599	.	T	C	.	PASS	IntersectsRepeat=0;RepeatCorrectionApplied=0	SAC:ACF:DF:PD:GT:SGT:SF:SV:SIG:MT:PAC	83,72,0,0:1:1:2:0/0:./.:.:0	71,66,39,38:1:1:2:0/1:0/0:0.25:0:1:g.684599T>C:0	171,143,0,0:1:1:2:0/0:./.:.:0:0:.:.
chr2_ref_v2	684805	.	ATT	A,AT	.	PASS	IntersectsRepeat=1;RepeatCorrectionApplied=1	SAC:ACF:DF:PD:GT:SGT:SF:SV:SIG:MT:PAC	36,29,0,0,2,4:1:1:2:0/0:./.:.:0	20,17,3,2,30,33:1:1:2:0/0:0/2:0.25:0:1:.:	40,52,38,55,8,8:1:1:2:0/1:./.:.:0:1:g.684806_684807delTT:0
chr2_ref_v2	685345	.	A	G	.	PASS	IntersectsRepeat=0;RepeatCorrectionApplied=0	SAC:ACF:DF:PD:GT:SGT:SF:SV:SIG:MT:PAC	84,96,0,0:1:1:2:0/0:./.:.:0	38,70,29,43:1:1:2:0/1:0/0:0.25:0:1:g.685345A>G:0	148,179,0,0:1:1:2:0/0:./.:.:0:0:.:.
chr2_ref_v2	685378	.	A	AAT	.	PASS	IntersectsRepeat=1;RepeatCorrectionApplied=1	SAC:ACF:DF:PD:GT:SGT:SF:SV:SIG:MT:PAC	65,48,0,0:1:1:2:0/0:./.:.:0	46,60,21,15:1:1:2:0/0:0/1:0.5:1:1:.:	128,118,0,2:1:1:2:0/0:./.:.:0:0:.:.
chr2_ref_v2	685916	.	G	A	.	PASS	IntersectsRepeat=0;RepeatCorrectionApplied=0	SAC:ACF:DF:PD:GT:SGT:SF:SV:SIG:MT:PAC	81,88,0,0:1:1:2:0/0:./.:.:0	88,126,0,0:1:1:2:0/0:./.:.:0:0:.:.	90,120,76,97:1:1:2:0/1:0/0:0.125:0:1:g.685916G>A:0
chr2_ref_v2	687449	.	G	A	.	PASS	IntersectsRepeat=0;RepeatCorrectionApplied=0	SAC:ACF:DF:PD:GT:SGT:SF:SV:SIG:MT:PAC	69,77,0,0:1:1:2:0/0:./.:.:0	91,97,0,0:1:1:2:0/0:./.:.:0:0:.:.	88,87,68,70:1:1:2:0/1:0/0:0.125:0:1:g.687449G>A:0
chr2_ref_v2	688213	.	T	C	.	PASS	IntersectsRepeat=0;RepeatCorrectionApplied=0	SAC:ACF:DF:PD:GT:SGT:SF:SV:SIG:MT:PAC	72,89,0,0:1:1:2:0/0:./.:.:0	62,86,35,44:1:1:2:0/1:0/0:0.25:0:1:g.688213T>C:0	161,153,0,0:1:1:2:0/0:./.:.:0:0:.:.
chr2_ref_v2	691558	.	C	CT	.	PASS	IntersectsRepeat=1;RepeatCorrectionApplied=1	SAC:ACF:DF:PD:GT:SGT:SF:SV:SIG:MT:PAC	105,83,0,0:1:1:2:0/0:./.:.:0	115,118,0,0:1:1:2:0/0:./.:.:0:0:.:.	107,101,71,72:1:1:2:0/1:0/0:0.125:0:1:g.691558_691559insT:0
chr2_ref_v2	692347	.	C	T	.	PASS	IntersectsRepeat=0;RepeatCorrectionApplied=0	SAC:ACF:DF:PD:GT:SGT:SF:SV:SIG:MT:PAC	92,105,0,0:1:1:2:0/0:./.:.:0	34,51,54,91:1:1:2:0/1:1/1:0.25:0:1:g.692347C>T:0	158,205,0,0:1:1:2:0/0:./.:.:0:0:.:.
chr2_ref_v2	693443	.	G	A	.	PASS	IntersectsRepeat=1;RepeatCorrectionApplied=0	SAC:ACF:DF:PD:GT:SGT:SF:SV:SIG:MT:PAC	106,76,1,0:1:1:2:0/0:./.:.:0	42,40,87,58:1:1:2:0/1:1/1:0.25:0:1:g.693443G>A:0	178,147,0,0:1:1:2:0/0:./.:.:0:0:.:.
chr2_ref_v2	694578	.	T	TA,TAA	.	PASS	IntersectsRepeat=1;RepeatCorrectionApplied=1	SAC:ACF:DF:PD:GT:SGT:SF:SV:SIG:MT:PAC	5,3,11,15,17,28:1:1:2:2/2:0/2:0.25:0	29,51,16,15,1,2:1:1:2:0/1:0/0:0.25:0:1:g.694578_694580AA>,g.694578_694580AA>A:0,0	10,16,50,74,5,16:1:1:2:1/2:2/2:0.25:0:1:g.694578_694580AA>A:0
chr2_ref_v2	698042	.	GAAAAA	G,GAA,GA,GAAA,GAAAA	.	PASS	IntersectsRepeat=1;RepeatCorrectionApplied=1	SAC:ACF:DF:PD:GT:SGT:SF:SV:SIG:MT:PAC	0,1,0,0,3,2,0,0,21,10,16,9:1:1:2:4/5:5/5:0.25:0	4,2,21,16,5,7,4,0,16,6,6,8:1:1:2:1/4:0/1:0.25:0:1:g.698042_698048AAAA>:0	2,2,6,10,51,28,57,32,5,4,5,3:1:1:2:2/3:0/2:0.125:0:1:g.698042_698046A>|g.698042_698047AA>,g.698042_698046AA>|g.698042_698047AAA>:0|0,0|0
chr2_ref_v2	700135	.	ATT	A,AT	.	PASS	IntersectsRepeat=1;RepeatCorrectionApplied=1	SAC:ACF:DF:PD:GT:SGT:SF:SV:SIG:MT:PAC	2,5,3,3,6,35:1:1:2:2/2:0/2:0.25:0	1,1,23,46,5,16:1:1:2:1/2:1/1:0.5:0:1:g.700135_700138T>:0	2,2,32,56,24,57:1:1:2:2/2:1/2:0.125:0:1:.:
chr2_ref_v2	700301	.	C	CATATATATATAT,CATATATATATATAT	.	PASS	IntersectsRepeat=1;RepeatCorrectionApplied=1	SAC:ACF:DF:PD:GT:SGT:SF:SV:SIG:MT:PAC	1,0,1,1,2,3:1:1:2:./.:./.:.:0	0,0,0,0,0,0:0:1:2:./.:./.:.:0:0:.:.	20,28,3,6,3,7:1:1:2:0/2:0/0:0.5:0:1:.:.
chr2_ref_v2	701021	.	A	G	.	PASS	IntersectsRepeat=1;RepeatCorrectionApplied=0	SAC:ACF:DF:PD:GT:SGT:SF:SV:SIG:MT:PAC	79,96,0,0:1:1:2:0/0:./.:.:0	56,86,19,37:1:1:2:0/0:0/1:0.5:1:1:.:	143,172,0,0:1:1:2:0/0:./.:.:0:0:.:.
chr2_ref_v2	701022	.	A	G	.	PASS	IntersectsRepeat=1;RepeatCorrectionApplied=0	SAC:ACF:DF:PD:GT:SGT:SF:SV:SIG:MT:PAC	79,91,0,0:1:1:2:0/0:./.:.:0	30,42,45,81:1:1:2:0/1:1/1:0.25:0:1:g.701022A>G:0	143,172,0,0:1:1:2:0/0:./.:.:0:0:.:.
chr2_ref_v2	701675	.	G	T	.	PASS	IntersectsRepeat=0;RepeatCorrectionApplied=0	SAC:ACF:DF:PD:GT:SGT:SF:SV:SIG:MT:PAC	71,76,0,0:1:1:2:0/0:./.:.:0	43,71,24,36:1:1:2:0/1:0/0:0.25:0:1:g.701675G>T:0	139,170,0,1:1:1:2:0/0:./.:.:0:0:.:.
chr2_ref_v2	701972	.	CATATAT	C,CATATATATATAT	.	PASS	IntersectsRepeat=1;RepeatCorrectionApplied=1	SAC:ACF:DF:PD:GT:SGT:SF:SV:SIG:MT:PAC	3,2,0,1,2,1:1:1:2:./.:./.:.:0	2,3,0,0,5,2:1:1:2:./.:./.:.:0:0:.:.	11,7,8,13,2,1:1:1:2:0/1:1/2:0.125:0:0:.:.
chr2_ref_v2	702449	.	T	C	.	PASS	IntersectsRepeat=1;RepeatCorrectionApplied=0	SAC:ACF:DF:PD:GT:SGT:SF:SV:SIG:MT:PAC	73,70,0,0:1:1:2:0/0:./.:.:0	77,89,0,0:1:1:2:0/0:./.:.:0:0:.:.	71,94,84,83:1:1:2:0/1:./.:.:0:1:g.702449T>C:0
chr2_ref_v2	703278	.	A	G	.	PASS	IntersectsRepeat=0;RepeatCorrectionApplied=0	SAC:ACF:DF:PD:GT:SGT:SF:SV:SIG:MT:PAC	64,39,0,0:1:1:2:0/0:./.:.:0	69,43,31,16:1:1:2:0/0:0/1:0.5:1:1:.:	160,118,1,0:1:1:2:0/0:./.:.:0:0:.:.
chr2_ref_v2	703336	.	C	T	.	PASS	IntersectsRepeat=0;RepeatCorrectionApplied=0	SAC:ACF:DF:PD:GT:SGT:SF:SV:SIG:MT:PAC	53,56,0,0:1:1:2:0/0:./.:.:0	89,93,0,0:1:1:2:0/0:./.:.:0:0:.:.	82,88,72,60:1:1:2:0/1:0/0:0.125:0:1:g.703336C>T:0
chr2_ref_v2	704404	.	TAA	T,TA	.	PASS	IntersectsRepeat=1;RepeatCorrectionApplied=1	SAC:ACF:DF:PD:GT:SGT:SF:SV:SIG:MT:PAC	25,24,3,2,30,27:1:1:2:0/0:0/2:0.5:0	38,40,5,1,19,22:1:1:2:0/0:0/1:0.125:0:0:.:.	46,48,46,41,21,11:1:1:2:0/1:0/0:0.125:0:1:g.704405_704406delAA:0
chr2_ref_v2	705282	.	G	A	.	PASS	IntersectsRepeat=0;RepeatCorrectionApplied=0	SAC:ACF:DF:PD:GT:SGT:SF:SV:SIG:MT:PAC	61,79,0,0:1:1:2:0/0:./.:.:0	51,77,23,32:1:1:2:0/0:0/1:0.5:1:1:.:	134,169,0,0:1:1:2:0/0:./.:.:0:0:.:.
chr2_ref_v2	705440	.	G	A	.	PASS	IntersectsRepeat=0;RepeatCorrectionApplied=0	SAC:ACF:DF:PD:GT:SGT:SF:SV:SIG:MT:PAC	115,66,0,0:1:1:2:0/0:./.:.:0	105,80,0,0:1:1:2:0/0:./.:.:0:0:.:.	102,77,82,63:1:1:2:0/1:0/0:0.125:0:1:g.705440G>A:0
chr2_ref_v2	707870	.	G	A	.	PASS	IntersectsRepeat=0;RepeatCorrectionApplied=0	SAC:ACF:DF:PD:GT:SGT:SF:SV:SIG:MT:PAC	101,84,0,0:1:1:2:0/0:./.:.:0	77,94,43,31:1:1:2:0/0:0/1:0.5:1:1:.:	182,200,0,0:1:1:2:0/0:./.:.:0:0:.:.
chr2_ref_v2	708085	.	T	TA	.	PASS	IntersectsRepeat=1;RepeatCorrectionApplied=1	SAC:ACF:DF:PD:GT:SGT:SF:SV:SIG:MT:PAC	97,78,1,0:1:1:2:0/0:./.:.:0	66,65,28,31:1:1:2:0/1:0/0:0.25:0:1:g.708085_708086insA:0	195,133,0,2:1:1:2:0/0:./.:.:0:0:.:.
chr2_ref_v2	708390	.	G	A	.	PASS	IntersectsRepeat=1;RepeatCorrectionApplied=0	SAC:ACF:DF:PD:GT:SGT:SF:SV:SIG:MT:PAC	135,91,0,0:1:1:2:0/0:./.:.:0	157,143,0,1:1:1:2:0/0:./.:.:0:0:.:.	120,110,104,75:1:1:2:0/1:0/0:0.125:0:1:g.708390G>A:0
chr2_ref_v2	709925	.	C	T	.	PASS	IntersectsRepeat=0;RepeatCorrectionApplied=0	SAC:ACF:DF:PD:GT:SGT:SF:SV:SIG:MT:PAC	92,81,0,0:1:1:2:0/0:./.:.:0	95,86,0,0:1:1:2:0/0:./.:.:0:0:.:.	98,74,67,72:1:1:2:0/1:0/0:0.125:0:1:g.709925C>T:0
chr2_ref_v2	710517	.	T	C	.	PASS	IntersectsRepeat=0;RepeatCorrectionApplied=0	SAC:ACF:DF:PD:GT:SGT:SF:SV:SIG:MT:PAC	102,89,0,0:1:1:2:0/0:./.:.:0	81,66,26,35:1:1:2:0/0:0/1:0.5:1:1:.:	158,156,0,0:1:1:2:0/0:./.:.:0:0:.:.
chr2_ref_v2	711352	.	AT	A	.	PASS	IntersectsRepeat=1;RepeatCorrectionApplied=1	SAC:ACF:DF:PD:GT:SGT:SF:SV:SIG:MT:PAC	65,64,8,2:1:1:2:0/0:./.:.:0	94,63,8,7:1:1:2:0/0:./.:.:0:0:.:.	82,60,75,67:1:1:2:0/1:0/0:0.25:0:1:g.711353delT:0
chr2_ref_v2	711439	.	GT	G	.	PASS	IntersectsRepeat=1;RepeatCorrectionApplied=1	SAC:ACF:DF:PD:GT:SGT:SF:SV:SIG:MT:PAC	93,93,0,0:1:1:2:0/0:./.:.:0	95,63,38,36:1:1:2:0/1:0/0:0.25:0:1:g.711440delT:0	162,142,0,0:1:1:2:0/0:./.:.:0:0:.:.
chr2_ref_v2	712164	.	C	T	.	PASS	IntersectsRepeat=0;RepeatCorrectionApplied=0	SAC:ACF:DF:PD:GT:SGT:SF:SV:SIG:MT:PAC	87,71,0,0:1:1:2:0/0:./.:.:0	80,64,44,22:1:1:2:0/1:0/0:0.25:0:1:g.712164C>T:0	183,117,0,0:1:1:2:0/0:./.:.:0:0:.:.
chr2_ref_v2	713442	.	T	C	.	PASS	IntersectsRepeat=0;RepeatCorrectionApplied=0	SAC:ACF:DF:PD:GT:SGT:SF:SV:SIG:MT:PAC	80,81,0,0:1:1:2:0/0:./.:.:0	70,69,30,28:1:1:2:0/0:0/1:0.5:1:1:.:	155,159,0,0:1:1:2:0/0:./.:.:0:0:.:.
chr2_ref_v2	713734	.	G	A	.	PASS	IntersectsRepeat=0;RepeatCorrectionApplied=0	SAC:ACF:DF:PD:GT:SGT:SF:SV:SIG:MT:PAC	82,79,0,0:1:1:2:0/0:./.:.:0	38,29,72,56:1:1:2:0/1:1/1:0.25:0:1:g.713734G>A:0	161,153,0,0:1:1:2:0/0:./.:.:0:0:.:.
chr2_ref_v2	714574	.	TA	T,TAA	.	PASS	IntersectsRepeat=1;RepeatCorrectionApplied=1	SAC:ACF:DF:PD:GT:SGT:SF:SV:SIG:MT:PAC	69,54,7,2,2,2:1:1:2:0/0:./.:.:0	11,5,76,49,17,17:1:1:2:1/2:1/1:0.5:1:1:g.714575delA,g.714574_714575insA:0,0	130,84,10,11,1,7:1:1:2:0/0:./.:.:0:0:.:.
chr2_ref_v2	714627	.	C	T	.	PASS	IntersectsRepeat=1;RepeatCorrectionApplied=0	SAC:ACF:DF:PD:GT:SGT:SF:SV:SIG:MT:PAC	110,68,0,0:1:1:2:0/0:./.:.:0	128,114,0,0:1:1:2:0/0:./.:.:0:0:.:.	109,85,81,74:1:1:2:0/1:0/0:0.125:0:1:g.714627C>T:0
chr2_ref_v2	715218	.	G	A	.	PASS	IntersectsRepeat=0;RepeatCorrectionApplied=0	SAC:ACF:DF:PD:GT:SGT:SF:SV:SIG:MT:PAC	75,72,0,0:1:1:2:0/0:./.:.:0	80,75,30,36:1:1:2:0/0:0/1:0.5:1:1:.:	191,173,0,0:1:1:2:0/0:./.:.:0:0:.:.
chr2_ref_v2	716267	.	G	A	.	PASS	IntersectsRepeat=0;RepeatCorrectionApplied=0	SAC:ACF:DF:PD:GT:SGT:SF:SV:SIG:MT:PAC	93,60,0,0:1:1:2:0/0:./.:.:0	35,19,52,52:1:1:2:0/1:1/1:0.25:0:1:g.716267G>A:0	156,140,0,0:1:1:2:0/0:./.:.:0:0:.:.
chr2_ref_v2	717537	.	C	T	.	PASS	IntersectsRepeat=0;RepeatCorrectionApplied=0	SAC:ACF:DF:PD:GT:SGT:SF:SV:SIG:MT:PAC	75,102,0,0:1:1:2:0/0:./.:.:0	61,85,31,35:1:1:2:0/1:0/0:0.25:0:1:g.717537C>T:0	188,156,0,0:1:1:2:0/0:./.:.:0:0:.:.
chr2_ref_v2	717807	.	C	T	.	PASS	IntersectsRepeat=0;RepeatCorrectionApplied=0	SAC:ACF:DF:PD:GT:SGT:SF:SV:SIG:MT:PAC	79,71,0,0:1:1:2:0/0:./.:.:0	68,61,30,29:1:1:2:0/1:0/0:0.25:0:1:g.717807C>T:0	149,132,0,0:1:1:2:0/0:./.:.:0:0:.:.
chr2_ref_v2	719994	.	A	G	.	PASS	IntersectsRepeat=0;RepeatCorrectionApplied=0	SAC:ACF:DF:PD:GT:SGT:SF:SV:SIG:MT:PAC	81,97,0,0:1:1:2:0/0:./.:.:0	94,75,48,27:1:1:2:0/0:0/1:0.5:1:1:.:	187,181,0,0:1:1:2:0/0:./.:.:0:0:.:.
chr2_ref_v2	720604	.	CTT	C,CT,CTTT	.	PASS	IntersectsRepeat=1;RepeatCorrectionApplied=1	SAC:ACF:DF:PD:GT:SGT:SF:SV:SIG:MT:PAC	28,28,0,0,17,35,2,0:1:1:2:0/2:0/0:0.125:0	15,7,20,26,2,1,27,35:1:1:2:1/3:0/3:0.125:0:1:g.720604_720605insT|g.720605_720606delTT,g.720604_720606>TT|g.720604_720607T>:0|0,0|0	96,113,0,0,12,19,2,4:1:1:2:0/0:./.:.:0:1:g.720604_720606>T:1
chr2_ref_v2	721228	.	GA	G	.	PASS	IntersectsRepeat=1;RepeatCorrectionApplied=1	SAC:ACF:DF:PD:GT:SGT:SF:SV:SIG:MT:PAC	53,49,14,11:1:1:2:0/0:./.:.:0	15,16,64,76:1:1:2:0/1:1/1:0.5:0:1:g.721229delA:0	63,69,79,70:1:1:2:0/0:0/1:0.5:0:1:.:
chr2_ref_v2	722209	.	T	C	.	PASS	IntersectsRepeat=0;RepeatCorrectionApplied=0	SAC:ACF:DF:PD:GT:SGT:SF:SV:SIG:MT:PAC	92,93,0,0:1:1:2:0/0:./.:.:0	49,78,38,34:1:1:2:0/1:0/0:0.25:0:1:g.722209T>C:0	180,141,0,0:1:1:2:0/0:./.:.:0:0:.:.
chr2_ref_v2	722632	.	T	C	.	PASS	IntersectsRepeat=1;RepeatCorrectionApplied=0	SAC:ACF:DF:PD:GT:SGT:SF:SV:SIG:MT:PAC	66,63,1,1:1:1:2:0/0:./.:.:0	60,58,29,18:1:1:2:0/0:0/1:0.5:1:1:.:	151,135,0,0:1:1:2:0/0:./.:.:0:0:.:.
chr2_ref_v2	723626	.	C	CA	.	PASS	IntersectsRepeat=1;RepeatCorrectionApplied=1	SAC:ACF:DF:PD:GT:SGT:SF:SV:SIG:MT:PAC	3,14,13,19:1:1:2:1/1:0/1:0.125:0	1,32,9,8:1:1:2:0/1:1/1:0.125:0:0:.:.	11,59,20,35:1:1:2:1/1:./.:.:0:0:.:.
chr2_ref_v2	727046	.	C	T	.	PASS	IntersectsRepeat=1;RepeatCorrectionApplied=0	SAC:ACF:DF:PD:GT:SGT:SF:SV:SIG:MT:PAC	91,79,0,0:1:1:2:0/0:./.:.:0	89,64,36,44:1:1:2:0/1:0/0:0.25:0:1:g.727046C>T:0	166,149,0,0:1:1:2:0/0:./.:.:0:0:.:.
chr2_ref_v2	729135	.	T	TA	.	PASS	IntersectsRepeat=1;RepeatCorrectionApplied=1	SAC:ACF:DF:PD:GT:SGT:SF:SV:SIG:MT:PAC	86,91,0,0:1:1:2:0/0:./.:.:0	38,32,61,67:1:1:2:0/1:1/1:0.25:0:1:g.729135_729136insA:0	133,153,0,0:1:1:2:0/0:./.:.:0:0:.:.
chr2_ref_v2	730249	.	CA	C	.	PASS	IntersectsRepeat=1;RepeatCorrectionApplied=1	SAC:ACF:DF:PD:GT:SGT:SF:SV:SIG:MT:PAC	55,84,1,2:1:1:2:0/0:./.:.:0	31,35,50,74:1:1:2:0/1:1/1:0.25:0:1:g.730250delA:0	111,139,1,11:1:1:2:0/0:./.:.:0:0:.:.
chr2_ref_v2	730295	.	G	A	.	PASS	IntersectsRepeat=0;RepeatCorrectionApplied=0	SAC:ACF:DF:PD:GT:SGT:SF:SV:SIG:MT:PAC	73,100,0,0:1:1:2:0/0:./.:.:0	70,83,16,42:1:1:2:0/0:0/1:0.5:1:1:.:	152,166,0,0:1:1:2:0/0:./.:.:0:0:.:.
chr2_ref_v2	732486	.	AT	A	.	PASS	IntersectsRepeat=1;RepeatCorrectionApplied=1	SAC:ACF:DF:PD:GT:SGT:SF:SV:SIG:MT:PAC	80,66,1,1:1:1:2:0/0:./.:.:0	34,29,68,51:1:1:2:0/1:1/1:0.25:0:1:g.732487delT:0	124,106,4,8:1:1:2:0/0:./.:.:0:0:.:.
chr2_ref_v2	733911	.	G	A	.	PASS	IntersectsRepeat=0;RepeatCorrectionApplied=0	SAC:ACF:DF:PD:GT:SGT:SF:SV:SIG:MT:PAC	119,91,0,0:1:1:2:0/0:./.:.:0	125,112,0,0:1:1:2:0/0:./.:.:0:0:.:.	97,90,82,85:1:1:2:0/1:./.:.:0:1:g.733911G>A:0
chr2_ref_v2	734274	.	C	T	.	PASS	IntersectsRepeat=0;RepeatCorrectionApplied=0	SAC:ACF:DF:PD:GT:SGT:SF:SV:SIG:MT:PAC	55,59,0,0:1:1:2:0/0:./.:.:0	77,67,0,0:1:1:2:0/0:./.:.:0:0:.:.	62,75,55,55:1:1:2:0/1:0/0:0.125:0:1:g.734274C>T:0
chr2_ref_v2	734370	.	T	C	.	PASS	IntersectsRepeat=0;RepeatCorrectionApplied=0	SAC:ACF:DF:PD:GT:SGT:SF:SV:SIG:MT:PAC	69,65,0,0:1:1:2:0/0:./.:.:0	81,92,1,0:1:1:2:0/0:./.:.:0:0:.:.	73,71,62,51:1:1:2:0/1:0/0:0.125:0:1:g.734370T>C:0
chr2_ref_v2	736091	.	AT	A,ATT	.	PASS	IntersectsRepeat=1;RepeatCorrectionApplied=1	SAC:ACF:DF:PD:GT:SGT:SF:SV:SIG:MT:PAC	65,63,2,0,0,1:1:1:2:0/0:./.:.:0	51,60,0,0,25,22:1:1:2:0/2:0/0:0.25:0:1:g.736091_736092insT:0	81,86,48,62,0,0:1:1:2:0/1:0/0:0.25:0:1:g.736092delT:0
chr2_ref_v2	736193	.	A	T	.	PASS	IntersectsRepeat=0;RepeatCorrectionApplied=0	SAC:ACF:DF:PD:GT:SGT:SF:SV:SIG:MT:PAC	90,68,0,0:1:1:2:0/0:./.:.:0	118,68,0,0:1:1:2:0/0:./.:.:0:0:.:.	86,69,93,73:1:1:2:0/1:./.:.:0:1:g.736193A>T:0
chr2_ref_v2	736572	.	G	A	.	PASS	IntersectsRepeat=0;RepeatCorrectionApplied=0	SAC:ACF:DF:PD:GT:SGT:SF:SV:SIG:MT:PAC	66,85,0,0:1:1:2:0/0:./.:.:0	69,64,34,31:1:1:2:0/1:0/0:0.25:0:1:g.736572G>A:0	162,206,0,0:1:1:2:0/0:./.:.:0:0:.:.
chr2_ref_v2	737279	.	G	A	.	PASS	IntersectsRepeat=0;RepeatCorrectionApplied=0	SAC:ACF:DF:PD:GT:SGT:SF:SV:SIG:MT:PAC	83,61,0,0:1:1:2:0/0:./.:.:0	82,55,39,33:1:1:2:0/1:0/0:0.25:0:1:g.737279G>A:0	165,152,0,0:1:1:2:0/0:./.:.:0:0:.:.
chr2_ref_v2	737755	.	CT	C	.	PASS	IntersectsRepeat=1;RepeatCorrectionApplied=1	SAC:ACF:DF:PD:GT:SGT:SF:SV:SIG:MT:PAC	77,53,4,1:1:1:2:0/0:./.:.:0	1,3,72,77:1:1:2:1/1:./.:.:0:1:g.737756delT,g.737756delT:0,1	124,106,12,10:1:1:2:0/0:./.:.:0:0:.:.
chr2_ref_v2	737936	.	C	CT	.	PASS	IntersectsRepeat=1;RepeatCorrectionApplied=0	SAC:ACF:DF:PD:GT:SGT:SF:SV:SIG:MT:PAC	38,42,39,33:1:1:2:0/1:./.:.:0	107,72,0,0:1:1:2:0/0:./.:.:0:1:g.737936_737938T>:1	78,84,77,52:1:1:2:0/1:0/0:0.125:0:0:.:.
chr2_ref_v2	738013	.	T	A	.	PASS	IntersectsRepeat=0;RepeatCorrectionApplied=0	SAC:ACF:DF:PD:GT:SGT:SF:SV:SIG:MT:PAC	79,86,0,1:1:1:2:0/0:./.:.:0	74,72,42,26:1:1:2:0/1:0/0:0.25:0:1:g.738013T>A:0	147,160,0,0:1:1:2:0/0:./.:.:0:0:.:.
chr2_ref_v2	738432	.	C	CA	.	PASS	IntersectsRepeat=1;RepeatCorrectionApplied=1	SAC:ACF:DF:PD:GT:SGT:SF:SV:SIG:MT:PAC	45,67,1,3:1:1:2:0/0:./.:.:0	36,77,22,33:1:1:2:0/1:0/0:0.25:0:1:g.738432_738433insA:0	90,146,3,1:1:1:2:0/0:./.:.:0:0:.:.
chr2_ref_v2	738895	.	AG	A	.	PASS	IntersectsRepeat=1;RepeatCorrectionApplied=1	SAC:ACF:DF:PD:GT:SGT:SF:SV:SIG:MT:PAC	60,66,0,0:1:1:2:0/0:./.:.:0	85,83,1,1:1:1:2:0/0:./.:.:0:0:.:.	81,93,56,78:1:1:2:0/1:0/0:0.125:0:1:g.738896delG:0
chr2_ref_v2	739193	.	A	G	.	PASS	IntersectsRepeat=0;RepeatCorrectionApplied=0	SAC:ACF:DF:PD:GT:SGT:SF:SV:SIG:MT:PAC	70,69,0,0:1:1:2:0/0:./.:.:0	59,79,19,28:1:1:2:0/0:0/1:0.5:1:1:.:	146,141,0,0:1:1:2:0/0:./.:.:0:0:.:.
chr2_ref_v2	739244	.	T	C	.	PASS	IntersectsRepeat=0;RepeatCorrectionApplied=0	SAC:ACF:DF:PD:GT:SGT:SF:SV:SIG:MT:PAC	86,73,0,1:1:1:2:0/0:./.:.:0	94,100,1,0:1:1:2:0/0:./.:.:0:0:.:.	91,91,58,54:1:1:2:0/1:0/0:0.25:0:1:g.739244T>C:0
chr2_ref_v2	739251	.	C	A	.	PASS	IntersectsRepeat=0;RepeatCorrectionApplied=0	SAC:ACF:DF:PD:GT:SGT:SF:SV:SIG:MT:PAC	89,77,0,0:1:1:2:0/0:./.:.:0	64,64,31,30:1:1:2:0/1:0/0:0.25:0:1:g.739251C>A:0	148,131,0,0:1:1:2:0/0:./.:.:0:0:.:.
chr2_ref_v2	740616	.	A	G	.	PASS	IntersectsRepeat=1;RepeatCorrectionApplied=0	SAC:ACF:DF:PD:GT:SGT:SF:SV:SIG:MT:PAC	67,52,0,0:1:1:2:0/0:./.:.:0	47,46,19,22:1:1:2:0/0:0/1:0.5:1:1:.:	152,148,0,0:1:1:2:0/0:./.:.:0:0:.:.
chr2_ref_v2	742005	.	T	C	.	PASS	IntersectsRepeat=1;RepeatCorrectionApplied=0	SAC:ACF:DF:PD:GT:SGT:SF:SV:SIG:MT:PAC	96,127,0,0:1:1:2:0/0:./.:.:0	51,75,25,29:1:1:2:0/0:0/1:0.5:1:1:.:	139,205,0,0:1:1:2:0/0:./.:.:0:0:.:.
chr2_ref_v2	743444	.	C	T	.	PASS	IntersectsRepeat=0;RepeatCorrectionApplied=0	SAC:ACF:DF:PD:GT:SGT:SF:SV:SIG:MT:PAC	85,92,0,0:1:1:2:0/0:./.:.:0	97,114,0,0:1:1:2:0/0:./.:.:0:0:.:.	83,97,92,74:1:1:2:0/1:./.:.:0:1:g.743444C>T:0
chr2_ref_v2	744035	.	T	C	.	PASS	IntersectsRepeat=1;RepeatCorrectionApplied=0	SAC:ACF:DF:PD:GT:SGT:SF:SV:SIG:MT:PAC	71,62,0,0:1:1:2:0/0:./.:.:0	42,32,56,57:1:1:2:0/1:1/1:0.25:0:1:g.744035T>C:0	160,143,0,0:1:1:2:0/0:./.:.:0:0:.:.
chr2_ref_v2	745756	.	G	A	.	PASS	IntersectsRepeat=1;RepeatCorrectionApplied=0	SAC:ACF:DF:PD:GT:SGT:SF:SV:SIG:MT:PAC	63,75,13,17:1:1:2:0/0:0/1:0.25:1	114,106,0,0:1:1:2:0/0:./.:.:0:0:.:.	158,167,0,0:1:1:2:0/0:./.:.:0:1:.:
chr2_ref_v2	746171	.	C	T	.	PASS	IntersectsRepeat=0;RepeatCorrectionApplied=0	SAC:ACF:DF:PD:GT:SGT:SF:SV:SIG:MT:PAC	62,48,29,25:1:1:2:0/1:0/0:0.25:0	91,79,0,0:1:1:2:0/0:./.:.:0:1:g.746170_746172T>C:1	186,141,0,0:1:1:2:0/0:./.:.:0:1:g.746170_746172T>C:1
chr2_ref_v2	746325	.	CATCTGCA	C	.	PASS	IntersectsRepeat=1;RepeatCorrectionApplied=0	SAC:ACF:DF:PD:GT:SGT:SF:SV:SIG:MT:PAC	0,0,77,88:1:1:2:1/1:./.:.:0	0,0,119,89:1:1:2:1/1:./.:.:0:0:.:.	0,0,159,156:1:1:2:1/1:./.:.:0:0:.:.
chr2_ref_v2	746904	.	A	T	.	PASS	IntersectsRepeat=1;RepeatCorrectionApplied=0	SAC:ACF:DF:PD:GT:SGT:SF:SV:SIG:MT:PAC	55,59,39,32:1:1:2:0/1:0/0:0.25:0	109,134,0,1:1:1:2:0/0:./.:.:0:1:g.746903_746905T>A:1	136,162,0,0:1:1:2:0/0:./.:.:0:1:g.746903_746905T>A:1
chr2_ref_v2	748061	.	A	G	.	PASS	IntersectsRepeat=0;RepeatCorrectionApplied=0	SAC:ACF:DF:PD:GT:SGT:SF:SV:SIG:MT:PAC	98,89,1,0:1:1:2:0/0:./.:.:0	75,62,35,32:1:1:2:0/1:0/0:0.25:0:1:g.748061A>G:0	172,178,0,0:1:1:2:0/0:./.:.:0:0:.:.
chr2_ref_v2	749588	.	A	G	.	PASS	IntersectsRepeat=1;RepeatCorrectionApplied=0	SAC:ACF:DF:PD:GT:SGT:SF:SV:SIG:MT:PAC	86,56,0,0:1:1:2:0/0:./.:.:0	101,80,0,0:1:1:2:0/0:./.:.:0:0:.:.	91,78,69,59:1:1:2:0/1:0/0:0.125:0:1:g.749588A>G:0
chr2_ref_v2	750023	.	T	C	.	PASS	IntersectsRepeat=0;RepeatCorrectionApplied=0	SAC:ACF:DF:PD:GT:SGT:SF:SV:SIG:MT:PAC	84,88,0,0:1:1:2:0/0:./.:.:0	80,68,23,32:1:1:2:0/0:0/1:0.5:1:1:.:	200,161,0,0:1:1:2:0/0:./.:.:0:0:.:.
chr2_ref_v2	751179	.	CA	C	.	PASS	IntersectsRepeat=1;RepeatCorrectionApplied=1	SAC:ACF:DF:PD:GT:SGT:SF:SV:SIG:MT:PAC	9,34,32,8:1:1:2:0/0:0/1:0.5:0	47,74,3,11:1:1:2:0/0:./.:.:0:1:.:	61,61,53,49:1:1:2:0/0:./.:.:0:0:.:.
chr2_ref_v2	751486	.	G	A	.	PASS	IntersectsRepeat=0;RepeatCorrectionApplied=0	SAC:ACF:DF:PD:GT:SGT:SF:SV:SIG:MT:PAC	57,78,0,0:1:1:2:0/0:./.:.:0	54,51,28,22:1:1:2:0/1:0/0:0.25:0:1:g.751486G>A:0	77,77,60,71:1:1:2:0/1:0/0:0.125:0:1:g.751486G>A:0
chr2_ref_v2	754925	.	C	CG	.	PASS	IntersectsRepeat=1;RepeatCorrectionApplied=1	SAC:ACF:DF:PD:GT:SGT:SF:SV:SIG:MT:PAC	67,93,0,0:1:1:2:0/0:./.:.:0	73,73,29,36:1:1:2:0/0:0/1:0.5:1:1:.:	157,163,0,0:1:1:2:0/0:./.:.:0:0:.:.
chr2_ref_v2	755713	.	A	AT	.	PASS	IntersectsRepeat=1;RepeatCorrectionApplied=1	SAC:ACF:DF:PD:GT:SGT:SF:SV:SIG:MT:PAC	68,91,0,0:1:1:2:0/0:./.:.:0	103,115,0,0:1:1:2:0/0:./.:.:0:0:.:.	68,84,54,72:1:1:2:0/1:0/0:0.125:0:1:g.755713_755714insT:0
chr2_ref_v2	756311	.	A	G	.	PASS	IntersectsRepeat=1;RepeatCorrectionApplied=0	SAC:ACF:DF:PD:GT:SGT:SF:SV:SIG:MT:PAC	83,88,1,1:1:1:2:0/0:./.:.:0	37,37,61,62:1:1:2:0/1:1/1:0.25:0:1:g.756311A>G:0	142,156,0,0:1:1:2:0/0:./.:.:0:0:.:.
chr2_ref_v2	757125	.	AAT	A	.	PASS	IntersectsRepeat=1;RepeatCorrectionApplied=1	SAC:ACF:DF:PD:GT:SGT:SF:SV:SIG:MT:PAC	24,26,28,28:1:1:2:0/1:./.:.:0	58,51,7,8:1:1:2:0/0:0/1:0.25:0:1:g.757125_757128>AT:1	38,53,55,51:1:1:2:0/1:./.:.:0:0:.:.
chr2_ref_v2	758320	.	G	A	.	PASS	IntersectsRepeat=1;RepeatCorrectionApplied=0	SAC:ACF:DF:PD:GT:SGT:SF:SV:SIG:MT:PAC	98,83,0,0:1:1:2:0/0:./.:.:0	55,27,78,71:1:1:2:0/1:1/1:0.25:0:1:g.758320G>A:0	157,148,0,0:1:1:2:0/0:./.:.:0:0:.:.
chr2_ref_v2	760633	.	A	G	.	PASS	IntersectsRepeat=0;RepeatCorrectionApplied=0	SAC:ACF:DF:PD:GT:SGT:SF:SV:SIG:MT:PAC	80,74,0,0:1:1:2:0/0:./.:.:0	85,96,1,0:1:1:2:0/0:./.:.:0:0:.:.	83,74,84,65:1:1:2:0/1:./.:.:0:1:g.760633A>G:0
chr2_ref_v2	761789	.	C	T	.	PASS	IntersectsRepeat=0;RepeatCorrectionApplied=0	SAC:ACF:DF:PD:GT:SGT:SF:SV:SIG:MT:PAC	94,75,0,0:1:1:2:0/0:./.:.:0	63,65,51,30:1:1:2:0/1:0/0:0.25:0:1:g.761789C>T:0	177,164,1,0:1:1:2:0/0:./.:.:0:0:.:.
chr2_ref_v2	762363	.	G	A	.	PASS	IntersectsRepeat=0;RepeatCorrectionApplied=0	SAC:ACF:DF:PD:GT:SGT:SF:SV:SIG:MT:PAC	49,104,0,0:1:1:2:0/0:./.:.:0	78,135,0,0:1:1:2:0/0:./.:.:0:0:.:.	74,140,61,132:1:1:2:0/1:./.:.:0:1:g.762363G>A:0
chr2_ref_v2	762441	.	G	GAACAAGATGAAGAAAATA	.	PASS	IntersectsRepeat=0;RepeatCorrectionApplied=0	SAC:ACF:DF:PD:GT:SGT:SF:SV:SIG:MT:PAC	0,0,19,11:1:1:2:1/1:./.:.:0	1,3,21,26:1:1:2:1/1:0/1:0.125:0:0:.:.	0,2,25,43:1:1:2:1/1:0/1:0.125:0:0:.:.
chr2_ref_v2	766413	.	C	T	.	PASS	IntersectsRepeat=1;RepeatCorrectionApplied=0	SAC:ACF:DF:PD:GT:SGT:SF:SV:SIG:MT:PAC	74,73,0,0:1:1:2:0/0:./.:.:0	106,96,0,0:1:1:2:0/0:./.:.:0:0:.:.	93,80,84,72:1:1:2:0/1:./.:.:0:1:g.766413C>T:0
chr2_ref_v2	766911	.	G	A	.	PASS	IntersectsRepeat=1;RepeatCorrectionApplied=0	SAC:ACF:DF:PD:GT:SGT:SF:SV:SIG:MT:PAC	76,82,0,0:1:1:2:0/0:./.:.:0	71,63,26,34:1:1:2:0/1:0/0:0.25:0:1:g.766911G>A:0	142,123,0,0:1:1:2:0/0:./.:.:0:0:.:.
chr2_ref_v2	767374	.	T	C	.	PASS	IntersectsRepeat=0;RepeatCorrectionApplied=0	SAC:ACF:DF:PD:GT:SGT:SF:SV:SIG:MT:PAC	74,72,0,0:1:1:2:0/0:./.:.:0	61,59,24,28:1:1:2:0/0:0/1:0.5:1:1:.:	187,145,0,0:1:1:2:0/0:./.:.:0:0:.:.
chr2_ref_v2	767508	.	GA	G	.	PASS	IntersectsRepeat=1;RepeatCorrectionApplied=1	SAC:ACF:DF:PD:GT:SGT:SF:SV:SIG:MT:PAC	68,67,0,0:1:1:2:0/0:./.:.:0	29,34,64,62:1:1:2:0/1:1/1:0.25:0:1:g.767509delA:0	133,155,0,0:1:1:2:0/0:./.:.:0:0:.:.
chr2_ref_v2	767759	.	GA	G	.	PASS	IntersectsRepeat=1;RepeatCorrectionApplied=1	SAC:ACF:DF:PD:GT:SGT:SF:SV:SIG:MT:PAC	35,56,7,5:1:1:2:0/0:./.:.:0	15,18,42,41:1:1:2:0/1:1/1:0.25:0:1:g.767760delA:0	20,13,124,86:1:1:2:1/1:0/1:0.25:0:1:g.767760delA,g.767760delA:0,1
chr2_ref_v2	768482	.	A	G	.	PASS	IntersectsRepeat=0;RepeatCorrectionApplied=0	SAC:ACF:DF:PD:GT:SGT:SF:SV:SIG:MT:PAC	74,104,0,0:1:1:2:0/0:./.:.:0	98,106,0,0:1:1:2:0/0:./.:.:0:0:.:.	72,91,48,74:1:1:2:0/1:0/0:0.125:0:1:g.768482A>G:0
chr2_ref_v2	770483	.	G	GA	.	PASS	IntersectsRepeat=1;RepeatCorrectionApplied=1	SAC:ACF:DF:PD:GT:SGT:SF:SV:SIG:MT:PAC	52,90,0,2:1:1:2:0/0:./.:.:0	55,73,20,26:1:1:2:0/0:0/1:0.5:1:1:.:	108,163,4,2:1:1:2:0/0:./.:.:0:0:.:.
chr2_ref_v2	770657	.	AT	A	.	PASS	IntersectsRepeat=1;RepeatCorrectionApplied=1	SAC:ACF:DF:PD:GT:SGT:SF:SV:SIG:MT:PAC	79,53,2,1:1:1:2:0/0:./.:.:0	107,76,1,2:1:1:2:0/0:./.:.:0:0:.:.	93,63,86,45:1:1:2:0/1:0/0:0.25:0:1:g.770658delT:0
chr2_ref_v2	773118	.	G	A	.	PASS	IntersectsRepeat=0;RepeatCorrectionApplied=0	SAC:ACF:DF:PD:GT:SGT:SF:SV:SIG:MT:PAC	78,63,0,0:1:1:2:0/0:./.:.:0	31,32,69,59:1:1:2:0/1:1/1:0.25:0:1:g.773118G>A:0	135,155,0,0:1:1:2:0/0:./.:.:0:0:.:.
chr2_ref_v2	773224	.	C	A	.	PASS	IntersectsRepeat=0;RepeatCorrectionApplied=0	SAC:ACF:DF:PD:GT:SGT:SF:SV:SIG:MT:PAC	83,61,0,0:1:1:2:0/0:./.:.:0	113,89,0,1:1:1:2:0/0:./.:.:0:0:.:.	90,73,67,57:1:1:2:0/1:0/0:0.125:0:1:g.773224C>A:0
chr2_ref_v2	773668	.	CA	C	.	PASS	IntersectsRepeat=1;RepeatCorrectionApplied=1	SAC:ACF:DF:PD:GT:SGT:SF:SV:SIG:MT:PAC	32,67,4,3:1:1:2:0/0:./.:.:0	15,24,33,51:1:1:2:0/1:1/1:0.25:0:1:g.773669delA:0	83,127,3,13:1:1:2:0/0:./.:.:0:0:.:.
chr2_ref_v2	773766	.	AT	A	.	PASS	IntersectsRepeat=1;RepeatCorrectionApplied=1	SAC:ACF:DF:PD:GT:SGT:SF:SV:SIG:MT:PAC	80,58,3,1:1:1:2:0/0:./.:.:0	66,42,32,22:1:1:2:0/0:0/1:0.5:0:1:.:	116,100,5,7:1:1:2:0/0:./.:.:0:0:.:.
chr2_ref_v2	773946	.	G	A	.	PASS	IntersectsRepeat=1;RepeatCorrectionApplied=0	SAC:ACF:DF:PD:GT:SGT:SF:SV:SIG:MT:PAC	85,101,0,0:1:1:2:0/0:./.:.:0	36,36,68,82:1:1:2:0/1:1/1:0.25:0:1:g.773946G>A:0	138,157,0,0:1:1:2:0/0:./.:.:0:0:.:.
chr2_ref_v2	774634	.	CAAA	C,CA,CAA	.	PASS	IntersectsRepeat=1;RepeatCorrectionApplied=1	SAC:ACF:DF:PD:GT:SGT:SF:SV:SIG:MT:PAC	19,27,0,0,0,1,2,1:1:1:2:0/0:./.:.:0	8,4,22,9,13,8,0,1:1:1:2:0/2:1/2:0.5:0:1:g.774635_774636delAA:0	45,23,2,1,10,2,16,10:1:1:2:0/0:0/3:0.5:0:0:.:.
chr2_ref_v2	774926	.	G	A	.	PASS	IntersectsRepeat=0;RepeatCorrectionApplied=0	SAC:ACF:DF:PD:GT:SGT:SF:SV:SIG:MT:PAC	87,77,0,0:1:1:2:0/0:./.:.:0	58,69,24,33:1:1:2:0/1:0/0:0.25:0:1:g.774926G>A:0	144,142,0,0:1:1:2:0/0:./.:.:0:0:.:.
chr2_ref_v2	774964	.	T	C	.	PASS	IntersectsRepeat=0;RepeatCorrectionApplied=0	SAC:ACF:DF:PD:GT:SGT:SF:SV:SIG:MT:PAC	73,76,0,1:1:1:2:0/0:./.:.:0	32,33,57,64:1:1:2:0/1:1/1:0.25:0:1:g.774964T>C:0	143,145,0,0:1:1:2:0/0:./.:.:0:0:.:.
chr2_ref_v2	775649	.	T	C	.	PASS	IntersectsRepeat=0;RepeatCorrectionApplied=0	SAC:ACF:DF:PD:GT:SGT:SF:SV:SIG:MT:PAC	51,83,1,0:1:1:2:0/0:./.:.:0	67,51,30,24:1:1:2:0/1:0/0:0.25:0:1:g.775649T>C:0	127,157,0,0:1:1:2:0/0:./.:.:0:0:.:.
chr2_ref_v2	776646	.	G	A	.	PASS	IntersectsRepeat=1;RepeatCorrectionApplied=0	SAC:ACF:DF:PD:GT:SGT:SF:SV:SIG:MT:PAC	75,55,0,0:1:1:2:0/0:./.:.:0	74,90,37,33:1:1:2:0/0:0/1:0.5:1:1:.:	142,155,0,0:1:1:2:0/0:./.:.:0:0:.:.
chr2_ref_v2	777871	.	ATTT	A,ATT	.	PASS	IntersectsRepeat=1;RepeatCorrectionApplied=1	SAC:ACF:DF:PD:GT:SGT:SF:SV:SIG:MT:PAC	17,6,0,4,25,5:1:1:2:0/2:0/1:0.125:0	26,21,24,27,5,0:1:1:2:0/1:./.:.:0:1:g.777871_777875TT>:0	2,3,55,54,27,36:1:1:2:1/2:1/1:0.25:0:1:g.777872_777874delTTT:0
chr2_ref_v2	778021	.	C	T	.	PASS	IntersectsRepeat=0;RepeatCorrectionApplied=0	SAC:ACF:DF:PD:GT:SGT:SF:SV:SIG:MT:PAC	94,61,0,0:1:1:2:0/0:./.:.:0	104,82,0,0:1:1:2:0/0:./.:.:0:0:.:.	92,78,76,77:1:1:2:0/1:./.:.:0:1:g.778021C>T:0
chr2_ref_v2	778356	.	AT	A	.	PASS	IntersectsRepeat=1;RepeatCorrectionApplied=1	SAC:ACF:DF:PD:GT:SGT:SF:SV:SIG:MT:PAC	102,85,1,0:1:1:2:0/0:./.:.:0	87,75,35,36:1:1:2:0/0:0/1:0.5:1:1:.:	167,147,0,0:1:1:2:0/0:./.:.:0:0:.:.
chr2_ref_v2	778788	.	A	C	.	PASS	IntersectsRepeat=0;RepeatCorrectionApplied=0	SAC:ACF:DF:PD:GT:SGT:SF:SV:SIG:MT:PAC	88,110,0,0:1:1:2:0/0:./.:.:0	124,126,0,0:1:1:2:0/0:./.:.:0:0:.:.	73,95,75,79:1:1:2:0/1:./.:.:0:1:g.778788A>C:0
chr2_ref_v2	779736	.	G	A	.	PASS	IntersectsRepeat=0;RepeatCorrectionApplied=0	SAC:ACF:DF:PD:GT:SGT:SF:SV:SIG:MT:PAC	72,56,0,0:1:1:2:0/0:./.:.:0	100,101,0,0:1:1:2:0/0:./.:.:0:0:.:.	82,79,67,60:1:1:2:0/1:0/0:0.125:0:1:g.779736G>A:0
chr2_ref_v2	780411	.	G	A	.	PASS	IntersectsRepeat=1;RepeatCorrectionApplied=0	SAC:ACF:DF:PD:GT:SGT:SF:SV:SIG:MT:PAC	43,29,1,0:1:1:2:0/0:./.:.:0	46,32,8,6:1:1:2:0/0:0/1:0.25:0:0:.:.	144,158,0,1:1:1:2:0/0:./.:.:0:0:.:.
chr2_ref_v2	780855	.	G	A	.	PASS	IntersectsRepeat=1;RepeatCorrectionApplied=0	SAC:ACF:DF:PD:GT:SGT:SF:SV:SIG:MT:PAC	107,105,1,1:1:1:2:0/0:./.:.:0	82,88,34,40:1:1:2:0/0:0/1:0.5:1:1:.:	191,211,0,0:1:1:2:0/0:./.:.:0:0:.:.
chr2_ref_v2	784678	.	CTTT	C,CTT	.	PASS	IntersectsRepeat=1;RepeatCorrectionApplied=1	SAC:ACF:DF:PD:GT:SGT:SF:SV:SIG:MT:PAC	28,23,0,1,16,16:1:1:2:0/0:0/2:0.25:0	23,26,0,1,17,19:1:1:2:0/0:0/2:0.25:0:0:.:.	47,46,39,45,15,11:1:1:2:0/1:0/0:0.125:1:1:g.784679_784681delTTT:0
chr2_ref_v2	784782	.	C	T	.	PASS	IntersectsRepeat=1;RepeatCorrectionApplied=0	SAC:ACF:DF:PD:GT:SGT:SF:SV:SIG:MT:PAC	77,74,0,0:1:1:2:0/0:./.:.:0	61,51,32,18:1:1:2:0/0:0/1:0.5:1:1:.:	139,126,0,0:1:1:2:0/0:./.:.:0:0:.:.
chr2_ref_v2	784789	.	GA	G,GAA	.	PASS	IntersectsRepeat=1;RepeatCorrectionApplied=1	SAC:ACF:DF:PD:GT:SGT:SF:SV:SIG:MT:PAC	38,57,2,4,0,5:1:1:2:0/0:./.:.:0	6,5,31,42,12,14:1:1:2:1/2:1/1:0.5:0:1:g.784790delA,g.784789_784790insA:0,0	72,98,19,16,5,6:1:1:2:0/0:./.:.:0:0:.:.
chr2_ref_v2	786139	.	TA	T	.	PASS	IntersectsRepeat=1;RepeatCorrectionApplied=1	SAC:ACF:DF:PD:GT:SGT:SF:SV:SIG:MT:PAC	90,88,0,0:1:1:2:0/0:./.:.:0	68,69,34,35:1:1:2:0/1:0/0:0.25:0:1:g.786140delA:0	123,128,0,0:1:1:2:0/0:./.:.:0:0:.:.
chr2_ref_v2	787336	.	G	C	.	PASS	IntersectsRepeat=1;RepeatCorrectionApplied=0	SAC:ACF:DF:PD:GT:SGT:SF:SV:SIG:MT:PAC	82,94,0,0:1:1:2:0/0:./.:.:0	75,101,0,0:1:1:2:0/0:./.:.:0:0:.:.	62,88,59,96:1:1:2:0/1:./.:.:0:1:g.787336G>C:0
chr2_ref_v2	787505	.	A	G	.	PASS	IntersectsRepeat=1;RepeatCorrectionApplied=0	SAC:ACF:DF:PD:GT:SGT:SF:SV:SIG:MT:PAC	96,73,0,0:1:1:2:0/0:./.:.:0	78,48,30,34:1:1:2:0/1:0/0:0.25:0:1:g.787505A>G:0	175,122,0,0:1:1:2:0/0:./.:.:0:0:.:.
chr2_ref_v2	787921	.	CT	C	.	PASS	IntersectsRepeat=1;RepeatCorrectionApplied=1	SAC:ACF:DF:PD:GT:SGT:SF:SV:SIG:MT:PAC	46,60,35,31:1:1:2:0/1:0/0:0.25:0	101,129,0,0:1:1:2:0/0:./.:.:0:1:g.787921_787923>T:1	158,169,0,0:1:1:2:0/0:./.:.:0:1:g.787921_787923>T:1
chr2_ref_v2	787960	.	G	A	.	PASS	IntersectsRepeat=0;RepeatCorrectionApplied=0	SAC:ACF:DF:PD:GT:SGT:SF:SV:SIG:MT:PAC	48,49,48,49:1:1:2:0/1:./.:.:0	119,144,0,0:1:1:2:0/0:./.:.:0:1:g.787959_787961A>G:1	101,86,80,94:1:1:2:0/1:./.:.:0:0:.:.
chr2_ref_v2	792137	.	G	A	.	PASS	IntersectsRepeat=0;RepeatCorrectionApplied=0	SAC:ACF:DF:PD:GT:SGT:SF:SV:SIG:MT:PAC	110,93,0,0:1:1:2:0/0:./.:.:0	91,47,37,33:1:1:2:0/1:0/0:0.25:0:1:g.792137G>A:0	174,146,0,0:1:1:2:0/0:./.:.:0:0:.:.
chr2_ref_v2	795707	.	C	T	.	PASS	IntersectsRepeat=1;RepeatCorrectionApplied=0	SAC:ACF:DF:PD:GT:SGT:SF:SV:SIG:MT:PAC	96,116,0,0:1:1:2:0/0:./.:.:0	119,145,0,0:1:1:2:0/0:./.:.:0:0:.:.	86,124,78,91:1:1:2:0/1:0/0:0.125:0:1:g.795707C>T:0
chr2_ref_v2	796510	.	CT	C	.	PASS	IntersectsRepeat=1;RepeatCorrectionApplied=1	SAC:ACF:DF:PD:GT:SGT:SF:SV:SIG:MT:PAC	52,56,6,8:1:1:2:0/0:./.:.:0	45,49,27,44:1:1:2:0/0:0/1:0.5:0:1:.:	14,16,100,117:1:1:2:1/1:0/1:0.25:0:1:g.796511delT,g.796511delT:0,1
chr2_ref_v2	796586	.	TA	T	.	PASS	IntersectsRepeat=1;RepeatCorrectionApplied=1	SAC:ACF:DF:PD:GT:SGT:SF:SV:SIG:MT:PAC	42,49,3,8:1:1:2:0/0:./.:.:0	63,83,6,3:1:1:2:0/0:./.:.:0:0:.:.	112,99,14,15:1:1:2:0/0:./.:.:0:0:.:.
chr2_ref_v2	797033	.	T	C	.	PASS	IntersectsRepeat=0;RepeatCorrectionApplied=0	SAC:ACF:DF:PD:GT:SGT:SF:SV:SIG:MT:PAC	65,83,0,0:1:1:2:0/0:./.:.:0	62,74,25,37:1:1:2:0/1:0/0:0.25:0:1:g.797033T>C:0	148,162,0,0:1:1:2:0/0:./.:.:0:0:.:.
chr2_ref_v2	798653	.	G	A	.	PASS	IntersectsRepeat=0;RepeatCorrectionApplied=0	SAC:ACF:DF:PD:GT:SGT:SF:SV:SIG:MT:PAC	72,75,10,12:1:1:2:0/0:0/1:0.25:1	95,101,0,0:1:1:2:0/0:./.:.:0:0:.:.	141,170,0,0:1:1:2:0/0:./.:.:0:0:.:.
chr2_ref_v2	798974	.	GA	G	.	PASS	IntersectsRepeat=1;RepeatCorrectionApplied=1	SAC:ACF:DF:PD:GT:SGT:SF:SV:SIG:MT:PAC	64,60,0,0:1:1:2:0/0:./.:.:0	48,58,21,27:1:1:2:0/0:0/1:0.5:1:1:.:	131,126,0,0:1:1:2:0/0:./.:.:0:0:.:.
chr2_ref_v2	799120	.	G	A	.	PASS	IntersectsRepeat=0;RepeatCorrectionApplied=0	SAC:ACF:DF:PD:GT:SGT:SF:SV:SIG:MT:PAC	89,82,0,0:1:1:2:0/0:./.:.:0	95,85,0,0:1:1:2:0/0:./.:.:0:0:.:.	85,74,68,67:1:1:2:0/1:0/0:0.125:0:1:g.799120G>A:0
chr2_ref_v2	799620	.	GA	G	.	PASS	IntersectsRepeat=1;RepeatCorrectionApplied=1	SAC:ACF:DF:PD:GT:SGT:SF:SV:SIG:MT:PAC	69,77,0,0:1:1:2:0/0:./.:.:0	98,126,0,0:1:1:2:0/0:./.:.:0:0:.:.	78,87,77,83:1:1:2:0/1:./.:.:0:1:g.799621delA:0
chr2_ref_v2	800738	.	A	G	.	PASS	IntersectsRepeat=1;RepeatCorrectionApplied=0	SAC:ACF:DF:PD:GT:SGT:SF:SV:SIG:MT:PAC	67,84,1,0:1:1:2:0/0:./.:.:0	126,135,2,1:1:1:2:0/0:./.:.:0:0:.:.	111,99,89,90:1:1:2:0/1:0/0:0.125:0:1:g.800738A>G:0
chr2_ref_v2	801026	.	T	C	.	PASS	IntersectsRepeat=1;RepeatCorrectionApplied=0	SAC:ACF:DF:PD:GT:SGT:SF:SV:SIG:MT:PAC	92,81,0,0:1:1:2:0/0:./.:.:0	114,99,1,0:1:1:2:0/0:./.:.:0:0:.:.	93,92,87,72:1:1:2:0/1:0/0:0.125:0:1:g.801026T>C:0
chr2_ref_v2	802412	.	T	C	.	PASS	IntersectsRepeat=0;RepeatCorrectionApplied=0	SAC:ACF:DF:PD:GT:SGT:SF:SV:SIG:MT:PAC	49,57,32,39:1:1:2:0/1:0/0:0.25:0	99,116,0,0:1:1:2:0/0:./.:.:0:1:g.802411_802413C>T:1	144,190,0,0:1:1:2:0/0:./.:.:0:1:g.802411_802413C>T:1
chr2_ref_v2	803701	.	G	A	.	PASS	IntersectsRepeat=0;RepeatCorrectionApplied=0	SAC:ACF:DF:PD:GT:SGT:SF:SV:SIG:MT:PAC	64,78,0,0:1:1:2:0/0:./.:.:0	73,53,40,25:1:1:2:0/1:0/0:0.25:0:1:g.803701G>A:0	151,156,0,0:1:1:2:0/0:./.:.:0:0:.:.
chr2_ref_v2	804239	.	CG	C	.	PASS	IntersectsRepeat=1;RepeatCorrectionApplied=1	SAC:ACF:DF:PD:GT:SGT:SF:SV:SIG:MT:PAC	71,92,0,0:1:1:2:0/0:./.:.:0	82,60,33,33:1:1:2:0/1:0/0:0.25:0:1:g.804240delG:0	154,172,0,0:1:1:2:0/0:./.:.:0:0:.:.
chr2_ref_v2	809433	.	GAAAA	G,GAA	.	PASS	IntersectsRepeat=1;RepeatCorrectionApplied=1	SAC:ACF:DF:PD:GT:SGT:SF:SV:SIG:MT:PAC	0,0,0,1,0,4:1:1:2:./.:./.:.:0	4,11,0,0,0,1:1:1:2:./.:./.:.:0:0:.:.	0,0,0,5,0,3:1:1:2:./.:./.:.:0:0:.:.
chr2_ref_v2	809449	.	CTTT	C	.	PASS	IntersectsRepeat=1;RepeatCorrectionApplied=1	SAC:ACF:DF:PD:GT:SGT:SF:SV:SIG:MT:PAC	0,13,0,1:1:1:2:./.:./.:.:0	3,22,0,0:1:1:2:0/0:./.:.:0:0:.:.	0,6,0,5:1:1:2:./.:./.:.:0:0:.:.
chr3_ref_v2	1080	.	A	C	.	ExcRegion	IntersectsRepeat=1;RepeatCorrectionApplied=0	SAC:ACF:DF:PD:GT:SGT:SF:SV:SIG:MT:PAC	0,0,0,0:0:1:2:./.:./.:.:0	0,0,0,0:0:1:2:./.:./.:.:0:0:.:.	0,0,0,0:0:1:2:./.:./.:.:0:0:.:.
chr3_ref_v2	1081	.	T	G	.	ExcRegion	IntersectsRepeat=1;RepeatCorrectionApplied=0	SAC:ACF:DF:PD:GT:SGT:SF:SV:SIG:MT:PAC	0,0,0,0:0:1:2:./.:./.:.:0	0,0,0,0:0:1:2:./.:./.:.:0:0:.:.	0,0,0,0:0:1:2:./.:./.:.:0:0:.:.
chr3_ref_v2	1083	.	C	A	.	ExcRegion	IntersectsRepeat=0;RepeatCorrectionApplied=0	SAC:ACF:DF:PD:GT:SGT:SF:SV:SIG:MT:PAC	0,0,0,0:0:1:2:./.:./.:.:0	0,0,0,0:0:1:2:./.:./.:.:0:0:.:.	0,0,1,0:0:1:2:./.:./.:.:0:0:.:.
chr3_ref_v2	1091	.	C	CTTTG	.	ExcRegion	IntersectsRepeat=1;RepeatCorrectionApplied=0	SAC:ACF:DF:PD:GT:SGT:SF:SV:SIG:MT:PAC	0,0,0,0:0:1:2:./.:./.:.:0	0,0,0,0:0:1:2:./.:./.:.:0:0:.:.	0,0,1,0:0:1:2:./.:./.:.:0:0:.:.
chr3_ref_v2	1094	.	T	TA	.	ExcRegion	IntersectsRepeat=0;RepeatCorrectionApplied=0	SAC:ACF:DF:PD:GT:SGT:SF:SV:SIG:MT:PAC	0,0,0,0:0:1:2:./.:./.:.:0	0,0,0,0:0:1:2:./.:./.:.:0:0:.:.	0,0,1,0:0:1:2:./.:./.:.:0:0:.:.
chr3_ref_v2	1095	.	C	G	.	ExcRegion	IntersectsRepeat=0;RepeatCorrectionApplied=0	SAC:ACF:DF:PD:GT:SGT:SF:SV:SIG:MT:PAC	0,0,0,0:0:1:2:./.:./.:.:0	0,0,0,0:0:1:2:./.:./.:.:0:0:.:.	0,0,2,0:0:1:2:./.:./.:.:0:0:.:.
chr3_ref_v2	1097	.	ATTGC	A	.	PASS	IntersectsRepeat=0;RepeatCorrectionApplied=0	SAC:ACF:DF:PD:GT:SGT:SF:SV:SIG:MT:PAC	0,0,0,0:0:1:2:./.:./.:.:0	0,0,0,0:0:1:2:./.:./.:.:0:0:.:.	0,0,2,0:0:1:2:./.:./.:.:0:0:.:.
chr3_ref_v2	1105	.	T	TGAG	.	PASS	IntersectsRepeat=0;RepeatCorrectionApplied=0	SAC:ACF:DF:PD:GT:SGT:SF:SV:SIG:MT:PAC	0,0,0,0:0:1:2:./.:./.:.:0	0,0,0,0:0:1:2:./.:./.:.:0:0:.:.	0,0,2,0:0:1:2:./.:./.:.:0:0:.:.
chr3_ref_v2	1106	.	CTAT	C	.	PASS	IntersectsRepeat=1;RepeatCorrectionApplied=1	SAC:ACF:DF:PD:GT:SGT:SF:SV:SIG:MT:PAC	0,0,0,0:0:1:2:./.:./.:.:0	0,0,0,0:0:1:2:./.:./.:.:0:0:.:.	0,0,3,0:0:1:2:./.:./.:.:0:0:.:.
chr3_ref_v2	1112	.	C	T	.	PASS	IntersectsRepeat=1;RepeatCorrectionApplied=0	SAC:ACF:DF:PD:GT:SGT:SF:SV:SIG:MT:PAC	0,0,0,0:0:1:2:./.:./.:.:0	0,0,0,0:0:1:2:./.:./.:.:0:0:.:.	0,0,3,0:0:1:2:./.:./.:.:0:0:.:.
chr3_ref_v2	1203	.	G	GTTTAGACAAAGAAAAC	.	ExcRegion	IntersectsRepeat=1;RepeatCorrectionApplied=0	SAC:ACF:DF:PD:GT:SGT:SF:SV:SIG:MT:PAC	0,0,24,0:0:1:2:./.:./.:.:0	0,0,7,0:0:1:2:./.:./.:.:0:0:.:.	0,0,30,0:0:1:2:./.:./.:.:0:0:.:.
chr3_ref_v2	1223	.	A	T	.	ExcRegion	IntersectsRepeat=0;RepeatCorrectionApplied=0	SAC:ACF:DF:PD:GT:SGT:SF:SV:SIG:MT:PAC	0,0,49,0:0:1:2:./.:./.:.:0	0,0,22,0:0:1:2:./.:./.:.:0:0:.:.	0,0,69,0:0:1:2:./.:./.:.:0:0:.:.
chr3_ref_v2	1240	.	A	G	.	ExcRegion	IntersectsRepeat=0;RepeatCorrectionApplied=0	SAC:ACF:DF:PD:GT:SGT:SF:SV:SIG:MT:PAC	0,0,60,0:0:1:2:./.:./.:.:0	0,0,38,0:0:1:2:./.:./.:.:0:0:.:.	0,0,87,0:0:1:2:./.:./.:.:0:0:.:.
chr3_ref_v2	1243	.	C	CCATAGTTTCTATGTGCAAAAGCATTACCTATGTAATTCTTACA	.	ExcRegion	IntersectsRepeat=0;RepeatCorrectionApplied=0	SAC:ACF:DF:PD:GT:SGT:SF:SV:SIG:MT:PAC	0,0,65,0:0:1:2:./.:./.:.:0	0,0,39,0:0:1:2:./.:./.:.:0:0:.:.	0,0,85,0:0:1:2:./.:./.:.:0:0:.:.
chr3_ref_v2	1321	.	A	G	.	ExcRegion	IntersectsRepeat=0;RepeatCorrectionApplied=0	SAC:ACF:DF:PD:GT:SGT:SF:SV:SIG:MT:PAC	98,26,0,0:1:1:2:./.:./.:.:0	80,15,58,7:1:1:2:./.:./.:.:0:1:.:.	185,49,0,0:1:1:2:./.:./.:.:0:0:.:.
chr3_ref_v2	1410	.	A	G	.	ExcRegion	IntersectsRepeat=1;RepeatCorrectionApplied=0	SAC:ACF:DF:PD:GT:SGT:SF:SV:SIG:MT:PAC	85,63,9,9:1:1:2:./.:./.:.:0	138,92,1,0:1:1:2:./.:./.:.:0:0:.:.	212,163,0,0:1:1:2:./.:./.:.:0:0:.:.
chr3_ref_v2	1796	.	CA	C	.	ExcRegion	IntersectsRepeat=1;RepeatCorrectionApplied=1	SAC:ACF:DF:PD:GT:SGT:SF:SV:SIG:MT:PAC	44,52,1,2:1:1:2:./.:./.:.:0	93,84,2,2:1:1:2:./.:./.:.:0:0:.:.	73,63,73,55:1:1:2:./.:./.:.:0:1:.:.
chr3_ref_v2	2611	.	A	G	.	ExcRegion	IntersectsRepeat=1;RepeatCorrectionApplied=0	SAC:ACF:DF:PD:GT:SGT:SF:SV:SIG:MT:PAC	78,90,0,0:1:1:2:./.:./.:.:0	56,70,30,24:1:1:2:./.:./.:.:0:1:.:.	143,154,0,0:1:1:2:./.:./.:.:0:0:.:.
chr3_ref_v2	2801	.	TC	T	.	ExcRegion	IntersectsRepeat=0;RepeatCorrectionApplied=0	SAC:ACF:DF:PD:GT:SGT:SF:SV:SIG:MT:PAC	67,71,0,0:1:1:2:./.:./.:.:0	66,56,29,27:1:1:2:./.:./.:.:0:1:.:.	129,163,0,0:1:1:2:./.:./.:.:0:0:.:.
chr3_ref_v2	3512	.	TG	T	.	ExcRegion	IntersectsRepeat=1;RepeatCorrectionApplied=1	SAC:ACF:DF:PD:GT:SGT:SF:SV:SIG:MT:PAC	94,75,1,0:1:1:2:./.:./.:.:0	118,99,0,0:1:1:2:./.:./.:.:0:0:.:.	103,75,78,70:1:1:2:./.:./.:.:0:1:.:.
chr3_ref_v2	4025	.	G	A	.	ExcRegion	IntersectsRepeat=0;RepeatCorrectionApplied=0	SAC:ACF:DF:PD:GT:SGT:SF:SV:SIG:MT:PAC	0,0,109,106:1:1:2:./.:./.:.:0	0,0,151,129:1:1:2:./.:./.:.:0:0:.:.	0,0,179,182:1:1:2:./.:./.:.:0:0:.:.
chr3_ref_v2	4124	.	A	G	.	ExcRegion	IntersectsRepeat=0;RepeatCorrectionApplied=0	SAC:ACF:DF:PD:GT:SGT:SF:SV:SIG:MT:PAC	91,97,0,0:1:1:2:./.:./.:.:0	86,85,55,35:1:1:2:./.:./.:.:0:1:.:.	195,170,0,0:1:1:2:./.:./.:.:0:0:.:.
chr3_ref_v2	4125	.	AT	A	.	ExcRegion	IntersectsRepeat=1;RepeatCorrectionApplied=1	SAC:ACF:DF:PD:GT:SGT:SF:SV:SIG:MT:PAC	65,89,1,3:1:1:2:./.:./.:.:0	49,36,72,77:1:1:2:./.:./.:.:0:1:.:.	147,139,15,6:1:1:2:./.:./.:.:0:0:.:.
chr3_ref_v2	4521	.	G	A	.	PASS	IntersectsRepeat=0;RepeatCorrectionApplied=0	SAC:ACF:DF:PD:GT:SGT:SF:SV:SIG:MT:PAC	0,0,0,0:0:1:2:./.:./.:.:0	0,0,0,0:0:1:2:./.:./.:.:0:0:.:.	0,0,0,2:0:1:2:./.:./.:.:0:0:.:.
chr3_ref_v2	4586	.	C	CAATATTCTTATATTGAACACATTTTTCTCGCATAAATTTAAT	.	PASS	IntersectsRepeat=0;RepeatCorrectionApplied=0	SAC:ACF:DF:PD:GT:SGT:SF:SV:SIG:MT:PAC	0,0,0,0:0:1:2:./.:./.:.:0	0,0,0,0:0:1:2:./.:./.:.:0:0:.:.	0,0,0,2:0:1:2:./.:./.:.:0:0:.:.
chr3_ref_v2	5255	.	C	CAACAATCCTAGGAGTTCCA	.	PASS	IntersectsRepeat=0;RepeatCorrectionApplied=0	SAC:ACF:DF:PD:GT:SGT:SF:SV:SIG:MT:PAC	0,0,0,0:0:1:2:./.:./.:.:0	0,0,0,0:0:1:2:./.:./.:.:0:0:.:.	0,0,1,2:1:1:2:./.:./.:.:0:0:.:.
chr3_ref_v2	5275	.	C	T	.	PASS	IntersectsRepeat=1;RepeatCorrectionApplied=0	SAC:ACF:DF:PD:GT:SGT:SF:SV:SIG:MT:PAC	0,0,0,0:0:1:2:./.:./.:.:0	0,0,0,0:0:1:2:./.:./.:.:0:0:.:.	0,1,1,1:1:1:2:./.:./.:.:0:0:.:.
chr3_ref_v2	5286	.	C	T	.	PASS	IntersectsRepeat=1;RepeatCorrectionApplied=0	SAC:ACF:DF:PD:GT:SGT:SF:SV:SIG:MT:PAC	0,0,0,0:0:1:2:./.:./.:.:0	0,0,0,0:0:1:2:./.:./.:.:0:0:.:.	0,1,1,1:1:1:2:./.:./.:.:0:0:.:.
chr3_ref_v2	6097	.	GTGACGTTGAGTTTTTAC	G	.	PASS	IntersectsRepeat=0;RepeatCorrectionApplied=0	SAC:ACF:DF:PD:GT:SGT:SF:SV:SIG:MT:PAC	0,0,6,0:0:1:2:./.:./.:.:0	0,0,0,9:0:1:2:./.:./.:.:0:0:.:.	0,0,5,8:1:1:2:./.:./.:.:0:0:.:.
chr3_ref_v2	6389	.	A	G	.	PASS	IntersectsRepeat=1;RepeatCorrectionApplied=0	SAC:ACF:DF:PD:GT:SGT:SF:SV:SIG:MT:PAC	0,0,0,2:0:1:2:./.:./.:.:0	0,0,0,0:0:1:2:./.:./.:.:0:0:.:.	0,0,0,1:0:1:2:./.:./.:.:0:0:.:.
chr3_ref_v2	16154	.	C	T	.	PASS	IntersectsRepeat=1;RepeatCorrectionApplied=0	SAC:ACF:DF:PD:GT:SGT:SF:SV:SIG:MT:PAC	97,92,0,0:1:1:2:0/0:./.:.:0	66,94,36,41:1:1:2:0/1:0/0:0.25:0:1:g.16154C>T:0	174,183,0,0:1:1:2:0/0:./.:.:0:0:.:.
chr3_ref_v2	17879	.	C	T	.	PASS	IntersectsRepeat=0;RepeatCorrectionApplied=0	SAC:ACF:DF:PD:GT:SGT:SF:SV:SIG:MT:PAC	100,77,0,0:1:1:2:0/0:./.:.:0	104,102,0,0:1:1:2:0/0:./.:.:0:0:.:.	107,77,74,75:1:1:2:0/1:0/0:0.125:0:1:g.17879C>T:0
chr3_ref_v2	18433	.	GT	G,GTT	.	PASS	IntersectsRepeat=1;RepeatCorrectionApplied=1	SAC:ACF:DF:PD:GT:SGT:SF:SV:SIG:MT:PAC	89,117,4,2,0,0:1:1:2:0/0:./.:.:0	62,75,1,1,28,39:1:1:2:2/2:0/2:0.125:1:1:g.18433_18434insT,g.18433_18434insT:0,1	63,97,63,78,0,2:1:1:2:0/1:0/0:0.25:0:1:g.18434delT:0
chr3_ref_v2	20901	.	A	G	.	PASS	IntersectsRepeat=0;RepeatCorrectionApplied=0	SAC:ACF:DF:PD:GT:SGT:SF:SV:SIG:MT:PAC	87,103,0,0:1:1:2:0/0:./.:.:0	88,102,45,43:1:1:2:0/1:0/0:0.25:1:1:g.20901A>G:0	155,212,0,0:1:1:2:0/0:./.:.:0:0:.:.
chr3_ref_v2	23042	.	A	G	.	PASS	IntersectsRepeat=0;RepeatCorrectionApplied=0	SAC:ACF:DF:PD:GT:SGT:SF:SV:SIG:MT:PAC	98,95,0,0:1:1:2:0/0:./.:.:0	84,93,41,33:1:1:2:0/0:0/1:0.5:1:1:.:	173,184,0,1:1:1:2:0/0:./.:.:0:0:.:.
chr3_ref_v2	23810	.	AT	A	.	PASS	IntersectsRepeat=1;RepeatCorrectionApplied=1	SAC:ACF:DF:PD:GT:SGT:SF:SV:SIG:MT:PAC	63,78,0,0:1:1:2:0/0:./.:.:0	80,77,1,0:1:1:2:0/0:./.:.:0:0:.:.	112,126,10,16:1:1:2:0/0:./.:.:0:1:.:
chr3_ref_v2	23877	.	C	T	.	PASS	IntersectsRepeat=0;RepeatCorrectionApplied=0	SAC:ACF:DF:PD:GT:SGT:SF:SV:SIG:MT:PAC	75,65,0,0:1:1:2:0/0:./.:.:0	72,56,33,19:1:1:2:0/0:0/1:0.5:1:1:.:	156,112,0,0:1:1:2:0/0:./.:.:0:0:.:.
chr3_ref_v2	25438	.	G	A	.	PASS	IntersectsRepeat=0;RepeatCorrectionApplied=0	SAC:ACF:DF:PD:GT:SGT:SF:SV:SIG:MT:PAC	47,43,51,37:1:1:2:0/1:./.:.:0	129,104,0,0:1:1:2:0/0:./.:.:0:1:g.25437_25439A>G:1	86,85,97,82:1:1:2:0/1:./.:.:0:0:.:.
chr3_ref_v2	26194	.	G	A	.	PASS	IntersectsRepeat=0;RepeatCorrectionApplied=0	SAC:ACF:DF:PD:GT:SGT:SF:SV:SIG:MT:PAC	72,85,0,0:1:1:2:0/0:./.:.:0	109,90,0,0:1:1:2:0/0:./.:.:0:0:.:.	71,80,83,75:1:1:2:0/1:./.:.:0:1:g.26194G>A:0
chr3_ref_v2	26258	.	GA	G	.	PASS	IntersectsRepeat=1;RepeatCorrectionApplied=1	SAC:ACF:DF:PD:GT:SGT:SF:SV:SIG:MT:PAC	99,79,0,0:1:1:2:0/0:./.:.:0	90,65,41,29:1:1:2:0/1:0/0:0.25:0:1:g.26259delA:0	184,187,0,0:1:1:2:0/0:./.:.:0:0:.:.
chr3_ref_v2	26969	.	T	G	.	PASS	IntersectsRepeat=1;RepeatCorrectionApplied=0	SAC:ACF:DF:PD:GT:SGT:SF:SV:SIG:MT:PAC	85,106,0,0:1:1:2:0/0:./.:.:0	98,99,0,0:1:1:2:0/0:./.:.:0:0:.:.	80,82,65,83:1:1:2:0/1:./.:.:0:1:g.26969T>G:0
chr3_ref_v2	27477	.	TAAAAA	T	.	PASS	IntersectsRepeat=1;RepeatCorrectionApplied=1	SAC:ACF:DF:PD:GT:SGT:SF:SV:SIG:MT:PAC	43,44,0,0:1:1:2:0/0:./.:.:0	23,32,3,11:1:1:2:0/0:0/1:0.5:0:1:.:	15,34,17,27:1:1:2:0/1:./.:.:0:1:g.27478_27482delAAAAA:0
chr3_ref_v2	28393	.	A	G	.	PASS	IntersectsRepeat=1;RepeatCorrectionApplied=0	SAC:ACF:DF:PD:GT:SGT:SF:SV:SIG:MT:PAC	107,84,0,0:1:1:2:0/0:./.:.:0	90,89,46,44:1:1:2:0/1:0/0:0.25:0:1:g.28393A>G:0	208,182,0,0:1:1:2:0/0:./.:.:0:0:.:.
chr3_ref_v2	29233	.	A	G	.	PASS	IntersectsRepeat=0;RepeatCorrectionApplied=0	SAC:ACF:DF:PD:GT:SGT:SF:SV:SIG:MT:PAC	88,119,0,1:1:1:2:0/0:./.:.:0	93,91,39,31:1:1:2:0/0:0/1:0.5:1:1:.:	160,174,0,1:1:1:2:0/0:./.:.:0:0:.:.
chr3_ref_v2	29265	.	TTTTGTTTATTTA	T	.	PASS	IntersectsRepeat=1;RepeatCorrectionApplied=0	SAC:ACF:DF:PD:GT:SGT:SF:SV:SIG:MT:PAC	1,1,65,69:1:1:2:1/1:./.:.:0	0,0,92,78:1:1:2:1/1:./.:.:0:0:.:.	0,0,93,115:1:1:2:1/1:./.:.:0:0:.:.
chr3_ref_v2	30601	.	CT	C	.	PASS	IntersectsRepeat=1;RepeatCorrectionApplied=1	SAC:ACF:DF:PD:GT:SGT:SF:SV:SIG:MT:PAC	77,70,4,4:1:1:2:0/0:./.:.:0	44,27,60,59:1:1:2:0/1:1/1:0.125:0:1:g.30602delT:0	129,115,4,5:1:1:2:0/0:./.:.:0:0:.:.
chr3_ref_v2	31170	.	C	T	.	PASS	IntersectsRepeat=1;RepeatCorrectionApplied=0	SAC:ACF:DF:PD:GT:SGT:SF:SV:SIG:MT:PAC	94,86,1,0:1:1:2:0/0:./.:.:0	61,49,39,41:1:1:2:0/1:0/0:0.125:0:1:g.31170C>T:0	137,144,0,0:1:1:2:0/0:./.:.:0:0:.:.
chr3_ref_v2	31427	.	G	A	.	PASS	IntersectsRepeat=1;RepeatCorrectionApplied=0	SAC:ACF:DF:PD:GT:SGT:SF:SV:SIG:MT:PAC	103,112,0,0:1:1:2:0/0:./.:.:0	112,100,0,0:1:1:2:0/0:./.:.:0:0:.:.	112,85,80,67:1:1:2:0/1:0/0:0.125:0:1:g.31427G>A:0
chr3_ref_v2	32613	.	A	G	.	PASS	IntersectsRepeat=1;RepeatCorrectionApplied=0	SAC:ACF:DF:PD:GT:SGT:SF:SV:SIG:MT:PAC	109,95,1,0:1:1:2:0/0:./.:.:0	86,62,43,35:1:1:2:0/1:0/0:0.25:0:1:g.32613A>G:0	186,180,0,0:1:1:2:0/0:./.:.:0:0:.:.
chr3_ref_v2	32826	.	A	G	.	PASS	IntersectsRepeat=0;RepeatCorrectionApplied=0	SAC:ACF:DF:PD:GT:SGT:SF:SV:SIG:MT:PAC	93,91,0,1:1:1:2:0/0:./.:.:0	70,64,43,33:1:1:2:0/1:0/0:0.25:0:1:g.32826A>G:0	173,160,0,0:1:1:2:0/0:./.:.:0:0:.:.
chr3_ref_v2	33457	.	C	T	.	PASS	IntersectsRepeat=0;RepeatCorrectionApplied=0	SAC:ACF:DF:PD:GT:SGT:SF:SV:SIG:MT:PAC	60,97,0,0:1:1:2:0/0:./.:.:0	48,56,23,33:1:1:2:0/1:0/0:0.25:0:1:g.33457C>T:0	195,150,0,0:1:1:2:0/0:./.:.:0:0:.:.
chr3_ref_v2	34455	.	T	C	.	PASS	IntersectsRepeat=0;RepeatCorrectionApplied=0	SAC:ACF:DF:PD:GT:SGT:SF:SV:SIG:MT:PAC	69,62,36,34:1:1:2:0/1:0/0:0.25:0	118,132,0,0:1:1:2:0/0:./.:.:0:1:g.34454_34456C>T:1	190,182,0,0:1:1:2:0/0:./.:.:0:1:g.34454_34456C>T:1
chr3_ref_v2	35334	.	GA	G	.	PASS	IntersectsRepeat=1;RepeatCorrectionApplied=1	SAC:ACF:DF:PD:GT:SGT:SF:SV:SIG:MT:PAC	88,87,0,2:1:1:2:0/0:./.:.:0	76,94,2,2:1:1:2:0/0:./.:.:0:0:.:.	78,73,70,56:1:1:2:0/1:0/0:0.25:0:1:g.35335delA:0
chr3_ref_v2	35824	.	C	T	.	PASS	IntersectsRepeat=1;RepeatCorrectionApplied=0	SAC:ACF:DF:PD:GT:SGT:SF:SV:SIG:MT:PAC	103,81,0,0:1:1:2:0/0:./.:.:0	83,74,30,31:1:1:2:0/0:0/1:0.5:1:1:.:	168,162,0,0:1:1:2:0/0:./.:.:0:0:.:.
chr3_ref_v2	36614	.	A	G	.	PASS	IntersectsRepeat=1;RepeatCorrectionApplied=0	SAC:ACF:DF:PD:GT:SGT:SF:SV:SIG:MT:PAC	88,63,0,0:1:1:2:0/0:./.:.:0	103,108,0,0:1:1:2:0/0:./.:.:0:0:.:.	79,71,57,83:1:1:2:0/1:./.:.:0:1:g.36614A>G:0
chr3_ref_v2	37038	.	C	T	.	PASS	IntersectsRepeat=1;RepeatCorrectionApplied=0	SAC:ACF:DF:PD:GT:SGT:SF:SV:SIG:MT:PAC	77,86,0,0:1:1:2:0/0:./.:.:0	77,69,37,38:1:1:2:0/1:0/0:0.25:0:1:g.37038C>T:0	170,157,0,0:1:1:2:0/0:./.:.:0:0:.:.
chr3_ref_v2	37608	.	CAT	C	.	PASS	IntersectsRepeat=1;RepeatCorrectionApplied=1	SAC:ACF:DF:PD:GT:SGT:SF:SV:SIG:MT:PAC	122,92,0,0:1:1:2:0/0:./.:.:0	85,77,0,0:1:1:2:0/0:./.:.:0:0:.:.	85,71,70,60:1:1:2:0/1:0/0:0.125:0:1:g.37609_37610delAT:0
chr3_ref_v2	38353	.	G	T	.	PASS	IntersectsRepeat=0;RepeatCorrectionApplied=0	SAC:ACF:DF:PD:GT:SGT:SF:SV:SIG:MT:PAC	102,90,1,0:1:1:2:0/0:./.:.:0	69,92,36,30:1:1:2:0/0:0/1:0.5:1:1:.:	173,168,0,0:1:1:2:0/0:./.:.:0:0:.:.
chr3_ref_v2	38930	.	C	T	.	PASS	IntersectsRepeat=0;RepeatCorrectionApplied=0	SAC:ACF:DF:PD:GT:SGT:SF:SV:SIG:MT:PAC	97,85,0,0:1:1:2:0/0:./.:.:0	72,76,40,36:1:1:2:0/1:0/0:0.25:0:1:g.38930C>T:0	147,151,0,0:1:1:2:0/0:./.:.:0:0:.:.
chr3_ref_v2	39118	.	A	G	.	PASS	IntersectsRepeat=1;RepeatCorrectionApplied=0	SAC:ACF:DF:PD:GT:SGT:SF:SV:SIG:MT:PAC	117,79,0,0:1:1:2:0/0:./.:.:0	91,104,0,0:1:1:2:0/0:./.:.:0:0:.:.	84,85,60,63:1:1:2:0/1:0/0:0.125:0:1:g.39118A>G:0
chr3_ref_v2	39235	.	C	T	.	PASS	IntersectsRepeat=0;RepeatCorrectionApplied=0	SAC:ACF:DF:PD:GT:SGT:SF:SV:SIG:MT:PAC	79,99,0,0:1:1:2:0/0:./.:.:0	104,107,0,0:1:1:2:0/0:./.:.:0:0:.:.	88,76,86,74:1:1:2:0/1:./.:.:0:1:g.39235C>T:0
chr3_ref_v2	39470	.	TA	T	.	PASS	IntersectsRepeat=1;RepeatCorrectionApplied=1	SAC:ACF:DF:PD:GT:SGT:SF:SV:SIG:MT:PAC	89,100,1,0:1:1:2:0/0:./.:.:0	103,123,0,0:1:1:2:0/0:./.:.:0:0:.:.	93,95,79,81:1:1:2:0/1:0/0:0.125:0:1:g.39471delA:0
chr3_ref_v2	39634	.	A	AT	.	PASS	IntersectsRepeat=1;RepeatCorrectionApplied=1	SAC:ACF:DF:PD:GT:SGT:SF:SV:SIG:MT:PAC	74,97,0,0:1:1:2:0/0:./.:.:0	74,76,27,24:1:1:2:0/0:0/1:0.5:1:1:.:	131,172,0,0:1:1:2:0/0:./.:.:0:0:.:.
chr3_ref_v2	39862	.	G	A	.	PASS	IntersectsRepeat=1;RepeatCorrectionApplied=0	SAC:ACF:DF:PD:GT:SGT:SF:SV:SIG:MT:PAC	64,83,0,0:1:1:2:0/0:./.:.:0	102,110,0,0:1:1:2:0/0:./.:.:0:0:.:.	83,104,76,69:1:1:2:0/1:0/0:0.125:0:1:g.39862G>A:0
chr3_ref_v2	40708	.	C	CAAAAAAAAAAA,CAAAAAAAAAAAAAA,CAAAAAAAAAAAAAAA	.	PASS	IntersectsRepeat=1;RepeatCorrectionApplied=1	SAC:ACF:DF:PD:GT:SGT:SF:SV:SIG:MT:PAC	0,0,0,4,5,0,4,4:1:0:2:./.:./.:.:0	0,0,7,10,5,1,6,2:1:1:2:1/3:1/1:0.125:0:0:.:.	0,0,35,33,15,7,7,1:1:1:2:1/3:1/1:0.5:0:1:.:.
chr3_ref_v2	40788	.	G	A	.	PASS	IntersectsRepeat=0;RepeatCorrectionApplied=0	SAC:ACF:DF:PD:GT:SGT:SF:SV:SIG:MT:PAC	101,83,0,0:1:1:2:0/0:./.:.:0	74,61,31,41:1:1:2:0/1:0/0:0.25:0:1:g.40788G>A:0	175,140,0,0:1:1:2:0/0:./.:.:0:0:.:.
chr3_ref_v2	40994	.	T	C	.	PASS	IntersectsRepeat=1;RepeatCorrectionApplied=0	SAC:ACF:DF:PD:GT:SGT:SF:SV:SIG:MT:PAC	115,99,0,1:1:1:2:0/0:./.:.:0	96,74,40,41:1:1:2:0/1:0/0:0.25:0:1:g.40994T>C:0	176,165,1,0:1:1:2:0/0:./.:.:0:0:.:.
chr3_ref_v2	41139	.	GA	G	.	PASS	IntersectsRepeat=1;RepeatCorrectionApplied=1	SAC:ACF:DF:PD:GT:SGT:SF:SV:SIG:MT:PAC	56,102,5,3:1:1:2:0/0:./.:.:0	93,116,3,4:1:1:2:0/0:./.:.:0:0:.:.	92,87,69,74:1:1:2:0/1:0/0:0.25:0:1:g.41140delA:0
chr3_ref_v2	41396	.	T	TCCAAATGCTACGCAG	.	PASS	IntersectsRepeat=1;RepeatCorrectionApplied=0	SAC:ACF:DF:PD:GT:SGT:SF:SV:SIG:MT:PAC	0,3,18,33:1:1:2:1/1:0/1:0.125:0	0,3,25,44:1:1:2:1/1:0/1:0.125:0:0:.:.	0,0,49,70:1:1:2:1/1:./.:.:0:0:.:.
chr3_ref_v2	41446	.	C	T	.	PASS	IntersectsRepeat=0;RepeatCorrectionApplied=0	SAC:ACF:DF:PD:GT:SGT:SF:SV:SIG:MT:PAC	24,17,26,11:1:1:2:0/1:./.:.:0	61,42,0,0:1:1:2:0/0:./.:.:0:1:g.41445_41447T>C:1	48,60,44,42:1:1:2:0/1:0/0:0.125:0:0:.:.
chr3_ref_v2	41788	.	CT	C	.	PASS	IntersectsRepeat=1;RepeatCorrectionApplied=1	SAC:ACF:DF:PD:GT:SGT:SF:SV:SIG:MT:PAC	117,62,0,1:1:1:2:0/0:./.:.:0	86,45,41,22:1:1:2:0/1:0/0:0.25:0:1:g.41789delT:0	175,113,0,0:1:1:2:0/0:./.:.:0:0:.:.
chr3_ref_v2	41807	.	G	A	.	PASS	IntersectsRepeat=0;RepeatCorrectionApplied=0	SAC:ACF:DF:PD:GT:SGT:SF:SV:SIG:MT:PAC	109,56,0,0:1:1:2:0/0:./.:.:0	97,44,43,10:1:1:2:0/0:0/1:0.5:0:1:.:	182,95,0,0:1:1:2:0/0:./.:.:0:0:.:.
chr3_ref_v2	41830	.	CAAAAAAAA	C,CA,CAA	.	PASS	IntersectsRepeat=1;RepeatCorrectionApplied=1	SAC:ACF:DF:PD:GT:SGT:SF:SV:SIG:MT:PAC	14,21,1,1,4,2,12,2:1:1:2:0/3:0/0:0.25:0	24,12,6,2,23,6,8,1:1:1:2:0/3:0/2:0.5:0:0:.:.	13,7,52,24,11,3,23,8:1:1:2:1/3:0/1:0.25:1:1:g.41831_41838delAAAAAAAA:0
chr3_ref_v2	41921	.	T	C	.	PASS	IntersectsRepeat=0;RepeatCorrectionApplied=0	SAC:ACF:DF:PD:GT:SGT:SF:SV:SIG:MT:PAC	97,108,0,0:1:1:2:0/0:./.:.:0	61,95,33,40:1:1:2:0/1:0/0:0.25:0:1:g.41921T>C:0	171,154,0,0:1:1:2:0/0:./.:.:0:0:.:.
chr3_ref_v2	42489	.	T	C	.	PASS	IntersectsRepeat=0;RepeatCorrectionApplied=0	SAC:ACF:DF:PD:GT:SGT:SF:SV:SIG:MT:PAC	94,101,1,0:1:1:2:0/0:./.:.:0	88,87,39,29:1:1:2:0/0:0/1:0.5:1:1:.:	183,186,0,0:1:1:2:0/0:./.:.:0:0:.:.
chr3_ref_v2	44026	.	G	T	.	PASS	IntersectsRepeat=0;RepeatCorrectionApplied=0	SAC:ACF:DF:PD:GT:SGT:SF:SV:SIG:MT:PAC	76,106,1,0:1:1:2:0/0:./.:.:0	128,128,1,0:1:1:2:0/0:./.:.:0:0:.:.	102,106,90,67:1:1:2:0/1:0/0:0.125:0:1:g.44026G>T:0
chr3_ref_v2	44275	.	T	C	.	PASS	IntersectsRepeat=0;RepeatCorrectionApplied=0	SAC:ACF:DF:PD:GT:SGT:SF:SV:SIG:MT:PAC	83,81,0,0:1:1:2:0/0:./.:.:0	71,80,38,29:1:1:2:0/0:0/1:0.5:1:1:.:	190,166,0,0:1:1:2:0/0:./.:.:0:0:.:.
chr3_ref_v2	44368	.	GA	G,GAAAA	.	PASS	IntersectsRepeat=1;RepeatCorrectionApplied=1	SAC:ACF:DF:PD:GT:SGT:SF:SV:SIG:MT:PAC	0,4,1,11,22,14:1:1:2:1/2:0/2:0.25:0	1,6,16,13,19,4:1:1:2:1/2:0/1:0.25:0:0:.:.	2,4,38,29,28,4:1:1:2:1/2:0/1:0.25:0:1:.:
chr3_ref_v2	45904	.	C	T	.	PASS	IntersectsRepeat=1;RepeatCorrectionApplied=0	SAC:ACF:DF:PD:GT:SGT:SF:SV:SIG:MT:PAC	112,110,0,0:1:1:2:0/0:./.:.:0	144,108,1,0:1:1:2:0/0:./.:.:0:0:.:.	94,98,96,89:1:1:2:0/1:./.:.:0:1:g.45904C>T:0
chr3_ref_v2	47366	.	GA	G	.	PASS	IntersectsRepeat=1;RepeatCorrectionApplied=1	SAC:ACF:DF:PD:GT:SGT:SF:SV:SIG:MT:PAC	73,83,0,0:1:1:2:0/0:./.:.:0	70,63,27,26:1:1:2:0/0:0/1:0.5:1:1:.:	144,147,0,0:1:1:2:0/0:./.:.:0:0:.:.
chr3_ref_v2	47649	.	G	A	.	PASS	IntersectsRepeat=1;RepeatCorrectionApplied=0	SAC:ACF:DF:PD:GT:SGT:SF:SV:SIG:MT:PAC	81,83,0,0:1:1:2:0/0:./.:.:0	90,67,27,28:1:1:2:0/0:0/1:0.5:1:1:.:	170,127,0,0:1:1:2:0/0:./.:.:0:0:.:.
chr3_ref_v2	47869	.	C	T	.	PASS	IntersectsRepeat=0;RepeatCorrectionApplied=0	SAC:ACF:DF:PD:GT:SGT:SF:SV:SIG:MT:PAC	72,56,0,0:1:1:2:0/0:./.:.:0	85,72,0,0:1:1:2:0/0:./.:.:0:0:.:.	83,68,82,60:1:1:2:0/1:./.:.:0:1:g.47869C>T:0
chr3_ref_v2	48266	.	A	T	.	PASS	IntersectsRepeat=1;RepeatCorrectionApplied=0	SAC:ACF:DF:PD:GT:SGT:SF:SV:SIG:MT:PAC	43,41,34,41:1:1:2:0/1:./.:.:0	116,118,0,1:1:1:2:0/0:./.:.:0:1:g.48265_48267T>A:1	82,79,58,72:1:1:2:0/1:0/0:0.125:0:0:.:.
chr3_ref_v2	48532	.	G	GTCAGCTTCGGCTTCGGCGTCAGCT	.	PASS	IntersectsRepeat=0;RepeatCorrectionApplied=0	SAC:ACF:DF:PD:GT:SGT:SF:SV:SIG:MT:PAC	0,0,48,38:1:1:2:1/1:./.:.:0	0,0,76,56:1:1:2:1/1:./.:.:0:0:.:.	0,0,136,90:1:1:2:1/1:./.:.:0:0:.:.
chr3_ref_v2	48864	.	C	T	.	PASS	IntersectsRepeat=1;RepeatCorrectionApplied=0	SAC:ACF:DF:PD:GT:SGT:SF:SV:SIG:MT:PAC	109,104,0,0:1:1:2:0/0:./.:.:0	143,122,0,0:1:1:2:0/0:./.:.:0:0:.:.	131,95,91,74:1:1:2:0/1:0/0:0.125:0:1:g.48864C>T:0
chr3_ref_v2	50148	.	A	AAT,AATAT,AATATAT	.	PASS	IntersectsRepeat=1;RepeatCorrectionApplied=1	SAC:ACF:DF:PD:GT:SGT:SF:SV:SIG:MT:PAC	3,2,6,7,6,17,4,5:1:1:2:1/2:2/3:0.25:0	0,0,4,6,3,3,11,14:1:1:2:2/3:1/3:0.25:0:0:.:.	7,6,19,31,10,16,6,2:1:1:2:1/2:1/1:0.125:0:0:.:.
chr3_ref_v2	50415	.	GA	G	.	PASS	IntersectsRepeat=1;RepeatCorrectionApplied=1	SAC:ACF:DF:PD:GT:SGT:SF:SV:SIG:MT:PAC	59,36,8,9:1:1:2:0/0:./.:.:0	50,44,26,26:1:1:2:0/0:0/1:0.25:0:0:.:.	142,89,11,4:1:1:2:0/0:./.:.:0:0:.:.
chr3_ref_v2	53967	.	G	T	.	PASS	IntersectsRepeat=0;RepeatCorrectionApplied=0	SAC:ACF:DF:PD:GT:SGT:SF:SV:SIG:MT:PAC	76,71,2,0:1:1:2:0/0:./.:.:0	113,68,0,0:1:1:2:0/0:./.:.:0:0:.:.	91,65,72,66:1:1:2:0/1:./.:.:0:1:g.53967G>T:0
chr3_ref_v2	54218	.	G	A	.	PASS	IntersectsRepeat=0;RepeatCorrectionApplied=0	SAC:ACF:DF:PD:GT:SGT:SF:SV:SIG:MT:PAC	105,89,0,0:1:1:2:0/0:./.:.:0	119,150,0,0:1:1:2:0/0:./.:.:0:0:.:.	103,83,88,70:1:1:2:0/1:0/0:0.125:0:1:g.54218G>A:0
chr3_ref_v2	54248	.	T	C	.	PASS	IntersectsRepeat=0;RepeatCorrectionApplied=0	SAC:ACF:DF:PD:GT:SGT:SF:SV:SIG:MT:PAC	96,104,0,0:1:1:2:0/0:./.:.:0	112,123,0,0:1:1:2:0/0:./.:.:0:0:.:.	93,94,90,68:1:1:2:0/1:0/0:0.125:0:1:g.54248T>C:0
chr3_ref_v2	54752	.	CA	C	.	PASS	IntersectsRepeat=1;RepeatCorrectionApplied=1	SAC:ACF:DF:PD:GT:SGT:SF:SV:SIG:MT:PAC	57,41,9,5:1:1:2:0/0:./.:.:0	24,26,40,21:1:1:2:0/1:0/0:0.25:0:1:g.54753delA:0	67,49,35,29:1:1:2:0/0:./.:.:0:1:.:
chr3_ref_v2	56883	.	TAA	T,TA	.	PASS	IntersectsRepeat=1;RepeatCorrectionApplied=1	SAC:ACF:DF:PD:GT:SGT:SF:SV:SIG:MT:PAC	20,15,1,0,9,3:1:1:2:0/0:./.:.:0	29,5,5,3,14,11:1:1:2:0/0:0/1:0.25:0:0:.:.	35,24,23,22,2,7:1:1:2:0/1:0/0:0.125:0:1:.:.
chr3_ref_v2	56899	.	CAA	C,CA,AAA	.	PASS	IntersectsRepeat=1;RepeatCorrectionApplied=1	SAC:ACF:DF:PD:GT:SGT:SF:SV:SIG:MT:PAC	21,17,0,0,3,1,7,16:1:1:2:0/3:0/0:0.25:0	3,1,8,25,5,11,20,9:1:1:2:1/3:1/2:0.5:0:1:g.56900_56901delAA:0	10,1,4,15,30,48,16,9:1:1:2:2/3:0/2:0.25:0:1:.:.
chr3_ref_v2	57041	.	TA	T	.	PASS	IntersectsRepeat=1;RepeatCorrectionApplied=1	SAC:ACF:DF:PD:GT:SGT:SF:SV:SIG:MT:PAC	51,20,0,0:1:1:2:0/0:./.:.:0	32,20,15,6:1:1:2:0/0:0/1:0.5:1:1:.:	87,47,0,1:1:1:2:0/0:./.:.:0:0:.:.
chr3_ref_v2	57049	.	CAAA	C,CA	.	PASS	IntersectsRepeat=1;RepeatCorrectionApplied=1	SAC:ACF:DF:PD:GT:SGT:SF:SV:SIG:MT:PAC	25,24,0,0,1,1:1:1:2:0/0:./.:.:0	19,22,0,4,1,9:1:1:2:0/0:0/2:0.5:0:0:.:.	41,26,7,13,0,1:1:1:2:0/0:0/1:0.5:0:0:.:.
chr3_ref_v2	57065	.	AAC	A	.	PASS	IntersectsRepeat=1;RepeatCorrectionApplied=0	SAC:ACF:DF:PD:GT:SGT:SF:SV:SIG:MT:PAC	37,47,0,0:1:1:2:0/0:./.:.:0	38,60,0,0:1:1:2:0/0:./.:.:0:0:.:.	61,43,10,7:1:1:2:0/0:0/1:0.25:0:0:.:.
chr3_ref_v2	57067	.	C	A	.	PASS	IntersectsRepeat=1;RepeatCorrectionApplied=0	SAC:ACF:DF:PD:GT:SGT:SF:SV:SIG:MT:PAC	13,39,19,6:1:1:2:0/1:0/0:0.25:0	20,52,10,7:1:1:2:0/1:0/0:0.5:0:0:.:.	69,52,14,3:1:1:2:0/0:0/1:0.25:0:0:.:.
chr3_ref_v2	57364	.	A	G	.	PASS	IntersectsRepeat=1;RepeatCorrectionApplied=0	SAC:ACF:DF:PD:GT:SGT:SF:SV:SIG:MT:PAC	64,85,0,0:1:1:2:0/0:./.:.:0	64,70,37,29:1:1:2:0/1:0/0:0.25:0:1:g.57364A>G:0	134,152,0,0:1:1:2:0/0:./.:.:0:0:.:.
chr3_ref_v2	57711	.	C	T	.	PASS	IntersectsRepeat=0;RepeatCorrectionApplied=0	SAC:ACF:DF:PD:GT:SGT:SF:SV:SIG:MT:PAC	43,40,47,38:1:1:2:0/1:./.:.:0	160,105,0,0:1:1:2:0/0:./.:.:0:1:g.57710_57712T>C:1	105,88,91,56:1:1:2:0/1:0/0:0.125:0:0:.:.
chr3_ref_v2	58070	.	A	G	.	PASS	IntersectsRepeat=0;RepeatCorrectionApplied=0	SAC:ACF:DF:PD:GT:SGT:SF:SV:SIG:MT:PAC	94,98,0,0:1:1:2:0/0:./.:.:0	86,100,39,47:1:1:2:0/1:0/0:0.25:1:1:g.58070A>G:0	208,225,0,0:1:1:2:0/0:./.:.:0:0:.:.
chr3_ref_v2	58163	.	G	A	.	PASS	IntersectsRepeat=1;RepeatCorrectionApplied=0	SAC:ACF:DF:PD:GT:SGT:SF:SV:SIG:MT:PAC	79,96,0,0:1:1:2:0/0:./.:.:0	144,129,0,0:1:1:2:0/0:./.:.:0:0:.:.	102,131,96,90:1:1:2:0/1:0/0:0.125:0:1:g.58163G>A:0
chr3_ref_v2	62357	.	C	T	.	PASS	IntersectsRepeat=0;RepeatCorrectionApplied=0	SAC:ACF:DF:PD:GT:SGT:SF:SV:SIG:MT:PAC	62,56,0,0:1:1:2:0/0:./.:.:0	50,62,34,29:1:1:2:0/1:0/0:0.25:0:1:g.62357C>T:0	131,154,0,0:1:1:2:0/0:./.:.:0:0:.:.
chr3_ref_v2	62485	.	G	T	.	PASS	IntersectsRepeat=1;RepeatCorrectionApplied=0	SAC:ACF:DF:PD:GT:SGT:SF:SV:SIG:MT:PAC	19,43,36,29:1:1:2:0/1:./.:.:0	54,92,0,0:1:1:2:0/0:./.:.:0:1:g.62484_62486T>G:1	71,72,61,50:1:1:2:0/1:0/0:0.125:0:0:.:.
chr3_ref_v2	62576	.	CAT	C	.	PASS	IntersectsRepeat=1;RepeatCorrectionApplied=1	SAC:ACF:DF:PD:GT:SGT:SF:SV:SIG:MT:PAC	27,35,7,6:1:1:2:0/0:0/1:0.25:0	35,48,10,13:1:1:2:0/0:0/1:0.25:0:0:.:.	8,10,90,102:1:1:2:1/1:0/1:0.125:0:1:g.62577_62578delAT,g.62577_62578delAT:0,1
chr3_ref_v2	62585	.	A	G	.	PASS	IntersectsRepeat=1;RepeatCorrectionApplied=0	SAC:ACF:DF:PD:GT:SGT:SF:SV:SIG:MT:PAC	49,55,0,0:1:1:2:0/0:./.:.:0	57,73,0,1:1:1:2:0/0:./.:.:0:0:.:.	58,76,61,59:1:1:2:0/1:./.:.:0:1:g.62585A>G:0
chr3_ref_v2	63876	.	C	CA	.	PASS	IntersectsRepeat=1;RepeatCorrectionApplied=0	SAC:ACF:DF:PD:GT:SGT:SF:SV:SIG:MT:PAC	80,105,0,0:1:1:2:0/0:./.:.:0	139,127,0,0:1:1:2:0/0:./.:.:0:0:.:.	101,113,91,104:1:1:2:0/1:./.:.:0:1:g.63876_63877insA:0
chr3_ref_v2	64060	.	C	T	.	PASS	IntersectsRepeat=0;RepeatCorrectionApplied=0	SAC:ACF:DF:PD:GT:SGT:SF:SV:SIG:MT:PAC	75,91,0,0:1:1:2:0/0:./.:.:0	83,80,36,43:1:1:2:0/1:0/0:0.25:0:1:g.64060C>T:0	177,180,0,0:1:1:2:0/0:./.:.:0:0:.:.
chr3_ref_v2	64771	.	T	C	.	PASS	IntersectsRepeat=0;RepeatCorrectionApplied=0	SAC:ACF:DF:PD:GT:SGT:SF:SV:SIG:MT:PAC	108,86,0,0:1:1:2:0/0:./.:.:0	155,130,0,0:1:1:2:0/0:./.:.:0:0:.:.	119,90,86,80:1:1:2:0/1:0/0:0.125:0:1:g.64771T>C:0
chr3_ref_v2	67082	.	G	A	.	PASS	IntersectsRepeat=0;RepeatCorrectionApplied=0	SAC:ACF:DF:PD:GT:SGT:SF:SV:SIG:MT:PAC	104,87,0,0:1:1:2:0/0:./.:.:0	137,125,0,0:1:1:2:0/0:./.:.:0:0:.:.	179,174,19,17:1:1:2:0/0:0/1:0.25:1:1:.:
chr3_ref_v2	69297	.	A	G	.	PASS	IntersectsRepeat=0;RepeatCorrectionApplied=0	SAC:ACF:DF:PD:GT:SGT:SF:SV:SIG:MT:PAC	86,82,0,0:1:1:2:0/0:./.:.:0	58,76,34,37:1:1:2:0/1:0/0:0.25:0:1:g.69297A>G:0	187,186,0,0:1:1:2:0/0:./.:.:0:0:.:.
chr3_ref_v2	69770	.	A	C	.	PASS	IntersectsRepeat=1;RepeatCorrectionApplied=0	SAC:ACF:DF:PD:GT:SGT:SF:SV:SIG:MT:PAC	78,72,0,0:1:1:2:0/0:./.:.:0	88,60,38,28:1:1:2:0/0:0/1:0.5:1:1:.:	198,135,0,0:1:1:2:0/0:./.:.:0:0:.:.
chr3_ref_v2	69928	.	C	T	.	PASS	IntersectsRepeat=0;RepeatCorrectionApplied=0	SAC:ACF:DF:PD:GT:SGT:SF:SV:SIG:MT:PAC	77,80,0,0:1:1:2:0/0:./.:.:0	79,90,43,47:1:1:2:0/1:0/0:0.25:0:1:g.69928C>T:0	160,196,0,0:1:1:2:0/0:./.:.:0:0:.:.
chr3_ref_v2	70208	.	C	T	.	PASS	IntersectsRepeat=1;RepeatCorrectionApplied=0	SAC:ACF:DF:PD:GT:SGT:SF:SV:SIG:MT:PAC	66,65,0,0:1:1:2:0/0:./.:.:0	73,64,26,33:1:1:2:0/0:0/1:0.5:1:1:.:	154,164,0,0:1:1:2:0/0:./.:.:0:0:.:.
chr3_ref_v2	70875	.	C	T	.	PASS	IntersectsRepeat=1;RepeatCorrectionApplied=0	SAC:ACF:DF:PD:GT:SGT:SF:SV:SIG:MT:PAC	95,77,0,0:1:1:2:0/0:./.:.:0	76,81,27,33:1:1:2:0/0:0/1:0.5:1:1:.:	169,217,0,0:1:1:2:0/0:./.:.:0:0:.:.
chr3_ref_v2	71529	.	C	T	.	PASS	IntersectsRepeat=0;RepeatCorrectionApplied=0	SAC:ACF:DF:PD:GT:SGT:SF:SV:SIG:MT:PAC	81,105,0,0:1:1:2:0/0:./.:.:0	74,81,35,35:1:1:2:0/1:0/0:0.25:0:1:g.71529C>T:0	155,165,0,0:1:1:2:0/0:./.:.:0:0:.:.
chr3_ref_v2	71667	.	C	T	.	PASS	IntersectsRepeat=0;RepeatCorrectionApplied=0	SAC:ACF:DF:PD:GT:SGT:SF:SV:SIG:MT:PAC	47,75,1,0:1:1:2:0/0:./.:.:0	55,70,29,37:1:1:2:0/1:0/0:0.25:0:1:g.71667C>T:0	105,159,0,0:1:1:2:0/0:./.:.:0:0:.:.
chr3_ref_v2	73548	.	C	A	.	PASS	IntersectsRepeat=0;RepeatCorrectionApplied=0	SAC:ACF:DF:PD:GT:SGT:SF:SV:SIG:MT:PAC	85,69,0,1:1:1:2:0/0:./.:.:0	133,95,0,1:1:1:2:0/0:./.:.:0:0:.:.	94,88,75,82:1:1:2:0/1:0/0:0.125:0:1:g.73548C>A:0
chr3_ref_v2	73944	.	C	T	.	PASS	IntersectsRepeat=0;RepeatCorrectionApplied=0	SAC:ACF:DF:PD:GT:SGT:SF:SV:SIG:MT:PAC	83,64,0,0:1:1:2:0/0:./.:.:0	69,72,35,35:1:1:2:0/1:0/0:0.25:0:1:g.73944C>T:0	179,144,0,0:1:1:2:0/0:./.:.:0:0:.:.
chr3_ref_v2	74795	.	G	A	.	PASS	IntersectsRepeat=0;RepeatCorrectionApplied=0	SAC:ACF:DF:PD:GT:SGT:SF:SV:SIG:MT:PAC	53,81,0,0:1:1:2:0/0:./.:.:0	66,69,27,29:1:1:2:0/0:0/1:0.5:1:1:.:	142,156,0,0:1:1:2:0/0:./.:.:0:0:.:.
chr3_ref_v2	75287	.	AT	A	.	PASS	IntersectsRepeat=1;RepeatCorrectionApplied=1	SAC:ACF:DF:PD:GT:SGT:SF:SV:SIG:MT:PAC	97,75,0,1:1:1:2:0/0:./.:.:0	75,66,29,20:1:1:2:0/0:0/1:0.5:1:1:.:	164,163,4,0:1:1:2:0/0:./.:.:0:0:.:.
chr3_ref_v2	75720	.	AT	A	.	PASS	IntersectsRepeat=1;RepeatCorrectionApplied=1	SAC:ACF:DF:PD:GT:SGT:SF:SV:SIG:MT:PAC	111,99,0,0:1:1:2:0/0:./.:.:0	105,94,0,1:1:1:2:0/0:./.:.:0:0:.:.	87,82,81,88:1:1:2:0/1:./.:.:0:1:g.75721delT:0
chr3_ref_v2	75837	.	CT	C	.	PASS	IntersectsRepeat=1;RepeatCorrectionApplied=1	SAC:ACF:DF:PD:GT:SGT:SF:SV:SIG:MT:PAC	78,77,1,2:1:1:2:0/0:./.:.:0	29,28,52,55:1:1:2:0/1:1/1:0.25:0:1:g.75838delT:0	143,145,5,5:1:1:2:0/0:./.:.:0:0:.:.
chr3_ref_v2	76143	.	AT	A,ATT	.	PASS	IntersectsRepeat=1;RepeatCorrectionApplied=1	SAC:ACF:DF:PD:GT:SGT:SF:SV:SIG:MT:PAC	1,2,0,0,52,67:1:1:2:2/2:./.:.:0	28,28,30,28,15,6:1:1:2:0/1:0/2:0.25:1:1:g.76143_76145T>,g.76143_76145TT>:0,0	7,3,0,0,100,125:1:1:2:2/2:./.:.:0:0:.:.
chr3_ref_v2	76181	.	G	A	.	PASS	IntersectsRepeat=0;RepeatCorrectionApplied=0	SAC:ACF:DF:PD:GT:SGT:SF:SV:SIG:MT:PAC	0,0,65,66:1:1:2:1/1:./.:.:0	80,67,34,22:1:1:2:0/1:0/0:0.5:1:1:g.76180_76182A>G:0	0,0,172,132:1:1:2:1/1:./.:.:0:0:.:.
chr3_ref_v2	76217	.	A	G	.	PASS	IntersectsRepeat=1;RepeatCorrectionApplied=0	SAC:ACF:DF:PD:GT:SGT:SF:SV:SIG:MT:PAC	1,1,59,66:1:1:2:1/1:./.:.:0	119,100,0,0:1:1:2:0/0:./.:.:0:1:g.76216_76218G>A,g.76216_76218G>A:0,1	23,12,156,115:1:1:2:1/1:0/1:0.25:1:1:.:
chr3_ref_v2	77179	.	T	C	.	PASS	IntersectsRepeat=1;RepeatCorrectionApplied=0	SAC:ACF:DF:PD:GT:SGT:SF:SV:SIG:MT:PAC	80,94,0,0:1:1:2:0/0:./.:.:0	49,72,25,20:1:1:2:0/0:0/1:0.5:1:1:.:	159,142,0,0:1:1:2:0/0:./.:.:0:0:.:.
chr3_ref_v2	77262	.	GA	G	.	PASS	IntersectsRepeat=1;RepeatCorrectionApplied=1	SAC:ACF:DF:PD:GT:SGT:SF:SV:SIG:MT:PAC	61,69,6,1:1:1:2:0/0:./.:.:0	38,54,8,8:1:1:2:0/0:./.:.:0:0:.:.	113,122,12,8:1:1:2:0/0:./.:.:0:0:.:.
chr3_ref_v2	77589	.	T	C	.	PASS	IntersectsRepeat=1;RepeatCorrectionApplied=0	SAC:ACF:DF:PD:GT:SGT:SF:SV:SIG:MT:PAC	107,80,0,0:1:1:2:0/0:./.:.:0	56,86,35,35:1:1:2:0/1:0/0:0.25:0:1:g.77589T>C:0	189,147,0,0:1:1:2:0/0:./.:.:0:0:.:.
chr3_ref_v2	77767	.	C	A	.	PASS	IntersectsRepeat=0;RepeatCorrectionApplied=0	SAC:ACF:DF:PD:GT:SGT:SF:SV:SIG:MT:PAC	92,115,0,0:1:1:2:0/0:./.:.:0	57,66,27,34:1:1:2:0/1:0/0:0.25:0:1:g.77767C>A:0	157,184,0,0:1:1:2:0/0:./.:.:0:0:.:.
chr3_ref_v2	78405	.	C	CA	.	PASS	IntersectsRepeat=1;RepeatCorrectionApplied=1	SAC:ACF:DF:PD:GT:SGT:SF:SV:SIG:MT:PAC	47,53,0,1:1:1:2:0/0:./.:.:0	37,34,21,32:1:1:2:0/1:0/0:0.125:0:1:g.78405_78406insA:0	105,96,4,6:1:1:2:0/0:0/1:0.125:0:0:.:.
chr3_ref_v2	78791	.	G	A	.	PASS	IntersectsRepeat=1;RepeatCorrectionApplied=0	SAC:ACF:DF:PD:GT:SGT:SF:SV:SIG:MT:PAC	74,84,0,0:1:1:2:0/0:./.:.:0	28,34,67,68:1:1:2:0/1:1/1:0.25:0:1:g.78791G>A:0	131,189,0,0:1:1:2:0/0:./.:.:0:0:.:.
chr3_ref_v2	78817	.	T	C	.	PASS	IntersectsRepeat=0;RepeatCorrectionApplied=0	SAC:ACF:DF:PD:GT:SGT:SF:SV:SIG:MT:PAC	90,83,0,0:1:1:2:0/0:./.:.:0	59,74,29,29:1:1:2:0/0:0/1:0.5:1:1:.:	142,194,0,0:1:1:2:0/0:./.:.:0:0:.:.
chr3_ref_v2	78851	.	CT	C	.	PASS	IntersectsRepeat=1;RepeatCorrectionApplied=1	SAC:ACF:DF:PD:GT:SGT:SF:SV:SIG:MT:PAC	95,69,0,0:1:1:2:0/0:./.:.:0	85,63,21,39:1:1:2:0/0:0/1:0.5:1:1:.:	166,156,1,0:1:1:2:0/0:./.:.:0:0:.:.
chr3_ref_v2	80981	.	C	T	.	PASS	IntersectsRepeat=1;RepeatCorrectionApplied=0	SAC:ACF:DF:PD:GT:SGT:SF:SV:SIG:MT:PAC	83,89,0,0:1:1:2:0/0:./.:.:0	111,126,0,0:1:1:2:0/0:./.:.:0:0:.:.	92,99,71,82:1:1:2:0/1:0/0:0.125:0:1:g.80981C>T:0
chr3_ref_v2	82332	.	GA	G	.	PASS	IntersectsRepeat=1;RepeatCorrectionApplied=1	SAC:ACF:DF:PD:GT:SGT:SF:SV:SIG:MT:PAC	43,46,18,21:1:1:2:0/0:0/1:0.5:1	75,59,0,2:1:1:2:0/0:./.:.:0:1:.:	46,74,65,61:1:1:2:0/1:0/0:0.125:0:0:.:.
chr3_ref_v2	82917	.	A	AATTTTCTTT	.	PASS	IntersectsRepeat=0;RepeatCorrectionApplied=0	SAC:ACF:DF:PD:GT:SGT:SF:SV:SIG:MT:PAC	2,2,1,0:1:1:2:./.:./.:.:0	1,2,0,0:1:1:2:./.:./.:.:0:0:.:.	1,2,2,0:1:1:2:./.:./.:.:0:0:.:.
chr3_ref_v2	84302	.	G	A	.	ExcRegion	IntersectsRepeat=0;RepeatCorrectionApplied=0	SAC:ACF:DF:PD:GT:SGT:SF:SV:SIG:MT:PAC	0,0,2,5:1:1:2:./.:./.:.:0	0,0,2,2:1:1:2:./.:./.:.:0:0:.:.	1,0,5,8:1:1:2:./.:./.:.:0:0:.:.
chr3_ref_v2	84818	.	G	A	.	ExcRegion	IntersectsRepeat=0;RepeatCorrectionApplied=0	SAC:ACF:DF:PD:GT:SGT:SF:SV:SIG:MT:PAC	0,97,0,2:1:1:2:./.:./.:.:0	0,93,0,1:1:1:2:./.:./.:.:0:0:.:.	0,84,0,61:1:1:2:./.:./.:.:0:0:.:.
chr3_ref_v2	84865	.	T	C	.	ExcRegion	IntersectsRepeat=1;RepeatCorrectionApplied=0	SAC:ACF:DF:PD:GT:SGT:SF:SV:SIG:MT:PAC	0,66,0,5:1:1:2:./.:./.:.:0	0,42,0,2:1:1:2:./.:./.:.:0:0:.:.	0,75,0,11:1:1:2:./.:./.:.:0:0:.:.
chr3_ref_v2	84910	.	T	C	.	ExcRegion	IntersectsRepeat=1;RepeatCorrectionApplied=0	SAC:ACF:DF:PD:GT:SGT:SF:SV:SIG:MT:PAC	0,26,0,4:1:1:2:./.:./.:.:0	0,9,0,2:1:1:2:./.:./.:.:0:0:.:.	0,38,0,5:1:1:2:./.:./.:.:0:0:.:.
chr3_ref_v2	90385	.	G	A	.	ExcRegion	IntersectsRepeat=1;RepeatCorrectionApplied=0	SAC:ACF:DF:PD:GT:SGT:SF:SV:SIG:MT:PAC	6,0,0,0:0:1:2:./.:./.:.:0	1,0,0,0:0:1:2:./.:./.:.:0:0:.:.	7,0,3,0:1:1:2:./.:./.:.:0:0:.:.
chr3_ref_v2	91089	.	TAA	T,TA	.	PASS	IntersectsRepeat=1;RepeatCorrectionApplied=1	SAC:ACF:DF:PD:GT:SGT:SF:SV:SIG:MT:PAC	50,9,0,0,3,0:1:1:2:0/0:./.:.:0	26,14,1,2,14,9:1:1:2:0/0:0/2:0.25:0:0:.:.	2,3,16,5,76,34:1:1:2:2/2:./.:.:0:1:.:.
chr3_ref_v2	92741	.	T	C	.	PASS	IntersectsRepeat=1;RepeatCorrectionApplied=0	SAC:ACF:DF:PD:GT:SGT:SF:SV:SIG:MT:PAC	73,83,0,0:1:1:2:0/0:./.:.:0	83,102,0,0:1:1:2:0/0:./.:.:0:0:.:.	79,63,75,58:1:1:2:0/1:./.:.:0:1:g.92741T>C:0
chr3_ref_v2	93314	.	C	T	.	PASS	IntersectsRepeat=1;RepeatCorrectionApplied=0	SAC:ACF:DF:PD:GT:SGT:SF:SV:SIG:MT:PAC	92,79,1,0:1:1:2:0/0:./.:.:0	72,73,35,41:1:1:2:0/1:0/0:0.25:0:1:g.93314C>T:0	185,201,0,0:1:1:2:0/0:./.:.:0:0:.:.
chr3_ref_v2	94193	.	T	C	.	PASS	IntersectsRepeat=1;RepeatCorrectionApplied=0	SAC:ACF:DF:PD:GT:SGT:SF:SV:SIG:MT:PAC	103,92,0,0:1:1:2:0/0:./.:.:0	111,117,0,0:1:1:2:0/0:./.:.:0:0:.:.	82,100,78,98:1:1:2:0/1:./.:.:0:1:g.94193T>C:0
chr3_ref_v2	95804	.	G	T	.	PASS	IntersectsRepeat=1;RepeatCorrectionApplied=0	SAC:ACF:DF:PD:GT:SGT:SF:SV:SIG:MT:PAC	94,89,0,0:1:1:2:0/0:./.:.:0	79,76,33,24:1:1:2:0/0:0/1:0.5:1:1:.:	177,129,0,0:1:1:2:0/0:./.:.:0:0:.:.
chr3_ref_v2	96625	.	CT	C	.	PASS	IntersectsRepeat=1;RepeatCorrectionApplied=1	SAC:ACF:DF:PD:GT:SGT:SF:SV:SIG:MT:PAC	128,93,1,0:1:1:2:0/0:./.:.:0	101,74,52,38:1:1:2:0/1:0/0:0.25:0:1:g.96626delT:0	212,152,1,0:1:1:2:0/0:./.:.:0:0:.:.
chr3_ref_v2	97113	.	A	G	.	PASS	IntersectsRepeat=0;RepeatCorrectionApplied=0	SAC:ACF:DF:PD:GT:SGT:SF:SV:SIG:MT:PAC	112,109,0,0:1:1:2:0/0:./.:.:0	91,99,49,49:1:1:2:0/1:0/0:0.25:0:1:g.97113A>G:0	180,244,0,0:1:1:2:0/0:./.:.:0:0:.:.
chr3_ref_v2	97325	.	A	G	.	PASS	IntersectsRepeat=0;RepeatCorrectionApplied=0	SAC:ACF:DF:PD:GT:SGT:SF:SV:SIG:MT:PAC	80,116,0,1:1:1:2:0/0:./.:.:0	69,89,35,42:1:1:2:0/1:0/0:0.25:0:1:g.97325A>G:0	139,188,0,0:1:1:2:0/0:./.:.:0:0:.:.
chr3_ref_v2	100221	.	CTTTTTTT	C,CTT,CTTTT,CTTTTT	.	PASS	IntersectsRepeat=1;RepeatCorrectionApplied=1	SAC:ACF:DF:PD:GT:SGT:SF:SV:SIG:MT:PAC	31,24,2,0,7,13,0,0,0,1:1:1:2:0/0:0/2:0.5:1	15,16,0,1,0,2,2,11,3,13:1:1:2:0/4:0/2:0.125:0:1:g.100222_100223delTT:0	9,1,49,67,0,6,18,27,1,3:1:1:2:1/3:0/1:0.125:0:1:g.100222_100228delTTTTTTT,g.100222_100224delTTT:0,0
chr3_ref_v2	100429	.	T	A	.	PASS	IntersectsRepeat=0;RepeatCorrectionApplied=0	SAC:ACF:DF:PD:GT:SGT:SF:SV:SIG:MT:PAC	64,101,0,0:1:1:2:0/0:./.:.:0	95,121,0,0:1:1:2:0/0:./.:.:0:0:.:.	51,105,67,70:1:1:2:0/1:0/0:0.125:0:1:g.100429T>A:0
chr3_ref_v2	101185	.	A	G	.	PASS	IntersectsRepeat=0;RepeatCorrectionApplied=0	SAC:ACF:DF:PD:GT:SGT:SF:SV:SIG:MT:PAC	79,72,0,0:1:1:2:0/0:./.:.:0	69,74,28,30:1:1:2:0/0:0/1:0.5:1:1:.:	145,153,1,0:1:1:2:0/0:./.:.:0:0:.:.
chr3_ref_v2	101191	.	G	GT	.	PASS	IntersectsRepeat=1;RepeatCorrectionApplied=1	SAC:ACF:DF:PD:GT:SGT:SF:SV:SIG:MT:PAC	79,69,0,0:1:1:2:0/0:./.:.:0	66,76,27,32:1:1:2:0/0:0/1:0.5:1:1:.:	148,141,0,0:1:1:2:0/0:./.:.:0:0:.:.
chr3_ref_v2	103373	.	A	G	.	PASS	IntersectsRepeat=0;RepeatCorrectionApplied=0	SAC:ACF:DF:PD:GT:SGT:SF:SV:SIG:MT:PAC	66,68,0,0:1:1:2:0/0:./.:.:0	90,90,0,0:1:1:2:0/0:./.:.:0:0:.:.	79,82,56,72:1:1:2:0/1:0/0:0.125:0:1:g.103373A>G:0
chr3_ref_v2	104052	.	G	A	.	PASS	IntersectsRepeat=0;RepeatCorrectionApplied=0	SAC:ACF:DF:PD:GT:SGT:SF:SV:SIG:MT:PAC	73,66,0,0:1:1:2:0/0:./.:.:0	79,63,35,39:1:1:2:0/1:0/0:0.25:0:1:g.104052G>A:0	204,125,0,0:1:1:2:0/0:./.:.:0:0:.:.
chr3_ref_v2	104828	.	C	T	.	PASS	IntersectsRepeat=0;RepeatCorrectionApplied=0	SAC:ACF:DF:PD:GT:SGT:SF:SV:SIG:MT:PAC	77,67,0,0:1:1:2:0/0:./.:.:0	65,43,31,19:1:1:2:0/1:0/0:0.25:0:1:g.104828C>T:0	144,138,0,0:1:1:2:0/0:./.:.:0:0:.:.
chr3_ref_v2	104866	.	A	G	.	PASS	IntersectsRepeat=1;RepeatCorrectionApplied=0	SAC:ACF:DF:PD:GT:SGT:SF:SV:SIG:MT:PAC	63,68,0,0:1:1:2:0/0:./.:.:0	62,50,33,22:1:1:2:0/1:0/0:0.25:0:1:g.104866A>G:0	143,133,0,0:1:1:2:0/0:./.:.:0:0:.:.
chr3_ref_v2	105449	.	A	G	.	PASS	IntersectsRepeat=0;RepeatCorrectionApplied=0	SAC:ACF:DF:PD:GT:SGT:SF:SV:SIG:MT:PAC	83,67,0,0:1:1:2:0/0:./.:.:0	72,69,37,29:1:1:2:0/1:0/0:0.25:0:1:g.105449A>G:0	169,175,0,0:1:1:2:0/0:./.:.:0:0:.:.
chr3_ref_v2	105491	.	C	T	.	PASS	IntersectsRepeat=0;RepeatCorrectionApplied=0	SAC:ACF:DF:PD:GT:SGT:SF:SV:SIG:MT:PAC	70,84,0,0:1:1:2:0/0:./.:.:0	76,76,29,25:1:1:2:0/0:0/1:0.5:1:1:.:	158,175,0,0:1:1:2:0/0:./.:.:0:0:.:.
chr3_ref_v2	105525	.	G	T	.	PASS	IntersectsRepeat=1;RepeatCorrectionApplied=0	SAC:ACF:DF:PD:GT:SGT:SF:SV:SIG:MT:PAC	74,86,1,0:1:1:2:0/0:./.:.:0	110,113,0,0:1:1:2:0/0:./.:.:0:0:.:.	93,101,67,82:1:1:2:0/1:0/0:0.125:0:1:g.105525G>T:0
chr3_ref_v2	105548	.	A	AT	.	PASS	IntersectsRepeat=1;RepeatCorrectionApplied=1	SAC:ACF:DF:PD:GT:SGT:SF:SV:SIG:MT:PAC	66,81,0,0:1:1:2:0/0:./.:.:0	68,66,28,36:1:1:2:0/1:0/0:0.25:0:1:g.105548_105549insT:0	139,174,0,0:1:1:2:0/0:./.:.:0:0:.:.
chr3_ref_v2	105630	.	C	T	.	PASS	IntersectsRepeat=0;RepeatCorrectionApplied=0	SAC:ACF:DF:PD:GT:SGT:SF:SV:SIG:MT:PAC	82,93,0,0:1:1:2:0/0:./.:.:0	86,71,45,39:1:1:2:0/1:0/0:0.25:0:1:g.105630C>T:0	198,170,0,0:1:1:2:0/0:./.:.:0:0:.:.
chr3_ref_v2	105714	.	C	T	.	PASS	IntersectsRepeat=0;RepeatCorrectionApplied=0	SAC:ACF:DF:PD:GT:SGT:SF:SV:SIG:MT:PAC	58,69,0,0:1:1:2:0/0:./.:.:0	102,101,1,0:1:1:2:0/0:./.:.:0:0:.:.	67,83,69,75:1:1:2:0/1:./.:.:0:1:g.105714C>T:0
chr3_ref_v2	105749	.	A	C	.	PASS	IntersectsRepeat=0;RepeatCorrectionApplied=0	SAC:ACF:DF:PD:GT:SGT:SF:SV:SIG:MT:PAC	55,77,0,0:1:1:2:0/0:./.:.:0	62,88,29,41:1:1:2:0/1:0/0:0.25:0:1:g.105749A>C:0	126,185,0,0:1:1:2:0/0:./.:.:0:0:.:.
chr3_ref_v2	105906	.	C	T	.	PASS	IntersectsRepeat=0;RepeatCorrectionApplied=0	SAC:ACF:DF:PD:GT:SGT:SF:SV:SIG:MT:PAC	80,66,0,0:1:1:2:0/0:./.:.:0	63,56,26,29:1:1:2:0/1:0/0:0.25:0:1:g.105906C>T:0	165,132,0,0:1:1:2:0/0:./.:.:0:0:.:.
chr3_ref_v2	106244	.	GAA	G,GA,GAAA	.	PASS	IntersectsRepeat=1;RepeatCorrectionApplied=1	SAC:ACF:DF:PD:GT:SGT:SF:SV:SIG:MT:PAC	59,47,1,1,9,2,4,4:1:1:2:0/0:./.:.:0	3,9,25,29,21,15,18,16:1:1:2:2/3:1/2:0.5:1:1:g.106245delA,g.106244_106245insA:0,0	62,28,3,6,79,43,2,3:1:1:2:0/0:0/2:0.25:0:1:.:
chr3_ref_v2	106817	.	A	G	.	PASS	IntersectsRepeat=1;RepeatCorrectionApplied=0	SAC:ACF:DF:PD:GT:SGT:SF:SV:SIG:MT:PAC	76,81,0,0:1:1:2:0/0:./.:.:0	66,63,28,23:1:1:2:0/0:0/1:0.5:1:1:.:	156,149,0,0:1:1:2:0/0:./.:.:0:0:.:.
chr3_ref_v2	107239	.	CAT	C	.	PASS	IntersectsRepeat=1;RepeatCorrectionApplied=1	SAC:ACF:DF:PD:GT:SGT:SF:SV:SIG:MT:PAC	78,70,3,4:1:1:2:0/0:0/1:0.125:0	83,82,8,6:1:1:2:0/0:0/1:0.125:0:0:.:.	146,109,8,9:1:1:2:0/0:./.:.:0:0:.:.
chr3_ref_v2	107911	.	C	T	.	PASS	IntersectsRepeat=0;RepeatCorrectionApplied=0	SAC:ACF:DF:PD:GT:SGT:SF:SV:SIG:MT:PAC	69,94,1,0:1:1:2:0/0:./.:.:0	95,88,1,0:1:1:2:0/0:./.:.:0:0:.:.	93,88,66,69:1:1:2:0/1:0/0:0.125:0:1:g.107911C>T:0
chr3_ref_v2	108413	.	T	C	.	PASS	IntersectsRepeat=0;RepeatCorrectionApplied=0	SAC:ACF:DF:PD:GT:SGT:SF:SV:SIG:MT:PAC	71,104,0,0:1:1:2:0/0:./.:.:0	43,86,27,43:1:1:2:0/1:0/0:0.25:0:1:g.108413T>C:0	146,172,0,0:1:1:2:0/0:./.:.:0:0:.:.
chr3_ref_v2	111309	.	G	A	.	PASS	IntersectsRepeat=0;RepeatCorrectionApplied=0	SAC:ACF:DF:PD:GT:SGT:SF:SV:SIG:MT:PAC	87,77,0,0:1:1:2:0/0:./.:.:0	73,58,41,39:1:1:2:0/1:0/0:0.25:0:1:g.111309G>A:0	170,156,0,0:1:1:2:0/0:./.:.:0:0:.:.
chr3_ref_v2	112072	.	T	C	.	PASS	IntersectsRepeat=1;RepeatCorrectionApplied=0	SAC:ACF:DF:PD:GT:SGT:SF:SV:SIG:MT:PAC	91,96,0,0:1:1:2:0/0:./.:.:0	74,79,34,36:1:1:2:0/1:0/0:0.25:0:1:g.112072T>C:0	145,170,1,0:1:1:2:0/0:./.:.:0:0:.:.
chr3_ref_v2	112163	.	T	C	.	PASS	IntersectsRepeat=0;RepeatCorrectionApplied=0	SAC:ACF:DF:PD:GT:SGT:SF:SV:SIG:MT:PAC	92,97,0,0:1:1:2:0/0:./.:.:0	88,140,0,0:1:1:2:0/0:./.:.:0:0:.:.	85,86,72,80:1:1:2:0/1:./.:.:0:1:g.112163T>C:0
chr3_ref_v2	112630	.	G	A	.	PASS	IntersectsRepeat=0;RepeatCorrectionApplied=0	SAC:ACF:DF:PD:GT:SGT:SF:SV:SIG:MT:PAC	97,90,0,0:1:1:2:0/0:./.:.:0	116,118,0,0:1:1:2:0/0:./.:.:0:0:.:.	61,74,65,64:1:1:2:0/1:./.:.:0:1:g.112630G>A:0
chr3_ref_v2	115562	.	TA	T	.	PASS	IntersectsRepeat=1;RepeatCorrectionApplied=1	SAC:ACF:DF:PD:GT:SGT:SF:SV:SIG:MT:PAC	93,67,0,0:1:1:2:0/0:./.:.:0	58,64,30,25:1:1:2:0/1:0/0:0.25:0:1:g.115563delA:0	176,138,0,0:1:1:2:0/0:./.:.:0:0:.:.
chr3_ref_v2	115853	.	G	A	.	PASS	IntersectsRepeat=1;RepeatCorrectionApplied=0	SAC:ACF:DF:PD:GT:SGT:SF:SV:SIG:MT:PAC	113,117,0,0:1:1:2:0/0:./.:.:0	114,81,58,42:1:1:2:0/1:0/0:0.25:0:1:g.115853G>A:0	207,172,0,0:1:1:2:0/0:./.:.:0:0:.:.
chr3_ref_v2	116220	.	G	A	.	PASS	IntersectsRepeat=1;RepeatCorrectionApplied=0	SAC:ACF:DF:PD:GT:SGT:SF:SV:SIG:MT:PAC	82,82,0,0:1:1:2:0/0:./.:.:0	69,73,29,37:1:1:2:0/1:0/0:0.25:0:1:g.116220G>A:0	141,163,0,0:1:1:2:0/0:./.:.:0:0:.:.
chr3_ref_v2	117205	.	CA	C,CAA	.	PASS	IntersectsRepeat=1;RepeatCorrectionApplied=1	SAC:ACF:DF:PD:GT:SGT:SF:SV:SIG:MT:PAC	84,73,1,0,4,1:1:1:2:0/0:./.:.:0	73,65,0,2,35,24:1:1:2:0/2:0/0:0.25:0:1:g.117205_117206insA:0	103,87,74,73,1,0:1:1:2:0/1:0/0:0.125:0:1:g.117206delA:0
chr3_ref_v2	118707	.	CT	C	.	PASS	IntersectsRepeat=1;RepeatCorrectionApplied=1	SAC:ACF:DF:PD:GT:SGT:SF:SV:SIG:MT:PAC	92,80,2,1:1:1:2:0/0:./.:.:0	119,101,1,0:1:1:2:0/0:./.:.:0:0:.:.	95,93,77,69:1:1:2:0/1:0/0:0.25:0:1:g.118708delT:0
chr3_ref_v2	119262	.	G	GA	.	PASS	IntersectsRepeat=1;RepeatCorrectionApplied=0	SAC:ACF:DF:PD:GT:SGT:SF:SV:SIG:MT:PAC	110,106,0,0:1:1:2:0/0:./.:.:0	116,114,0,0:1:1:2:0/0:./.:.:0:0:.:.	93,98,73,71:1:1:2:0/1:0/0:0.125:0:1:g.119262_119263insA:0
chr3_ref_v2	119509	.	G	A	.	PASS	IntersectsRepeat=0;RepeatCorrectionApplied=0	SAC:ACF:DF:PD:GT:SGT:SF:SV:SIG:MT:PAC	120,84,0,0:1:1:2:0/0:./.:.:0	112,108,0,0:1:1:2:0/0:./.:.:0:0:.:.	83,91,77,65:1:1:2:0/1:0/0:0.125:0:1:g.119509G>A:0
chr3_ref_v2	120988	.	T	C	.	PASS	IntersectsRepeat=1;RepeatCorrectionApplied=0	SAC:ACF:DF:PD:GT:SGT:SF:SV:SIG:MT:PAC	66,63,0,0:1:1:2:0/0:./.:.:0	64,58,39,21:1:1:2:0/1:0/0:0.25:0:1:g.120988T>C:0	146,149,0,0:1:1:2:0/0:./.:.:0:0:.:.
chr3_ref_v2	121705	.	GT	G	.	PASS	IntersectsRepeat=1;RepeatCorrectionApplied=1	SAC:ACF:DF:PD:GT:SGT:SF:SV:SIG:MT:PAC	90,74,0,0:1:1:2:0/0:./.:.:0	93,70,42,35:1:1:2:0/1:0/0:0.25:0:1:g.121706delT:0	171,142,0,0:1:1:2:0/0:./.:.:0:0:.:.
chr3_ref_v2	122642	.	GT	G	.	ExcRegion	IntersectsRepeat=1;RepeatCorrectionApplied=1	SAC:ACF:DF:PD:GT:SGT:SF:SV:SIG:MT:PAC	67,74,0,0:1:1:2:./.:./.:.:0	41,37,7,17:1:1:2:./.:./.:.:0:1:.:.	109,121,0,0:1:1:2:./.:./.:.:0:0:.:.
chr3_ref_v2	122913	.	T	C	.	PASS	IntersectsRepeat=0;RepeatCorrectionApplied=0	SAC:ACF:DF:PD:GT:SGT:SF:SV:SIG:MT:PAC	81,142,0,1:1:1:2:0/0:./.:.:0	63,74,35,35:1:1:2:0/1:0/0:0.25:0:1:g.122913T>C:0	142,179,0,0:1:1:2:0/0:./.:.:0:0:.:.
chr3_ref_v2	123314	.	G	A	.	PASS	IntersectsRepeat=0;RepeatCorrectionApplied=0	SAC:ACF:DF:PD:GT:SGT:SF:SV:SIG:MT:PAC	91,93,0,0:1:1:2:0/0:./.:.:0	86,92,38,43:1:1:2:0/1:0/0:0.25:1:1:g.123314G>A:0	198,187,0,0:1:1:2:0/0:./.:.:0:0:.:.
chr3_ref_v2	126070	.	G	A	.	PASS	IntersectsRepeat=0;RepeatCorrectionApplied=0	SAC:ACF:DF:PD:GT:SGT:SF:SV:SIG:MT:PAC	70,51,0,0:1:1:2:0/0:./.:.:0	56,76,28,24:1:1:2:0/0:0/1:0.5:1:1:.:	151,138,1,0:1:1:2:0/0:./.:.:0:0:.:.
chr3_ref_v2	126149	.	CT	C,CTT	.	PASS	IntersectsRepeat=1;RepeatCorrectionApplied=1	SAC:ACF:DF:PD:GT:SGT:SF:SV:SIG:MT:PAC	24,29,1,4,15,14:1:1:2:0/2:0/0:0.125:0	30,37,5,4,5,1:1:1:2:0/0:./.:.:0:0:.:.	26,36,52,48,4,5:1:1:2:0/1:0/2:0.125:0:1:g.126149_126151TT>:0
chr3_ref_v2	126398	.	AT	A	.	PASS	IntersectsRepeat=1;RepeatCorrectionApplied=1	SAC:ACF:DF:PD:GT:SGT:SF:SV:SIG:MT:PAC	111,85,0,0:1:1:2:0/0:./.:.:0	120,82,0,0:1:1:2:0/0:./.:.:0:0:.:.	103,76,73,66:1:1:2:0/1:0/0:0.125:0:1:g.126399delT:0
chr3_ref_v2	126463	.	AT	A	.	PASS	IntersectsRepeat=1;RepeatCorrectionApplied=1	SAC:ACF:DF:PD:GT:SGT:SF:SV:SIG:MT:PAC	47,37,48,32:1:1:2:0/1:./.:.:0	118,78,0,0:1:1:2:0/0:./.:.:0:1:g.126463_126465>T:1	90,73,73,39:1:1:2:0/1:0/0:0.125:0:0:.:.
chr3_ref_v2	126473	.	AT	A,ATT	.	PASS	IntersectsRepeat=1;RepeatCorrectionApplied=1	SAC:ACF:DF:PD:GT:SGT:SF:SV:SIG:MT:PAC	57,54,2,5,3,0:1:1:2:0/0:./.:.:0	60,42,1,6,18,23:1:1:2:0/2:2/2:0.5:0:1:g.126473_126474insT:0	49,60,66,41,2,1:1:1:2:0/0:0/1:0.5:0:1:.:
chr3_ref_v2	126763	.	CA	C	.	PASS	IntersectsRepeat=1;RepeatCorrectionApplied=1	SAC:ACF:DF:PD:GT:SGT:SF:SV:SIG:MT:PAC	82,120,0,2:1:1:2:0/0:./.:.:0	67,81,26,50:1:1:2:0/0:0/1:0.5:1:1:.:	141,159,3,2:1:1:2:0/0:./.:.:0:0:.:.
chr3_ref_v2	127094	.	C	T	.	PASS	IntersectsRepeat=0;RepeatCorrectionApplied=0	SAC:ACF:DF:PD:GT:SGT:SF:SV:SIG:MT:PAC	66,86,0,0:1:1:2:0/0:./.:.:0	80,68,28,31:1:1:2:0/0:0/1:0.5:1:1:.:	200,157,0,0:1:1:2:0/0:./.:.:0:0:.:.
chr3_ref_v2	127425	.	TA	T	.	PASS	IntersectsRepeat=1;RepeatCorrectionApplied=1	SAC:ACF:DF:PD:GT:SGT:SF:SV:SIG:MT:PAC	81,70,0,0:1:1:2:0/0:./.:.:0	64,59,32,42:1:1:2:0/1:0/0:0.25:0:1:g.127426delA:0	157,133,0,0:1:1:2:0/0:./.:.:0:0:.:.
chr3_ref_v2	127832	.	T	A	.	PASS	IntersectsRepeat=1;RepeatCorrectionApplied=0	SAC:ACF:DF:PD:GT:SGT:SF:SV:SIG:MT:PAC	88,85,0,0:1:1:2:0/0:./.:.:0	113,96,0,0:1:1:2:0/0:./.:.:0:0:.:.	78,73,75,77:1:1:2:0/1:./.:.:0:1:g.127832T>A:0
chr3_ref_v2	127902	.	C	T	.	PASS	IntersectsRepeat=1;RepeatCorrectionApplied=0	SAC:ACF:DF:PD:GT:SGT:SF:SV:SIG:MT:PAC	111,104,0,0:1:1:2:0/0:./.:.:0	75,79,38,38:1:1:2:0/1:0/0:0.25:0:1:g.127902C>T:0	174,193,0,0:1:1:2:0/0:./.:.:0:0:.:.
chr3_ref_v2	128522	.	A	G	.	PASS	IntersectsRepeat=0;RepeatCorrectionApplied=0	SAC:ACF:DF:PD:GT:SGT:SF:SV:SIG:MT:PAC	80,81,0,0:1:1:2:0/0:./.:.:0	67,66,43,36:1:1:2:0/1:0/0:0.25:0:1:g.128522A>G:0	178,165,0,0:1:1:2:0/0:./.:.:0:0:.:.
chr3_ref_v2	128702	.	A	G	.	PASS	IntersectsRepeat=0;RepeatCorrectionApplied=0	SAC:ACF:DF:PD:GT:SGT:SF:SV:SIG:MT:PAC	73,77,0,0:1:1:2:0/0:./.:.:0	82,72,33,35:1:1:2:0/0:0/1:0.5:1:1:.:	165,157,0,0:1:1:2:0/0:./.:.:0:0:.:.
chr3_ref_v2	128834	.	TA	T	.	PASS	IntersectsRepeat=1;RepeatCorrectionApplied=1	SAC:ACF:DF:PD:GT:SGT:SF:SV:SIG:MT:PAC	59,58,4,2:1:1:2:0/0:./.:.:0	50,52,25,24:1:1:2:0/0:0/1:0.5:0:1:.:	129,139,1,4:1:1:2:0/0:./.:.:0:0:.:.
chr3_ref_v2	128859	.	TAA	T,TA,TAAA	.	PASS	IntersectsRepeat=1;RepeatCorrectionApplied=1	SAC:ACF:DF:PD:GT:SGT:SF:SV:SIG:MT:PAC	51,52,2,1,2,4,1,0:1:1:2:0/0:./.:.:0	16,15,17,24,4,3,16,26:1:1:2:1/3:0/3:0.25:0:1:g.128860_128861delAA,g.128859_128860insA:0,0	18,16,7,5,44,52,44,45:1:1:2:2/3:3/3:0.25:0:1:g.128860delA,g.128859_128860insA:0,0
chr3_ref_v2	129001	.	A	G	.	PASS	IntersectsRepeat=0;RepeatCorrectionApplied=0	SAC:ACF:DF:PD:GT:SGT:SF:SV:SIG:MT:PAC	66,92,0,0:1:1:2:0/0:./.:.:0	55,73,28,31:1:1:2:0/1:0/0:0.25:0:1:g.129001A>G:0	161,177,0,0:1:1:2:0/0:./.:.:0:0:.:.
chr3_ref_v2	130079	.	CA	C	.	PASS	IntersectsRepeat=1;RepeatCorrectionApplied=1	SAC:ACF:DF:PD:GT:SGT:SF:SV:SIG:MT:PAC	70,77,0,0:1:1:2:0/0:./.:.:0	54,62,17,28:1:1:2:0/0:0/1:0.5:1:1:.:	139,120,0,0:1:1:2:0/0:./.:.:0:0:.:.
chr3_ref_v2	130344	.	G	A	.	PASS	IntersectsRepeat=0;RepeatCorrectionApplied=0	SAC:ACF:DF:PD:GT:SGT:SF:SV:SIG:MT:PAC	118,112,0,0:1:1:2:0/0:./.:.:0	77,78,53,27:1:1:2:0/1:0/0:0.25:0:1:g.130344G>A:0	185,153,1,0:1:1:2:0/0:./.:.:0:0:.:.
chr3_ref_v2	132633	.	G	A	.	PASS	IntersectsRepeat=0;RepeatCorrectionApplied=0	SAC:ACF:DF:PD:GT:SGT:SF:SV:SIG:MT:PAC	54,63,24,35:1:1:2:0/1:0/0:0.25:0	102,99,0,0:1:1:2:0/0:./.:.:0:1:g.132632_132634A>G:1	145,158,0,0:1:1:2:0/0:./.:.:0:1:g.132632_132634A>G:1
chr3_ref_v2	134524	.	C	T	.	PASS	IntersectsRepeat=0;RepeatCorrectionApplied=0	SAC:ACF:DF:PD:GT:SGT:SF:SV:SIG:MT:PAC	96,98,1,0:1:1:2:0/0:./.:.:0	132,114,0,0:1:1:2:0/0:./.:.:0:0:.:.	91,101,90,85:1:1:2:0/1:./.:.:0:1:g.134524C>T:0
chr3_ref_v2	135275	.	AT	A	.	PASS	IntersectsRepeat=1;RepeatCorrectionApplied=1	SAC:ACF:DF:PD:GT:SGT:SF:SV:SIG:MT:PAC	85,101,0,0:1:1:2:0/0:./.:.:0	102,98,0,2:1:1:2:0/0:./.:.:0:0:.:.	63,96,56,62:1:1:2:0/1:0/0:0.25:0:1:g.135276delT:0
chr3_ref_v2	136222	.	G	A	.	PASS	IntersectsRepeat=0;RepeatCorrectionApplied=0	SAC:ACF:DF:PD:GT:SGT:SF:SV:SIG:MT:PAC	82,87,16,20:1:1:2:0/0:0/1:0.25:1	115,106,0,0:1:1:2:0/0:./.:.:0:0:.:.	162,180,0,0:1:1:2:0/0:./.:.:0:1:.:
chr3_ref_v2	136725	.	G	A	.	PASS	IntersectsRepeat=1;RepeatCorrectionApplied=0	SAC:ACF:DF:PD:GT:SGT:SF:SV:SIG:MT:PAC	91,82,0,0:1:1:2:0/0:./.:.:0	75,73,40,32:1:1:2:0/1:0/0:0.25:0:1:g.136725G>A:0	179,202,0,0:1:1:2:0/0:./.:.:0:0:.:.
chr3_ref_v2	137875	.	T	C	.	PASS	IntersectsRepeat=1;RepeatCorrectionApplied=0	SAC:ACF:DF:PD:GT:SGT:SF:SV:SIG:MT:PAC	122,86,0,0:1:1:2:0/0:./.:.:0	92,114,45,51:1:1:2:0/1:0/0:0.25:1:1:g.137875T>C:0	197,189,0,0:1:1:2:0/0:./.:.:0:0:.:.
chr3_ref_v2	138249	.	G	A	.	PASS	IntersectsRepeat=0;RepeatCorrectionApplied=0	SAC:ACF:DF:PD:GT:SGT:SF:SV:SIG:MT:PAC	93,81,0,0:1:1:2:0/0:./.:.:0	134,112,0,0:1:1:2:0/0:./.:.:0:0:.:.	100,80,82,89:1:1:2:0/1:./.:.:0:1:g.138249G>A:0
chr3_ref_v2	140909	.	GA	G	.	PASS	IntersectsRepeat=1;RepeatCorrectionApplied=1	SAC:ACF:DF:PD:GT:SGT:SF:SV:SIG:MT:PAC	71,79,1,1:1:1:2:0/0:./.:.:0	47,62,26,26:1:1:2:0/0:0/1:0.5:1:1:.:	105,120,3,2:1:1:2:0/0:./.:.:0:0:.:.
chr3_ref_v2	141010	.	GAAA	GA,G,GAA	.	PASS	IntersectsRepeat=1;RepeatCorrectionApplied=1	SAC:ACF:DF:PD:GT:SGT:SF:SV:SIG:MT:PAC	15,19,6,9,0,0,10,27:1:1:2:0/3:0/1:0.25:0	29,36,16,20,2,4,2,9:1:1:2:0/0:0/1:0.5:1:0:.:.	3,6,65,69,14,17,4,4:1:1:2:1/1:0/1:0.125:0:1:g.141011_141012delAA,g.141010_141013A>:-1,-1
chr3_ref_v2	141648	.	G	A	.	PASS	IntersectsRepeat=0;RepeatCorrectionApplied=0	SAC:ACF:DF:PD:GT:SGT:SF:SV:SIG:MT:PAC	83,97,0,0:1:1:2:0/0:./.:.:0	120,102,0,0:1:1:2:0/0:./.:.:0:0:.:.	90,69,72,94:1:1:2:0/1:./.:.:0:1:g.141648G>A:0
chr3_ref_v2	144158	.	T	G	.	PASS	IntersectsRepeat=0;RepeatCorrectionApplied=0	SAC:ACF:DF:PD:GT:SGT:SF:SV:SIG:MT:PAC	116,75,0,0:1:1:2:0/0:./.:.:0	94,63,39,41:1:1:2:0/1:0/0:0.25:0:1:g.144158T>G:0	222,186,0,0:1:1:2:0/0:./.:.:0:0:.:.
chr3_ref_v2	146962	.	T	G	.	PASS	IntersectsRepeat=0;RepeatCorrectionApplied=0	SAC:ACF:DF:PD:GT:SGT:SF:SV:SIG:MT:PAC	0,2,1,2:1:1:2:./.:./.:.:0	1,2,2,3:1:1:2:./.:./.:.:0:0:.:.	0,4,1,4:1:1:2:./.:./.:.:0:0:.:.
chr3_ref_v2	146963	.	TCA	T	.	PASS	IntersectsRepeat=0;RepeatCorrectionApplied=0	SAC:ACF:DF:PD:GT:SGT:SF:SV:SIG:MT:PAC	0,2,1,2:1:1:2:./.:./.:.:0	0,2,2,3:1:1:2:./.:./.:.:0:0:.:.	0,4,1,4:1:1:2:./.:./.:.:0:0:.:.
chr3_ref_v2	148617	.	C	T	.	PASS	IntersectsRepeat=1;RepeatCorrectionApplied=0	SAC:ACF:DF:PD:GT:SGT:SF:SV:SIG:MT:PAC	111,120,0,0:1:1:2:0/0:./.:.:0	101,132,0,0:1:1:2:0/0:./.:.:0:0:.:.	103,142,37,38:1:1:2:0/0:0/1:0.5:1:1:.:
chr3_ref_v2	149228	.	TA	T	.	PASS	IntersectsRepeat=1;RepeatCorrectionApplied=1	SAC:ACF:DF:PD:GT:SGT:SF:SV:SIG:MT:PAC	70,98,0,0:1:1:2:0/0:./.:.:0	114,103,0,1:1:1:2:0/0:./.:.:0:0:.:.	99,81,56,70:1:1:2:0/1:0/0:0.125:0:1:g.149229delA:0
chr3_ref_v2	150379	.	T	C	.	PASS	IntersectsRepeat=0;RepeatCorrectionApplied=0	SAC:ACF:DF:PD:GT:SGT:SF:SV:SIG:MT:PAC	41,44,35,38:1:1:2:0/1:0/0:0.125:0	107,132,0,0:1:1:2:0/0:./.:.:0:1:g.150378_150380C>T:1	73,96,72,81:1:1:2:0/1:./.:.:0:0:.:.
chr3_ref_v2	150729	.	T	C	.	PASS	IntersectsRepeat=0;RepeatCorrectionApplied=0	SAC:ACF:DF:PD:GT:SGT:SF:SV:SIG:MT:PAC	85,90,0,0:1:1:2:0/0:./.:.:0	74,71,37,31:1:1:2:0/1:0/0:0.25:0:1:g.150729T>C:0	137,167,0,1:1:1:2:0/0:./.:.:0:0:.:.
chr3_ref_v2	151035	.	G	GA	.	PASS	IntersectsRepeat=1;RepeatCorrectionApplied=1	SAC:ACF:DF:PD:GT:SGT:SF:SV:SIG:MT:PAC	61,58,4,3:1:1:2:0/0:./.:.:0	52,59,19,22:1:1:2:0/1:0/0:0.25:0:1:g.151035_151036insA:0	125,106,2,5:1:1:2:0/0:./.:.:0:0:.:.
chr3_ref_v2	153189	.	A	G	.	PASS	IntersectsRepeat=0;RepeatCorrectionApplied=0	SAC:ACF:DF:PD:GT:SGT:SF:SV:SIG:MT:PAC	79,93,0,0:1:1:2:0/0:./.:.:0	83,90,38,50:1:1:2:0/1:0/0:0.25:0:1:g.153189A>G:0	166,182,0,0:1:1:2:0/0:./.:.:0:0:.:.
chr3_ref_v2	154314	.	AT	A	.	PASS	IntersectsRepeat=1;RepeatCorrectionApplied=1	SAC:ACF:DF:PD:GT:SGT:SF:SV:SIG:MT:PAC	39,35,24,24:1:1:2:0/1:0/0:0.25:0	73,59,3,2:1:1:2:0/0:./.:.:0:1:g.154314_154316>T:1	121,114,6,13:1:1:2:0/0:./.:.:0:1:g.154314_154316>T:1
chr3_ref_v2	156071	.	A	G	.	PASS	IntersectsRepeat=0;RepeatCorrectionApplied=0	SAC:ACF:DF:PD:GT:SGT:SF:SV:SIG:MT:PAC	103,87,0,0:1:1:2:0/0:./.:.:0	55,68,32,33:1:1:2:0/1:0/0:0.25:0:1:g.156071A>G:0	159,171,0,0:1:1:2:0/0:./.:.:0:0:.:.
chr3_ref_v2	156151	.	C	T	.	PASS	IntersectsRepeat=0;RepeatCorrectionApplied=0	SAC:ACF:DF:PD:GT:SGT:SF:SV:SIG:MT:PAC	100,76,0,0:1:1:2:0/0:./.:.:0	69,66,33,32:1:1:2:0/1:0/0:0.25:0:1:g.156151C>T:0	163,171,0,0:1:1:2:0/0:./.:.:0:0:.:.
chr3_ref_v2	156624	.	A	C	.	PASS	IntersectsRepeat=1;RepeatCorrectionApplied=0	SAC:ACF:DF:PD:GT:SGT:SF:SV:SIG:MT:PAC	91,89,0,0:1:1:2:0/0:./.:.:0	76,80,24,36:1:1:2:0/0:0/1:0.5:1:1:.:	142,161,0,0:1:1:2:0/0:./.:.:0:0:.:.
chr3_ref_v2	157370	.	T	C	.	PASS	IntersectsRepeat=0;RepeatCorrectionApplied=0	SAC:ACF:DF:PD:GT:SGT:SF:SV:SIG:MT:PAC	81,89,0,0:1:1:2:0/0:./.:.:0	66,67,28,46:1:1:2:0/1:0/0:0.25:0:1:g.157370T>C:0	130,179,0,0:1:1:2:0/0:./.:.:0:0:.:.
chr3_ref_v2	158291	.	T	TA	.	PASS	IntersectsRepeat=1;RepeatCorrectionApplied=1	SAC:ACF:DF:PD:GT:SGT:SF:SV:SIG:MT:PAC	108,75,0,0:1:1:2:0/0:./.:.:0	70,53,30,15:1:1:2:0/0:0/1:0.5:1:1:.:	141,89,0,1:1:1:2:0/0:./.:.:0:0:.:.
chr3_ref_v2	158990	.	GA	G	.	PASS	IntersectsRepeat=1;RepeatCorrectionApplied=1	SAC:ACF:DF:PD:GT:SGT:SF:SV:SIG:MT:PAC	84,93,4,4:1:1:2:0/0:./.:.:0	85,79,39,51:1:1:2:0/0:0/1:0.5:1:1:.:	146,165,24,11:1:1:2:0/0:./.:.:0:0:.:.
chr3_ref_v2	159224	.	GA	G	.	PASS	IntersectsRepeat=1;RepeatCorrectionApplied=1	SAC:ACF:DF:PD:GT:SGT:SF:SV:SIG:MT:PAC	73,88,0,4:1:1:2:0/0:./.:.:0	86,123,4,7:1:1:2:0/0:./.:.:0:0:.:.	83,77,93,114:1:1:2:0/1:0/0:0.125:0:1:g.159225delA:0
chr3_ref_v2	159589	.	G	A	.	PASS	IntersectsRepeat=0;RepeatCorrectionApplied=0	SAC:ACF:DF:PD:GT:SGT:SF:SV:SIG:MT:PAC	78,64,0,0:1:1:2:0/0:./.:.:0	58,50,22,20:1:1:2:0/0:0/1:0.5:1:1:.:	124,119,0,0:1:1:2:0/0:./.:.:0:0:.:.
chr3_ref_v2	159867	.	T	C	.	PASS	IntersectsRepeat=0;RepeatCorrectionApplied=0	SAC:ACF:DF:PD:GT:SGT:SF:SV:SIG:MT:PAC	93,63,12,9:1:1:2:0/0:0/1:0.25:1	83,85,0,0:1:1:2:0/0:./.:.:0:0:.:.	177,139,0,0:1:1:2:0/0:./.:.:0:0:.:.
chr3_ref_v2	160383	.	T	C	.	PASS	IntersectsRepeat=0;RepeatCorrectionApplied=0	SAC:ACF:DF:PD:GT:SGT:SF:SV:SIG:MT:PAC	104,79,0,0:1:1:2:0/0:./.:.:0	81,67,36,23:1:1:2:0/0:0/1:0.5:1:1:.:	197,192,0,0:1:1:2:0/0:./.:.:0:0:.:.
chr3_ref_v2	160669	.	G	A	.	PASS	IntersectsRepeat=1;RepeatCorrectionApplied=0	SAC:ACF:DF:PD:GT:SGT:SF:SV:SIG:MT:PAC	85,91,0,0:1:1:2:0/0:./.:.:0	84,133,0,0:1:1:2:0/0:./.:.:0:0:.:.	107,100,76,79:1:1:2:0/1:0/0:0.125:0:1:g.160669G>A:0
chr3_ref_v2	160924	.	A	G	.	PASS	IntersectsRepeat=0;RepeatCorrectionApplied=0	SAC:ACF:DF:PD:GT:SGT:SF:SV:SIG:MT:PAC	91,115,0,0:1:1:2:0/0:./.:.:0	74,96,51,35:1:1:2:0/1:0/0:0.25:0:1:g.160924A>G:0	171,180,0,0:1:1:2:0/0:./.:.:0:0:.:.
chr3_ref_v2	161065	.	A	G	.	PASS	IntersectsRepeat=0;RepeatCorrectionApplied=0	SAC:ACF:DF:PD:GT:SGT:SF:SV:SIG:MT:PAC	106,89,0,0:1:1:2:0/0:./.:.:0	90,98,29,32:1:1:2:0/0:0/1:0.5:1:1:.:	166,155,0,0:1:1:2:0/0:./.:.:0:0:.:.
chr3_ref_v2	161477	.	T	C	.	PASS	IntersectsRepeat=0;RepeatCorrectionApplied=0	SAC:ACF:DF:PD:GT:SGT:SF:SV:SIG:MT:PAC	75,106,0,0:1:1:2:0/0:./.:.:0	91,120,0,0:1:1:2:0/0:./.:.:0:0:.:.	77,135,64,86:1:1:2:0/1:0/0:0.125:0:1:g.161477T>C:0
chr3_ref_v2	161722	.	G	A	.	PASS	IntersectsRepeat=0;RepeatCorrectionApplied=0	SAC:ACF:DF:PD:GT:SGT:SF:SV:SIG:MT:PAC	77,83,0,0:1:1:2:0/0:./.:.:0	90,117,0,0:1:1:2:0/0:./.:.:0:0:.:.	87,92,65,76:1:1:2:0/1:0/0:0.125:0:1:g.161722G>A:0
chr3_ref_v2	162535	.	T	TA	.	PASS	IntersectsRepeat=1;RepeatCorrectionApplied=1	SAC:ACF:DF:PD:GT:SGT:SF:SV:SIG:MT:PAC	86,90,0,0:1:1:2:0/0:./.:.:0	58,65,32,31:1:1:2:0/1:0/0:0.25:0:1:g.162535_162536insA:0	155,154,0,0:1:1:2:0/0:./.:.:0:0:.:.
chr3_ref_v2	165469	.	A	T	.	ExcRegion	IntersectsRepeat=0;RepeatCorrectionApplied=0	SAC:ACF:DF:PD:GT:SGT:SF:SV:SIG:MT:PAC	96,130,0,0:1:1:2:./.:./.:.:0	102,156,0,0:1:1:2:./.:./.:.:0:0:.:.	85,118,83,91:1:1:2:./.:./.:.:0:1:.:.
chr3_ref_v2	166175	.	G	A	.	PASS	IntersectsRepeat=0;RepeatCorrectionApplied=0	SAC:ACF:DF:PD:GT:SGT:SF:SV:SIG:MT:PAC	88,94,0,0:1:1:2:0/0:./.:.:0	113,110,0,0:1:1:2:0/0:./.:.:0:0:.:.	72,86,55,79:1:1:2:0/1:0/0:0.125:0:1:g.166175G>A:0
chr3_ref_v2	167572	.	C	T	.	PASS	IntersectsRepeat=0;RepeatCorrectionApplied=0	SAC:ACF:DF:PD:GT:SGT:SF:SV:SIG:MT:PAC	77,90,0,0:1:1:2:0/0:./.:.:0	55,67,37,41:1:1:2:0/1:0/0:0.25:0:1:g.167572C>T:0	141,163,0,0:1:1:2:0/0:./.:.:0:0:.:.
chr3_ref_v2	168668	.	T	C	.	PASS	IntersectsRepeat=0;RepeatCorrectionApplied=0	SAC:ACF:DF:PD:GT:SGT:SF:SV:SIG:MT:PAC	116,80,0,0:1:1:2:0/0:./.:.:0	63,59,42,35:1:1:2:0/1:0/0:0.25:0:1:g.168668T>C:0	140,162,0,0:1:1:2:0/0:./.:.:0:0:.:.
chr3_ref_v2	169380	.	CT	C	.	PASS	IntersectsRepeat=1;RepeatCorrectionApplied=1	SAC:ACF:DF:PD:GT:SGT:SF:SV:SIG:MT:PAC	76,51,4,7:1:1:2:0/0:./.:.:0	37,48,27,29:1:1:2:0/0:0/1:0.5:1:1:.:	100,127,7,8:1:1:2:0/0:./.:.:0:0:.:.
chr3_ref_v2	169570	.	T	C	.	PASS	IntersectsRepeat=1;RepeatCorrectionApplied=0	SAC:ACF:DF:PD:GT:SGT:SF:SV:SIG:MT:PAC	83,111,0,0:1:1:2:0/0:./.:.:0	65,76,21,26:1:1:2:0/0:0/1:0.5:1:1:.:	152,159,0,0:1:1:2:0/0:./.:.:0:0:.:.
chr3_ref_v2	169772	.	G	A	.	PASS	IntersectsRepeat=0;RepeatCorrectionApplied=0	SAC:ACF:DF:PD:GT:SGT:SF:SV:SIG:MT:PAC	68,53,5,11:1:1:2:0/0:0/1:0.25:1	90,89,0,0:1:1:2:0/0:./.:.:0:0:.:.	164,145,0,0:1:1:2:0/0:./.:.:0:0:.:.
chr3_ref_v2	169877	.	G	A	.	PASS	IntersectsRepeat=0;RepeatCorrectionApplied=0	SAC:ACF:DF:PD:GT:SGT:SF:SV:SIG:MT:PAC	85,89,0,0:1:1:2:0/0:./.:.:0	90,63,32,30:1:1:2:0/0:0/1:0.5:1:1:.:	170,168,0,0:1:1:2:0/0:./.:.:0:0:.:.
chr3_ref_v2	170941	.	T	TA	.	PASS	IntersectsRepeat=1;RepeatCorrectionApplied=1	SAC:ACF:DF:PD:GT:SGT:SF:SV:SIG:MT:PAC	60,88,0,0:1:1:2:0/0:./.:.:0	97,123,0,0:1:1:2:0/0:./.:.:0:0:.:.	93,87,65,92:1:1:2:0/1:0/0:0.125:0:1:g.170941_170942insA:0
chr3_ref_v2	171189	.	T	C	.	PASS	IntersectsRepeat=1;RepeatCorrectionApplied=0	SAC:ACF:DF:PD:GT:SGT:SF:SV:SIG:MT:PAC	89,86,0,0:1:1:2:0/0:./.:.:0	90,95,34,37:1:1:2:0/0:0/1:0.5:1:1:.:	203,187,0,0:1:1:2:0/0:./.:.:0:0:.:.
chr3_ref_v2	171635	.	G	A	.	PASS	IntersectsRepeat=0;RepeatCorrectionApplied=0	SAC:ACF:DF:PD:GT:SGT:SF:SV:SIG:MT:PAC	76,69,0,0:1:1:2:0/0:./.:.:0	54,57,35,31:1:1:2:0/1:0/0:0.25:0:1:g.171635G>A:0	126,152,0,1:1:1:2:0/0:./.:.:0:0:.:.
chr3_ref_v2	172350	.	T	C	.	PASS	IntersectsRepeat=0;RepeatCorrectionApplied=0	SAC:ACF:DF:PD:GT:SGT:SF:SV:SIG:MT:PAC	75,120,0,0:1:1:2:0/0:./.:.:0	74,101,34,42:1:1:2:0/0:0/1:0.5:1:1:.:	178,197,0,0:1:1:2:0/0:./.:.:0:0:.:.
chr3_ref_v2	173208	.	CT	C	.	PASS	IntersectsRepeat=1;RepeatCorrectionApplied=1	SAC:ACF:DF:PD:GT:SGT:SF:SV:SIG:MT:PAC	35,50,40,60:1:1:2:0/1:1/1:0.125:0	69,81,29,40:1:1:2:0/1:0/0:0.5:0:0:.:.	15,11,129,144:1:1:2:1/1:0/1:0.125:1:1:g.173209delT:1
chr3_ref_v2	173441	.	G	A	.	PASS	IntersectsRepeat=1;RepeatCorrectionApplied=0	SAC:ACF:DF:PD:GT:SGT:SF:SV:SIG:MT:PAC	28,67,0,0:1:1:2:0/0:./.:.:0	48,97,0,0:1:1:2:0/0:./.:.:0:0:.:.	70,76,7,57:1:1:2:0/0:0/1:0.5:0:1:.:
chr3_ref_v2	173798	.	GT	G,GTT	.	PASS	IntersectsRepeat=1;RepeatCorrectionApplied=1	SAC:ACF:DF:PD:GT:SGT:SF:SV:SIG:MT:PAC	84,83,5,1,3,1:1:1:2:0/0:./.:.:0	66,54,3,5,26,26:1:1:2:0/2:0/0:0.25:0:1:g.173798_173799insT:0	75,74,95,70,1,1:1:1:2:0/1:0/0:0.25:0:1:g.173799delT:0
chr3_ref_v2	175327	.	CA	C	.	PASS	IntersectsRepeat=1;RepeatCorrectionApplied=1	SAC:ACF:DF:PD:GT:SGT:SF:SV:SIG:MT:PAC	96,83,0,1:1:1:2:0/0:./.:.:0	100,113,2,1:1:1:2:0/0:./.:.:0:0:.:.	86,91,78,80:1:1:2:0/1:0/0:0.125:0:1:g.175328delA:0
chr3_ref_v2	178538	.	T	C	.	PASS	IntersectsRepeat=0;RepeatCorrectionApplied=0	SAC:ACF:DF:PD:GT:SGT:SF:SV:SIG:MT:PAC	111,76,0,0:1:1:2:0/0:./.:.:0	84,74,43,36:1:1:2:0/1:0/0:0.25:0:1:g.178538T>C:0	200,171,1,0:1:1:2:0/0:./.:.:0:0:.:.
chr3_ref_v2	178749	.	GT	G	.	PASS	IntersectsRepeat=1;RepeatCorrectionApplied=1	SAC:ACF:DF:PD:GT:SGT:SF:SV:SIG:MT:PAC	90,103,0,1:1:1:2:0/0:./.:.:0	84,94,49,48:1:1:2:0/1:0/0:0.25:0:1:g.178750delT:0	173,207,0,0:1:1:2:0/0:./.:.:0:0:.:.
chr3_ref_v2	179117	.	G	A	.	PASS	IntersectsRepeat=0;RepeatCorrectionApplied=0	SAC:ACF:DF:PD:GT:SGT:SF:SV:SIG:MT:PAC	93,143,0,0:1:1:2:0/0:./.:.:0	51,116,46,60:1:1:2:0/1:0/0:0.25:0:1:g.179117G>A:0	153,212,0,0:1:1:2:0/0:./.:.:0:0:.:.
chr3_ref_v2	179993	.	A	G	.	PASS	IntersectsRepeat=1;RepeatCorrectionApplied=0	SAC:ACF:DF:PD:GT:SGT:SF:SV:SIG:MT:PAC	99,95,0,0:1:1:2:0/0:./.:.:0	87,96,32,43:1:1:2:0/0:0/1:0.5:1:1:.:	170,177,0,0:1:1:2:0/0:./.:.:0:0:.:.
chr3_ref_v2	180484	.	A	AT	.	PASS	IntersectsRepeat=1;RepeatCorrectionApplied=1	SAC:ACF:DF:PD:GT:SGT:SF:SV:SIG:MT:PAC	66,68,0,0:1:1:2:0/0:./.:.:0	53,58,31,21:1:1:2:0/1:0/0:0.25:0:1:g.180484_180485insT:0	126,151,0,0:1:1:2:0/0:./.:.:0:0:.:.
chr3_ref_v2	180598	.	A	G	.	PASS	IntersectsRepeat=0;RepeatCorrectionApplied=0	SAC:ACF:DF:PD:GT:SGT:SF:SV:SIG:MT:PAC	74,96,0,0:1:1:2:0/0:./.:.:0	65,68,35,24:1:1:2:0/0:0/1:0.5:1:1:.:	160,155,0,0:1:1:2:0/0:./.:.:0:0:.:.
chr3_ref_v2	180991	.	T	C	.	PASS	IntersectsRepeat=0;RepeatCorrectionApplied=0	SAC:ACF:DF:PD:GT:SGT:SF:SV:SIG:MT:PAC	82,75,0,0:1:1:2:0/0:./.:.:0	66,81,33,28:1:1:2:0/0:0/1:0.5:1:1:.:	130,168,0,0:1:1:2:0/0:./.:.:0:0:.:.
chr3_ref_v2	182616	.	C	T	.	PASS	IntersectsRepeat=0;RepeatCorrectionApplied=0	SAC:ACF:DF:PD:GT:SGT:SF:SV:SIG:MT:PAC	76,64,0,0:1:1:2:0/0:./.:.:0	105,63,41,26:1:1:2:0/0:0/1:0.5:1:1:.:	193,159,0,0:1:1:2:0/0:./.:.:0:0:.:.
chr3_ref_v2	182820	.	C	T	.	PASS	IntersectsRepeat=0;RepeatCorrectionApplied=0	SAC:ACF:DF:PD:GT:SGT:SF:SV:SIG:MT:PAC	80,77,0,0:1:1:2:0/0:./.:.:0	51,86,40,37:1:1:2:0/1:0/0:0.25:0:1:g.182820C>T:0	157,191,0,0:1:1:2:0/0:./.:.:0:0:.:.
chr3_ref_v2	183030	.	G	A	.	PASS	IntersectsRepeat=0;RepeatCorrectionApplied=0	SAC:ACF:DF:PD:GT:SGT:SF:SV:SIG:MT:PAC	65,80,0,0:1:1:2:0/0:./.:.:0	97,102,0,0:1:1:2:0/0:./.:.:0:0:.:.	85,94,73,59:1:1:2:0/1:0/0:0.125:0:1:g.183030G>A:0
chr3_ref_v2	185181	.	C	T	.	PASS	IntersectsRepeat=0;RepeatCorrectionApplied=0	SAC:ACF:DF:PD:GT:SGT:SF:SV:SIG:MT:PAC	87,91,0,0:1:1:2:0/0:./.:.:0	109,136,1,0:1:1:2:0/0:./.:.:0:0:.:.	105,117,81,86:1:1:2:0/1:0/0:0.125:0:1:g.185181C>T:0
chr3_ref_v2	191007	.	C	T	.	PASS	IntersectsRepeat=1;RepeatCorrectionApplied=0	SAC:ACF:DF:PD:GT:SGT:SF:SV:SIG:MT:PAC	66,59,0,0:1:1:2:0/0:./.:.:0	73,52,35,30:1:1:2:0/1:0/0:0.25:0:1:g.191007C>T:0	142,123,0,0:1:1:2:0/0:./.:.:0:0:.:.
chr3_ref_v2	193535	.	G	T	.	PASS	IntersectsRepeat=1;RepeatCorrectionApplied=0	SAC:ACF:DF:PD:GT:SGT:SF:SV:SIG:MT:PAC	115,96,0,0:1:1:2:0/0:./.:.:0	121,100,1,0:1:1:2:0/0:./.:.:0:0:.:.	115,104,78,67:1:1:2:0/1:0/0:0.25:0:1:g.193535G>T:0
chr3_ref_v2	194197	.	G	A	.	PASS	IntersectsRepeat=1;RepeatCorrectionApplied=0	SAC:ACF:DF:PD:GT:SGT:SF:SV:SIG:MT:PAC	86,76,0,0:1:1:2:0/0:./.:.:0	86,68,30,38:1:1:2:0/0:0/1:0.5:1:1:.:	187,162,0,0:1:1:2:0/0:./.:.:0:0:.:.
chr3_ref_v2	194331	.	CA	C	.	PASS	IntersectsRepeat=0;RepeatCorrectionApplied=0	SAC:ACF:DF:PD:GT:SGT:SF:SV:SIG:MT:PAC	111,92,0,0:1:1:2:0/0:./.:.:0	109,76,54,44:1:1:2:0/1:0/0:0.25:0:1:g.194332delA:0	242,181,0,0:1:1:2:0/0:./.:.:0:0:.:.
chr3_ref_v2	198624	.	A	G	.	PASS	IntersectsRepeat=0;RepeatCorrectionApplied=0	SAC:ACF:DF:PD:GT:SGT:SF:SV:SIG:MT:PAC	81,46,0,0:1:1:2:0/0:./.:.:0	73,40,35,19:1:1:2:0/1:0/0:0.25:0:1:g.198624A>G:0	188,80,0,0:1:1:2:0/0:./.:.:0:0:.:.
chr3_ref_v2	198650	.	C	T	.	PASS	IntersectsRepeat=0;RepeatCorrectionApplied=0	SAC:ACF:DF:PD:GT:SGT:SF:SV:SIG:MT:PAC	100,53,0,0:1:1:2:0/0:./.:.:0	86,42,39,22:1:1:2:0/1:0/0:0.25:0:1:g.198650C>T:0	212,86,0,0:1:1:2:0/0:./.:.:0:0:.:.
chr3_ref_v2	198781	.	A	G	.	PASS	IntersectsRepeat=1;RepeatCorrectionApplied=0	SAC:ACF:DF:PD:GT:SGT:SF:SV:SIG:MT:PAC	100,71,0,0:1:1:2:0/0:./.:.:0	96,80,42,29:1:1:2:0/0:0/1:0.5:1:1:.:	183,180,0,0:1:1:2:0/0:./.:.:0:0:.:.
chr3_ref_v2	199019	.	G	A	.	PASS	IntersectsRepeat=0;RepeatCorrectionApplied=0	SAC:ACF:DF:PD:GT:SGT:SF:SV:SIG:MT:PAC	107,99,0,0:1:1:2:0/0:./.:.:0	76,77,45,33:1:1:2:0/1:0/0:0.25:0:1:g.199019G>A:0	164,154,0,0:1:1:2:0/0:./.:.:0:0:.:.
chr3_ref_v2	199198	.	A	G	.	PASS	IntersectsRepeat=0;RepeatCorrectionApplied=0	SAC:ACF:DF:PD:GT:SGT:SF:SV:SIG:MT:PAC	79,111,0,1:1:1:2:0/0:./.:.:0	46,86,32,41:1:1:2:0/1:0/0:0.25:0:1:g.199198A>G:0	121,192,0,0:1:1:2:0/0:./.:.:0:0:.:.
chr3_ref_v2	199441	.	A	G	.	PASS	IntersectsRepeat=0;RepeatCorrectionApplied=0	SAC:ACF:DF:PD:GT:SGT:SF:SV:SIG:MT:PAC	79,86,0,0:1:1:2:0/0:./.:.:0	54,75,34,31:1:1:2:0/1:0/0:0.25:0:1:g.199441A>G:0	144,149,0,0:1:1:2:0/0:./.:.:0:0:.:.
chr3_ref_v2	199890	.	T	A	.	PASS	IntersectsRepeat=0;RepeatCorrectionApplied=0	SAC:ACF:DF:PD:GT:SGT:SF:SV:SIG:MT:PAC	59,58,41,35:1:1:2:0/1:0/0:0.25:0	131,116,0,0:1:1:2:0/0:./.:.:0:1:g.199889_199891A>T:1	184,181,0,0:1:1:2:0/0:./.:.:0:1:g.199889_199891A>T:1
chr3_ref_v2	201503	.	CT	C	.	PASS	IntersectsRepeat=1;RepeatCorrectionApplied=1	SAC:ACF:DF:PD:GT:SGT:SF:SV:SIG:MT:PAC	44,26,45,28:1:1:2:0/1:0/0:0.125:0	71,65,11,11:1:1:2:0/0:./.:.:0:1:g.201503_201505>T:1	10,16,133,102:1:1:2:1/1:0/1:0.125:0:1:g.201504delT:1
chr3_ref_v2	201899	.	CA	C	.	PASS	IntersectsRepeat=1;RepeatCorrectionApplied=1	SAC:ACF:DF:PD:GT:SGT:SF:SV:SIG:MT:PAC	90,98,0,1:1:1:2:0/0:./.:.:0	69,65,32,31:1:1:2:0/0:0/1:0.5:1:1:.:	142,149,1,1:1:1:2:0/0:./.:.:0:0:.:.
chr3_ref_v2	202562	.	C	T	.	PASS	IntersectsRepeat=0;RepeatCorrectionApplied=0	SAC:ACF:DF:PD:GT:SGT:SF:SV:SIG:MT:PAC	69,83,0,0:1:1:2:0/0:./.:.:0	75,82,32,32:1:1:2:0/0:0/1:0.5:1:1:.:	123,179,0,0:1:1:2:0/0:./.:.:0:0:.:.
chr3_ref_v2	202590	.	G	GA	.	PASS	IntersectsRepeat=1;RepeatCorrectionApplied=1	SAC:ACF:DF:PD:GT:SGT:SF:SV:SIG:MT:PAC	75,87,0,2:1:1:2:0/0:./.:.:0	68,69,31,22:1:1:2:0/0:0/1:0.5:1:1:.:	125,147,1,0:1:1:2:0/0:./.:.:0:0:.:.
chr3_ref_v2	202649	.	CA	C	.	PASS	IntersectsRepeat=1;RepeatCorrectionApplied=1	SAC:ACF:DF:PD:GT:SGT:SF:SV:SIG:MT:PAC	97,88,1,0:1:1:2:0/0:./.:.:0	94,88,0,0:1:1:2:0/0:./.:.:0:0:.:.	84,86,67,67:1:1:2:0/1:0/0:0.25:0:1:g.202650delA:0
chr3_ref_v2	202788	.	C	T	.	PASS	IntersectsRepeat=1;RepeatCorrectionApplied=0	SAC:ACF:DF:PD:GT:SGT:SF:SV:SIG:MT:PAC	92,97,0,0:1:1:2:0/0:./.:.:0	75,63,35,34:1:1:2:0/1:0/0:0.25:0:1:g.202788C>T:0	161,150,0,0:1:1:2:0/0:./.:.:0:0:.:.
chr3_ref_v2	203776	.	C	T	.	PASS	IntersectsRepeat=0;RepeatCorrectionApplied=0	SAC:ACF:DF:PD:GT:SGT:SF:SV:SIG:MT:PAC	82,92,0,0:1:1:2:0/0:./.:.:0	81,93,37,44:1:1:2:0/1:0/0:0.25:0:1:g.203776C>T:0	161,206,0,0:1:1:2:0/0:./.:.:0:0:.:.
chr3_ref_v2	204607	.	T	C	.	PASS	IntersectsRepeat=0;RepeatCorrectionApplied=0	SAC:ACF:DF:PD:GT:SGT:SF:SV:SIG:MT:PAC	35,39,23,32:1:1:2:0/1:0/0:0.125:0	106,101,0,0:1:1:2:0/0:./.:.:0:1:g.204606_204608C>T:1	87,79,93,82:1:1:2:0/1:./.:.:0:0:.:.
chr3_ref_v2	204665	.	C	T	.	PASS	IntersectsRepeat=0;RepeatCorrectionApplied=0	SAC:ACF:DF:PD:GT:SGT:SF:SV:SIG:MT:PAC	56,70,0,0:1:1:2:0/0:./.:.:0	59,82,23,34:1:1:2:0/0:0/1:0.5:1:1:.:	153,178,0,0:1:1:2:0/0:./.:.:0:0:.:.
chr3_ref_v2	204812	.	G	A	.	PASS	IntersectsRepeat=0;RepeatCorrectionApplied=0	SAC:ACF:DF:PD:GT:SGT:SF:SV:SIG:MT:PAC	62,45,0,1:1:1:2:0/0:./.:.:0	85,70,0,0:1:1:2:0/0:./.:.:0:0:.:.	71,77,67,68:1:1:2:0/1:./.:.:0:1:g.204812G>A:0
chr3_ref_v2	205180	.	C	T	.	PASS	IntersectsRepeat=0;RepeatCorrectionApplied=0	SAC:ACF:DF:PD:GT:SGT:SF:SV:SIG:MT:PAC	71,91,0,0:1:1:2:0/0:./.:.:0	102,82,0,0:1:1:2:0/0:./.:.:0:0:.:.	95,88,71,66:1:1:2:0/1:0/0:0.125:0:1:g.205180C>T:0
chr3_ref_v2	205618	.	CA	C	.	PASS	IntersectsRepeat=1;RepeatCorrectionApplied=1	SAC:ACF:DF:PD:GT:SGT:SF:SV:SIG:MT:PAC	22,19,14,32:1:1:2:0/1:0/0:0.25:0	46,55,12,15:1:1:2:0/0:./.:.:0:0:.:.	28,58,51,69:1:1:2:0/1:0/0:0.5:0:0:.:.
chr3_ref_v2	205849	.	C	T	.	PASS	IntersectsRepeat=0;RepeatCorrectionApplied=0	SAC:ACF:DF:PD:GT:SGT:SF:SV:SIG:MT:PAC	43,57,0,0:1:1:2:0/0:./.:.:0	54,56,19,23:1:1:2:0/0:0/1:0.5:1:1:.:	118,140,0,0:1:1:2:0/0:./.:.:0:0:.:.
chr3_ref_v2	206497	.	T	C	.	PASS	IntersectsRepeat=1;RepeatCorrectionApplied=0	SAC:ACF:DF:PD:GT:SGT:SF:SV:SIG:MT:PAC	80,86,0,0:1:1:2:0/0:./.:.:0	100,115,0,0:1:1:2:0/0:./.:.:0:0:.:.	76,93,66,55:1:1:2:0/1:0/0:0.125:0:1:g.206497T>C:0
chr3_ref_v2	207552	.	GA	G	.	PASS	IntersectsRepeat=1;RepeatCorrectionApplied=1	SAC:ACF:DF:PD:GT:SGT:SF:SV:SIG:MT:PAC	20,15,20,14:1:1:2:0/0:0/1:0.5:0	31,24,20,21:1:1:2:0/0:0/1:0.125:0:0:.:.	54,44,45,52:1:1:2:0/0:./.:.:0:0:.:.
chr3_ref_v2	207647	.	C	T	.	PASS	IntersectsRepeat=0;RepeatCorrectionApplied=0	SAC:ACF:DF:PD:GT:SGT:SF:SV:SIG:MT:PAC	39,52,0,0:1:1:2:0/0:./.:.:0	50,35,24,37:1:1:2:0/1:0/0:0.125:0:1:g.207647C>T:0	133,124,0,0:1:1:2:0/0:./.:.:0:0:.:.
chr3_ref_v2	208657	.	A	G	.	PASS	IntersectsRepeat=0;RepeatCorrectionApplied=0	SAC:ACF:DF:PD:GT:SGT:SF:SV:SIG:MT:PAC	85,66,0,0:1:1:2:0/0:./.:.:0	79,73,26,28:1:1:2:0/0:0/1:0.5:1:1:.:	189,186,0,1:1:1:2:0/0:./.:.:0:0:.:.
chr3_ref_v2	209019	.	C	T	.	PASS	IntersectsRepeat=1;RepeatCorrectionApplied=0	SAC:ACF:DF:PD:GT:SGT:SF:SV:SIG:MT:PAC	61,70,0,0:1:1:2:0/0:./.:.:0	91,107,0,0:1:1:2:0/0:./.:.:0:0:.:.	80,79,64,85:1:1:2:0/1:./.:.:0:1:g.209019C>T:0
chr3_ref_v2	209218	.	C	T	.	PASS	IntersectsRepeat=0;RepeatCorrectionApplied=0	SAC:ACF:DF:PD:GT:SGT:SF:SV:SIG:MT:PAC	73,62,1,0:1:1:2:0/0:./.:.:0	65,79,29,31:1:1:2:0/0:0/1:0.5:1:1:.:	172,169,0,0:1:1:2:0/0:./.:.:0:0:.:.
chr3_ref_v2	210907	.	C	T	.	PASS	IntersectsRepeat=0;RepeatCorrectionApplied=0	SAC:ACF:DF:PD:GT:SGT:SF:SV:SIG:MT:PAC	57,117,0,0:1:1:2:0/0:./.:.:0	69,82,28,49:1:1:2:0/1:0/0:0.25:0:1:g.210907C>T:0	141,168,0,0:1:1:2:0/0:./.:.:0:0:.:.
chr3_ref_v2	211104	.	C	T	.	PASS	IntersectsRepeat=0;RepeatCorrectionApplied=0	SAC:ACF:DF:PD:GT:SGT:SF:SV:SIG:MT:PAC	66,53,0,0:1:1:2:0/0:./.:.:0	64,55,36,34:1:1:2:0/1:0/0:0.25:0:1:g.211104C>T:0	126,150,0,0:1:1:2:0/0:./.:.:0:0:.:.
chr3_ref_v2	211155	.	A	G	.	PASS	IntersectsRepeat=0;RepeatCorrectionApplied=0	SAC:ACF:DF:PD:GT:SGT:SF:SV:SIG:MT:PAC	52,58,0,1:1:1:2:0/0:./.:.:0	67,57,28,21:1:1:2:0/0:0/1:0.5:1:1:.:	124,129,0,1:1:1:2:0/0:./.:.:0:0:.:.
chr3_ref_v2	211425	.	T	C	.	PASS	IntersectsRepeat=1;RepeatCorrectionApplied=0	SAC:ACF:DF:PD:GT:SGT:SF:SV:SIG:MT:PAC	80,90,0,0:1:1:2:0/0:./.:.:0	99,108,0,0:1:1:2:0/0:./.:.:0:0:.:.	115,73,74,70:1:1:2:0/1:0/0:0.125:0:1:g.211425T>C:0
chr3_ref_v2	211657	.	C	T	.	PASS	IntersectsRepeat=0;RepeatCorrectionApplied=0	SAC:ACF:DF:PD:GT:SGT:SF:SV:SIG:MT:PAC	61,74,0,0:1:1:2:0/0:./.:.:0	65,68,30,37:1:1:2:0/1:0/0:0.25:0:1:g.211657C>T:0	160,143,0,0:1:1:2:0/0:./.:.:0:0:.:.
chr3_ref_v2	212108	.	A	G	.	PASS	IntersectsRepeat=0;RepeatCorrectionApplied=0	SAC:ACF:DF:PD:GT:SGT:SF:SV:SIG:MT:PAC	100,75,0,0:1:1:2:0/0:./.:.:0	126,119,0,1:1:1:2:0/0:./.:.:0:0:.:.	110,93,84,83:1:1:2:0/1:0/0:0.125:0:1:g.212108A>G:0
chr3_ref_v2	212172	.	T	C	.	PASS	IntersectsRepeat=0;RepeatCorrectionApplied=0	SAC:ACF:DF:PD:GT:SGT:SF:SV:SIG:MT:PAC	89,73,0,0:1:1:2:0/0:./.:.:0	136,111,0,1:1:1:2:0/0:./.:.:0:0:.:.	98,87,89,65:1:1:2:0/1:0/0:0.125:0:1:g.212172T>C:0
chr3_ref_v2	213310	.	A	G	.	PASS	IntersectsRepeat=1;RepeatCorrectionApplied=0	SAC:ACF:DF:PD:GT:SGT:SF:SV:SIG:MT:PAC	90,87,0,0:1:1:2:0/0:./.:.:0	65,49,25,39:1:1:2:0/1:0/0:0.25:0:1:g.213310A>G:0	152,152,0,0:1:1:2:0/0:./.:.:0:0:.:.
chr3_ref_v2	216046	.	AT	A,ATT	.	PASS	IntersectsRepeat=1;RepeatCorrectionApplied=1	SAC:ACF:DF:PD:GT:SGT:SF:SV:SIG:MT:PAC	33,42,3,4,22,28:1:1:2:0/2:0/0:0.125:0	30,58,1,2,26,17:1:1:2:2/2:0/2:0.25:1:0:.:.	13,10,57,63,43,47:1:1:2:1/2:./.:.:0:1:g.216047delT:0
chr3_ref_v2	216183	.	AT	A	.	PASS	IntersectsRepeat=1;RepeatCorrectionApplied=1	SAC:ACF:DF:PD:GT:SGT:SF:SV:SIG:MT:PAC	93,104,0,1:1:1:2:0/0:./.:.:0	73,54,26,27:1:1:2:0/0:0/1:0.5:1:1:.:	150,154,1,2:1:1:2:0/0:./.:.:0:0:.:.
chr3_ref_v2	217274	.	A	C	.	PASS	IntersectsRepeat=1;RepeatCorrectionApplied=0	SAC:ACF:DF:PD:GT:SGT:SF:SV:SIG:MT:PAC	91,48,0,17:1:1:2:0/0:0/1:0.25:0	114,54,0,35:1:1:2:0/0:0/1:0.25:0:0:.:.	155,123,0,31:1:1:2:0/0:0/1:0.25:0:0:.:.
chr3_ref_v2	218214	.	C	T	.	PASS	IntersectsRepeat=1;RepeatCorrectionApplied=0	SAC:ACF:DF:PD:GT:SGT:SF:SV:SIG:MT:PAC	87,72,0,0:1:1:2:0/0:./.:.:0	83,60,35,20:1:1:2:0/0:0/1:0.5:1:1:.:	160,147,0,0:1:1:2:0/0:./.:.:0:0:.:.
chr3_ref_v2	218248	.	C	T	.	PASS	IntersectsRepeat=1;RepeatCorrectionApplied=0	SAC:ACF:DF:PD:GT:SGT:SF:SV:SIG:MT:PAC	91,81,0,0:1:1:2:0/0:./.:.:0	34,37,73,61:1:1:2:0/1:1/1:0.25:0:1:g.218248C>T:0	152,174,0,0:1:1:2:0/0:./.:.:0:0:.:.
chr3_ref_v2	218442	.	AT	A	.	PASS	IntersectsRepeat=1;RepeatCorrectionApplied=1	SAC:ACF:DF:PD:GT:SGT:SF:SV:SIG:MT:PAC	86,83,0,0:1:1:2:0/0:./.:.:0	126,110,0,0:1:1:2:0/0:./.:.:0:0:.:.	96,112,83,65:1:1:2:0/1:0/0:0.125:0:1:g.218443delT:0
chr3_ref_v2	219174	.	CT	C,CTT	.	PASS	IntersectsRepeat=1;RepeatCorrectionApplied=1	SAC:ACF:DF:PD:GT:SGT:SF:SV:SIG:MT:PAC	52,38,5,6,2,2:1:1:2:0/0:./.:.:0	48,33,3,3,17,11:1:1:2:0/2:2/2:0.5:0:1:g.219174_219175insT:0	39,40,61,55,6,2:1:1:2:0/1:0/0:0.25:0:1:g.219175delT:0
chr3_ref_v2	219573	.	G	A	.	PASS	IntersectsRepeat=0;RepeatCorrectionApplied=0	SAC:ACF:DF:PD:GT:SGT:SF:SV:SIG:MT:PAC	64,56,0,0:1:1:2:0/0:./.:.:0	97,82,0,0:1:1:2:0/0:./.:.:0:0:.:.	81,84,83,58:1:1:2:0/1:0/0:0.125:0:1:g.219573G>A:0
chr3_ref_v2	219926	.	C	T	.	PASS	IntersectsRepeat=0;RepeatCorrectionApplied=0	SAC:ACF:DF:PD:GT:SGT:SF:SV:SIG:MT:PAC	57,88,0,0:1:1:2:0/0:./.:.:0	53,67,30,45:1:1:2:0/1:0/0:0.25:0:1:g.219926C>T:0	169,211,0,0:1:1:2:0/0:./.:.:0:0:.:.
chr3_ref_v2	220603	.	TTATA	T,TTA	.	PASS	IntersectsRepeat=1;RepeatCorrectionApplied=1	SAC:ACF:DF:PD:GT:SGT:SF:SV:SIG:MT:PAC	46,39,0,0,6,11:1:1:2:0/0:0/2:0.125:0	47,46,2,0,2,3:1:1:2:0/0:./.:.:0:0:.:.	30,20,27,34,9,9:1:1:2:0/1:1/2:0.125:0:1:g.220604_220607delTATA:0
chr3_ref_v2	220627	.	G	A	.	PASS	IntersectsRepeat=1;RepeatCorrectionApplied=0	SAC:ACF:DF:PD:GT:SGT:SF:SV:SIG:MT:PAC	69,63,0,0:1:1:2:0/0:./.:.:0	42,37,10,12:1:1:2:0/0:0/1:0.5:1:1:.:	104,82,0,0:1:1:2:0/0:./.:.:0:0:.:.
chr3_ref_v2	220711	.	C	T	.	PASS	IntersectsRepeat=1;RepeatCorrectionApplied=0	SAC:ACF:DF:PD:GT:SGT:SF:SV:SIG:MT:PAC	94,60,0,0:1:1:2:0/0:./.:.:0	66,33,22,16:1:1:2:0/0:0/1:0.5:1:1:.:	148,104,0,0:1:1:2:0/0:./.:.:0:0:.:.
chr3_ref_v2	221030	.	G	A	.	PASS	IntersectsRepeat=0;RepeatCorrectionApplied=0	SAC:ACF:DF:PD:GT:SGT:SF:SV:SIG:MT:PAC	67,107,0,0:1:1:2:0/0:./.:.:0	51,65,35,29:1:1:2:0/1:0/0:0.25:0:1:g.221030G>A:0	121,143,0,0:1:1:2:0/0:./.:.:0:0:.:.
chr3_ref_v2	222834	.	G	A	.	PASS	IntersectsRepeat=0;RepeatCorrectionApplied=0	SAC:ACF:DF:PD:GT:SGT:SF:SV:SIG:MT:PAC	60,40,0,0:1:1:2:0/0:./.:.:0	75,41,42,23:1:1:2:0/1:0/0:0.25:0:1:g.222834G>A:0	155,109,0,0:1:1:2:0/0:./.:.:0:0:.:.
chr3_ref_v2	223313	.	CT	C	.	PASS	IntersectsRepeat=1;RepeatCorrectionApplied=1	SAC:ACF:DF:PD:GT:SGT:SF:SV:SIG:MT:PAC	73,72,2,4:1:1:2:0/0:./.:.:0	79,103,1,1:1:1:2:0/0:./.:.:0:0:.:.	79,76,77,68:1:1:2:0/1:0/0:0.125:0:1:g.223314delT:0
chr3_ref_v2	223627	.	A	T	.	PASS	IntersectsRepeat=1;RepeatCorrectionApplied=0	SAC:ACF:DF:PD:GT:SGT:SF:SV:SIG:MT:PAC	93,105,0,0:1:1:2:0/0:./.:.:0	88,104,0,0:1:1:2:0/0:./.:.:0:0:.:.	78,101,61,84:1:1:2:0/1:0/0:0.125:0:1:g.223627A>T:0
chr3_ref_v2	224056	.	GA	G	.	PASS	IntersectsRepeat=1;RepeatCorrectionApplied=1	SAC:ACF:DF:PD:GT:SGT:SF:SV:SIG:MT:PAC	26,48,22,23:1:1:2:0/1:0/0:0.25:0	92,90,0,0:1:1:2:0/0:./.:.:0:1:g.224056_224058>A:1	143,163,0,2:1:1:2:0/0:./.:.:0:1:g.224056_224058>A:1
chr3_ref_v2	224794	.	GTTT	GTT,G	.	PASS	IntersectsRepeat=1;RepeatCorrectionApplied=1	SAC:ACF:DF:PD:GT:SGT:SF:SV:SIG:MT:PAC	17,14,19,16,0,2:1:1:2:0/1:0/0:0.25:0	36,24,28,17,0,1:1:1:2:0/0:0/1:0.25:0:0:.:.	6,7,31,42,58,56:1:1:2:1/2:0/2:0.25:0:1:g.224795_224797delTTT:0
chr3_ref_v2	225102	.	CA	C	.	PASS	IntersectsRepeat=1;RepeatCorrectionApplied=1	SAC:ACF:DF:PD:GT:SGT:SF:SV:SIG:MT:PAC	49,49,14,4:1:1:2:0/0:./.:.:0	48,54,27,26:1:1:2:0/0:./.:.:0:1:.:	103,122,19,13:1:1:2:0/0:./.:.:0:0:.:.
chr3_ref_v2	225997	.	G	A	.	PASS	IntersectsRepeat=0;RepeatCorrectionApplied=0	SAC:ACF:DF:PD:GT:SGT:SF:SV:SIG:MT:PAC	78,87,0,0:1:1:2:0/0:./.:.:0	32,42,73,99:1:1:2:0/1:1/1:0.5:1:1:g.225997G>A:0	175,200,0,0:1:1:2:0/0:./.:.:0:0:.:.
chr3_ref_v2	225998	.	C	A	.	PASS	IntersectsRepeat=0;RepeatCorrectionApplied=0	SAC:ACF:DF:PD:GT:SGT:SF:SV:SIG:MT:PAC	78,86,0,1:1:1:2:0/0:./.:.:0	106,142,0,1:1:1:2:0/0:./.:.:0:0:.:.	102,104,72,99:1:1:2:0/1:0/0:0.125:0:1:g.225998C>A:0
chr3_ref_v2	226177	.	T	C	.	PASS	IntersectsRepeat=0;RepeatCorrectionApplied=0	SAC:ACF:DF:PD:GT:SGT:SF:SV:SIG:MT:PAC	45,47,34,37:1:1:2:0/1:0/0:0.125:0	109,100,0,1:1:1:2:0/0:./.:.:0:1:g.226176_226178C>T:1	77,68,68,70:1:1:2:0/1:./.:.:0:0:.:.
chr3_ref_v2	226200	.	T	C	.	PASS	IntersectsRepeat=0;RepeatCorrectionApplied=0	SAC:ACF:DF:PD:GT:SGT:SF:SV:SIG:MT:PAC	36,35,43,42:1:1:2:0/1:1/1:0.125:0	115,90,1,0:1:1:2:0/0:./.:.:0:1:g.226199_226201C>T:1	79,90,63,56:1:1:2:0/1:0/0:0.125:0:0:.:.
chr3_ref_v2	226548	.	G	A	.	PASS	IntersectsRepeat=0;RepeatCorrectionApplied=0	SAC:ACF:DF:PD:GT:SGT:SF:SV:SIG:MT:PAC	64,89,0,0:1:1:2:0/0:./.:.:0	45,87,25,25:1:1:2:0/0:0/1:0.5:1:1:.:	148,166,0,0:1:1:2:0/0:./.:.:0:0:.:.
chr3_ref_v2	226835	.	CTT	C	.	PASS	IntersectsRepeat=1;RepeatCorrectionApplied=1	SAC:ACF:DF:PD:GT:SGT:SF:SV:SIG:MT:PAC	55,8,11,8:1:1:2:0/0:0/1:0.5:1	45,15,13,6:1:1:2:0/0:0/1:0.5:1:0:.:.	89,30,27,26:1:1:2:0/0:0/1:0.5:1:0:.:.
chr3_ref_v2	226854	.	TCA	T	.	PASS	IntersectsRepeat=1;RepeatCorrectionApplied=0	SAC:ACF:DF:PD:GT:SGT:SF:SV:SIG:MT:PAC	44,59,19,3:1:1:2:0/0:0/1:0.25:0	33,79,22,0:1:1:2:0/0:0/1:0.25:0:0:.:.	80,119,69,4:1:1:2:0/0:0/1:0.5:0:0:.:.
chr3_ref_v2	226856	.	A	ATTT	.	PASS	IntersectsRepeat=1;RepeatCorrectionApplied=1	SAC:ACF:DF:PD:GT:SGT:SF:SV:SIG:MT:PAC	46,58,17,3:1:1:2:0/0:0/1:0.25:0	34,79,20,0:1:1:2:0/0:0/1:0.25:0:0:.:.	82,117,64,4:1:1:2:0/0:0/1:0.5:0:0:.:.
chr3_ref_v2	226861	.	C	T	.	PASS	IntersectsRepeat=1;RepeatCorrectionApplied=0	SAC:ACF:DF:PD:GT:SGT:SF:SV:SIG:MT:PAC	43,59,17,4:1:1:2:0/0:0/1:0.25:1	39,77,13,0:1:1:2:0/0:0/1:0.25:0:0:.:.	87,107,57,5:1:1:2:0/0:0/1:0.5:0:0:.:.
chr3_ref_v2	228087	.	GT	G	.	PASS	IntersectsRepeat=1;RepeatCorrectionApplied=0	SAC:ACF:DF:PD:GT:SGT:SF:SV:SIG:MT:PAC	96,103,0,0:1:1:2:0/0:./.:.:0	71,115,30,36:1:1:2:0/0:0/1:0.5:1:1:.:	186,205,0,0:1:1:2:0/0:./.:.:0:0:.:.
chr3_ref_v2	228578	.	G	A	.	PASS	IntersectsRepeat=0;RepeatCorrectionApplied=0	SAC:ACF:DF:PD:GT:SGT:SF:SV:SIG:MT:PAC	86,88,0,0:1:1:2:0/0:./.:.:0	115,100,0,0:1:1:2:0/0:./.:.:0:0:.:.	113,86,89,70:1:1:2:0/1:0/0:0.125:0:1:g.228578G>A:0
chr3_ref_v2	229360	.	T	C	.	PASS	IntersectsRepeat=1;RepeatCorrectionApplied=0	SAC:ACF:DF:PD:GT:SGT:SF:SV:SIG:MT:PAC	78,71,0,0:1:1:2:0/0:./.:.:0	62,47,27,26:1:1:2:0/1:0/0:0.25:0:1:g.229360T>C:0	166,140,0,0:1:1:2:0/0:./.:.:0:0:.:.
chr3_ref_v2	229636	.	G	T	.	PASS	IntersectsRepeat=0;RepeatCorrectionApplied=0	SAC:ACF:DF:PD:GT:SGT:SF:SV:SIG:MT:PAC	38,33,0,0:1:1:2:0/0:./.:.:0	55,50,0,0:1:1:2:0/0:./.:.:0:0:.:.	98,72,21,17:1:1:2:0/0:0/1:0.5:1:1:.:
chr3_ref_v2	230102	.	G	A	.	PASS	IntersectsRepeat=0;RepeatCorrectionApplied=0	SAC:ACF:DF:PD:GT:SGT:SF:SV:SIG:MT:PAC	50,116,0,0:1:1:2:0/0:./.:.:0	71,85,26,52:1:1:2:0/1:0/0:0.25:0:1:g.230102G>A:0	159,214,0,0:1:1:2:0/0:./.:.:0:0:.:.
chr3_ref_v2	232608	.	GTT	G,GT	.	PASS	IntersectsRepeat=1;RepeatCorrectionApplied=1	SAC:ACF:DF:PD:GT:SGT:SF:SV:SIG:MT:PAC	59,51,0,0,9,2:1:1:2:0/0:./.:.:0	2,1,33,27,56,41:1:1:2:1/2:2/2:0.25:0:1:g.232609_232610delTT,g.232609delT:0,0	51,48,3,4,74,76:1:1:2:0/0:0/2:0.5:1:1:.:
chr3_ref_v2	232634	.	CTT	C,CT	.	PASS	IntersectsRepeat=1;RepeatCorrectionApplied=1	SAC:ACF:DF:PD:GT:SGT:SF:SV:SIG:MT:PAC	32,26,1,4,19,22:1:1:2:0/2:0/0:0.25:0	20,17,23,31,19,23:1:1:2:0/1:1/2:0.25:0:1:g.232634_232637T>:0	51,58,4,8,41,58:1:1:2:0/2:0/0:0.5:0:0:.:.
chr3_ref_v2	234055	.	G	A	.	PASS	IntersectsRepeat=0;RepeatCorrectionApplied=0	SAC:ACF:DF:PD:GT:SGT:SF:SV:SIG:MT:PAC	64,70,0,0:1:1:2:0/0:./.:.:0	75,76,41,24:1:1:2:0/0:0/1:0.5:1:1:.:	143,163,0,0:1:1:2:0/0:./.:.:0:0:.:.
chr3_ref_v2	234900	.	T	G	.	PASS	IntersectsRepeat=1;RepeatCorrectionApplied=0	SAC:ACF:DF:PD:GT:SGT:SF:SV:SIG:MT:PAC	76,82,0,0:1:1:2:0/0:./.:.:0	63,56,23,35:1:1:2:0/1:0/0:0.25:0:1:g.234900T>G:0	187,170,0,0:1:1:2:0/0:./.:.:0:0:.:.
chr3_ref_v2	236022	.	AT	A	.	PASS	IntersectsRepeat=1;RepeatCorrectionApplied=1	SAC:ACF:DF:PD:GT:SGT:SF:SV:SIG:MT:PAC	72,73,0,0:1:1:2:0/0:./.:.:0	75,65,33,21:1:1:2:0/0:0/1:0.5:1:1:.:	151,162,0,0:1:1:2:0/0:./.:.:0:0:.:.
chr3_ref_v2	236216	.	T	C	.	PASS	IntersectsRepeat=0;RepeatCorrectionApplied=0	SAC:ACF:DF:PD:GT:SGT:SF:SV:SIG:MT:PAC	87,76,0,0:1:1:2:0/0:./.:.:0	52,78,40,38:1:1:2:0/1:0/0:0.25:0:1:g.236216T>C:0	146,176,0,0:1:1:2:0/0:./.:.:0:0:.:.
chr3_ref_v2	236339	.	C	A	.	PASS	IntersectsRepeat=1;RepeatCorrectionApplied=0	SAC:ACF:DF:PD:GT:SGT:SF:SV:SIG:MT:PAC	66,66,0,1:1:1:2:0/0:./.:.:0	54,59,18,27:1:1:2:0/0:0/1:0.5:1:1:.:	144,134,1,0:1:1:2:0/0:./.:.:0:0:.:.
chr3_ref_v2	237224	.	G	A	.	PASS	IntersectsRepeat=1;RepeatCorrectionApplied=0	SAC:ACF:DF:PD:GT:SGT:SF:SV:SIG:MT:PAC	67,68,0,0:1:1:2:0/0:./.:.:0	69,51,31,32:1:1:2:0/1:0/0:0.25:0:1:g.237224G>A:0	135,123,1,0:1:1:2:0/0:./.:.:0:0:.:.
chr3_ref_v2	237692	.	C	T	.	PASS	IntersectsRepeat=0;RepeatCorrectionApplied=0	SAC:ACF:DF:PD:GT:SGT:SF:SV:SIG:MT:PAC	47,36,31,30:1:1:2:0/1:0/0:0.125:0	84,117,0,0:1:1:2:0/0:./.:.:0:1:g.237691_237693T>C:1	157,180,0,0:1:1:2:0/0:./.:.:0:1:g.237691_237693T>C:1
chr3_ref_v2	238040	.	G	A	.	PASS	IntersectsRepeat=1;RepeatCorrectionApplied=0	SAC:ACF:DF:PD:GT:SGT:SF:SV:SIG:MT:PAC	87,54,0,0:1:1:2:0/0:./.:.:0	62,59,34,27:1:1:2:0/1:0/0:0.25:0:1:g.238040G>A:0	147,140,0,0:1:1:2:0/0:./.:.:0:0:.:.
chr3_ref_v2	238277	.	ATTT	A,AT,ATT	.	PASS	IntersectsRepeat=1;RepeatCorrectionApplied=1	SAC:ACF:DF:PD:GT:SGT:SF:SV:SIG:MT:PAC	7,0,4,0,15,6,39,7:1:1:2:3/3:1/3:0.125:0	0,0,28,19,28,10,2,1:1:1:2:2/2:1/2:0.5:0:1:g.238277_238280T>,g.238277_238280T>:0,1	1,1,37,26,82,38,17,4:1:1:2:2/2:2/3:0.25:0:1:g.238277_238280T>,g.238277_238280T>:0,1
chr3_ref_v2	238798	.	A	T	.	PASS	IntersectsRepeat=0;RepeatCorrectionApplied=0	SAC:ACF:DF:PD:GT:SGT:SF:SV:SIG:MT:PAC	97,69,0,0:1:1:2:0/0:./.:.:0	104,127,0,0:1:1:2:0/0:./.:.:0:0:.:.	86,113,81,73:1:1:2:0/1:0/0:0.125:0:1:g.238798A>T:0
chr3_ref_v2	239480	.	C	T	.	PASS	IntersectsRepeat=1;RepeatCorrectionApplied=0	SAC:ACF:DF:PD:GT:SGT:SF:SV:SIG:MT:PAC	62,68,4,11:1:1:2:0/0:0/1:0.25:0	76,143,0,0:1:1:2:0/0:./.:.:0:0:.:.	134,228,0,0:1:1:2:0/0:./.:.:0:0:.:.
chr3_ref_v2	241094	.	G	A	.	PASS	IntersectsRepeat=1;RepeatCorrectionApplied=0	SAC:ACF:DF:PD:GT:SGT:SF:SV:SIG:MT:PAC	102,74,0,0:1:1:2:0/0:./.:.:0	87,70,43,36:1:1:2:0/1:0/0:0.25:0:1:g.241094G>A:0	172,139,0,0:1:1:2:0/0:./.:.:0:0:.:.
chr3_ref_v2	243205	.	G	A	.	PASS	IntersectsRepeat=1;RepeatCorrectionApplied=0	SAC:ACF:DF:PD:GT:SGT:SF:SV:SIG:MT:PAC	73,84,0,0:1:1:2:0/0:./.:.:0	63,68,35,41:1:1:2:0/1:0/0:0.25:0:1:g.243205G>A:0	200,215,0,0:1:1:2:0/0:./.:.:0:0:.:.
chr3_ref_v2	243691	.	G	A	.	PASS	IntersectsRepeat=0;RepeatCorrectionApplied=0	SAC:ACF:DF:PD:GT:SGT:SF:SV:SIG:MT:PAC	47,59,0,0:1:1:2:0/0:./.:.:0	45,60,19,17:1:1:2:0/0:0/1:0.5:1:1:.:	76,154,0,0:1:1:2:0/0:./.:.:0:0:.:.
chr3_ref_v2	243811	.	GTA	G	.	PASS	IntersectsRepeat=1;RepeatCorrectionApplied=1	SAC:ACF:DF:PD:GT:SGT:SF:SV:SIG:MT:PAC	46,34,19,9:1:1:2:0/0:0/1:0.25:0	40,35,7,7:1:1:2:0/0:./.:.:0:0:.:.	28,22,55,34:1:1:2:0/1:1/1:0.125:0:1:g.243812_243813delTA:0
chr3_ref_v2	244182	.	G	A	.	PASS	IntersectsRepeat=1;RepeatCorrectionApplied=0	SAC:ACF:DF:PD:GT:SGT:SF:SV:SIG:MT:PAC	83,85,0,1:1:1:2:0/0:./.:.:0	129,96,0,0:1:1:2:0/0:./.:.:0:0:.:.	96,90,74,72:1:1:2:0/1:0/0:0.125:0:1:g.244182G>A:0
chr3_ref_v2	245289	.	G	A	.	PASS	IntersectsRepeat=0;RepeatCorrectionApplied=0	SAC:ACF:DF:PD:GT:SGT:SF:SV:SIG:MT:PAC	60,70,0,0:1:1:2:0/0:./.:.:0	61,68,39,22:1:1:2:0/1:0/0:0.25:0:1:g.245289G>A:0	157,178,0,0:1:1:2:0/0:./.:.:0:0:.:.
chr3_ref_v2	246023	.	GA	G	.	PASS	IntersectsRepeat=1;RepeatCorrectionApplied=1	SAC:ACF:DF:PD:GT:SGT:SF:SV:SIG:MT:PAC	100,76,0,0:1:1:2:0/0:./.:.:0	116,98,0,2:1:1:2:0/0:./.:.:0:0:.:.	79,61,75,63:1:1:2:0/1:0/0:0.125:0:1:g.246024delA:0
chr3_ref_v2	246697	.	T	C	.	PASS	IntersectsRepeat=0;RepeatCorrectionApplied=0	SAC:ACF:DF:PD:GT:SGT:SF:SV:SIG:MT:PAC	95,111,0,0:1:1:2:0/0:./.:.:0	102,89,40,39:1:1:2:0/0:0/1:0.5:1:1:.:	184,188,1,0:1:1:2:0/0:./.:.:0:0:.:.
chr3_ref_v2	246791	.	T	C	.	PASS	IntersectsRepeat=0;RepeatCorrectionApplied=0	SAC:ACF:DF:PD:GT:SGT:SF:SV:SIG:MT:PAC	86,107,0,0:1:1:2:0/0:./.:.:0	105,142,0,0:1:1:2:0/0:./.:.:0:0:.:.	81,103,86,90:1:1:2:0/1:./.:.:0:1:g.246791T>C:0
chr3_ref_v2	246959	.	G	A	.	PASS	IntersectsRepeat=0;RepeatCorrectionApplied=0	SAC:ACF:DF:PD:GT:SGT:SF:SV:SIG:MT:PAC	54,96,0,0:1:1:2:0/0:./.:.:0	77,61,39,30:1:1:2:0/1:0/0:0.25:0:1:g.246959G>A:0	148,164,0,0:1:1:2:0/0:./.:.:0:0:.:.
chr3_ref_v2	247270	.	G	A	.	PASS	IntersectsRepeat=0;RepeatCorrectionApplied=0	SAC:ACF:DF:PD:GT:SGT:SF:SV:SIG:MT:PAC	50,73,0,0:1:1:2:0/0:./.:.:0	94,97,0,0:1:1:2:0/0:./.:.:0:0:.:.	71,107,74,91:1:1:2:0/1:./.:.:0:1:g.247270G>A:0
chr3_ref_v2	249946	.	G	C	.	PASS	IntersectsRepeat=1;RepeatCorrectionApplied=0	SAC:ACF:DF:PD:GT:SGT:SF:SV:SIG:MT:PAC	78,76,0,0:1:1:2:0/0:./.:.:0	47,67,23,30:1:1:2:0/1:0/0:0.25:0:1:g.249946G>C:0	117,163,0,0:1:1:2:0/0:./.:.:0:0:.:.
chr3_ref_v2	251706	.	C	T	.	PASS	IntersectsRepeat=1;RepeatCorrectionApplied=0	SAC:ACF:DF:PD:GT:SGT:SF:SV:SIG:MT:PAC	78,95,0,0:1:1:2:0/0:./.:.:0	103,99,0,0:1:1:2:0/0:./.:.:0:0:.:.	105,83,73,48:1:1:2:0/1:0/0:0.25:0:1:g.251706C>T:0
chr3_ref_v2	251970	.	T	C	.	PASS	IntersectsRepeat=0;RepeatCorrectionApplied=0	SAC:ACF:DF:PD:GT:SGT:SF:SV:SIG:MT:PAC	96,84,0,0:1:1:2:0/0:./.:.:0	81,76,36,33:1:1:2:0/0:0/1:0.5:1:1:.:	158,155,0,0:1:1:2:0/0:./.:.:0:0:.:.
chr3_ref_v2	252531	.	T	C	.	PASS	IntersectsRepeat=1;RepeatCorrectionApplied=0	SAC:ACF:DF:PD:GT:SGT:SF:SV:SIG:MT:PAC	116,89,0,0:1:1:2:0/0:./.:.:0	155,139,0,0:1:1:2:0/0:./.:.:0:0:.:.	114,106,94,91:1:1:2:0/1:0/0:0.125:0:1:g.252531T>C:0
chr3_ref_v2	253132	.	T	C	.	PASS	IntersectsRepeat=0;RepeatCorrectionApplied=0	SAC:ACF:DF:PD:GT:SGT:SF:SV:SIG:MT:PAC	92,94,1,0:1:1:2:0/0:./.:.:0	83,66,38,46:1:1:2:0/1:0/0:0.25:0:1:g.253132T>C:0	155,194,0,0:1:1:2:0/0:./.:.:0:0:.:.
chr3_ref_v2	254089	.	C	A	.	PASS	IntersectsRepeat=1;RepeatCorrectionApplied=0	SAC:ACF:DF:PD:GT:SGT:SF:SV:SIG:MT:PAC	104,77,0,1:1:1:2:0/0:./.:.:0	107,75,55,29:1:1:2:0/1:0/0:0.25:0:1:g.254089C>A:0	207,138,0,0:1:1:2:0/0:./.:.:0:0:.:.
chr3_ref_v2	255816	.	G	GT	.	PASS	IntersectsRepeat=1;RepeatCorrectionApplied=1	SAC:ACF:DF:PD:GT:SGT:SF:SV:SIG:MT:PAC	12,3,45,26:1:1:2:1/1:./.:.:0	5,5,45,33:1:1:2:1/1:./.:.:0:0:.:.	57,35,31,44:1:1:2:1/1:0/1:0.25:0:1:.:
chr3_ref_v2	255855	.	GTA	G	.	PASS	IntersectsRepeat=1;RepeatCorrectionApplied=1	SAC:ACF:DF:PD:GT:SGT:SF:SV:SIG:MT:PAC	35,55,13,8:1:1:2:0/0:0/1:0.25:0	25,26,12,18:1:1:2:0/0:0/1:0.5:1:0:.:.	17,46,48,33:1:1:2:0/1:./.:.:0:1:g.255856_255857delTA:0
chr3_ref_v2	256203	.	CA	C	.	PASS	IntersectsRepeat=1;RepeatCorrectionApplied=1	SAC:ACF:DF:PD:GT:SGT:SF:SV:SIG:MT:PAC	78,82,0,0:1:1:2:0/0:./.:.:0	78,74,42,28:1:1:2:0/1:0/0:0.25:0:1:g.256204delA:0	148,141,0,0:1:1:2:0/0:./.:.:0:0:.:.
chr3_ref_v2	259510	.	T	C	.	PASS	IntersectsRepeat=1;RepeatCorrectionApplied=0	SAC:ACF:DF:PD:GT:SGT:SF:SV:SIG:MT:PAC	59,63,0,0:1:1:2:0/0:./.:.:0	60,70,28,39:1:1:2:0/1:0/0:0.25:0:1:g.259510T>C:0	162,167,0,0:1:1:2:0/0:./.:.:0:0:.:.
chr3_ref_v2	260505	.	A	G	.	PASS	IntersectsRepeat=1;RepeatCorrectionApplied=0	SAC:ACF:DF:PD:GT:SGT:SF:SV:SIG:MT:PAC	91,79,0,0:1:1:2:0/0:./.:.:0	88,70,40,29:1:1:2:0/0:0/1:0.5:1:1:.:	187,128,0,0:1:1:2:0/0:./.:.:0:0:.:.
chr3_ref_v2	262822	.	A	C	.	PASS	IntersectsRepeat=0;RepeatCorrectionApplied=0	SAC:ACF:DF:PD:GT:SGT:SF:SV:SIG:MT:PAC	64,76,0,0:1:1:2:0/0:./.:.:0	68,68,30,28:1:1:2:0/0:0/1:0.5:1:1:.:	159,158,0,0:1:1:2:0/0:./.:.:0:0:.:.
chr3_ref_v2	265004	.	G	A	.	PASS	IntersectsRepeat=0;RepeatCorrectionApplied=0	SAC:ACF:DF:PD:GT:SGT:SF:SV:SIG:MT:PAC	33,14,0,0:1:1:2:0/0:./.:.:0	36,5,16,3:1:1:2:0/1:0/0:0.25:0:0:.:.	143,57,0,0:1:1:2:0/0:./.:.:0:0:.:.
chr3_ref_v2	266201	.	A	G	.	PASS	IntersectsRepeat=1;RepeatCorrectionApplied=0	SAC:ACF:DF:PD:GT:SGT:SF:SV:SIG:MT:PAC	112,80,0,0:1:1:2:0/0:./.:.:0	90,92,36,41:1:1:2:0/0:0/1:0.5:1:1:.:	205,215,0,0:1:1:2:0/0:./.:.:0:0:.:.
chr3_ref_v2	266489	.	T	A	.	PASS	IntersectsRepeat=1;RepeatCorrectionApplied=0	SAC:ACF:DF:PD:GT:SGT:SF:SV:SIG:MT:PAC	121,85,0,0:1:1:2:0/0:./.:.:0	186,106,0,0:1:1:2:0/0:./.:.:0:0:.:.	124,108,117,98:1:1:2:0/1:./.:.:0:1:g.266489T>A:0
chr3_ref_v2	267304	.	T	TTCA	.	PASS	IntersectsRepeat=1;RepeatCorrectionApplied=1	SAC:ACF:DF:PD:GT:SGT:SF:SV:SIG:MT:PAC	72,70,0,0:1:1:2:0/0:./.:.:0	69,74,25,37:1:1:2:0/1:0/0:0.25:0:1:g.267304_267305insTCA:0	139,167,0,0:1:1:2:0/0:./.:.:0:0:.:.
chr3_ref_v2	267573	.	G	A	.	PASS	IntersectsRepeat=1;RepeatCorrectionApplied=0	SAC:ACF:DF:PD:GT:SGT:SF:SV:SIG:MT:PAC	83,101,15,13:1:1:2:0/0:0/1:0.25:1	138,138,0,0:1:1:2:0/0:./.:.:0:0:.:.	189,222,0,0:1:1:2:0/0:./.:.:0:1:.:
chr3_ref_v2	267985	.	C	A	.	PASS	IntersectsRepeat=0;RepeatCorrectionApplied=0	SAC:ACF:DF:PD:GT:SGT:SF:SV:SIG:MT:PAC	67,74,0,0:1:1:2:0/0:./.:.:0	117,94,1,0:1:1:2:0/0:./.:.:0:0:.:.	79,92,65,56:1:1:2:0/1:0/0:0.125:0:1:g.267985C>A:0
chr3_ref_v2	268855	.	GAA	G,GA	.	PASS	IntersectsRepeat=1;RepeatCorrectionApplied=1	SAC:ACF:DF:PD:GT:SGT:SF:SV:SIG:MT:PAC	21,25,4,6,15,16:1:1:2:0/0:0/1:0.25:0	15,25,15,12,23,21:1:1:2:0/0:0/1:0.5:1:0:.:.	9,7,54,52,34,17:1:1:2:1/2:0/2:0.25:0:1:g.268856_268857delAA,g.268856delA:0,0
chr3_ref_v2	269119	.	G	A	.	PASS	IntersectsRepeat=0;RepeatCorrectionApplied=0	SAC:ACF:DF:PD:GT:SGT:SF:SV:SIG:MT:PAC	88,91,0,0:1:1:2:0/0:./.:.:0	63,66,16,32:1:1:2:0/0:0/1:0.5:1:1:.:	135,150,0,0:1:1:2:0/0:./.:.:0:0:.:.
chr3_ref_v2	269772	.	GA	G	.	PASS	IntersectsRepeat=1;RepeatCorrectionApplied=1	SAC:ACF:DF:PD:GT:SGT:SF:SV:SIG:MT:PAC	63,86,1,2:1:1:2:0/0:./.:.:0	83,108,1,4:1:1:2:0/0:./.:.:0:0:.:.	67,101,68,68:1:1:2:0/0:0/1:0.5:1:1:.:
chr3_ref_v2	272007	.	G	A	.	PASS	IntersectsRepeat=0;RepeatCorrectionApplied=0	SAC:ACF:DF:PD:GT:SGT:SF:SV:SIG:MT:PAC	83,62,0,0:1:1:2:0/0:./.:.:0	72,87,36,30:1:1:2:0/0:0/1:0.5:1:1:.:	170,169,0,0:1:1:2:0/0:./.:.:0:0:.:.
chr3_ref_v2	272806	.	T	C	.	PASS	IntersectsRepeat=0;RepeatCorrectionApplied=0	SAC:ACF:DF:PD:GT:SGT:SF:SV:SIG:MT:PAC	81,86,1,0:1:1:2:0/0:./.:.:0	53,67,27,33:1:1:2:0/1:0/0:0.25:0:1:g.272806T>C:0	126,176,0,0:1:1:2:0/0:./.:.:0:0:.:.
chr3_ref_v2	272963	.	A	G	.	PASS	IntersectsRepeat=0;RepeatCorrectionApplied=0	SAC:ACF:DF:PD:GT:SGT:SF:SV:SIG:MT:PAC	70,96,0,0:1:1:2:0/0:./.:.:0	77,79,0,0:1:1:2:0/0:./.:.:0:0:.:.	70,85,57,66:1:1:2:0/1:0/0:0.125:0:1:g.272963A>G:0
chr3_ref_v2	273394	.	G	T	.	PASS	IntersectsRepeat=1;RepeatCorrectionApplied=0	SAC:ACF:DF:PD:GT:SGT:SF:SV:SIG:MT:PAC	42,76,24,0:1:1:2:0/0:0/1:0.25:0	49,96,36,0:1:1:2:0/0:0/1:0.5:0:0:.:.	79,163,49,0:1:1:2:0/0:0/1:0.25:0:0:.:.
chr3_ref_v2	274352	.	A	G	.	PASS	IntersectsRepeat=1;RepeatCorrectionApplied=0	SAC:ACF:DF:PD:GT:SGT:SF:SV:SIG:MT:PAC	111,103,0,0:1:1:2:0/0:./.:.:0	119,140,0,0:1:1:2:0/0:./.:.:0:0:.:.	108,105,101,95:1:1:2:0/1:./.:.:0:1:g.274352A>G:0
chr3_ref_v2	275154	.	G	A	.	PASS	IntersectsRepeat=0;RepeatCorrectionApplied=0	SAC:ACF:DF:PD:GT:SGT:SF:SV:SIG:MT:PAC	85,108,0,1:1:1:2:0/0:./.:.:0	88,82,49,38:1:1:2:0/1:0/0:0.25:0:1:g.275154G>A:0	192,210,0,0:1:1:2:0/0:./.:.:0:0:.:.
chr3_ref_v2	275220	.	AT	A	.	PASS	IntersectsRepeat=1;RepeatCorrectionApplied=1	SAC:ACF:DF:PD:GT:SGT:SF:SV:SIG:MT:PAC	90,90,0,0:1:1:2:0/0:./.:.:0	86,69,44,35:1:1:2:0/1:0/0:0.25:0:1:g.275221delT:0	173,175,0,0:1:1:2:0/0:./.:.:0:0:.:.
chr3_ref_v2	277276	.	G	A	.	PASS	IntersectsRepeat=1;RepeatCorrectionApplied=0	SAC:ACF:DF:PD:GT:SGT:SF:SV:SIG:MT:PAC	87,93,0,0:1:1:2:0/0:./.:.:0	62,80,30,32:1:1:2:0/0:0/1:0.5:1:1:.:	173,206,0,0:1:1:2:0/0:./.:.:0:0:.:.
chr3_ref_v2	277913	.	T	C	.	PASS	IntersectsRepeat=0;RepeatCorrectionApplied=0	SAC:ACF:DF:PD:GT:SGT:SF:SV:SIG:MT:PAC	93,85,0,0:1:1:2:0/0:./.:.:0	84,48,31,27:1:1:2:0/0:0/1:0.5:1:1:.:	203,195,0,0:1:1:2:0/0:./.:.:0:0:.:.
chr3_ref_v2	277924	.	G	A	.	PASS	IntersectsRepeat=1;RepeatCorrectionApplied=0	SAC:ACF:DF:PD:GT:SGT:SF:SV:SIG:MT:PAC	83,80,0,0:1:1:2:0/0:./.:.:0	80,55,37,22:1:1:2:0/0:0/1:0.5:1:1:.:	192,191,0,0:1:1:2:0/0:./.:.:0:0:.:.
chr3_ref_v2	278120	.	T	C	.	PASS	IntersectsRepeat=1;RepeatCorrectionApplied=0	SAC:ACF:DF:PD:GT:SGT:SF:SV:SIG:MT:PAC	87,79,0,0:1:1:2:0/0:./.:.:0	83,97,37,31:1:1:2:0/0:0/1:0.5:1:1:.:	175,168,0,0:1:1:2:0/0:./.:.:0:0:.:.
chr3_ref_v2	280300	.	T	C	.	PASS	IntersectsRepeat=0;RepeatCorrectionApplied=0	SAC:ACF:DF:PD:GT:SGT:SF:SV:SIG:MT:PAC	99,93,0,0:1:1:2:0/0:./.:.:0	101,83,42,35:1:1:2:0/0:0/1:0.5:1:1:.:	176,165,0,0:1:1:2:0/0:./.:.:0:0:.:.
chr3_ref_v2	280980	.	G	T	.	PASS	IntersectsRepeat=0;RepeatCorrectionApplied=0	SAC:ACF:DF:PD:GT:SGT:SF:SV:SIG:MT:PAC	86,87,0,0:1:1:2:0/0:./.:.:0	105,117,0,0:1:1:2:0/0:./.:.:0:0:.:.	91,86,84,74:1:1:2:0/1:./.:.:0:1:g.280980G>T:0
chr3_ref_v2	282693	.	G	A	.	PASS	IntersectsRepeat=0;RepeatCorrectionApplied=0	SAC:ACF:DF:PD:GT:SGT:SF:SV:SIG:MT:PAC	91,78,0,0:1:1:2:0/0:./.:.:0	78,63,44,25:1:1:2:0/1:0/0:0.25:0:1:g.282693G>A:0	185,150,0,0:1:1:2:0/0:./.:.:0:0:.:.
chr3_ref_v2	283636	.	AT	A	.	PASS	IntersectsRepeat=1;RepeatCorrectionApplied=1	SAC:ACF:DF:PD:GT:SGT:SF:SV:SIG:MT:PAC	57,52,33,16:1:1:2:0/0:0/1:0.5:1	117,103,0,0:1:1:2:0/0:./.:.:0:1:.:	149,123,0,0:1:1:2:0/0:./.:.:0:1:.:
chr3_ref_v2	285110	.	G	A	.	PASS	IntersectsRepeat=0;RepeatCorrectionApplied=0	SAC:ACF:DF:PD:GT:SGT:SF:SV:SIG:MT:PAC	79,85,1,0:1:1:2:0/0:./.:.:0	71,55,31,38:1:1:2:0/1:0/0:0.25:0:1:g.285110G>A:0	170,149,0,0:1:1:2:0/0:./.:.:0:0:.:.
chr3_ref_v2	285248	.	G	T	.	PASS	IntersectsRepeat=0;RepeatCorrectionApplied=0	SAC:ACF:DF:PD:GT:SGT:SF:SV:SIG:MT:PAC	48,47,44,49:1:1:2:0/1:./.:.:0	94,121,0,0:1:1:2:0/0:./.:.:0:1:g.285247_285249T>G:1	95,96,66,74:1:1:2:0/1:0/0:0.125:0:0:.:.
chr3_ref_v2	285545	.	AT	A	.	PASS	IntersectsRepeat=1;RepeatCorrectionApplied=1	SAC:ACF:DF:PD:GT:SGT:SF:SV:SIG:MT:PAC	68,64,5,2:1:1:2:0/0:./.:.:0	44,48,34,21:1:1:2:0/0:0/1:0.5:0:1:.:	132,130,15,16:1:1:2:0/0:./.:.:0:0:.:.
chr3_ref_v2	285680	.	G	A	.	PASS	IntersectsRepeat=0;RepeatCorrectionApplied=0	SAC:ACF:DF:PD:GT:SGT:SF:SV:SIG:MT:PAC	91,98,0,0:1:1:2:0/0:./.:.:0	97,114,0,0:1:1:2:0/0:./.:.:0:0:.:.	94,94,62,92:1:1:2:0/1:0/0:0.125:0:1:g.285680G>A:0
chr3_ref_v2	286176	.	TA	T	.	PASS	IntersectsRepeat=1;RepeatCorrectionApplied=1	SAC:ACF:DF:PD:GT:SGT:SF:SV:SIG:MT:PAC	68,99,0,0:1:1:2:0/0:./.:.:0	98,122,0,0:1:1:2:0/0:./.:.:0:0:.:.	102,95,70,79:1:1:2:0/1:0/0:0.125:0:1:g.286177delA:0
chr3_ref_v2	286224	.	T	C	.	PASS	IntersectsRepeat=0;RepeatCorrectionApplied=0	SAC:ACF:DF:PD:GT:SGT:SF:SV:SIG:MT:PAC	93,76,0,0:1:1:2:0/0:./.:.:0	78,70,36,39:1:1:2:0/1:0/0:0.25:0:1:g.286224T>C:0	175,160,0,0:1:1:2:0/0:./.:.:0:0:.:.
chr3_ref_v2	286772	.	G	A	.	PASS	IntersectsRepeat=0;RepeatCorrectionApplied=0	SAC:ACF:DF:PD:GT:SGT:SF:SV:SIG:MT:PAC	103,116,0,0:1:1:2:0/0:./.:.:0	77,83,40,43:1:1:2:0/1:0/0:0.25:0:1:g.286772G>A:0	163,218,0,0:1:1:2:0/0:./.:.:0:0:.:.
chr3_ref_v2	286829	.	A	G	.	PASS	IntersectsRepeat=0;RepeatCorrectionApplied=0	SAC:ACF:DF:PD:GT:SGT:SF:SV:SIG:MT:PAC	97,101,0,0:1:1:2:0/0:./.:.:0	74,94,36,50:1:1:2:0/1:0/0:0.25:0:1:g.286829A>G:0	160,190,0,0:1:1:2:0/0:./.:.:0:0:.:.
chr3_ref_v2	288080	.	TA	T	.	PASS	IntersectsRepeat=1;RepeatCorrectionApplied=1	SAC:ACF:DF:PD:GT:SGT:SF:SV:SIG:MT:PAC	89,80,0,0:1:1:2:0/0:./.:.:0	68,67,29,28:1:1:2:0/0:0/1:0.5:1:1:.:	140,158,0,0:1:1:2:0/0:./.:.:0:0:.:.
chr3_ref_v2	288402	.	AAT	A,AATAT	.	PASS	IntersectsRepeat=1;RepeatCorrectionApplied=1	SAC:ACF:DF:PD:GT:SGT:SF:SV:SIG:MT:PAC	21,29,7,2,22,19:1:1:2:0/2:0/0:0.125:0	39,30,9,5,3,4:1:1:2:0/0:./.:.:0:0:.:.	22,28,6,14,27,20:1:1:2:0/2:1/2:0.25:0:0:.:.
chr3_ref_v2	288615	.	A	C	.	PASS	IntersectsRepeat=0;RepeatCorrectionApplied=0	SAC:ACF:DF:PD:GT:SGT:SF:SV:SIG:MT:PAC	90,81,0,0:1:1:2:0/0:./.:.:0	103,99,0,0:1:1:2:0/0:./.:.:0:0:.:.	74,45,71,55:1:1:2:0/1:./.:.:0:1:.:.
chr3_ref_v2	288956	.	AAT	A	.	PASS	IntersectsRepeat=1;RepeatCorrectionApplied=1	SAC:ACF:DF:PD:GT:SGT:SF:SV:SIG:MT:PAC	0,47,0,8:1:1:2:0/0:0/1:0.25:0	0,45,0,23:1:1:2:0/0:0/1:0.5:0:0:.:.	0,78,0,7:1:1:2:0/0:./.:.:0:0:.:.
chr3_ref_v2	289672	.	A	G	.	PASS	IntersectsRepeat=1;RepeatCorrectionApplied=0	SAC:ACF:DF:PD:GT:SGT:SF:SV:SIG:MT:PAC	125,98,54,58:1:1:2:0/1:0/0:0.25:0	201,165,2,2:1:1:2:0/0:./.:.:0:1:.:.	199,231,90,97:1:1:2:0/1:0/0:0.5:0:0:.:.
chr3_ref_v2	289831	.	T	C	.	PASS	IntersectsRepeat=0;RepeatCorrectionApplied=0	SAC:ACF:DF:PD:GT:SGT:SF:SV:SIG:MT:PAC	150,193,0,0:1:1:2:0/0:./.:.:0	103,159,30,41:1:1:2:0/0:0/1:0.5:1:1:.:.	244,312,0,0:1:1:2:0/0:./.:.:0:0:.:.
chr3_ref_v2	290219	.	A	T	.	PASS	IntersectsRepeat=1;RepeatCorrectionApplied=0	SAC:ACF:DF:PD:GT:SGT:SF:SV:SIG:MT:PAC	49,80,6,31:1:1:2:0/0:0/1:0.5:0	77,126,0,0:1:1:2:0/0:./.:.:0:1:.:.	130,138,22,74:1:1:2:0/0:0/1:0.5:1:0:.:.
chr3_ref_v2	290488	.	G	A	.	PASS	IntersectsRepeat=0;RepeatCorrectionApplied=0	SAC:ACF:DF:PD:GT:SGT:SF:SV:SIG:MT:PAC	120,68,0,0:1:1:2:0/0:./.:.:0	79,57,53,29:1:1:2:0/1:0/0:0.25:0:1:g.290488G>A:0	178,137,0,0:1:1:2:0/0:./.:.:0:0:.:.
chr3_ref_v2	293166	.	T	C	.	PASS	IntersectsRepeat=0;RepeatCorrectionApplied=0	SAC:ACF:DF:PD:GT:SGT:SF:SV:SIG:MT:PAC	86,69,0,0:1:1:2:0/0:./.:.:0	72,84,27,38:1:1:2:0/0:0/1:0.5:1:1:.:	173,208,0,0:1:1:2:0/0:./.:.:0:0:.:.
chr3_ref_v2	293324	.	G	A	.	PASS	IntersectsRepeat=0;RepeatCorrectionApplied=0	SAC:ACF:DF:PD:GT:SGT:SF:SV:SIG:MT:PAC	101,76,0,0:1:1:2:0/0:./.:.:0	90,88,44,26:1:1:2:0/0:0/1:0.5:1:1:.:	186,161,0,1:1:1:2:0/0:./.:.:0:0:.:.
chr3_ref_v2	293891	.	C	T	.	PASS	IntersectsRepeat=1;RepeatCorrectionApplied=0	SAC:ACF:DF:PD:GT:SGT:SF:SV:SIG:MT:PAC	76,84,0,0:1:1:2:0/0:./.:.:0	138,84,0,0:1:1:2:0/0:./.:.:0:0:.:.	92,76,75,70:1:1:2:0/1:0/0:0.125:0:1:g.293891C>T:0
chr3_ref_v2	296150	.	A	G	.	PASS	IntersectsRepeat=1;RepeatCorrectionApplied=0	SAC:ACF:DF:PD:GT:SGT:SF:SV:SIG:MT:PAC	62,69,8,8:1:1:2:0/0:0/1:0.25:1	93,118,0,0:1:1:2:0/0:./.:.:0:0:.:.	142,180,0,0:1:1:2:0/0:./.:.:0:0:.:.
chr3_ref_v2	297071	.	T	C	.	PASS	IntersectsRepeat=0;RepeatCorrectionApplied=0	SAC:ACF:DF:PD:GT:SGT:SF:SV:SIG:MT:PAC	102,100,0,2:1:1:2:0/0:./.:.:0	83,76,44,40:1:1:2:0/1:0/0:0.25:0:1:g.297071T>C:0	173,173,1,0:1:1:2:0/0:./.:.:0:0:.:.
chr3_ref_v2	297188	.	A	G	.	PASS	IntersectsRepeat=1;RepeatCorrectionApplied=0	SAC:ACF:DF:PD:GT:SGT:SF:SV:SIG:MT:PAC	71,98,0,0:1:1:2:0/0:./.:.:0	121,113,0,0:1:1:2:0/0:./.:.:0:0:.:.	91,99,71,66:1:1:2:0/1:0/0:0.125:0:1:g.297188A>G:0
chr3_ref_v2	299948	.	G	A	.	PASS	IntersectsRepeat=1;RepeatCorrectionApplied=0	SAC:ACF:DF:PD:GT:SGT:SF:SV:SIG:MT:PAC	12,34,0,0:1:1:2:0/0:./.:.:0	1,2,0,6:1:1:2:./.:./.:.:0:0:.:.	76,133,0,1:1:1:2:0/0:./.:.:0:0:.:.
chr3_ref_v2	300064	.	G	A	.	PASS	IntersectsRepeat=0;RepeatCorrectionApplied=0	SAC:ACF:DF:PD:GT:SGT:SF:SV:SIG:MT:PAC	40,23,0,0:1:1:2:0/0:./.:.:0	33,8,8,0:1:1:2:0/0:0/1:0.5:0:0:.:.	117,101,0,0:1:1:2:0/0:./.:.:0:0:.:.
chr3_ref_v2	300114	.	TAA	T,TA	.	PASS	IntersectsRepeat=1;RepeatCorrectionApplied=1	SAC:ACF:DF:PD:GT:SGT:SF:SV:SIG:MT:PAC	21,7,2,1,18,0:1:1:2:0/2:0/0:0.25:0	2,1,28,2,42,0:1:1:2:2/2:1/2:0.5:0:0:.:.	53,42,1,0,48,4:1:1:2:0/0:./.:.:0:0:.:.
chr3_ref_v2	302366	.	G	A	.	PASS	IntersectsRepeat=0;RepeatCorrectionApplied=0	SAC:ACF:DF:PD:GT:SGT:SF:SV:SIG:MT:PAC	74,42,0,0:1:1:2:0/0:./.:.:0	61,51,18,1:1:1:2:0/0:0/1:0.25:0:0:.:.	159,168,1,0:1:1:2:0/0:./.:.:0:0:.:.
chr3_ref_v2	302642	.	G	A	.	PASS	IntersectsRepeat=1;RepeatCorrectionApplied=0	SAC:ACF:DF:PD:GT:SGT:SF:SV:SIG:MT:PAC	90,63,0,0:1:1:2:0/0:./.:.:0	70,71,34,43:1:1:2:0/1:0/0:0.25:0:1:.:.	161,128,0,0:1:1:2:0/0:./.:.:0:0:.:.
chr3_ref_v2	304070	.	CT	C	.	PASS	IntersectsRepeat=1;RepeatCorrectionApplied=1	SAC:ACF:DF:PD:GT:SGT:SF:SV:SIG:MT:PAC	49,36,6,6:1:1:2:0/0:./.:.:0	36,34,15,31:1:1:2:0/0:0/1:0.25:0:1:.:	48,55,54,63:1:1:2:0/0:0/1:0.5:0:1:.:
chr3_ref_v2	304194	.	C	T	.	PASS	IntersectsRepeat=0;RepeatCorrectionApplied=0	SAC:ACF:DF:PD:GT:SGT:SF:SV:SIG:MT:PAC	94,75,0,0:1:1:2:0/0:./.:.:0	77,89,0,0:1:1:2:0/0:./.:.:0:0:.:.	77,73,77,57:1:1:2:0/1:./.:.:0:1:g.304194C>T:0
chr3_ref_v2	304890	.	CAA	C,CAAA	.	PASS	IntersectsRepeat=1;RepeatCorrectionApplied=1	SAC:ACF:DF:PD:GT:SGT:SF:SV:SIG:MT:PAC	65,49,1,0,1,0:1:1:2:0/0:./.:.:0	53,44,0,0,24,23:1:1:2:0/2:0/0:0.25:0:1:g.304890_304891insA:0	16,13,66,47,64,47:1:1:2:1/2:2/2:0.125:0:1:g.304891_304892delAA,g.304890_304891insA:0,0
chr3_ref_v2	305712	.	C	A	.	PASS	IntersectsRepeat=0;RepeatCorrectionApplied=0	SAC:ACF:DF:PD:GT:SGT:SF:SV:SIG:MT:PAC	71,74,0,0:1:1:2:0/0:./.:.:0	121,131,0,0:1:1:2:0/0:./.:.:0:0:.:.	74,97,85,63:1:1:2:0/1:0/0:0.125:0:1:g.305712C>A:0
chr3_ref_v2	306023	.	C	T	.	PASS	IntersectsRepeat=0;RepeatCorrectionApplied=0	SAC:ACF:DF:PD:GT:SGT:SF:SV:SIG:MT:PAC	98,94,0,0:1:1:2:0/0:./.:.:0	132,109,0,0:1:1:2:0/0:./.:.:0:0:.:.	108,92,96,74:1:1:2:0/1:0/0:0.125:0:1:g.306023C>T:0
chr3_ref_v2	306635	.	T	A	.	PASS	IntersectsRepeat=0;RepeatCorrectionApplied=0	SAC:ACF:DF:PD:GT:SGT:SF:SV:SIG:MT:PAC	48,43,49,48:1:1:2:0/1:./.:.:0	104,112,0,0:1:1:2:0/0:./.:.:0:1:g.306634_306636A>T:1	91,90,79,81:1:1:2:0/1:./.:.:0:0:.:.
chr3_ref_v2	307371	.	C	T	.	PASS	IntersectsRepeat=0;RepeatCorrectionApplied=0	SAC:ACF:DF:PD:GT:SGT:SF:SV:SIG:MT:PAC	99,60,0,0:1:1:2:0/0:./.:.:0	63,62,42,28:1:1:2:0/1:0/0:0.25:0:1:g.307371C>T:0	130,147,0,0:1:1:2:0/0:./.:.:0:0:.:.
chr3_ref_v2	307602	.	T	C	.	PASS	IntersectsRepeat=1;RepeatCorrectionApplied=0	SAC:ACF:DF:PD:GT:SGT:SF:SV:SIG:MT:PAC	78,86,0,0:1:1:2:0/0:./.:.:0	63,88,31,36:1:1:2:0/0:0/1:0.5:1:1:.:	164,183,1,0:1:1:2:0/0:./.:.:0:0:.:.
chr3_ref_v2	308538	.	C	T	.	PASS	IntersectsRepeat=0;RepeatCorrectionApplied=0	SAC:ACF:DF:PD:GT:SGT:SF:SV:SIG:MT:PAC	114,118,0,0:1:1:2:0/0:./.:.:0	121,136,0,1:1:1:2:0/0:./.:.:0:0:.:.	113,94,96,70:1:1:2:0/1:0/0:0.125:0:1:g.308538C>T:0
chr3_ref_v2	308660	.	A	G	.	PASS	IntersectsRepeat=0;RepeatCorrectionApplied=0	SAC:ACF:DF:PD:GT:SGT:SF:SV:SIG:MT:PAC	98,96,1,0:1:1:2:0/0:./.:.:0	85,74,39,34:1:1:2:0/1:0/0:0.25:0:1:g.308660A>G:0	162,162,0,0:1:1:2:0/0:./.:.:0:0:.:.
chr3_ref_v2	309309	.	TAA	T,TA	.	PASS	IntersectsRepeat=1;RepeatCorrectionApplied=1	SAC:ACF:DF:PD:GT:SGT:SF:SV:SIG:MT:PAC	46,51,0,1,12,5:1:1:2:0/0:./.:.:0	3,2,48,32,58,32:1:1:2:1/2:2/2:0.25:0:1:g.309310_309311delAA,g.309310delA:0,0	9,10,20,21,116,93:1:1:2:2/2:0/2:0.125:0:1:g.309310delA,g.309310delA:0,1
chr3_ref_v2	309343	.	C	T	.	PASS	IntersectsRepeat=1;RepeatCorrectionApplied=0	SAC:ACF:DF:PD:GT:SGT:SF:SV:SIG:MT:PAC	67,88,0,0:1:1:2:0/0:./.:.:0	62,89,28,41:1:1:2:0/1:0/0:0.25:0:1:g.309343C>T:0	160,190,0,0:1:1:2:0/0:./.:.:0:0:.:.
chr3_ref_v2	309454	.	G	T	.	PASS	IntersectsRepeat=0;RepeatCorrectionApplied=0	SAC:ACF:DF:PD:GT:SGT:SF:SV:SIG:MT:PAC	68,81,1,0:1:1:2:0/0:./.:.:0	66,110,28,43:1:1:2:0/0:0/1:0.5:1:1:.:	139,217,0,0:1:1:2:0/0:./.:.:0:0:.:.
chr3_ref_v2	309527	.	C	T	.	PASS	IntersectsRepeat=0;RepeatCorrectionApplied=0	SAC:ACF:DF:PD:GT:SGT:SF:SV:SIG:MT:PAC	52,80,9,11:1:1:2:0/0:0/1:0.25:1	98,114,0,0:1:1:2:0/0:./.:.:0:0:.:.	135,175,0,0:1:1:2:0/0:./.:.:0:0:.:.
chr3_ref_v2	310057	.	G	A	.	PASS	IntersectsRepeat=0;RepeatCorrectionApplied=0	SAC:ACF:DF:PD:GT:SGT:SF:SV:SIG:MT:PAC	80,81,0,0:1:1:2:0/0:./.:.:0	100,118,0,0:1:1:2:0/0:./.:.:0:0:.:.	95,98,75,83:1:1:2:0/1:0/0:0.125:0:1:g.310057G>A:0
chr3_ref_v2	310111	.	G	A	.	PASS	IntersectsRepeat=0;RepeatCorrectionApplied=0	SAC:ACF:DF:PD:GT:SGT:SF:SV:SIG:MT:PAC	50,79,1,0:1:1:2:0/0:./.:.:0	57,75,7,38:1:1:2:0/0:0/1:0.5:0:1:.:	141,196,0,0:1:1:2:0/0:./.:.:0:0:.:.
chr3_ref_v2	311601	.	G	T	.	PASS	IntersectsRepeat=1;RepeatCorrectionApplied=0	SAC:ACF:DF:PD:GT:SGT:SF:SV:SIG:MT:PAC	0,0,3,15:1:1:2:./.:./.:.:0	0,0,2,24:1:1:2:1/1:./.:.:0:0:.:.	0,0,3,29:1:1:2:1/1:./.:.:0:0:.:.
[truncated: 3,052,610 more chars]
