# Supplementary material for: Muver, a computational framework for accurately calling accumulated mutations
Source: BMC Genomics. 2018 May 9;19:345. doi: 10.1186/s12864-018-4753-3 (PMC5944071; doi:10.1186/s12864-018-4753-3)
Supplement: Supplementary file 2 — Results Files. Zip file containing VCF and TXT formatted muver results for all yeast data sets analyzed. (ZIP 10697 kb) [file 12864_2018_4753_MOESM2_ESM.zip › t0TAK163_pol3LM_msh2delta.mutations.txt]

Chromosome	Position	Excluded Region	Alleles	Intersects Repeat	Repeat Correction Applied	TAK163 Depths	TAK163 Allele Count Flag	TAK163 Depth Flag	TAK163 Filter Flag	TAK163 Ploidy	TAK163 Genotype	TAK163 Subclonal Genotype	TAK163 Subclonal Frequency	TAK163 Genotyping Score	TAK163 Subclonal Valid Flag	TAK215 Depths	TAK215 Allele Count Flag	TAK215 Depth Flag	TAK215 Filter Flag	TAK215 Composite Score	TAK215 Read Difference Flag	TAK215 Ploidy	TAK215 Genotype	TAK215 Subclonal Genotype	TAK215 Subclonal Frequency	TAK215 Genotyping Score	TAK215 Subclonal Valid Flag	TAK215 Mutations	TAK215 PAC Flag	TAK279 Depths	TAK279 Allele Count Flag	TAK279 Depth Flag	TAK279 Filter Flag	TAK279 Composite Score	TAK279 Read Difference Flag	TAK279 Ploidy	TAK279 Genotype	TAK279 Subclonal Genotype	TAK279 Subclonal Frequency	TAK279 Genotyping Score	TAK279 Subclonal Valid Flag	TAK279 Mutations	TAK279 PAC Flag	TAK280 Depths	TAK280 Allele Count Flag	TAK280 Depth Flag	TAK280 Filter Flag	TAK280 Composite Score	TAK280 Read Difference Flag
chr1_ref_v2	637	1	A,G	0	0	163,114,0,0	1	1	0	2	NA	NA	NA	NA	0	156,118,0,0	1	1	0	0.567677459678	0	2	NA	NA	NA	NA	0	NA	NA	64,74,48,38	1	1	0	319.045892979	1	2	NA	NA	NA	NA	0	NA	NA	139,130,0,0	1	1	1	2.08101993636	0
chr1_ref_v2	1731	0	A,G	1	0	52,85,0,1	1	1	1	2	A,A	NA	NA	0.00727275932908	0	73,85,0,0	1	1	0	1.81199826718	0	2	A,A	NA	NA	0.0	0	NA	NA	114,83,0,0	1	1	0	8.52651810847	0	2	A,A	NA	NA	0.0	0	NA	NA	79,86,8,18	1	1	1	15.1104865619	1
chr1_ref_v2	4617	0	TA,T	1	1	200,186,3,4	1	1	0	2	TA,TA	NA	NA	0.0563686585756	0	60,73,54,55	1	1	0	318.355016771	1	2	TA,T	TA,TA	0.125	0.0691788705217	0	g.4618delA	0	92,107,1,3	1	1	0	1.15378423144	0	2	TA,TA	NA	NA	0.926292404144	0	NA	NA	227,213,13,3	1	1	0	4.22465598543	0
chr1_ref_v2	4657	0	A,G	0	0	213,211,0,0	1	1	0	2	A,A	NA	NA	0.0	0	103,136,0,0	1	1	0	1.92046950051	0	2	A,A	NA	NA	0.0	0	NA	NA	53,59,52,49	1	1	0	329.509892931	1	2	A,G	NA	NA	0.103378354454	0	g.4657A>G	0	212,254,0,0	1	1	0	1.70151420999	0
chr1_ref_v2	5068	0	AT,A,ATT	1	1	81,84,10,4,5,2	1	1	0	2	AT,AT	NA	NA	1.67111964272	0	69,56,18,12,7,6	1	1	0	4.51352086654	0	2	AT,AT	NA	NA	1.11356760033	0	NA	NA	75,66,11,9,11,10	1	1	0	5.03793491165	0	2	AT,AT	NA	NA	1.21256116565	0	NA	NA	52,26,10,10,121,121	1	1	0	353.662690426	1
chr1_ref_v2	5624	0	TA,T	1	1	130,138,0,0	1	1	0	2	TA,TA	NA	NA	0.00604124141941	0	93,140,0,0	1	1	0	2.42975045269	0	2	TA,TA	NA	NA	1.12646095487	0	NA	NA	98,95,0,0	1	1	0	0.555984034216	0	2	TA,TA	NA	NA	0.678310778876	0	NA	NA	2,5,197,216	1	1	0	532.870030528	1
chr1_ref_v2	6093	0	CT,C	1	1	91,68,91,68	1	1	0	2	CT,C	NA	NA	0.0267103334583	0	108,90,1,1	1	1	0	308.218024867	1	2	CT,CT	NA	NA	1.90824449536	0	g.6093_6095>T	1	69,61,51,39	1	1	0	2.007905529	0	2	CT,C	CT,CT	0.25	0.0424452097167	0	NA	NA	260,231,3,1	1	1	0	310.928658954	1
chr1_ref_v2	6271	0	T,C	0	0	178,255,0,0	1	1	0	2	T,T	NA	NA	0.0	0	129,131,0,0	1	1	0	2.67685921254	0	2	T,T	NA	NA	0.0	0	NA	NA	131,134,0,0	1	1	0	2.62598673779	0	2	T,T	NA	NA	0.0	0	NA	NA	133,137,119,106	1	1	0	402.715101331	1
chr1_ref_v2	6736	0	C,CAA	1	1	6,13,49,37	1	1	0	2	C,CAA	CAA,CAA	0.5	0.411296028419	1	9,5,19,22	1	1	0	2.53282664713	0	2	CAA,CAA	C,CAA	0.5	0.0240975515791	0	NA	NA	8,8,31,47	1	1	0	2.73276340507	0	2	CAA,CAA	C,CAA	0.25	0.361790044606	1	NA	NA	9,7,70,80	1	1	0	3.58067183949	0
chr1_ref_v2	6783	0	C,T	0	0	94,182,0,0	1	1	0	2	C,C	NA	NA	0.0	0	42,65,30,65	1	1	0	327.254674937	1	2	C,T	NA	NA	0.118951942861	0	g.6783C>T	0	77,159,0,0	1	1	0	0.483544550753	0	2	C,C	NA	NA	0.0	0	NA	NA	122,345,0,0	1	1	0	4.03549644842	0
chr1_ref_v2	7101	0	G,A	0	0	159,148,0,0	1	1	0	2	G,G	NA	NA	0.0	0	138,116,0,0	1	1	0	0.654032284907	0	2	G,G	NA	NA	0.0	0	NA	NA	59,63,66,56	1	1	0	335.294666515	1	2	G,A	NA	NA	0.0	0	g.7101G>A	0	236,231,0,0	1	1	0	0.529199295498	0
chr1_ref_v2	7558	0	G,A	0	0	164,197,0,1	1	1	0	2	G,G	NA	NA	0.00276625349289	0	134,118,0,0	1	1	0	2.22615930626	0	2	G,G	NA	NA	0.0	0	NA	NA	138,118,0,0	1	1	0	2.57149102245	0	2	G,G	NA	NA	0.0	0	NA	NA	126,113,141,108	1	1	0	421.377170611	1
chr1_ref_v2	7792	0	T,C	0	0	210,237,1,0	1	1	0	2	T,T	NA	NA	0.00223463780142	0	116,134,0,0	1	1	0	0.430408071701	0	2	T,T	NA	NA	0.0	0	NA	NA	126,118,0,0	1	1	0	1.13794970275	0	2	T,T	NA	NA	0.0	0	NA	NA	3,2,266,273	1	1	0	532.870030528	1
chr1_ref_v2	8257	0	A,G	0	0	175,168,0,0	1	1	0	2	A,A	NA	NA	0.0	0	133,100,1,0	1	1	0	1.45387700079	0	2	A,A	NA	NA	0.004282661792	0	NA	NA	66,65,48,54	1	1	0	326.748515821	1	2	A,G	A,A	0.125	0.00108991836403	0	g.8257A>G	0	252,239,0,0	1	1	0	0.412376640595	0
chr1_ref_v2	8341	0	A,G	0	0	189,179,0,0	1	1	0	2	A,A	NA	NA	0.0	0	68,70,68,71	1	1	0	346.10428919	1	2	A,G	NA	NA	0.00722024797349	0	g.8341A>G	0	132,109,0,0	1	1	0	0.812525762673	0	2	A,A	NA	NA	0.0	0	NA	NA	257,268,0,1	1	1	0	0.821321986675	0
chr1_ref_v2	9608	0	A,G	0	0	185,225,0,0	1	1	0	2	A,A	NA	NA	0.0	0	140,141,0,0	1	1	0	1.2359307979	0	2	A,A	NA	NA	0.0	0	NA	NA	142,121,0,0	1	1	0	2.84099992957	0	2	A,A	NA	NA	0.0	0	NA	NA	232,250,0,1	1	1	0	0.987108012245	0
chr1_ref_v2	10679	0	A,G	0	0	193,142,0,1	1	1	0	2	A,A	NA	NA	0.00298062813814	0	51,50,70,46	1	1	0	336.99282636	1	2	A,G	G,G	0.125	0.112844754016	0	g.10679A>G	0	122,94,0,0	1	1	0	0.467898683718	0	2	A,A	NA	NA	0.0	0	NA	NA	258,225,0,1	1	1	0	1.48342345772	0
chr1_ref_v2	10758	0	A,G	1	0	159,187,0,0	1	1	0	2	A,A	NA	NA	0.0	0	123,107,0,0	1	1	0	1.99808111297	0	2	A,A	NA	NA	0.0	0	NA	NA	97,118,0,0	1	1	0	0.420247832972	0	2	A,A	NA	NA	0.0	0	NA	NA	121,123,113,107	1	1	0	391.206258612	1
chr1_ref_v2	12870	0	G,T	1	0	56,37,24,6	1	1	1	2	G,G	G,T	0.5	0.032789822823	0	88,33,0,0	1	1	0	11.2227628386	0	2	G,G	NA	NA	0.0	0	NA	NA	42,23,22,7	1	1	1	1.02935063365	0	2	G,G	G,T	0.5	0.291520848759	0	NA	NA	229,130,0,0	1	1	1	307.877622618	1
chr1_ref_v2	13322	0	A,AAGTGAAAGTACCGGTCCATGGTTC	0	0	231,232,17,0	1	1	0	2	A,A	A,AAGTGAAAGTACCGGTCCATGGTTC	0.125	0.539305095088	0	185,162,25,0	1	1	1	2.83945753938	0	2	A,A	A,AAGTGAAAGTACCGGTCCATGGTTC	0.125	0.116821959177	0	NA	NA	137,118,19,0	1	1	0	2.48757903328	0	2	A,A	A,AAGTGAAAGTACCGGTCCATGGTTC	0.125	0.162518929498	0	NA	NA	258,274,21,0	1	1	0	0.537789139161	0
chr1_ref_v2	13326	0	G,T	0	0	285,230,0,0	1	1	0	2	G,G	NA	NA	0.0	0	241,166,0,0	1	1	1	1.23417323363	0	2	G,G	NA	NA	0.0	0	NA	NA	113,71,58,54	1	1	0	333.511974298	1	2	G,T	G,G	0.25	0.0143887374521	0	g.13326G>T	0	303,275,0,0	1	1	0	1.08681067775	0
chr1_ref_v2	13385	0	G,GAC	0	0	235,172,183,1	1	1	1	2	G,GAC	G,G	0.25	0.283051804068	0	156,172,149,7	1	1	1	5.06477628814	0	2	G,GAC	G,G	0.25	0.232331977369	0	NA	NA	118,132,90,5	1	1	1	4.42841271704	0	2	G,GAC	G,G	0.5	0.131028262406	0	NA	NA	209,272,179,5	1	1	1	10.932737679	0
chr1_ref_v2	13413	0	G,A	0	0	229,188,224,6	1	1	1	2	G,A	G,G	0.25	0.0841812891096	0	144,163,155,8	1	1	1	2.43570953425	0	2	G,A	G,G	0.25	0.122271923014	0	NA	NA	112,137,106,3	1	1	1	4.13159454925	0	2	G,A	G,G	0.5	0.272507274433	0	NA	NA	228,248,230,18	1	1	1	3.94705987272	0
chr1_ref_v2	13420	0	A,G	1	0	223,199,212,14	1	1	1	2	A,G	A,A	0.25	0.113644690998	0	140,173,146,12	1	1	1	2.58426547714	0	2	A,G	A,A	0.25	0.172782533747	0	NA	NA	109,143,113,7	1	1	1	3.14721315777	0	2	A,G	A,A	0.25	0.231111720963	0	NA	NA	226,253,231,34	1	1	1	4.45018229512	0
chr1_ref_v2	13442	0	A,C	0	0	223,225,231,52	1	1	1	2	A,C	A,A	0.25	0.0514792889942	0	136,189,147,20	1	1	1	4.02996695248	0	2	A,C	A,A	0.25	0.155005746147	0	NA	NA	116,145,115,20	1	1	1	2.19732162914	0	2	A,C	A,A	0.25	0.148420005118	0	NA	NA	229,269,242,85	1	1	1	3.42912098064	0
chr1_ref_v2	13616	0	G,T	0	0	69,165,31,205	1	1	0	2	G,T	NA	NA	0.00851068966791	0	105,118,25,127	1	1	0	11.3825191711	0	2	G,T	G,G	0.25	0.127534373152	0	NA	NA	109,131,23,118	1	1	1	12.6702211217	0	2	G,T	G,G	0.25	0.0210534091978	0	NA	NA	225,244,73,217	1	1	1	26.9411633369	0
chr1_ref_v2	13654	0	G,A	0	0	79,135,15,165	1	1	0	2	G,A	G,G	0.125	0.0782952641493	0	100,111,17,126	1	1	0	4.00171395313	0	2	G,A	G,G	0.25	0.12181212055	0	NA	NA	90,136,9,116	1	1	1	2.79555186385	0	2	G,A	G,G	0.25	0.081395638204	0	NA	NA	189,268,25,189	1	1	0	8.10497234004	0
chr1_ref_v2	13798	0	A,T	0	0	9,51,0,10	1	1	1	2	A,A	A,T	0.25	0.249460859632	0	31,101,0,22	1	1	0	2.14656422745	0	2	A,A	A,T	0.25	0.198602442398	0	NA	NA	37,74,0,22	1	1	0	5.57848823643	0	2	A,A	A,T	0.25	0.371874163672	0	NA	NA	42,120,0,26	1	1	1	3.66026045281	0
chr1_ref_v2	13807	0	T,G	0	0	15,49,0,11	1	1	1	2	T,T	T,G	0.25	0.271933715484	0	38,96,0,21	1	1	0	1.01291930663	0	2	T,T	T,G	0.25	0.139112802463	0	NA	NA	41,70,0,19	1	1	0	2.94097407212	0	2	T,T	T,G	0.25	0.232112221297	0	NA	NA	46,112,0,25	1	1	1	1.27919662198	0
chr1_ref_v2	13830	0	T,C	0	0	34,37,0,9	1	1	1	2	T,T	T,C	0.25	0.014184634992	0	55,80,0,16	1	1	0	1.24353739695	0	2	T,T	T,C	0.25	0.126151285327	0	NA	NA	45,55,0,13	1	1	1	0.490412717176	0	2	T,T	T,C	0.25	0.0202027073175	0	NA	NA	51,83,0,19	1	1	1	1.55954836511	0
chr1_ref_v2	13848	0	A,G	0	0	41,22,0,8	1	1	1	2	A,A	A,G	0.25	0.0279724839495	0	59,63,0,14	1	1	0	3.96294540494	0	2	A,A	A,G	0.25	0.150060694576	0	NA	NA	48,49,0,11	1	1	1	2.97931547116	0	2	A,A	A,G	0.25	0.14389417966	0	NA	NA	58,58,0,15	1	1	1	3.07610327335	0
chr1_ref_v2	16196	0	A,G	0	0	124,164,30,15	1	1	0	2	A,A	A,G	0.25	0.0896121586897	1	112,127,13,4	1	1	0	2.07985533076	0	2	A,A	A,G	0.125	0.0647999932269	1	NA	NA	88,105,18,10	1	1	0	0.647463791128	0	2	A,A	A,G	0.25	0.0154244703256	1	NA	NA	220,238,34,23	1	1	0	2.24042644319	0
chr1_ref_v2	16264	0	A,T	1	0	107,143,0,47	1	1	0	2	A,A	A,T	0.25	0.295650242101	0	114,125,0,20	1	1	0	2.87440801873	0	2	A,A	A,T	0.125	0.276109086894	0	NA	NA	99,94,0,23	1	1	0	2.88126037536	0	2	A,A	A,T	0.25	0.138726209502	0	NA	NA	202,240,0,48	1	1	0	2.33632733868	0
chr1_ref_v2	18377	0	C,T	0	0	118,31,4,1	1	1	1	2	C,C	C,T	0.125	0.686458192409	0	76,28,4,0	1	1	1	1.0762442791	0	2	C,C	C,T	0.125	0.326902785605	0	NA	NA	61,34,0,0	1	1	1	3.79940557553	0	2	C,C	NA	NA	0.0	0	NA	NA	115,62,12,0	1	1	1	4.85530598056	0
chr1_ref_v2	18413	0	G,C	1	0	10,2,103,1	1	1	1	2	C,C	G,C	0.25	0.213574100298	0	8,1,34,0	1	1	1	1.59883712335	0	2	C,C	G,C	0.5	0.259511195485	0	NA	NA	2,0,42,0	1	1	1	0.945839604543	0	2	C,C	G,C	0.125	0.128560379903	0	NA	NA	21,3,111,3	1	1	1	2.17353177855	0
chr1_ref_v2	18425	0	C,T	0	0	10,4,101,4	1	1	1	2	T,T	C,T	0.25	0.068992871487	0	8,1,30,1	1	1	1	1.82604289676	0	2	T,T	C,T	0.5	0.138150338481	0	NA	NA	2,0,40,2	1	1	1	0.836432434647	0	2	T,T	C,T	0.125	0.105029882492	0	NA	NA	21,4,121,11	1	1	1	1.79195426065	0
chr1_ref_v2	18457	0	C,T	1	0	130,62,9,9	1	1	1	2	C,C	C,T	0.125	0.340926586971	0	47,50,8,6	1	1	1	3.79339409084	0	2	C,C	C,T	0.25	0.0102565001672	0	NA	NA	60,42,3,1	1	1	1	1.87890454841	0	2	C,C	C,T	0.125	0.530628251062	0	NA	NA	171,82,18,18	1	1	1	1.60001303207	0
chr1_ref_v2	20925	0	A,G	0	0	1,1,1,0	1	0	1	2	NA	NA	NA	NA	0	0,0,0,0	0	0	1	0.0	0	2	NA	NA	NA	NA	0	NA	NA	0,2,0,1	1	0	1	0.657590557367	0	2	NA	NA	NA	NA	0	NA	NA	1,10,0,0	1	0	1	3.98557833187	0
chr1_ref_v2	21543	0	A,T	0	0	0,0,0,56	0	1	1	2	T,T	NA	NA	0.0176995770994	0	0,0,0,18	0	0	1	0.0	0	2	NA	NA	NA	NA	0	NA	NA	0,0,0,19	0	0	1	0.0	0	2	NA	NA	NA	NA	0	NA	NA	0,1,0,41	1	1	1	0.0	0
chr1_ref_v2	23241	0	C,CT	1	1	21,10,1,1	1	1	1	2	C,C	NA	NA	0.000392909343823	0	30,25,0,0	1	1	1	1.96619373438	0	2	C,C	NA	NA	0.716911763731	0	NA	NA	8,8,0,0	1	0	1	1.12181222891	0	2	NA	NA	NA	NA	0	NA	NA	11,9,5,3	1	1	1	3.22496774245	0
chr1_ref_v2	25287	1	A,G	1	0	135,65,0,0	1	1	1	2	NA	NA	NA	NA	0	70,68,0,0	1	1	1	4.95509168127	0	2	NA	NA	NA	NA	0	NA	NA	67,57,0,0	1	1	1	3.18636397701	0	2	NA	NA	NA	NA	0	NA	NA	156,82,0,0	1	1	1	0.564966257385	0
chr1_ref_v2	25489	1	G,A	0	0	0,0,0,0	0	0	1	2	NA	NA	NA	NA	0	0,0,0,2	0	0	1	0.0	0	2	NA	NA	NA	NA	0	NA	NA	0,0,0,0	0	0	1	0.0	0	2	NA	NA	NA	NA	0	NA	NA	0,0,0,2	0	0	1	0.0	0
chr1_ref_v2	28226	0	G,T	1	0	205,163,0,0	1	1	0	2	G,G	NA	NA	0.0	0	120,111,0,0	1	1	0	0.875313339128	0	2	G,G	NA	NA	0.0	0	NA	NA	118,121,1,0	1	1	0	1.58524363629	0	2	G,G	NA	NA	0.00417537141048	0	NA	NA	122,120,119,93	1	1	0	389.710676171	1
chr1_ref_v2	28288	0	C,T	0	0	188,205,0,1	1	1	0	2	C,C	NA	NA	0.00254129742867	0	53,66,69,64	1	1	0	345.417228306	1	2	C,T	NA	NA	0.11122563511	0	g.28288C>T	0	94,133,0,0	1	1	0	1.60929562062	0	2	C,C	NA	NA	0.0	0	NA	NA	212,277,0,0	1	1	0	1.69381067282	0
chr1_ref_v2	28395	0	CA,C	1	1	151,181,0,0	1	1	0	2	CA,CA	NA	NA	0.00604124141941	0	100,104,1,0	1	1	0	0.777474791993	0	2	CA,CA	NA	NA	0.993542495149	0	NA	NA	116,94,2,0	1	1	0	2.71864035147	0	2	CA,CA	NA	NA	0.35726301258	0	NA	NA	108,93,92,101	1	1	0	373.769439064	1
chr1_ref_v2	28777	0	C,T	1	0	218,146,0,0	1	1	0	2	C,C	NA	NA	0.0	0	154,91,0,0	1	1	0	0.73659073572	0	2	C,C	NA	NA	0.0	0	NA	NA	132,113,0,0	1	1	0	1.56159757594	0	2	C,C	NA	NA	0.0	0	NA	NA	148,91,122,125	1	1	0	416.480902077	1
chr1_ref_v2	28853	0	A,G	1	0	169,185,0,1	1	1	0	2	A,A	NA	NA	0.00282087634164	0	115,116,0,0	1	1	0	0.581308963199	0	2	A,A	NA	NA	0.0	0	NA	NA	107,108,0,1	1	1	0	0.525980868055	0	2	A,A	NA	NA	0.0046403795565	0	NA	NA	120,113,105,103	1	1	0	383.909740832	1
chr1_ref_v2	28995	0	C,CT	1	1	107,101,0,1	1	1	0	2	C,C	NA	NA	1.03335958334	0	42,39,37,49	1	1	0	319.546208865	1	2	C,CT	CT,CT	0.25	0.0281554239894	0	g.28995_28996insT	0	88,87,3,7	1	1	0	4.76588514755	0	2	C,C	NA	NA	0.221879651068	0	NA	NA	162,193,14,13	1	1	0	11.0694067265	1
chr1_ref_v2	29057	0	A,G	0	0	132,138,0,0	1	1	0	2	A,A	NA	NA	0.0	0	58,68,67,51	1	1	0	331.888289602	1	2	A,G	NA	NA	0.0655972824858	0	g.29057A>G	0	89,99,0,0	1	1	0	0.469446860952	0	2	A,A	NA	NA	0.0	0	NA	NA	212,233,0,0	1	1	0	0.521337834944	0
chr1_ref_v2	29613	0	A,G	1	0	206,194,0,1	1	1	0	2	A,A	NA	NA	0.00249688019859	0	130,170,0,0	1	1	0	2.74142727887	0	2	A,A	NA	NA	0.0	0	NA	NA	63,67,59,54	1	1	0	333.728017085	1	2	A,G	A,A	0.125	0.111167796538	0	g.29613A>G	0	229,231,0,0	1	1	0	0.668084920133	0
chr1_ref_v2	29629	0	A,G	0	0	177,184,1,0	1	1	0	2	A,A	NA	NA	0.00276625349289	0	140,160,0,0	1	1	0	0.697819684874	0	2	A,A	NA	NA	0.0	0	NA	NA	119,118,0,1	1	1	0	0.471138425433	0	2	A,A	NA	NA	0.00421053253634	0	NA	NA	107,103,120,118	1	1	0	411.875081633	1
chr1_ref_v2	29809	0	AT,A	1	1	155,153,11,17	1	1	0	2	AT,AT	NA	NA	0.0602191095811	0	111,140,5,4	1	1	0	2.62314389156	0	2	AT,AT	NA	NA	2.03490442593	0	NA	NA	100,96,3,8	1	1	0	0.67147823846	0	2	AT,AT	NA	NA	1.21674013962	0	NA	NA	9,18,193,186	1	1	0	372.891347442	1
chr1_ref_v2	30713	0	T,C	1	0	107,190,0,0	1	1	0	2	T,T	NA	NA	0.0	0	128,133,0,0	1	1	0	5.37239599651	0	2	T,T	NA	NA	0.0	0	NA	NA	108,148,0,0	1	1	0	1.68384814236	0	2	T,T	NA	NA	0.0	0	NA	NA	243,287,0,0	1	1	0	5.89607813453	0
chr1_ref_v2	30834	0	CAT,C	1	1	50,67,11,9	1	1	0	2	CAT,CAT	NA	NA	0.0592534457665	0	65,72,18,17	1	1	0	1.47704599988	0	2	CAT,CAT	NA	NA	0.184911751682	0	NA	NA	39,37,34,37	1	1	0	15.9528909523	1	2	CAT,C	CAT,CAT	0.125	0.0348658597769	0	g.30835_30836delAT	0	143,145,32,38	1	1	0	2.65690956537	0
chr1_ref_v2	31195	0	CCA,C	1	1	99,111,5,12	1	1	0	2	CCA,CCA	NA	NA	0.613653990839	0	89,112,1,6	1	1	0	1.16858042351	0	2	CCA,CCA	NA	NA	1.91774228492	0	NA	NA	82,97,7,6	1	1	0	0.884099274846	0	2	CCA,CCA	NA	NA	1.12509747445	0	NA	NA	211,171,10,7	1	1	0	4.13201977711	0
chr1_ref_v2	31216	0	CAT,C	1	1	97,148,1,3	1	1	0	2	CAT,CAT	NA	NA	0.510473043535	0	40,73,29,35	1	1	0	311.342749637	1	2	CAT,C	CAT,CAT	0.25	0.153051757738	0	g.31217_31218delAT	0	79,119,4,5	1	1	0	2.23967623502	0	2	CAT,CAT	NA	NA	1.1901052751	0	NA	NA	196,221,11,3	1	1	0	5.80165505941	0
chr1_ref_v2	32929	0	A,T	0	0	174,189,0,0	1	1	0	2	A,A	NA	NA	0.0	0	154,139,0,0	1	1	0	1.23475776809	0	2	A,A	NA	NA	0.0	0	NA	NA	116,166,0,0	1	1	0	1.99883550602	0	2	A,A	NA	NA	0.0	0	NA	NA	125,147,127,153	1	1	0	444.151666792	1
chr1_ref_v2	33520	0	G,A	1	0	134,122,1,0	1	1	0	2	G,G	NA	NA	0.00389864041566	0	80,97,0,0	1	1	0	1.56558427007	0	2	G,G	NA	NA	0.0	0	NA	NA	138,126,1,0	1	1	0	0.397527035153	0	2	G,G	NA	NA	0.00378072283991	0	NA	NA	279,330,0,2	1	1	0	3.24189523353	0
chr1_ref_v2	33636	0	AG,A	0	0	139,146,0,0	1	1	0	2	AG,AG	NA	NA	0.0	0	114,95,0,0	1	1	0	1.30947429048	0	2	AG,AG	NA	NA	0.0	0	NA	NA	147,121,0,0	1	1	0	1.63335158747	0	2	AG,AG	NA	NA	0.0	0	NA	NA	173,164,156,124	1	1	0	422.876771488	1
chr1_ref_v2	34311	0	G,A	0	0	209,180,0,0	1	1	0	2	G,G	NA	NA	0.0	0	127,116,0,0	1	1	0	0.486497372382	0	2	G,G	NA	NA	0.0	0	NA	NA	119,143,0,0	1	1	0	2.54973249661	0	2	G,G	NA	NA	0.0	0	NA	NA	232,259,0,0	1	1	1	2.74759972343	0
chr1_ref_v2	34758	0	T,C	0	0	183,124,0,0	1	1	0	2	T,T	NA	NA	0.0	0	132,103,0,0	1	1	0	0.819064890516	0	2	T,T	NA	NA	0.0	0	NA	NA	146,124,0,0	1	1	0	1.48172729836	0	2	T,T	NA	NA	0.0	0	NA	NA	165,117,150,118	1	1	1	423.385985742	1
chr1_ref_v2	34825	0	GAAA,G,GAA,GAAAA	1	1	48,38,3,2,23,16,6,4	1	1	0	2	GAAA,GAAA	GAAA,G	0.125	0.767628053555	0	0,1,93,84,0,1,0,0	1	1	0	340.539387465	1	2	G,G	NA	NA	0.0112360732669	0	g.34826_34828delAAA,g.34826_34828delAAA	0,1	38,24,3,2,30,28,6,15	1	1	0	4.82341498659	0	2	GAAA,GAAA	GAAA,G	0.125	1.11038243025	0	NA	NA	74,53,11,6,95,63,17,31	1	1	1	8.18752250944	0
chr1_ref_v2	35259	0	T,C	0	0	212,162,0,0	1	1	0	2	T,T	NA	NA	0.0	0	125,97,0,0	1	1	0	0.399740973598	0	2	T,T	NA	NA	0.0	0	NA	NA	70,82,64,74	1	1	0	345.082034968	1	2	T,C	NA	NA	0.0966268356891	0	g.35259T>C	0	288,316,0,0	1	1	0	5.51508477402	0
chr1_ref_v2	35818	0	T,G	0	0	179,177,1,0	1	1	0	2	T,T	NA	NA	0.00280505092761	0	111,133,0,0	1	1	0	1.18112773339	0	2	T,T	NA	NA	0.0	0	NA	NA	123,141,0,0	1	1	0	0.944561423271	0	2	T,T	NA	NA	0.0	0	NA	NA	155,156,150,165	1	1	0	470.034002015	1
chr1_ref_v2	35954	0	A,G	0	0	152,186,0,0	1	1	0	2	A,A	NA	NA	0.0	0	110,110,0,0	1	1	0	1.15550239225	0	2	A,A	NA	NA	0.0	0	NA	NA	146,153,0,0	1	1	0	1.02217947341	0	2	A,A	NA	NA	0.0	0	NA	NA	106,149,103,151	1	1	0	423.819693868	1
chr1_ref_v2	36133	0	AT,A,ATT	1	1	136,85,8,4,1,0	1	1	0	2	AT,AT	NA	NA	2.15564624937	0	66,36,2,2,56,28	1	1	0	320.661875106	1	2	ATT,ATT	AT,ATT	0.25	0.985354990508	1	g.36133_36134insT,g.36133_36134insT	0,1	135,92,8,18,8,5	1	1	0	6.3458670112	0	2	AT,AT	NA	NA	1.23643632887	0	NA	NA	241,154,34,24,15,17	1	1	0	13.4806707108	1
chr1_ref_v2	36148	0	CT,C	1	1	152,96,2,1	1	1	0	2	CT,CT	NA	NA	0.348520578512	0	138,92,1,0	1	1	0	0.521859880692	0	2	CT,CT	NA	NA	2.05805677359	0	NA	NA	143,134,4,0	1	1	0	3.2024694843	0	2	CT,CT	NA	NA	1.03386153429	0	NA	NA	149,124,113,80	1	1	0	348.092459098	1
chr1_ref_v2	36486	0	G,A	1	0	183,201,0,0	1	1	0	2	G,G	NA	NA	0.0	0	130,123,1,0	1	1	0	0.894222414071	0	2	G,G	NA	NA	0.00394477829102	0	NA	NA	65,57,56,63	1	1	0	336.871689898	1	2	G,A	NA	NA	0.0248975516217	0	g.36486G>A	0	252,246,0,0	1	1	0	1.00629145514	0
chr1_ref_v2	36806	0	C,T	1	0	168,183,0,0	1	1	0	2	C,C	NA	NA	0.0	0	65,78,67,61	1	1	0	338.77128854	1	2	C,T	NA	NA	0.11081436634	0	g.36806C>T	0	136,117,0,0	1	1	0	1.52238595342	0	2	C,C	NA	NA	0.0	0	NA	NA	213,241,0,0	1	1	0	0.475029238998	0
chr1_ref_v2	37392	0	G,A	0	0	174,186,0,0	1	1	0	2	G,G	NA	NA	0.0	0	117,118,0,0	1	1	0	0.481363252179	0	2	G,G	NA	NA	0.0	0	NA	NA	131,154,0,0	1	1	0	0.650766325288	0	2	G,G	NA	NA	0.0	0	NA	NA	164,153,132,128	1	1	0	418.4931546	1
chr1_ref_v2	38463	0	A,G	1	0	171,157,0,0	1	1	0	2	A,A	NA	NA	0.0	0	58,54,56,60	1	1	0	333.658693428	1	2	A,G	NA	NA	0.0350913198113	0	g.38463A>G	0	150,126,0,0	1	1	0	0.614806714769	0	2	A,A	NA	NA	0.0	0	NA	NA	304,279,0,0	1	1	0	0.405751828227	0
chr1_ref_v2	39453	0	C,T	0	0	99,57,106,79	1	1	0	2	C,T	T,T	0.125	0.0808146104521	0	76,52,63,77	1	1	0	1.80585590269	0	2	C,T	NA	NA	0.0896121586897	0	NA	NA	72,52,61,54	1	1	0	1.67956436982	0	2	C,T	NA	NA	0.0753494372418	0	NA	NA	118,104,142,106	1	1	0	2.87292202838	0
chr1_ref_v2	40200	0	T,C	0	0	202,210,0,0	1	1	0	2	T,T	NA	NA	0.0	0	112,145,0,0	1	1	0	1.40040400751	0	2	T,T	NA	NA	0.0	0	NA	NA	122,129,0,0	1	1	0	0.403834203077	0	2	T,T	NA	NA	0.0	0	NA	NA	140,132,106,122	1	1	0	403.136409412	1
chr1_ref_v2	41797	0	GA,G	1	1	64,85,92,78	1	1	0	2	GA,G	NA	NA	0.036040065576	0	61,58,67,77	1	1	0	1.42174329033	0	2	GA,G	GA,GA	0.25	0.0196254797936	0	NA	NA	71,75,84,66	1	1	0	1.26556628119	0	2	GA,G	GA,GA	0.125	0.0675767963275	0	NA	NA	142,144,154,154	1	1	1	1.92273327884	0
chr1_ref_v2	42197	0	G,A	1	0	193,193,0,0	1	1	0	2	G,G	NA	NA	0.0	0	115,114,0,0	1	1	0	0.396219985077	0	2	G,G	NA	NA	0.0	0	NA	NA	121,184,0,0	1	1	0	4.05944539741	0	2	G,G	NA	NA	0.0	0	NA	NA	122,168,108,138	1	1	0	415.582460195	1
chr1_ref_v2	42326	0	T,C	1	0	86,103,74,108	1	1	0	2	T,C	NA	NA	0.0377403279828	0	94,48,65,48	1	1	0	7.36561586739	0	2	T,C	T,T	0.125	0.022875189392	0	NA	NA	79,77,67,68	1	1	0	1.25747360268	0	2	T,C	T,T	0.125	0.10673319947	0	NA	NA	128,101,159,150	1	1	0	7.58006446431	0
chr1_ref_v2	42550	0	GA,G	1	1	121,107,15,10	1	1	0	2	GA,GA	NA	NA	0.247644578293	0	58,51,50,61	1	1	0	309.833171215	1	2	GA,G	GA,GA	0.25	0.0499250366749	0	g.42551delA	0	71,65,61,83	1	1	0	311.780885878	1	2	GA,G	GA,GA	0.125	0.0652726958454	0	g.42551delA	0	225,205,23,14	1	1	0	0.683475291407	0
chr1_ref_v2	43258	0	A,G	0	0	132,139,1,0	1	1	0	2	A,A	NA	NA	0.0036832454163	0	99,110,1,0	1	1	0	0.45031179421	0	2	A,A	NA	NA	0.00477327875266	0	NA	NA	145,132,0,0	1	1	0	0.969962427944	0	2	A,A	NA	NA	0.0	0	NA	NA	158,167,153,155	1	1	1	442.197572841	1
chr1_ref_v2	45071	0	AG,A	1	1	31,19,42,31	1	1	0	2	AG,A	A,A	0.125	0.0814100962718	0	29,29,44,35	1	1	0	1.34559213102	0	2	AG,A	A,A	0.125	0.107636268555	0	NA	NA	13,5,84,102	1	1	0	16.6827076484	1	2	A,A	AG,A	0.125	0.0606379875083	0	g.45072delG	1	95,77,127,135	1	1	0	2.4982452932	0
chr1_ref_v2	45306	0	CT,C	1	1	171,123,0,0	1	1	0	2	CT,CT	NA	NA	0.000702873463254	0	135,79,1,0	1	1	0	1.07779706036	0	2	CT,CT	NA	NA	0.00156579222785	0	NA	NA	143,88,0,0	1	1	0	0.875323099359	0	2	CT,CT	NA	NA	0.00264115211591	0	NA	NA	150,107,146,92	1	1	0	405.284516755	1
chr1_ref_v2	45346	0	CTT,C,CT	1	1	39,59,11,7,8,15	1	1	0	2	CTT,CTT	CTT,C	0.25	0.677712092384	1	58,49,9,8,22,27	1	1	0	3.84626211366	0	2	CTT,CTT	CTT,C	0.25	1.0047705395	1	NA	NA	32,37,10,13,20,36	1	1	0	7.16033647731	0	2	CTT,CT	CTT,CTT	0.125	0.281902850297	0	NA	NA	26,20,27,44,77,127	1	1	0	311.354822937	1
chr1_ref_v2	47239	0	C,T	0	0	172,269,0,0	1	1	0	2	C,C	NA	NA	0.0	0	62,93,62,77	1	1	0	349.173664465	1	2	C,T	NA	NA	0.108951183789	0	g.47239C>T	0	118,133,0,0	1	1	0	2.40770560218	0	2	C,C	NA	NA	0.0	0	NA	NA	250,248,0,0	1	1	0	7.06638086431	0
chr1_ref_v2	47390	0	C,A	1	0	190,148,0,2	1	1	0	2	C,C	NA	NA	0.411364830235	0	154,110,0,0	1	1	0	0.68539553004	0	2	C,C	NA	NA	0.0	0	NA	NA	126,132,0,0	1	1	0	2.20612464663	0	2	C,C	NA	NA	0.0	0	NA	NA	121,128,135,129	1	1	0	409.899055395	1
chr1_ref_v2	47415	0	T,C	0	0	174,138,0,0	1	1	0	2	T,T	NA	NA	0.0	0	100,60,64,54	1	1	0	331.307545794	1	2	T,C	T,T	0.125	0.0531747624873	0	g.47415T>C	0	114,120,1,0	1	1	0	1.77996564556	0	2	T,T	NA	NA	0.00426439878646	0	NA	NA	266,275,0,0	1	1	0	3.01909954163	0
chr1_ref_v2	47619	0	G,A	0	0	198,237,0,0	1	1	0	2	G,G	NA	NA	0.0	0	108,160,0,0	1	1	0	1.37256564259	0	2	G,G	NA	NA	0.0	0	NA	NA	83,66,83,63	1	1	0	354.602006654	1	2	G,A	NA	NA	0.0203396842371	0	g.47619G>A	0	314,270,0,0	1	1	0	4.65145945728	0
chr1_ref_v2	47856	0	T,C	0	0	125,163,0,0	1	1	0	2	T,T	NA	NA	0.0	0	118,124,0,0	1	1	0	1.31499054218	0	2	T,T	NA	NA	0.0	0	NA	NA	124,162,0,0	1	1	0	0.397265043604	0	2	T,T	NA	NA	0.0	0	NA	NA	139,169,121,162	1	1	0	431.028048106	1
chr1_ref_v2	48206	0	T,C	1	0	166,209,0,0	1	1	0	2	T,T	NA	NA	0.0	0	70,70,39,64	1	1	0	329.851515776	1	2	T,C	T,T	0.125	0.0555990060988	0	g.48206T>C	0	139,127,0,0	1	1	0	2.43133373301	0	2	T,T	NA	NA	0.0	0	NA	NA	266,273,0,0	1	1	0	2.06205607468	0
chr1_ref_v2	49539	0	G,T	1	0	164,202,1,1	1	1	0	2	G,G	NA	NA	0.00544960476756	0	126,109,1,0	1	1	0	2.46665722177	0	2	G,G	NA	NA	0.00424629088145	0	NA	NA	113,114,0,0	1	1	0	1.20317499612	0	2	G,G	NA	NA	0.0	0	NA	NA	196,231,0,0	1	1	0	0.577405688883	0
chr1_ref_v2	49699	0	CT,C	1	1	193,148,0,0	1	1	0	2	CT,CT	NA	NA	0.000284393073142	0	76,62,63,44	1	1	0	329.645320495	1	2	CT,C	CT,CT	0.125	0.00563802335955	0	g.49700delT	0	111,116,0,0	1	1	0	2.05448538949	0	2	CT,CT	NA	NA	0.00105952659193	0	NA	NA	213,203,0,1	1	1	0	1.81587786842	0
chr1_ref_v2	51642	0	T,G	0	0	48,123,29,0	1	1	0	2	T,T	T,G	0.25	0.205443974215	0	25,108,19,0	1	1	0	2.1275545119	0	2	T,T	T,G	0.25	0.0512932943876	0	NA	NA	53,101,18,0	1	1	0	1.6543789765	0	2	T,T	T,G	0.25	0.146603474192	0	NA	NA	62,187,34,0	1	1	0	1.20843004719	0
chr1_ref_v2	52367	0	G,A	0	0	158,177,0,0	1	1	0	2	G,G	NA	NA	0.0	0	115,114,0,0	1	1	0	0.722669499326	0	2	G,G	NA	NA	0.0	0	NA	NA	50,51,62,65	1	1	0	340.555458545	1	2	G,A	A,A	0.125	0.0222478586636	0	g.52367G>A	0	208,213,0,0	1	1	0	0.727038894024	0
chr1_ref_v2	53544	0	G,T	0	0	95,85,71,80	1	1	0	2	G,T	G,G	0.125	0.0756374142056	0	75,46,58,54	1	1	0	0.999917299847	0	2	G,T	NA	NA	0.0772916743016	0	NA	NA	61,57,61,55	1	1	0	1.29868700517	0	2	G,T	NA	NA	0.0170944333593	0	NA	NA	94,124,109,128	1	1	0	2.0134557769	0
chr1_ref_v2	54966	0	G,A	0	0	180,191,0,0	1	1	0	2	G,G	NA	NA	0.0	0	128,95,0,0	1	1	0	2.50633665459	0	2	G,G	NA	NA	0.0	0	NA	NA	63,53,60,54	1	1	0	334.14194209	1	2	G,A	NA	NA	0.0173917427119	0	g.54966G>A	0	249,222,0,0	1	1	0	1.52364053163	0
chr1_ref_v2	56907	0	C,T	0	0	180,166,0,0	1	1	0	2	C,C	NA	NA	0.0	0	107,130,0,0	1	1	0	1.79390278539	0	2	C,C	NA	NA	0.0	0	NA	NA	141,170,0,1	1	1	0	1.99565736065	0	2	C,C	NA	NA	0.00321027563025	0	NA	NA	168,161,141,162	1	1	0	454.656386359	1
chr1_ref_v2	57018	0	A,G	0	0	179,158,0,0	1	1	0	2	A,A	NA	NA	0.0	0	149,108,0,0	1	1	0	1.2147857825	0	2	A,A	NA	NA	0.0	0	NA	NA	165,139,0,0	1	1	0	0.470248915293	0	2	A,A	NA	NA	0.0	0	NA	NA	167,160,159,137	1	1	0	446.791657486	1
chr1_ref_v2	57358	0	C,T	0	0	173,187,0,0	1	1	0	2	C,C	NA	NA	0.0	0	135,121,0,0	1	1	0	1.15741042946	0	2	C,C	NA	NA	0.0	0	NA	NA	79,84,89,71	1	1	0	357.825188113	1	2	C,T	NA	NA	0.0185763855729	0	g.57358C>T	0	301,337,0,1	1	1	1	0.474458956968	0
chr1_ref_v2	58022	0	A,G	0	0	194,140,0,0	1	1	0	2	A,A	NA	NA	0.0	0	125,75,16,13	1	1	0	22.2478456552	1	2	A,A	A,G	0.25	0.0148886124938	1	NA	NA	151,115,0,0	1	1	0	0.479773087739	0	2	A,A	NA	NA	0.0	0	NA	NA	285,302,0,0	1	1	0	5.93204227678	0
chr1_ref_v2	58911	0	C,T	0	0	145,201,0,0	1	1	0	2	C,C	NA	NA	0.0	0	110,113,0,0	1	1	0	1.93524877116	0	2	C,C	NA	NA	0.0	0	NA	NA	157,165,0,1	1	1	0	2.14678015681	0	2	C,C	NA	NA	0.00310077767825	0	NA	NA	146,151,142,142	1	1	0	439.759788835	1
chr1_ref_v2	60324	0	G,A	0	0	186,165,0,0	1	1	0	2	G,G	NA	NA	0.0	0	57,61,60,54	1	1	0	333.262311396	1	2	G,A	NA	NA	0.0344861760712	0	g.60324G>A	0	149,158,0,1	1	1	0	1.17681576258	0	2	G,G	NA	NA	0.00325203538638	0	NA	NA	342,321,0,0	1	1	1	0.620326934979	0
chr1_ref_v2	61303	0	A,G	1	0	125,147,1,0	1	1	0	2	A,A	NA	NA	0.00366972888896	0	93,79,0,0	1	1	0	1.81196698752	0	2	A,A	NA	NA	0.0	0	NA	NA	158,146,0,0	1	1	0	1.80662921428	0	2	A,A	NA	NA	0.0	0	NA	NA	148,139,151,149	1	1	1	440.236770895	1
chr1_ref_v2	61905	0	C,T	0	0	160,160,0,0	1	1	0	2	C,C	NA	NA	0.0	0	104,110,0,0	1	1	0	0.466869436015	0	2	C,C	NA	NA	0.0	0	NA	NA	72,83,66,81	1	1	0	347.430199947	1	2	C,T	NA	NA	0.0529925301405	0	g.61905C>T	0	268,345,0,2	1	1	1	2.92512945872	0
chr1_ref_v2	61928	0	C,T	0	0	164,173,0,0	1	1	0	2	C,C	NA	NA	0.0	0	53,55,41,52	1	1	0	324.384399125	1	2	C,T	C,C	0.125	0.10178269431	0	g.61928C>T	0	149,164,0,0	1	1	0	0.461046000812	0	2	C,C	NA	NA	0.0	0	NA	NA	280,326,0,0	1	1	1	0.926404716944	0
chr1_ref_v2	65211	0	T,C	0	0	209,181,1,0	1	1	0	2	T,T	NA	NA	0.00256082086167	0	143,94,0,0	1	1	0	1.77502843149	0	2	T,T	NA	NA	0.0	0	NA	NA	64,60,68,53	1	1	0	338.780856377	1	2	T,C	NA	NA	0.0244910200083	0	g.65211T>C	0	230,223,0,0	1	1	0	0.968910703424	0
chr1_ref_v2	65326	0	ATT,A,AT	1	1	133,150,0,1,10,8	1	1	0	2	ATT,ATT	NA	NA	1.23403633662	0	41,64,2,1,34,53	1	1	0	310.192317584	1	2	ATT,ATT	ATT,AT	0.125	0.409738796469	0	NA	NA	54,49,4,5,27,39	1	1	0	308.725096182	1	2	ATT,ATT	ATT,AT	0.5	0.13467908045	0	NA	NA	95,86,88,88,18,21	1	1	0	357.601952713	1
chr1_ref_v2	65473	0	A,AT	1	1	152,130,2,1	1	1	0	2	A,A	NA	NA	0.932263466467	0	106,77,3,0	1	1	0	0.858597132936	0	2	A,A	NA	NA	0.805760917532	0	NA	NA	126,84,7,6	1	1	0	5.08574462255	0	2	A,A	NA	NA	0.141836943394	0	NA	NA	241,199,13,11	1	1	0	7.53861347118	0
chr1_ref_v2	65578	0	C,T	0	0	126,229,0,0	1	1	0	2	C,C	NA	NA	0.0	0	89,157,0,0	1	1	0	0.418299628564	0	2	C,C	NA	NA	0.0	0	NA	NA	147,150,0,1	1	1	0	6.6873408929	0	2	C,C	NA	NA	0.0033613477027	0	NA	NA	216,291,0,0	1	1	0	3.39487792225	0
chr1_ref_v2	65796	0	TG,T	1	1	206,170,0,0	1	1	0	2	TG,TG	NA	NA	0.000139639104125	0	132,115,2,0	1	1	0	0.949209367145	0	2	TG,TG	NA	NA	0.413010180296	0	NA	NA	119,138,0,0	1	1	0	2.59430044139	0	2	TG,TG	NA	NA	0.000509689476033	0	NA	NA	142,120,110,109	1	1	0	391.950525411	1
chr1_ref_v2	65852	0	A,G	0	0	191,225,0,0	1	1	0	2	A,A	NA	NA	0.0	0	60,84,70,78	1	1	0	354.041120982	1	2	A,G	NA	NA	0.0273989741881	0	g.65852A>G	0	141,133,0,0	1	1	0	1.49193710928	0	2	A,A	NA	NA	0.0	0	NA	NA	269,247,0,0	1	1	0	2.68664916809	0
chr1_ref_v2	66632	0	G,T	0	0	155,220,0,0	1	1	0	2	G,G	NA	NA	0.0	0	101,116,0,0	1	1	0	1.20933501892	0	2	G,G	NA	NA	0.0	0	NA	NA	59,70,58,82	1	1	0	350.041697602	1	2	G,T	NA	NA	0.0818300182476	0	g.66632G>T	0	213,258,0,0	1	1	0	1.34688433261	0
chr1_ref_v2	67237	0	C,T	0	0	247,130,0,0	1	1	0	2	C,C	NA	NA	0.0	0	183,117,0,0	1	1	0	1.2815403644	0	2	C,C	NA	NA	0.0	0	NA	NA	62,97,79,59	1	1	0	345.830614438	1	2	C,T	C,C	0.125	0.109663911218	0	g.67237C>T	0	275,346,0,0	1	1	0	28.1271949887	0
chr1_ref_v2	67687	0	GA,G	1	1	155,166,0,5	1	1	0	2	GA,GA	NA	NA	0.807106338513	0	54,68,32,68	1	1	0	317.492779565	1	2	GA,G	GA,GA	0.25	0.0225117701868	0	g.67688delA	0	68,74,66,71	1	1	0	329.861094482	1	2	GA,G	GA,GA	0.125	0.0655734875262	0	g.67688delA	0	219,238,8,8	1	1	0	3.95338120987	0
chr1_ref_v2	67823	0	A,G	0	0	145,185,0,0	1	1	0	2	A,A	NA	NA	0.0	0	115,115,0,0	1	1	0	1.49135267376	0	2	A,A	NA	NA	0.0	0	NA	NA	173,124,0,0	1	1	0	6.87973943864	0	2	A,A	NA	NA	0.0	0	NA	NA	154,107,175,110	1	1	0	454.522664924	1
chr1_ref_v2	67840	0	CT,C,CTT	1	1	125,109,3,4,6,4	1	1	0	2	CT,CT	NA	NA	1.21249507528	0	96,86,6,2,4,5	1	1	0	1.47952613835	0	2	CT,CT	NA	NA	2.20152490363	0	NA	NA	125,73,10,13,18,18	1	1	0	9.05548141179	0	2	CT,CT	CT,CTT	0.125	0.631234624452	0	NA	NA	145,89,140,91,11,6	1	1	0	346.994577409	1
chr1_ref_v2	69263	0	T,C	1	0	203,163,0,0	1	1	0	2	T,T	NA	NA	0.0	0	126,121,0,0	1	1	0	1.07819721155	0	2	T,T	NA	NA	0.0	0	NA	NA	136,152,1,0	1	1	0	2.60152613605	0	2	T,T	NA	NA	0.00346620797649	0	NA	NA	239,327,0,0	1	1	0	10.3202142329	0
chr1_ref_v2	69446	0	TG,T,TGG	1	1	131,102,2,2,0,0	1	1	0	2	TG,TG	NA	NA	0.700602692822	0	38,41,0,0,33,41	1	1	0	316.68424406	1	2	TG,TGG	NA	NA	0.026351507384	0	g.69446_69447insG	0	102,121,0,2,2,2	1	1	0	2.94800508431	0	2	TG,TG	NA	NA	0.470606105121	0	NA	NA	97,109,100,123,2,4	1	1	0	356.899573884	1
chr1_ref_v2	69540	0	CTT,C,CT	1	1	35,44,7,9,23,35	1	1	0	2	CTT,CT	CTT,CTT	0.125	0.374801126848	0	28,27,14,14,27,29	1	1	0	2.82356814388	0	2	CTT,CTT	CTT,C	0.5	0.215173605879	1	NA	NA	52,26,9,10,36,30	1	1	0	2.53219111082	0	2	CTT,CT	CTT,CTT	0.25	0.137801308921	0	NA	NA	84,53,88,65,15,26	1	1	0	46.55445337	1
chr1_ref_v2	69902	0	GA,G	1	1	196,173,0,0	1	1	0	2	GA,GA	NA	NA	0.00201070419324	0	56,70,38,45	1	1	0	320.333511034	1	2	GA,G	GA,GA	0.25	0.0707798340519	0	g.69903delA	0	116,132,0,0	1	1	0	1.6608103262	0	2	GA,GA	NA	NA	0.00733687303687	0	NA	NA	191,281,3,2	1	1	0	7.56279114031	0
chr1_ref_v2	70066	0	T,C	0	0	172,251,1,0	1	1	0	2	T,T	NA	NA	0.00236127618568	0	100,127,0,0	1	1	0	0.814047678804	0	2	T,T	NA	NA	0.0	0	NA	NA	132,132,0,0	1	1	0	3.09350916307	0	2	T,T	NA	NA	0.0	0	NA	NA	113,148,92,119	1	1	0	392.893462142	1
chr1_ref_v2	70561	0	T,C	1	0	116,89,0,3	1	1	0	2	T,T	NA	NA	0.707675281123	0	52,46,59,48	1	1	0	321.897523366	1	2	T,C	NA	NA	0.0878613557913	0	g.70561T>C	0	152,87,0,0	1	1	0	2.25975556586	0	2	T,T	NA	NA	0.0	0	NA	NA	285,172,0,4	1	1	0	2.33066622989	0
chr1_ref_v2	70618	0	GAAA,G	1	1	43,18,0,1	1	1	0	2	GAAA,GAAA	NA	NA	0.0162605208718	0	25,17,0,2	1	1	0	0.995113354274	0	2	GAAA,GAAA	GAAA,G	0.125	0.105029882492	0	NA	NA	22,12,5,6	1	1	0	5.57065286669	0	2	GAAA,GAAA	GAAA,G	0.5	0.0298529631497	0	NA	NA	35,24,10,7	1	1	0	7.68342169851	0
chr1_ref_v2	70784	0	G,A	0	0	123,136,0,1	1	1	0	2	G,G	NA	NA	0.00385356931599	0	80,116,0,0	1	1	0	1.54734094912	0	2	G,G	NA	NA	0.0	0	NA	NA	151,170,0,0	1	1	0	0.46353942143	0	2	G,G	NA	NA	0.0	0	NA	NA	126,144,112,154	1	1	0	415.997282994	1
chr1_ref_v2	70828	0	GAA,G,GA	1	1	79,97,0,1,6,8	1	1	0	2	GAA,GAA	NA	NA	0.615310607512	0	61,63,0,0,1,6	1	1	0	0.908936581408	0	2	GAA,GAA	NA	NA	2.04854667146	0	NA	NA	56,73,4,7,47,55	1	1	0	35.9351276866	1	2	GAA,GA	GAA,GAA	0.25	0.300570657321	0	g.70829delA	0	90,102,113,122,17,20	1	1	0	378.917447427	1
chr1_ref_v2	71242	0	TAA,T,TA	1	1	97,123,1,1,9,17	1	1	0	2	TAA,TAA	NA	NA	0.614492205202	0	89,80,3,3,20,12	1	1	0	4.32974432999	0	2	TAA,TAA	TAA,TA	0.25	1.6499587842	0	NA	NA	43,34,54,41,9,8	1	1	0	323.297283096	1	2	TAA,T	T,T	0.125	0.927872980957	0	g.71243_71244delAA	0	138,115,6,7,27,21	1	1	0	4.89292161775	0
chr1_ref_v2	72113	0	G,A	1	0	205,206,0,1	1	1	0	2	G,G	NA	NA	0.00243013485329	0	141,174,0,0	1	1	0	1.48922822469	0	2	G,G	NA	NA	0.0	0	NA	NA	73,83,64,70	1	1	1	344.001999663	1	2	G,A	G,G	0.125	0.0992982209823	0	NA	NA	234,332,0,0	1	1	1	4.86923715104	0
chr1_ref_v2	72316	0	C,A	1	0	209,206,0,0	1	1	0	2	C,C	NA	NA	0.0	0	59,77,60,76	1	1	0	347.74509539	1	2	C,A	NA	NA	0.0	0	g.72316C>A	0	164,143,0,0	1	1	1	0.824244811522	0	2	C,C	NA	NA	0.0	0	NA	NA	297,254,0,0	1	1	1	1.30501320709	0
chr1_ref_v2	72908	0	G,A	0	0	143,197,1,0	1	1	0	2	G,G	NA	NA	0.00293685967331	0	110,120,1,1	1	1	0	1.31482439359	0	2	G,G	NA	NA	0.00865806274311	0	NA	NA	117,146,0,2	1	1	0	0.816621043986	0	2	G,G	NA	NA	0.413040901917	0	NA	NA	97,140,112,122	1	1	0	402.788030417	1
chr1_ref_v2	74254	0	G,A	1	0	100,90,116,78	1	1	0	2	G,A	NA	NA	0.0208340869028	0	80,59,79,49	1	1	0	1.08893765687	0	2	G,A	NA	NA	0.0824436692111	0	NA	NA	46,50,71,58	1	1	0	1.66441399998	0	2	G,A	A,A	0.125	0.0441497846129	0	NA	NA	94,109,107,88	1	1	0	1.44253922351	0
chr1_ref_v2	74575	0	GT,G,GTT	1	1	156,129,0,2,1,0	1	1	0	2	GT,GT	NA	NA	0.406370232668	0	79,128,0,0,0,0	1	1	0	6.66011121909	0	2	GT,GT	NA	NA	1.33306814397	0	NA	NA	53,62,0,0,46,60	1	1	0	327.975785665	1	2	GT,GTT	NA	NA	0.13857808957	0	g.74575_74576insT	0	173,186,2,1,2,1	1	1	0	2.01443033119	0
chr1_ref_v2	74711	0	AT,A	1	1	100,73,15,18	1	1	0	2	AT,AT	NA	NA	0.414056584787	0	44,19,61,38	1	1	0	308.955767085	1	2	AT,A	AT,AT	0.25	0.0496254221335	0	g.74712delT	0	106,68,18,16	1	1	0	0.604426034916	0	2	AT,AT	NA	NA	0.882640348345	0	NA	NA	77,82,106,62	1	1	0	42.8925847881	1
chr1_ref_v2	75309	0	C,CT	1	1	174,163,3,0	1	1	0	2	C,C	NA	NA	0.039604161733	0	117,111,3,0	1	1	0	0.476785318248	0	2	C,C	NA	NA	0.536714105429	0	NA	NA	112,85,4,3	1	1	0	2.1355667172	0	2	C,C	NA	NA	0.138865844087	0	NA	NA	114,88,92,88	1	1	0	350.458682031	1
chr1_ref_v2	76640	0	G,A	0	0	204,189,0,0	1	1	0	2	G,G	NA	NA	0.0	0	80,59,93,69	1	1	0	364.724452654	1	2	G,A	A,A	0.125	0.0981920261792	0	g.76640G>A	0	166,151,0,0	1	1	1	0.410958864831	0	2	G,G	NA	NA	0.0	0	NA	NA	270,258,0,0	1	1	0	0.461361519772	0
chr1_ref_v2	77223	0	G,GAGAAGA	1	1	92,141,0,0	1	1	0	2	G,G	NA	NA	0.0	0	50,74,0,1	1	1	0	0.442780772571	0	2	G,G	NA	NA	0.00803217169726	0	NA	NA	100,117,1,0	1	1	0	1.55033178673	0	2	G,G	NA	NA	0.00459770924863	0	NA	NA	79,104,43,64	1	1	0	323.612227428	1
chr1_ref_v2	77468	0	G,A	0	0	174,190,0,0	1	1	0	2	G,G	NA	NA	0.0	0	64,77,75,51	1	1	0	340.454599016	1	2	G,A	NA	NA	0.112477983427	0	g.77468G>A	0	107,141,0,0	1	1	0	1.13310010114	0	2	G,G	NA	NA	0.0	0	NA	NA	206,251,0,0	1	1	0	0.892708967167	0
chr1_ref_v2	77641	0	T,C	0	0	210,239,0,0	1	1	0	2	T,T	NA	NA	0.0	0	182,150,0,0	1	1	0	2.90825923886	0	2	T,T	NA	NA	0.0	0	NA	NA	61,64,64,50	1	1	0	336.831921374	1	2	T,C	NA	NA	0.0921152889078	0	g.77641T>C	0	238,235,0,0	1	1	0	1.20119899953	0
chr1_ref_v2	78920	0	C,T	1	0	159,142,0,0	1	1	0	2	C,C	NA	NA	0.0	0	63,44,55,54	1	1	0	329.554639184	1	2	C,T	NA	NA	0.0185190477672	0	g.78920C>T	0	153,136,0,0	1	1	0	0.398229533937	0	2	C,C	NA	NA	0.0	0	NA	NA	311,265,0,1	1	1	0	0.517929878196	0
chr1_ref_v2	79477	0	G,A	0	0	194,204,0,0	1	1	0	2	G,G	NA	NA	0.0	0	103,147,0,0	1	1	0	2.14373323884	0	2	G,G	NA	NA	0.0	0	NA	NA	116,128,0,0	1	1	0	0.457557065955	0	2	G,G	NA	NA	0.0	0	NA	NA	101,132,112,139	1	1	0	427.789234761	1
chr1_ref_v2	80083	0	G,A	0	0	178,237,0,1	1	1	0	2	G,G	NA	NA	0.00240674003056	0	141,174,1,0	1	1	0	0.599368786265	0	2	G,G	NA	NA	0.00316957476128	0	NA	NA	60,77,64,57	1	1	0	338.12641498	1	2	G,A	NA	NA	0.124190380231	0	g.80083G>A	0	262,245,0,0	1	1	0	4.67074224688	0
chr1_ref_v2	80243	0	A,G	1	0	175,177,0,0	1	1	0	2	A,A	NA	NA	0.0	0	58,78,49,72	1	1	0	337.472512971	1	2	A,G	NA	NA	0.116864340139	0	g.80243A>G	0	122,128,0,0	1	1	0	0.433316032825	0	2	A,A	NA	NA	0.0	0	NA	NA	218,247,0,0	1	1	0	0.933356452588	0
chr1_ref_v2	81092	0	T,C	1	0	164,211,0,0	1	1	0	2	T,T	NA	NA	0.0	0	129,152,0,0	1	1	0	0.615348709452	0	2	T,T	NA	NA	0.0	0	NA	NA	135,139,0,0	1	1	0	1.48946289	0	2	T,T	NA	NA	0.0	0	NA	NA	118,123,107,123	1	1	0	403.862961705	1
chr1_ref_v2	81173	0	G,A	0	0	85,91,70,96	1	1	0	2	G,A	NA	NA	0.0584962066816	0	74,84,63,67	1	1	0	0.859117249081	0	2	G,A	G,G	0.125	0.0562538457095	0	NA	NA	83,80,85,61	1	1	0	2.94378466948	0	2	G,A	NA	NA	0.110143579098	0	NA	NA	143,123,154,115	1	1	0	5.73483160104	0
chr1_ref_v2	81338	0	C,T	0	0	132,128,0,0	1	1	0	2	C,C	NA	NA	0.0	0	106,142,0,1	1	1	0	2.18292121149	0	2	C,C	NA	NA	0.00402415029973	0	NA	NA	86,80,71,73	1	1	0	340.149026328	1	2	C,T	C,C	0.125	0.1091399395	0	g.81338C>T	0	240,276,0,1	1	1	0	1.50245844908	0
chr1_ref_v2	81738	0	T,C	0	0	159,196,0,0	1	1	0	2	T,T	NA	NA	0.0	0	128,157,0,0	1	1	0	0.398136658653	0	2	T,T	NA	NA	0.0	0	NA	NA	62,72,62,61	1	1	0	336.791761598	1	2	T,C	NA	NA	0.0856554445785	0	g.81738T>C	0	240,252,1,0	1	1	0	1.3651959805	0
chr1_ref_v2	83645	0	G,A	0	0	233,240,0,0	1	1	0	2	G,G	NA	NA	0.0	0	153,140,0,0	1	1	0	0.78476705192	0	2	G,G	NA	NA	0.0	0	NA	NA	78,69,70,68	1	1	0	349.685076272	1	2	G,A	NA	NA	0.0631789016215	0	g.83645G>A	0	270,234,1,0	1	1	0	1.53298876334	0
chr1_ref_v2	84169	0	T,C	1	0	60,80,54,73	1	1	0	2	T,C	NA	NA	0.0974553361507	0	101,121,0,0	1	1	0	308.249442235	1	2	T,T	NA	NA	0.0	0	g.84168_84170C>T	1	62,94,43,84	1	1	0	0.937527538746	0	2	T,C	T,T	0.125	0.04564550749	0	NA	NA	233,265,1,0	1	1	0	310.433014021	1
chr1_ref_v2	84413	0	CT,C	1	1	161,161,1,3	1	1	0	2	CT,CT	NA	NA	1.21568186904	0	133,107,0,2	1	1	0	1.33553365838	0	2	CT,CT	NA	NA	2.47481316867	0	NA	NA	74,42,59,54	1	1	0	326.502864669	1	2	CT,C	CT,CT	0.125	0.0752172469053	0	g.84414delT	0	213,191,7,5	1	1	0	3.50909795664	0
chr1_ref_v2	84455	0	G,A	0	0	141,170,0,1	1	1	0	2	G,G	NA	NA	0.00321027563025	0	116,107,0,0	1	1	0	1.67114332274	0	2	G,G	NA	NA	0.0	0	NA	NA	136,122,0,0	1	1	0	2.1148992961	0	2	G,G	NA	NA	0.0	0	NA	NA	116,96,110,101	1	1	0	383.623696083	1
chr1_ref_v2	85372	0	G,A	0	0	65,71,76,97	1	1	0	2	G,A	A,A	0.125	0.0106777195192	0	120,134,0,0	1	1	0	309.229865974	1	2	G,G	NA	NA	0.0	0	g.85371_85373A>G	1	56,71,57,79	1	1	0	1.18928290037	0	2	G,A	NA	NA	0.0684677992775	0	NA	NA	227,289,0,1	1	1	0	314.524069327	1
chr1_ref_v2	85415	0	GT,G	1	1	155,146,0,0	1	1	0	2	GT,GT	NA	NA	0.000284393073142	0	56,55,54,69	1	1	0	336.760316862	1	2	GT,G	NA	NA	0.100472169015	0	g.85416delT	0	104,124,0,1	1	1	0	1.36718875114	0	2	GT,GT	NA	NA	0.00331684800786	0	NA	NA	205,232,0,0	1	1	0	1.54631301117	0
chr1_ref_v2	86122	0	C,T	0	0	164,216,0,0	1	1	0	2	C,C	NA	NA	0.0	0	133,147,0,0	1	1	0	1.12866834557	0	2	C,C	NA	NA	0.0	0	NA	NA	62,54,61,55	1	1	0	335.504276254	1	2	C,T	NA	NA	0.0	0	g.86122C>T	0	201,218,0,0	1	1	0	1.62768907764	0
chr1_ref_v2	88567	0	G,T	0	0	215,257,0,0	1	1	0	2	G,G	NA	NA	0.0	0	131,197,0,0	1	1	0	1.72118367379	0	2	G,G	NA	NA	0.0	0	NA	NA	133,128,0,0	1	1	0	1.40803553616	0	2	G,G	NA	NA	0.0	0	NA	NA	109,109,91,114	1	1	0	395.863971889	1
chr1_ref_v2	88571	0	C,A	0	0	209,255,0,1	1	1	0	2	C,C	NA	NA	0.0021528533611	0	130,193,0,0	1	1	0	1.40916439175	0	2	C,C	NA	NA	0.0	0	NA	NA	130,126,0,0	1	1	0	1.49899834235	0	2	C,C	NA	NA	0.0	0	NA	NA	200,224,0,0	1	1	0	0.73668012116	0
chr1_ref_v2	89078	0	G,A	1	0	220,210,0,0	1	1	0	2	G,G	NA	NA	0.0	0	132,151,0,0	1	1	0	1.18281324613	0	2	G,G	NA	NA	0.0	0	NA	NA	122,146,0,0	1	1	0	1.50257269538	0	2	G,G	NA	NA	0.0	0	NA	NA	118,129,119,122	1	1	0	418.53743185	1
chr1_ref_v2	89963	0	A,G	0	0	184,222,2,0	1	1	0	2	A,A	NA	NA	0.410379122911	0	112,134,0,0	1	1	0	0.451638066648	0	2	A,A	NA	NA	0.0	0	NA	NA	105,123,0,0	1	1	0	0.466652371391	0	2	A,A	NA	NA	0.0	0	NA	NA	190,222,0,0	1	1	0	0.559312525252	0
chr1_ref_v2	90969	0	T,C	0	0	175,177,0,0	1	1	0	2	T,T	NA	NA	0.0	0	65,56,60,57	1	1	0	334.493895543	1	2	T,C	NA	NA	0.033616610799	0	g.90969T>C	0	122,110,0,0	1	1	0	0.691442835754	0	2	T,T	NA	NA	0.0	0	NA	NA	231,200,1,0	1	1	0	1.21085784724	0
chr1_ref_v2	91929	0	C,T	0	0	142,210,0,0	1	1	0	2	C,C	NA	NA	0.0	0	131,140,0,0	1	1	0	2.49098704789	0	2	C,C	NA	NA	0.0	0	NA	NA	57,56,55,53	1	1	0	330.604223907	1	2	C,T	NA	NA	0.0452565915881	0	g.91929C>T	0	240,208,0,0	1	1	0	8.51239075253	0
chr1_ref_v2	92012	0	G,GT	1	1	186,160,0,0	1	1	0	2	G,G	NA	NA	0.000893159035242	0	154,130,1,0	1	1	0	0.401333783331	0	2	G,G	NA	NA	0.000554580569129	0	NA	NA	77,67,52,54	1	1	0	327.778908687	1	2	G,GT	G,G	0.125	0.0309109994814	0	g.92012_92013insT	0	209,231,1,3	1	1	0	2.20254186259	0
chr1_ref_v2	92141	0	TA,T	1	1	102,78,109,98	1	1	0	2	TA,T	NA	NA	0.113051608917	0	68,73,72,71	1	1	0	1.88232269867	0	2	TA,T	NA	NA	0.0871255878741	0	NA	NA	57,61,49,43	1	1	0	3.03469925716	0	2	TA,T	TA,TA	0.125	0.077675587098	0	NA	NA	125,115,110,120	1	1	0	1.94886901293	0
chr1_ref_v2	92314	0	CT,C	1	1	82,85,107,104	1	1	0	2	CT,C	NA	NA	0.0659721243785	0	72,70,98,77	1	1	0	0.782140754735	0	2	CT,C	CT,CT	0.25	0.0378945896514	0	NA	NA	58,52,56,62	1	1	0	1.05481843427	0	2	CT,C	CT,CT	0.125	0.0244012100422	0	NA	NA	14,15,173,172	1	1	0	308.22595327	1
chr1_ref_v2	93605	0	T,C	1	0	213,170,32,23	1	1	0	2	T,T	T,C	0.25	0.00520834510714	1	155,151,0,0	1	1	0	8.95952302909	0	2	T,T	NA	NA	0.0	0	NA	NA	114,174,0,0	1	1	0	16.8684928162	0	2	T,T	NA	NA	0.0	0	NA	NA	219,350,0,0	1	1	0	308.84821085	0
chr1_ref_v2	94084	0	CA,C	1	1	163,159,1,2	1	1	0	2	CA,CA	NA	NA	0.408697503474	0	124,109,1,1	1	1	0	0.643738820119	0	2	CA,CA	NA	NA	1.12646095487	0	NA	NA	112,110,1,4	1	1	0	1.31555117651	0	2	CA,CA	NA	NA	0.097992760031	0	NA	NA	121,96,112,111	1	1	0	380.391089217	1
chr1_ref_v2	94308	0	GA,G	1	1	197,184,0,0	1	1	0	2	GA,GA	NA	NA	0.000702873463254	0	130,124,0,0	1	1	0	0.408737575695	0	2	GA,GA	NA	NA	0.00309622087796	0	NA	NA	65,63,77,62	1	1	0	348.46329046	1	2	GA,G	NA	NA	0.0776519548535	0	g.94309delA	0	244,216,0,0	1	1	0	0.542282854861	0
chr1_ref_v2	94666	0	TC,T	1	1	171,189,0,0	1	1	0	2	TC,TC	NA	NA	0.000139639104125	0	132,135,0,0	1	1	0	0.563415624413	0	2	TC,TC	NA	NA	0.000519487648857	0	NA	NA	117,102,0,0	1	1	0	1.40223583476	0	2	TC,TC	NA	NA	0.000509689476033	0	NA	NA	213,195,0,0	1	1	0	1.54008345403	0
chr1_ref_v2	94945	0	G,A	0	0	162,187,0,0	1	1	0	2	G,G	NA	NA	0.0	0	102,155,0,0	1	1	0	1.85390200043	0	2	G,G	NA	NA	0.0	0	NA	NA	98,121,0,0	1	1	0	0.498272943638	0	2	G,G	NA	NA	0.0	0	NA	NA	230,192,0,0	1	1	0	3.45348340255	0
chr1_ref_v2	95656	0	G,A	0	0	178,178,0,0	1	1	0	2	G,G	NA	NA	0.0	0	138,116,0,0	1	1	0	1.05658807923	0	2	G,G	NA	NA	0.0	0	NA	NA	119,134,0,0	1	1	0	0.735156069443	0	2	G,G	NA	NA	0.0	0	NA	NA	104,119,118,122	1	1	0	411.24086102	1
chr1_ref_v2	96101	0	GA,G	1	1	243,185,1,0	1	1	0	2	GA,GA	NA	NA	0.00204933027308	0	86,73,71,66	1	1	0	346.301940405	1	2	GA,G	GA,GA	0.125	0.0998635509436	0	g.96102delA	0	106,96,0,0	1	1	0	0.948210867463	0	2	GA,GA	NA	NA	0.00105952659193	0	NA	NA	195,187,0,0	1	1	0	1.96869056663	0
chr1_ref_v2	97444	0	C,T	0	0	181,150,1,0	1	1	0	2	C,C	NA	NA	0.00301659353943	0	68,61,62,61	1	1	0	336.116309812	1	2	C,T	NA	NA	0.0476280489893	0	g.97444C>T	0	91,106,0,0	1	1	0	2.12372929601	0	2	C,C	NA	NA	0.0	0	NA	NA	212,212,0,0	1	1	0	1.63163838166	0
chr1_ref_v2	98116	0	C,T	0	0	254,189,0,0	1	1	0	2	C,C	NA	NA	0.0	0	182,109,1,0	1	1	0	1.41389126573	0	2	C,C	NA	NA	0.00343053509679	0	NA	NA	106,124,0,1	1	1	0	3.70315616956	0	2	C,C	NA	NA	0.0043384015986	0	NA	NA	178,246,0,0	1	1	0	10.7801841388	0
chr1_ref_v2	98347	0	C,T	0	0	204,195,2,0	1	1	0	2	C,C	NA	NA	0.410465118525	0	111,165,1,1	1	1	0	3.88488651608	0	2	C,C	NA	NA	0.00722024797349	0	NA	NA	49,59,76,40	1	1	0	333.578520024	1	2	C,T	NA	NA	0.0714589639821	0	g.98347C>T	0	225,209,2,0	1	1	0	0.446770920858	0
chr1_ref_v2	98717	0	TA,T	1	1	140,155,1,2	1	1	0	2	TA,TA	NA	NA	0.409541996854	0	50,56,56,55	1	1	0	326.619989632	1	2	TA,T	NA	NA	0.0026162269054	0	g.98718delA	0	113,96,1,0	1	1	0	1.59011306839	0	2	TA,TA	NA	NA	0.757954841936	0	NA	NA	188,216,1,3	1	1	0	0.465053932023	0
chr1_ref_v2	99253	0	C,T	0	0	157,169,0,0	1	1	0	2	C,C	NA	NA	0.0	0	69,57,58,59	1	1	0	333.076029824	1	2	C,T	NA	NA	0.0741079721537	0	g.99253C>T	0	125,100,0,0	1	1	0	1.91349353359	0	2	C,C	NA	NA	0.0	0	NA	NA	253,192,0,0	1	1	0	4.03462998458	0
chr1_ref_v2	99512	0	C,T	1	0	193,192,0,0	1	1	0	2	C,C	NA	NA	0.0	0	64,61,53,51	1	1	0	329.080094124	1	2	C,T	C,C	0.125	0.06739159012	0	g.99512C>T	0	113,100,0,0	1	1	0	0.67774625971	0	2	C,C	NA	NA	0.0	0	NA	NA	194,232,0,0	1	1	0	1.53535230811	0
chr1_ref_v2	99719	0	AT,A,ATT	1	1	12,69,0,12,8,4	1	1	0	2	AT,AT	AT,ATT	0.125	0.707557643614	0	6,42,16,52,6,8	1	1	0	22.1037201327	1	2	AT,A	AT,ATT	0.25	0.23943804893	0	g.99720delT	0	7,36,10,37,10,9	1	1	0	12.9161143902	1	2	AT,ATT	AT,A	0.5	0.380760019266	0	g.99719_99720insT	0	19,104,9,26,32,33	1	1	0	11.2834164634	1
chr1_ref_v2	100615	0	T,G	0	0	193,235,4,0	1	1	0	2	T,T	NA	NA	0.925593124536	0	134,156,0,0	1	1	0	0.655411418727	0	2	T,T	NA	NA	0.0	0	NA	NA	115,124,0,0	1	1	0	0.889992214422	0	2	T,T	NA	NA	0.0	0	NA	NA	98,137,124,123	1	1	0	394.833060224	1
chr1_ref_v2	100993	0	CAA,C,CAAA,CAAAAA	1	1	3,8,2,0,2,6,10,21	1	1	0	2	CAA,CAAAAA	CAAA,CAAAAA	0.5	1.17150709453	0	6,6,19,8,1,1,4,3	1	1	0	16.4449471277	1	2	CAA,C	C,CAAAAA	0.25	0.594005343541	0	g.100993_100996AAAAA>	0	3,3,8,11,1,9,10,14	1	1	0	8.45871071711	0	2	CAAA,CAAAAA	C,CAAAAA	0.5	0.598078908001	1	NA	NA	3,10,2,3,8,14,20,59	1	1	0	1.59576308974	0
chr1_ref_v2	101162	0	TAA,T,TA	1	1	87,154,2,0,12,20	1	1	0	2	TAA,TAA	NA	NA	0.903487335671	0	3,1,58,58,38,32	1	1	0	329.759517227	1	2	T,TA	NA	NA	0.587770628707	0	g.101163_101164delAA,g.101163delA	0,0	45,63,2,5,39,54	1	1	0	25.358978611	1	2	TAA,TAA	TAA,TA	0.25	0.712030903323	0	NA	NA	145,160,1,4,16,24	1	1	0	4.27481857986	0
chr1_ref_v2	102578	0	A,G	1	0	169,145,0,0	1	1	0	2	A,A	NA	NA	0.0	0	122,120,0,0	1	1	0	0.81305948628	0	2	A,A	NA	NA	0.0	0	NA	NA	55,60,52,56	1	1	0	329.172522134	1	2	A,G	NA	NA	0.062800901239	0	g.102578A>G	0	221,228,1,0	1	1	0	1.52963211444	0
chr1_ref_v2	103298	0	G,GT	1	1	163,146,1,0	1	1	0	2	G,G	NA	NA	0.0023378615462	0	111,100,0,0	1	1	0	0.419724686155	0	2	G,G	NA	NA	0.00406952267657	0	NA	NA	50,55,64,52	1	1	0	333.867344015	1	2	G,GT	GT,GT	0.125	0.114941464905	0	g.103298_103299insT	0	212,178,0,0	1	1	0	0.62488324042	0
chr1_ref_v2	104466	0	A,G	1	0	180,170,0,1	1	1	0	2	A,A	NA	NA	0.00285306898241	0	121,123,0,0	1	1	0	0.562106128735	0	2	A,A	NA	NA	0.0	0	NA	NA	120,138,0,0	1	1	0	1.25789245034	0	2	A,A	NA	NA	0.0	0	NA	NA	103,117,111,117	1	1	0	400.862809261	1
chr1_ref_v2	104954	0	C,T	1	0	197,140,0,1	1	1	0	2	C,C	NA	NA	0.00296296513066	0	52,52,65,51	1	1	0	335.350370832	1	2	C,T	NA	NA	0.109199291965	0	g.104954C>T	0	110,87,0,0	1	1	0	0.637813415877	0	2	C,C	NA	NA	0.0	0	NA	NA	209,205,0,0	1	1	0	3.4093252479	0
chr1_ref_v2	105856	0	A,G	0	0	176,226,0,1	1	1	0	2	A,A	NA	NA	0.00248447332766	0	103,128,0,0	1	1	0	0.442503230286	0	2	A,A	NA	NA	0.0	0	NA	NA	116,134,0,0	1	1	0	0.692183209841	0	2	A,A	NA	NA	0.0	0	NA	NA	109,103,96,119	1	1	0	398.562583623	1
chr1_ref_v2	107091	0	GA,G	1	1	212,221,0,0	1	1	0	2	GA,GA	NA	NA	0.000284393073142	0	81,93,79,79	1	1	0	358.913338791	1	2	GA,G	NA	NA	0.098642251233	0	g.107092delA	0	139,159,0,0	1	1	0	0.65208475889	0	2	GA,GA	NA	NA	0.00105952659193	0	NA	NA	209,308,0,0	1	1	0	4.49226996592	0
chr1_ref_v2	107537	0	A,G	0	0	219,262,0,0	1	1	0	2	A,A	NA	NA	0.0	0	67,90,71,93	1	1	0	369.512417058	1	2	A,G	NA	NA	0.0436206224759	0	g.107537A>G	0	119,120,0,0	1	1	0	1.01399329659	0	2	A,A	NA	NA	0.0	0	NA	NA	223,221,0,0	1	1	0	1.63889409203	0
chr1_ref_v2	107744	0	C,T	0	0	132,207,0,0	1	1	0	2	C,C	NA	NA	0.0	0	111,119,0,0	1	1	0	2.80591648511	0	2	C,C	NA	NA	0.0	0	NA	NA	150,130,0,0	1	1	0	6.92420886295	0	2	C,C	NA	NA	0.0	0	NA	NA	114,104,103,108	1	1	0	386.020795122	1
chr1_ref_v2	108459	0	GT,G,GTT	1	1	117,118,8,10,12,5	1	1	0	2	GT,GT	NA	NA	0.520974343985	0	97,86,7,11,2,8	1	1	0	1.47567646045	0	2	GT,GT	NA	NA	1.34926694627	0	NA	NA	47,54,61,56,7,6	1	1	0	311.3976675	1	2	GT,G	GT,GT	0.125	0.145545299867	0	g.108460delT	0	104,99,110,113,13,14	1	1	0	319.739957676	1
chr1_ref_v2	110082	0	C,T	0	0	152,168,0,0	1	1	0	2	C,C	NA	NA	0.0	0	52,55,67,53	1	1	0	336.361081136	1	2	C,T	NA	NA	0.11466290832	0	g.110082C>T	0	153,149,0,0	1	1	0	0.841083019965	0	2	C,C	NA	NA	0.0	0	NA	NA	331,241,1,0	1	1	0	6.48049726431	0
chr1_ref_v2	110174	0	A,G	1	0	169,151,27,33	1	1	0	2	A,A	A,G	0.25	0.271933715484	1	142,123,0,0	1	1	0	9.24610139344	1	2	A,A	NA	NA	0.0	0	NA	NA	141,151,0,0	1	1	0	10.9219237677	0	2	A,A	NA	NA	0.0	0	NA	NA	240,315,0,0	1	1	0	308.035149243	0
chr1_ref_v2	110407	0	AAG,A	1	1	141,165,6,7	1	1	0	2	AAG,AAG	NA	NA	0.928130049255	0	99,113,6,9	1	1	0	1.33269445189	0	2	AAG,AAG	NA	NA	0.822865950667	0	NA	NA	128,101,9,18	1	1	0	5.40229885155	0	2	AAG,AAG	NA	NA	0.604992706029	0	NA	NA	247,214,25,19	1	1	1	5.33617412291	0
chr1_ref_v2	111031	0	C,T	0	0	152,219,0,0	1	1	0	2	C,C	NA	NA	0.0	0	63,67,67,80	1	1	0	352.525972949	1	2	C,T	NA	NA	0.122898136323	0	g.111031C>T	0	127,125,0,0	1	1	0	3.04261777356	0	2	C,C	NA	NA	0.0	0	NA	NA	234,227,0,0	1	1	0	5.15457351774	0
chr1_ref_v2	111975	0	C,T	0	0	168,158,0,1	1	1	0	2	C,C	NA	NA	0.00306278953055	0	53,64,60,57	1	1	0	333.739924571	1	2	C,T	NA	NA	0.0	0	g.111975C>T	0	156,136,0,0	1	1	0	0.60832139642	0	2	C,C	NA	NA	0.0	0	NA	NA	266,260,0,1	1	1	0	0.503644956424	0
chr1_ref_v2	112307	0	G,T	0	0	160,174,1,0	1	1	0	2	G,G	NA	NA	0.00298953884837	0	139,115,0,0	1	1	0	1.87443825144	0	2	G,G	NA	NA	0.0	0	NA	NA	155,166,0,0	1	1	1	0.443028541206	0	2	G,G	NA	NA	0.0	0	NA	NA	144,139,138,143	1	1	1	436.844522963	1
chr1_ref_v2	112427	0	A,G	0	0	113,158,0,1	1	1	0	2	A,A	NA	NA	0.0036832454163	0	48,64,65,59	1	1	0	334.952244162	1	2	A,G	NA	NA	0.10178269431	0	g.112427A>G	0	153,148,0,0	1	1	1	3.28115420135	0	2	A,A	NA	NA	0.0	0	NA	NA	300,328,0,0	1	1	1	3.12916934028	0
chr1_ref_v2	112570	0	C,T	0	0	139,90,29,28	1	1	0	2	C,C	C,T	0.5	0.292058447052	1	133,102,0,1	1	1	0	10.5814666767	1	2	C,C	NA	NA	0.00424629088145	0	NA	NA	163,162,2,0	1	1	1	17.8413775458	0	2	C,C	NA	NA	0.411600096676	0	NA	NA	316,339,0,1	1	1	1	308.765689658	0
chr1_ref_v2	113877	0	C,T	0	0	141,101,0,0	1	1	0	2	C,C	NA	NA	0.0	0	60,40,53,50	1	1	0	325.130536318	1	2	C,T	NA	NA	0.0295588022415	0	g.113877C>T	0	137,136,0,0	1	1	0	2.48168057701	0	2	C,C	NA	NA	0.0	0	NA	NA	274,268,0,1	1	1	0	3.75120316364	0
chr1_ref_v2	115801	0	C,T	0	0	169,173,0,2	1	1	0	2	C,C	NA	NA	0.411296028419	0	125,143,0,0	1	1	0	0.806603683915	0	2	C,C	NA	NA	0.0	0	NA	NA	186,155,0,0	1	1	1	1.68022046459	0	2	C,C	NA	NA	0.0	0	NA	NA	280,308,0,2	1	1	1	0.735116506958	0
chr1_ref_v2	117106	0	CA,C	1	1	138,158,2,5	1	1	0	2	CA,CA	NA	NA	0.321846573716	0	99,130,2,0	1	1	0	1.04750704139	0	2	CA,CA	NA	NA	1.64823436011	0	NA	NA	112,106,2,3	1	1	0	1.04372329482	0	2	CA,CA	NA	NA	0.794339090894	0	NA	NA	191,236,8,4	1	1	0	2.03219422427	0
chr1_ref_v2	117632	0	A,G	0	0	158,211,0,0	1	1	0	2	A,A	NA	NA	0.0	0	61,72,55,85	1	1	0	350.599126796	1	2	A,G	NA	NA	0.0512932943876	0	g.117632A>G	0	127,122,0,0	1	1	0	2.4118913569	0	2	A,A	NA	NA	0.0	0	NA	NA	237,219,0,0	1	1	0	4.53630715354	0
chr1_ref_v2	118043	0	TA,T	1	1	165,178,0,0	1	1	0	2	TA,TA	NA	NA	0.000702873463254	0	131,134,0,0	1	1	0	0.478492892004	0	2	TA,TA	NA	NA	0.00309622087796	0	NA	NA	141,129,0,0	1	1	0	1.03351727214	0	2	TA,TA	NA	NA	0.00264115211591	0	NA	NA	295,248,0,0	1	1	0	2.76426546035	0
chr1_ref_v2	118104	0	C,T	0	0	182,119,0,1	1	1	0	2	C,C	NA	NA	0.00331675262599	0	64,53,58,61	1	1	0	333.606147103	1	2	C,T	NA	NA	0.0169495583138	0	g.118104C>T	0	134,141,1,0	1	1	0	4.48018851675	0	2	C,C	NA	NA	0.00362976805058	0	NA	NA	258,273,1,0	1	1	0	8.00152651362	0
chr1_ref_v2	118636	0	C,T	0	0	211,175,0,1	1	1	0	2	C,C	NA	NA	0.00258732356495	0	158,124,0,0	1	1	0	0.51779264108	0	2	C,C	NA	NA	0.0	0	NA	NA	116,129,0,0	1	1	0	2.01171161551	0	2	C,C	NA	NA	0.0	0	NA	NA	100,108,113,115	1	1	0	406.55797331	1
chr1_ref_v2	118882	0	C,T	1	0	314,192,2,0	1	1	0	2	C,C	NA	NA	0.409409886399	0	170,178,0,0	1	1	0	7.18526969746	0	2	C,C	NA	NA	0.0	0	NA	NA	60,55,56,70	1	1	0	342.461737224	1	2	C,T	NA	NA	0.0913497785882	0	g.118882C>T	0	220,231,1,0	1	1	0	8.8197275929	0
chr1_ref_v2	119037	0	A,G	0	0	125,152,104,136	1	1	0	2	A,G	A,A	0.125	0.107935845436	0	141,164,0,0	1	1	0	308.62551287	1	2	A,A	NA	NA	0.0	0	g.119036_119038G>A	1	70,53,55,54	1	1	0	1.82186288726	0	2	A,G	NA	NA	0.120836473143	0	NA	NA	196,187,0,0	1	1	0	309.407368938	1
chr1_ref_v2	119362	0	A,G	1	0	141,150,1,0	1	1	0	2	A,A	NA	NA	0.00343053509679	0	121,125,0,0	1	1	0	0.45240315294	0	2	A,A	NA	NA	0.0	0	NA	NA	132,127,0,0	1	1	0	0.693612073256	0	2	A,A	NA	NA	0.0	0	NA	NA	237,252,0,0	1	1	0	0.481042822867	0
chr1_ref_v2	119480	0	C,T	0	0	130,124,0,0	1	1	0	2	C,C	NA	NA	0.0	0	104,117,1,0	1	1	0	0.893145332227	0	2	C,C	NA	NA	0.00451468035453	0	NA	NA	58,62,59,53	1	1	0	328.161134537	1	2	C,T	NA	NA	0.068992871487	0	g.119480C>T	0	241,244,0,1	1	1	0	0.558498424148	0
chr1_ref_v2	119619	0	GT,G	1	1	66,73,58,68	1	1	0	2	GT,G	NA	NA	0.0994129955112	0	42,64,50,61	1	1	0	0.794676701529	0	2	GT,G	NA	NA	0.0403444430878	0	NA	NA	44,69,45,57	1	1	0	1.10467022871	0	2	GT,G	NA	NA	0.107206719786	0	NA	NA	97,122,93,109	1	1	0	0.572142879811	0
chr1_ref_v2	120668	0	A,G	1	0	178,134,0,1	1	1	0	2	A,A	NA	NA	0.00320000273067	0	133,108,0,0	1	1	0	0.568792902248	0	2	A,A	NA	NA	0.0	0	NA	NA	120,118,0,0	1	1	0	1.73659942546	0	2	A,A	NA	NA	0.0	0	NA	NA	113,104,106,87	1	1	0	371.225957666	1
chr1_ref_v2	120825	0	A,G	0	0	161,165,23,11	1	1	0	2	A,A	A,G	0.25	0.314626707695	1	156,134,0,0	1	1	0	6.08929566557	0	2	A,A	NA	NA	0.0	0	NA	NA	110,123,0,0	1	1	0	4.40966303443	0	2	A,A	NA	NA	0.0	0	NA	NA	214,211,0,0	1	1	0	8.11180187421	0
chr1_ref_v2	121319	0	G,T	0	0	167,167,0,0	1	1	0	2	G,G	NA	NA	0.0	0	102,125,0,0	1	1	0	1.18190046984	0	2	G,G	NA	NA	0.0	0	NA	NA	101,109,0,0	1	1	0	0.521698836922	0	2	G,G	NA	NA	0.0	0	NA	NA	110,111,102,120	1	1	0	394.665161169	1
chr1_ref_v2	122117	0	C,T	1	0	186,163,0,0	1	1	0	2	C,C	NA	NA	0.0	0	125,90,0,1	1	1	0	1.07197257445	0	2	C,C	NA	NA	0.0046403795565	0	NA	NA	122,81,0,0	1	1	0	1.60802401302	0	2	C,C	NA	NA	0.0	0	NA	NA	111,107,120,100	1	1	0	395.508529025	1
chr1_ref_v2	123407	0	CA,C	1	1	222,167,0,0	1	1	0	2	CA,CA	NA	NA	0.000702873463254	0	145,136,0,0	1	1	0	1.49423833211	0	2	CA,CA	NA	NA	0.00309622087796	0	NA	NA	120,109,0,0	1	1	0	1.09514072514	0	2	CA,CA	NA	NA	0.00264115211591	0	NA	NA	241,212,0,0	1	1	0	1.30206555573	0
chr1_ref_v2	124239	0	T,A	0	0	229,194,0,1	1	1	0	2	T,T	NA	NA	0.00236127618568	0	177,150,0,0	1	1	0	0.424946797013	0	2	T,T	NA	NA	0.0	0	NA	NA	125,114,0,0	1	1	0	0.552822878438	0	2	T,T	NA	NA	0.0	0	NA	NA	143,110,145,131	1	1	0	450.928581036	1
chr1_ref_v2	125249	0	T,C	1	0	189,186,0,0	1	1	0	2	T,T	NA	NA	0.0	0	125,122,1,1	1	1	0	0.512489677326	0	2	T,T	NA	NA	0.00806455983673	0	NA	NA	99,99,0,0	1	1	0	0.397750297702	0	2	T,T	NA	NA	0.0	0	NA	NA	120,104,96,111	1	1	0	386.853668621	1
chr1_ref_v2	126592	0	CT,C,CTT,CTTTTTTTT	1	1	8,17,1,6,33,36,16,67	1	1	0	2	CTT,CTTTTTTTT	C,CTT	0.125	0.569189391972	0	11,4,35,34,17,12,9,33	1	1	0	50.4811954726	1	2	C,CTTTTTTTT	C,CTT	0.5	1.08172036813	1	NA	NA	19,16,42,39,13,21,3,17	1	1	0	313.299201012	1	2	C,CTT	C,CTTTTTTTT	0.25	0.3384149414	0	NA	NA	66,63,34,33,46,44,8,45	1	1	0	35.5580105951	1
chr1_ref_v2	127048	0	A,C	0	0	194,181,0,1	1	1	0	2	A,A	NA	NA	0.00266311741948	0	110,128,0,0	1	1	0	1.36538386579	0	2	A,A	NA	NA	0.0	0	NA	NA	126,150,0,0	1	1	0	1.70041796793	0	2	A,A	NA	NA	0.0	0	NA	NA	267,287,0,0	1	1	0	1.37906612017	0
chr1_ref_v2	127446	0	A,G	0	0	191,236,0,0	1	1	0	2	A,A	NA	NA	0.0	0	57,89,59,100	1	1	0	368.400103391	1	2	A,G	NA	NA	0.0852975805119	0	g.127446A>G	0	137,131,0,0	1	1	0	1.78073321943	0	2	A,A	NA	NA	0.0	0	NA	NA	240,231,1,0	1	1	0	2.44484912369	0
chr1_ref_v2	127815	0	ATT,A,AT,ATTT	1	1	40,27,0,1,10,12,4,2	1	1	0	2	ATT,ATT	NA	NA	0.238564021044	0	5,15,9,12,32,33,17,29	1	1	0	24.8926413038	1	2	AT,ATTT	ATT,ATTT	0.25	1.57606633737	0	g.127816delT,g.127815_127816insT	0,0	48,43,4,3,14,10,3,13	1	1	0	5.1897302638	0	2	ATT,ATT	ATT,A	0.125	0.914313719098	0	NA	NA	6,7,69,109,47,55,1,2	1	1	1	342.499070336	1
chr1_ref_v2	127905	0	GA,G,GAA	1	1	125,88,27,19,2,4	1	1	0	2	GA,GA	GA,G	0.25	0.679759792776	0	50,52,75,59,2,1	1	1	0	29.2594518154	1	2	GA,G	NA	NA	1.02191433762	0	g.127906delA	0	15,5,71,57,68,50	1	1	0	320.261722078	1	2	G,GAA	NA	NA	0.821904545164	0	g.127906delA,g.127905_127906insA	0,0	211,164,23,18,29,13	1	1	1	17.4594278856	1
chr1_ref_v2	129415	0	A,G	0	0	145,178,0,0	1	1	0	2	A,A	NA	NA	0.0	0	40,71,58,73	1	1	0	342.148011987	1	2	A,G	G,G	0.125	0.0856473063921	0	g.129415A>G	0	150,194,0,1	1	1	1	0.47963389643	0	2	A,A	NA	NA	0.00290275965796	0	NA	NA	272,360,0,0	1	1	1	0.739911137124	0
chr1_ref_v2	129497	0	C,T	1	0	134,156,0,0	1	1	0	2	C,C	NA	NA	0.0	0	64,53,54,66	1	1	0	334.005454343	1	2	C,T	NA	NA	0.0253178079843	0	g.129497C>T	0	152,204,0,0	1	1	1	1.01170854767	0	2	C,C	NA	NA	0.0	0	NA	NA	294,314,0,0	1	1	1	0.820319902459	0
chr1_ref_v2	129526	0	C,T	1	0	120,140,0,0	1	1	0	2	C,C	NA	NA	0.0	0	118,124,0,0	1	1	0	0.655070943257	0	2	C,C	NA	NA	0.0	0	NA	NA	130,203,0,0	1	1	1	2.37527583096	0	2	C,C	NA	NA	0.0	0	NA	NA	133,161,144,167	1	1	1	447.009228202	1
chr1_ref_v2	129573	0	CA,C	1	1	111,135,0,0	1	1	0	2	CA,CA	NA	NA	0.000284393073142	0	39,46,58,63	1	1	0	334.101905693	1	2	CA,C	C,C	0.125	0.0999193946126	0	g.129574delA	0	135,174,2,0	1	1	0	0.486648657896	0	2	CA,CA	NA	NA	0.410857216798	0	NA	NA	265,297,0,0	1	1	1	0.757228266738	0
chr1_ref_v2	130091	0	C,T	0	0	113,115,0,0	1	1	0	2	C,C	NA	NA	0.0	0	105,105,0,0	1	1	0	0.400309672303	0	2	C,C	NA	NA	0.0	0	NA	NA	139,162,0,0	1	1	0	0.889612353886	0	2	C,C	NA	NA	0.0	0	NA	NA	150,130,162,127	1	1	1	423.893999578	1
chr1_ref_v2	130800	0	C,T	0	0	131,135,0,1	1	1	0	2	C,C	NA	NA	0.00375234961855	0	97,112,0,0	1	1	0	0.694525916557	0	2	C,C	NA	NA	0.0	0	NA	NA	126,137,0,1	1	1	0	0.477471334714	0	2	C,C	NA	NA	0.00379507096855	0	NA	NA	297,276,0,0	1	1	1	1.06102443119	0
chr1_ref_v2	130931	0	A,G	0	0	149,137,0,0	1	1	0	2	A,A	NA	NA	0.0	0	98,112,0,0	1	1	0	1.22051590049	0	2	A,A	NA	NA	0.0	0	NA	NA	134,126,1,0	1	1	0	0.398955311693	0	2	A,A	NA	NA	0.00383877630717	0	NA	NA	339,308,0,0	1	1	1	0.417361948361	0
chr1_ref_v2	132847	0	A,G	0	0	130,211,0,0	1	1	0	2	A,A	NA	NA	0.0	0	51,62,53,57	1	1	0	331.205555975	1	2	A,G	NA	NA	0.0269074529199	0	g.132847A>G	0	155,119,0,0	1	1	0	10.3505916406	0	2	A,A	NA	NA	0.0	0	NA	NA	272,216,0,0	1	1	0	15.5669130512	0
chr1_ref_v2	132858	0	CA,C	1	1	122,193,2,0	1	1	0	2	CA,CA	NA	NA	0.409783538967	0	52,57,54,65	1	1	0	331.713227139	1	2	CA,C	NA	NA	0.0715265674926	0	g.132859delA	0	151,111,2,0	1	1	0	10.0064311401	0	2	CA,CA	NA	NA	0.405732834457	0	NA	NA	268,201,1,0	1	1	0	16.2800947724	0
chr1_ref_v2	132884	0	C,T	0	0	152,184,0,0	1	1	0	2	C,C	NA	NA	0.0	0	118,126,0,0	1	1	0	0.757951129423	0	2	C,C	NA	NA	0.0	0	NA	NA	162,115,0,0	1	1	0	5.67648646159	0	2	C,C	NA	NA	0.0	0	NA	NA	158,102,159,93	1	1	0	427.295650535	1
chr1_ref_v2	132923	0	C,T	0	0	166,155,0,0	1	1	0	2	C,C	NA	NA	0.0	0	121,103,0,0	1	1	0	0.587649313649	0	2	C,C	NA	NA	0.0	0	NA	NA	176,119,0,0	1	1	0	2.5822372806	0	2	C,C	NA	NA	0.0	0	NA	NA	340,209,0,0	1	1	0	6.33347247998	0
chr1_ref_v2	134310	0	C,T	0	0	199,199,0,0	1	1	0	2	C,C	NA	NA	0.0	0	125,117,0,0	1	1	0	0.508248104729	0	2	C,C	NA	NA	0.0	0	NA	NA	119,114,0,0	1	1	0	0.442459696531	0	2	C,C	NA	NA	0.0	0	NA	NA	135,99,149,117	1	1	0	442.636607226	1
chr1_ref_v2	134640	0	G,A	1	0	187,175,0,0	1	1	0	2	G,G	NA	NA	0.0	0	76,83,73,58	1	1	0	340.51048162	1	2	G,A	G,G	0.125	0.0576075492618	0	g.134640G>A	0	133,116,0,0	1	1	0	0.525387038963	0	2	G,G	NA	NA	0.0	0	NA	NA	217,221,0,0	1	1	0	0.705796081127	0
chr1_ref_v2	136312	0	A,G	0	0	120,149,0,0	1	1	0	2	A,A	NA	NA	0.0	0	97,123,0,0	1	1	0	0.404049969694	0	2	A,A	NA	NA	0.0	0	NA	NA	52,80,44,86	1	1	0	342.162036476	1	2	A,G	NA	NA	0.0152674721308	0	g.136312A>G	0	195,301,0,2	1	1	0	1.93820346354	0
chr1_ref_v2	136484	0	C,T	0	0	201,133,0,0	1	1	0	2	C,C	NA	NA	0.0	0	74,58,65,55	1	1	0	334.862478832	1	2	C,T	NA	NA	0.0953101798043	0	g.136484C>T	0	121,121,0,0	1	1	0	3.32893160712	0	2	C,C	NA	NA	0.0	0	NA	NA	240,218,1,0	1	1	0	3.40122137958	0
chr1_ref_v2	137147	0	G,A	0	0	277,268,0,0	1	1	0	2	G,G	NA	NA	0.0	0	145,134,0,0	1	1	0	0.461956294147	0	2	G,G	NA	NA	0.0	0	NA	NA	124,156,0,0	1	1	0	1.90878845915	0	2	G,G	NA	NA	0.0	0	NA	NA	135,109,131,92	1	1	0	418.885021935	1
chr1_ref_v2	137634	0	C,T	1	0	234,188,0,0	1	1	0	2	C,C	NA	NA	0.0	0	83,66,100,49	1	1	0	364.4190109	1	2	C,T	NA	NA	0.0	0	g.137634C>T	0	130,119,0,0	1	1	0	0.79271905275	0	2	C,C	NA	NA	0.0	0	NA	NA	218,218,0,0	1	1	0	1.97680674587	0
chr1_ref_v2	138081	0	C,T	0	0	83,104,92,93	1	1	0	2	C,T	NA	NA	0.0107527917763	0	136,130,0,0	1	1	0	308.833743603	1	2	C,C	NA	NA	0.0	0	g.138080_138082T>C	1	63,56,76,66	1	1	0	1.31813264125	0	2	C,T	T,T	0.125	0.0746108637912	0	NA	NA	252,202,0,0	1	1	0	312.32910694	1
chr1_ref_v2	138972	0	A,AT	1	1	82,118,0,1	1	1	0	2	A,A	NA	NA	0.136854827202	0	42,59,29,55	1	1	0	319.439262929	1	2	A,AT	NA	NA	0.0166937956477	0	g.138972_138973insT	0	129,112,0,2	1	1	0	4.29312679481	0	2	A,A	NA	NA	1.18775690923	0	NA	NA	194,250,1,0	1	1	0	0.944098258037	0
chr1_ref_v2	139116	0	GTA,G	1	1	104,114,3,1	1	1	0	2	GTA,GTA	NA	NA	0.703004972896	0	57,46,37,51	1	1	0	317.65042461	1	2	GTA,G	GTA,GTA	0.125	0.0644122669016	0	g.139117_139118delTA	0	141,136,4,2	1	1	0	0.765274808632	0	2	GTA,GTA	NA	NA	1.26627945691	0	NA	NA	216,218,7,9	1	1	0	3.63105939934	0
chr1_ref_v2	140742	0	T,A	0	0	0,0,1,0	0	0	1	2	NA	NA	NA	NA	0	0,0,0,0	0	0	1	0.0	0	2	NA	NA	NA	NA	0	NA	NA	0,0,1,0	0	0	1	0.0	0	2	NA	NA	NA	NA	0	NA	NA	0,0,5,0	0	0	1	0.0	0
chr1_ref_v2	141351	0	C,T	1	0	113,169,0,0	1	1	0	2	C,C	NA	NA	0.0	0	39,78,46,66	1	1	0	330.891782227	1	2	C,T	NA	NA	0.0436750635027	0	g.141351C>T	0	103,139,0,1	1	1	0	0.629452874293	0	2	C,C	NA	NA	0.00412371718386	0	NA	NA	210,280,0,0	1	1	0	0.956344681263	0
chr1_ref_v2	141661	0	A,G	0	0	142,135,0,0	1	1	0	2	A,A	NA	NA	0.0	0	69,51,59,55	1	1	0	329.996047248	1	2	A,G	NA	NA	0.0512932943876	0	g.141661A>G	0	120,125,0,0	1	1	0	0.60192830184	0	2	A,A	NA	NA	0.0	0	NA	NA	229,242,0,0	1	1	0	0.876775328574	0
chr1_ref_v2	141895	0	A,G	0	0	245,185,0,0	1	1	0	2	A,A	NA	NA	0.0	0	72,61,59,56	1	1	0	335.469567664	1	2	A,G	A,A	0.125	0.105897428422	0	g.141895A>G	0	163,129,0,0	1	1	0	0.468386140652	0	2	A,A	NA	NA	0.0	0	NA	NA	317,295,0,1	1	1	0	2.26095819407	0
chr1_ref_v2	141897	0	C,T	0	0	241,197,1,0	1	1	0	2	C,C	NA	NA	0.00228050269873	0	130,117,0,0	1	1	0	0.645148418603	0	2	C,C	NA	NA	0.0	0	NA	NA	160,136,0,0	1	1	0	0.471154487214	0	2	C,C	NA	NA	0.0	0	NA	NA	131,154,186,153	1	1	0	504.431487883	1
chr1_ref_v2	142010	0	C,CT	1	1	170,186,5,6	1	1	0	2	C,C	NA	NA	0.729692605773	0	116,122,10,12	1	1	0	3.98666073925	0	2	C,C	NA	NA	0.216046020628	0	NA	NA	115,126,9,16	1	1	1	5.62541987427	0	2	C,C	NA	NA	0.15429901363	0	NA	NA	208,224,16,30	1	1	1	9.86743298186	1
chr1_ref_v2	142086	0	A,G	1	0	184,207,0,0	1	1	0	2	A,A	NA	NA	0.0	0	154,125,0,0	1	1	0	2.58532746461	0	2	A,A	NA	NA	0.0	0	NA	NA	76,82,65,80	1	1	0	350.208421941	1	2	A,G	NA	NA	0.0858612906064	0	g.142086A>G	0	258,281,0,0	1	1	1	0.468074505399	0
chr1_ref_v2	142692	0	A,G	0	0	213,183,0,0	1	1	0	2	A,A	NA	NA	0.0	0	164,89,0,0	1	1	0	3.98393265604	0	2	A,A	NA	NA	0.0	0	NA	NA	56,67,67,68	1	1	0	346.294781815	1	2	A,G	NA	NA	0.093090423066	0	g.142692A>G	0	228,300,0,0	1	1	0	6.56619815761	0
chr1_ref_v2	142845	0	C,T	0	0	113,208,0,1	1	1	0	2	C,C	NA	NA	0.00311042241439	0	112,171,0,0	1	1	0	1.2126371955	0	2	C,C	NA	NA	0.0	0	NA	NA	65,73,59,70	1	1	0	338.545732957	1	2	C,T	NA	NA	0.0674412807955	0	g.142845C>T	0	224,226,0,0	1	1	0	10.4450593025	0
chr1_ref_v2	142919	0	A,G	1	0	200,147,0,1	1	1	0	2	A,A	NA	NA	0.00287769982762	0	144,117,0,0	1	1	0	0.681660450969	0	2	A,A	NA	NA	0.0	0	NA	NA	150,125,0,0	1	1	0	0.827924270146	0	2	A,A	NA	NA	0.0	0	NA	NA	134,145,111,86	1	1	0	373.065134438	1
chr1_ref_v2	143287	0	GAA,G,GA,GAAA	1	1	111,125,3,2,10,11,8,2	1	1	0	2	GAA,GAA	NA	NA	1.98483671752	0	34,42,52,56,6,7,3,9	1	1	0	319.559738965	1	2	GAA,G	G,GAAA	0.125	1.38650992324	0	g.143288_143289delAA	0	45,50,7,6,38,45,6,7	1	1	0	308.694478441	1	2	GAA,GA	GAA,GAA	0.25	0.186644631634	0	g.143288delA	0	32,26,10,14,103,87,68,95	1	1	0	326.60284845	1
chr1_ref_v2	143681	0	C,T	0	0	112,154,0,0	1	1	0	2	C,C	NA	NA	0.0	0	59,59,51,52	1	1	0	325.079168588	1	2	C,T	C,C	0.125	0.115358792045	0	g.143681C>T	0	138,158,0,0	1	1	0	1.21146845485	0	2	C,C	NA	NA	0.0	0	NA	NA	241,298,0,0	1	1	0	0.932866888869	0
chr1_ref_v2	145510	0	A,G	0	0	154,251,0,0	1	1	0	2	A,A	NA	NA	0.0	0	121,205,0,0	1	1	0	0.448227016845	0	2	A,A	NA	NA	0.0	0	NA	NA	93,130,0,0	1	1	0	0.861549563936	0	2	A,A	NA	NA	0.0	0	NA	NA	97,131,92,127	1	1	0	402.698042951	1
chr1_ref_v2	145960	0	G,GA	1	1	145,151,0,0	1	1	0	2	G,G	NA	NA	0.000893159035242	0	51,65,56,65	1	1	0	334.62125422	1	2	G,GA	NA	NA	0.0856752347852	0	g.145960_145961insA	0	110,110,0,0	1	1	0	0.434293972991	0	2	G,G	NA	NA	0.00502848800297	0	NA	NA	203,207,0,1	1	1	0	0.404864128611	0
chr1_ref_v2	147337	0	T,C	0	0	239,155,0,0	1	1	0	2	T,T	NA	NA	0.0	0	130,112,0,0	1	1	0	1.89381893375	0	2	T,T	NA	NA	0.0	0	NA	NA	128,112,0,0	1	1	0	2.03269026224	0	2	T,T	NA	NA	0.0	0	NA	NA	143,94,128,103	1	1	0	408.648740965	1
chr1_ref_v2	147573	0	G,A	0	0	241,190,0,0	1	1	0	2	G,G	NA	NA	0.0	0	165,155,0,0	1	1	0	1.22245342751	0	2	G,G	NA	NA	0.0	0	NA	NA	136,113,0,0	1	1	0	0.470785556585	0	2	G,G	NA	NA	0.0	0	NA	NA	116,118,99,100	1	1	0	383.96295966	1
chr1_ref_v2	148381	0	AT,A	1	1	168,180,0,1	1	1	0	2	AT,AT	NA	NA	0.000858738234713	0	61,61,51,62	1	1	0	332.764142097	1	2	AT,A	NA	NA	0.0928822694107	0	g.148382delT	0	139,110,1,1	1	1	0	1.95920438208	0	2	AT,AT	NA	NA	0.000663169630207	0	NA	NA	230,207,0,0	1	1	0	1.51850224036	0
chr1_ref_v2	149710	0	G,A	0	0	229,242,0,0	1	1	0	2	G,G	NA	NA	0.0	0	90,68,78,62	1	1	0	351.045808516	1	2	G,A	NA	NA	0.120952610418	0	g.149710G>A	0	113,108,0,1	1	1	0	0.66069433134	0	2	G,G	NA	NA	0.00451468035453	0	NA	NA	255,220,0,1	1	1	0	1.82846363107	0
chr1_ref_v2	150218	0	T,C	1	0	166,218,0,0	1	1	0	2	T,T	NA	NA	0.0	0	60,75,47,79	1	1	0	343.521083117	1	2	T,C	NA	NA	0.068992871487	0	g.150218T>C	0	90,123,1,0	1	1	0	0.451224536862	0	2	T,T	NA	NA	0.00468384931243	0	NA	NA	225,239,0,0	1	1	0	1.96228229018	0
chr1_ref_v2	150265	0	T,C	0	0	183,176,0,0	1	1	0	2	T,T	NA	NA	0.0	0	119,112,0,0	1	1	0	0.406656609228	0	2	T,T	NA	NA	0.0	0	NA	NA	51,68,42,48	1	1	0	322.919770667	1	2	T,C	T,T	0.125	0.0279993945004	0	g.150265T>C	0	237,237,0,0	1	1	0	0.48299813763	0
chr1_ref_v2	150483	0	CT,C	1	1	214,185,0,0	1	1	0	2	CT,CT	NA	NA	0.000702873463254	0	149,123,0,0	1	1	0	0.459789784108	0	2	CT,CT	NA	NA	0.00309622087796	0	NA	NA	128,106,0,0	1	1	0	0.441923019664	0	2	CT,CT	NA	NA	0.00264115211591	0	NA	NA	137,118,118,126	1	1	0	416.754780055	1
chr1_ref_v2	150555	0	G,A	0	0	178,193,0,0	1	1	0	2	G,G	NA	NA	0.0	0	78,66,80,101	1	1	0	375.85631751	1	2	G,A	A,A	0.125	0.0226306965911	0	g.150555G>A	0	131,122,0,0	1	1	0	0.921318024083	0	2	G,G	NA	NA	0.0	0	NA	NA	231,235,0,1	1	1	0	0.57838407876	0
chr1_ref_v2	151330	0	C,CT	1	1	135,58,1,0	1	1	0	2	C,C	NA	NA	0.00166430428906	0	97,73,1,0	1	1	0	3.7322713495	0	2	C,C	NA	NA	0.127652506795	0	NA	NA	87,99,0,0	1	1	0	11.3394013905	0	2	C,C	NA	NA	0.466231661348	0	NA	NA	92,90,80,85	1	1	0	343.534160606	1
chr1_ref_v2	151765	0	CT,C	1	1	201,193,0,0	1	1	0	2	CT,CT	NA	NA	0.000702873463254	0	135,88,0,0	1	1	0	2.81354642609	0	2	CT,CT	NA	NA	0.00309622087796	0	NA	NA	111,73,0,0	1	1	0	2.35928876053	0	2	CT,CT	NA	NA	0.00264115211591	0	NA	NA	205,192,0,0	1	1	0	0.429623222735	0
chr1_ref_v2	151817	0	CTTT,C,CT,CTT,CTTTTTT	1	1	27,23,1,3,8,6,27,20,13,19	1	1	0	2	CTTT,CTTTTTT	CTTT,CTT	0.5	1.12104015997	0	33,11,10,7,23,30,11,6,16,15	1	1	0	14.03786505	1	2	CTTT,CTTTTTT	CTTT,CT	0.5	2.91065444808	1	NA	NA	11,6,2,5,9,7,30,23,56,26	1	1	0	18.0754751102	0	2	CTT,CTTTTTT	C,CTT	0.125	1.79088204296	0	NA	NA	43,32,77,57,8,4,17,19,11,18	1	1	0	104.624542487	1
chr1_ref_v2	154328	0	T,C	1	0	103,94,83,86	1	1	0	2	T,C	T,T	0.125	0.098009414466	0	54,64,57,59	1	1	0	0.766859422554	0	2	T,C	NA	NA	0.0170944333593	0	NA	NA	64,53,44,61	1	1	0	1.02822586308	0	2	T,C	NA	NA	0.10821358464	0	NA	NA	119,125,119,96	1	1	0	1.26195127583	0
chr1_ref_v2	154529	0	GT,G,GTT	1	1	130,73,9,6,11,6	1	1	0	2	GT,GT	GT,GTT	0.125	0.472394829772	0	7,6,56,42,59,43	1	1	0	310.030881372	1	2	G,GTT	NA	NA	1.41212320699	0	g.154530delT,g.154529_154530insT	0,0	59,45,55,47,4,6	1	1	0	310.314018269	1	2	GT,G	GT,GT	0.125	0.216151165576	0	g.154530delT	0	158,153,22,21,11,17	1	1	0	4.32675071539	0
chr1_ref_v2	154559	0	GT,G,GTT	1	1	82,164,4,7,4,3	1	1	0	2	GT,GT	NA	NA	0.0449985884072	0	42,76,1,9,44,72	1	1	0	319.003255909	1	2	GT,GTT	GTT,GTT	0.25	0.320659812111	0	g.154559_154560insT	0	84,114,5,2,5,6	1	1	0	2.16072813689	0	2	GT,GT	NA	NA	1.45128861444	0	NA	NA	139,195,10,15,12,19	1	1	0	7.15302130702	0
chr1_ref_v2	154602	0	A,G	1	0	109,203,0,0	1	1	0	2	A,A	NA	NA	0.0	0	103,155,0,0	1	1	0	1.30743889008	0	2	A,A	NA	NA	0.0	0	NA	NA	42,62,50,64	1	1	0	333.260106707	1	2	A,G	NA	NA	0.0918075492531	0	g.154602A>G	0	212,236,0,0	1	1	0	7.75216989255	0
chr1_ref_v2	155064	0	A,G	0	0	191,216,0,0	1	1	0	2	A,A	NA	NA	0.0	0	117,141,0,0	1	1	0	0.50642664113	0	2	A,A	NA	NA	0.0	0	NA	NA	120,133,0,0	1	1	0	0.407620795721	0	2	A,A	NA	NA	0.0	0	NA	NA	115,113,123,116	1	1	0	416.399708678	1
chr1_ref_v2	155401	0	T,A	0	0	201,238,2,1	1	1	0	2	T,T	NA	NA	0.412275577111	0	114,174,0,0	1	1	0	1.90636362298	0	2	T,T	NA	NA	0.0	0	NA	NA	60,65,73,69	1	1	0	345.662674791	1	2	T,A	A,A	0.125	0.123801107982	0	g.155401T>A	0	223,252,0,0	1	1	0	0.663423110423	0
chr1_ref_v2	156310	0	C,T	0	0	163,198,0,0	1	1	0	2	C,C	NA	NA	0.0	0	132,125,0,0	1	1	0	1.65428753561	0	2	C,C	NA	NA	0.0	0	NA	NA	69,51,67,43	1	1	0	333.6321959	1	2	C,T	NA	NA	0.0870113769896	0	g.156310C>T	0	225,231,0,0	1	1	0	1.4293840423	0
chr1_ref_v2	156405	0	G,GT	1	1	136,130,1,1	1	1	0	2	G,G	NA	NA	1.27931781242	0	71,126,2,0	1	1	0	5.04175350584	0	2	G,G	NA	NA	1.16716056588	0	NA	NA	91,105,6,8	1	1	0	7.24699965617	0	2	G,G	NA	NA	0.00126390024655	0	NA	NA	189,203,10,9	1	1	0	7.0836795675	0
chr1_ref_v2	157061	0	A,G	1	0	179,145,0,1	1	1	0	2	A,A	NA	NA	0.00308166653741	0	120,100,0,0	1	1	0	0.439049067616	0	2	A,A	NA	NA	0.0	0	NA	NA	74,69,57,63	1	1	0	333.545833526	1	2	A,G	A,A	0.125	0.075961540803	0	g.157061A>G	0	273,274,0,0	1	1	0	2.31522064743	0
chr1_ref_v2	157222	0	A,G	0	0	192,191,2,0	1	1	0	2	A,A	NA	NA	0.410673453215	0	128,139,0,0	1	1	0	0.678643184123	0	2	A,A	NA	NA	0.0	0	NA	NA	119,114,0,0	1	1	0	0.489320175346	0	2	A,A	NA	NA	0.0	0	NA	NA	101,106,108,133	1	1	0	407.786721279	1
chr1_ref_v2	168558	0	T,C	1	0	225,193,0,1	1	1	0	2	T,T	NA	NA	0.00238948739738	0	63,59,69,52	1	1	0	340.275112909	1	2	T,C	NA	NA	0.00823049913652	0	g.168558T>C	0	117,173,0,0	1	1	0	6.11183982655	0	2	T,T	NA	NA	0.0	0	NA	NA	253,350,0,0	1	1	0	9.06802694703	0
chr1_ref_v2	170070	0	C,T	0	0	169,190,0,0	1	1	0	2	C,C	NA	NA	0.0	0	127,105,0,0	1	1	0	2.06654042725	0	2	C,C	NA	NA	0.0	0	NA	NA	63,59,55,63	1	1	0	335.426210661	1	2	C,T	NA	NA	0.0333364202676	0	g.170070C>T	0	222,208,0,0	1	1	0	1.52589627064	0
chr1_ref_v2	170419	0	A,G	0	0	194,242,1,0	1	1	0	2	A,A	NA	NA	0.00229095174656	0	138,159,0,0	1	1	0	0.613551788787	0	2	A,A	NA	NA	0.0	0	NA	NA	110,124,1,0	1	1	0	0.614211685509	0	2	A,A	NA	NA	0.00426439878646	0	NA	NA	113,137,107,126	1	1	0	412.924344097	1
chr1_ref_v2	170427	0	G,A	0	0	189,239,0,0	1	1	0	2	G,G	NA	NA	0.0	0	135,157,0,0	1	1	0	0.605172075285	0	2	G,G	NA	NA	0.0	0	NA	NA	106,126,1,1	1	1	0	0.643653566503	0	2	G,G	NA	NA	0.00858374369139	0	NA	NA	104,131,108,133	1	1	0	421.797103208	1
chr1_ref_v2	171578	0	T,TA	1	1	174,185,0,1	1	1	0	2	T,T	NA	NA	1.57914389213	0	140,134,2,1	1	1	0	0.834295582209	0	2	T,T	NA	NA	1.49708494353	0	NA	NA	84,49,74,47	1	1	0	338.782614232	1	2	T,TA	NA	NA	0.0913902368951	0	g.171578_171579insA	0	230,181,33,20	1	1	0	39.1754087648	1
chr1_ref_v2	171594	0	C,T	0	0	195,209,0,0	1	1	0	2	C,C	NA	NA	0.0	0	143,154,0,0	1	1	0	0.398690235892	0	2	C,C	NA	NA	0.0	0	NA	NA	156,103,0,1	1	1	0	4.42620197293	0	2	C,C	NA	NA	0.00385356931599	0	NA	NA	132,106,151,118	1	1	0	446.050000728	1
chr1_ref_v2	171720	0	GA,G	1	1	168,195,5,3	1	1	0	2	GA,GA	NA	NA	0.642385977196	0	52,90,59,83	1	1	0	327.663578261	1	2	GA,G	GA,GA	0.125	0.0100698692128	0	g.171721delA	0	127,148,1,8	1	1	0	2.6900104299	0	2	GA,GA	NA	NA	1.18376047181	0	NA	NA	202,271,15,11	1	1	0	3.59276037595	0
chr1_ref_v2	172027	0	C,T	1	0	184,161,0,0	1	1	0	2	C,C	NA	NA	0.0	0	122,134,0,0	1	1	0	1.46242131217	0	2	C,C	NA	NA	0.0	0	NA	NA	118,113,0,0	1	1	0	0.586682173449	0	2	C,C	NA	NA	0.0	0	NA	NA	101,110,122,121	1	1	0	413.731875795	1
chr1_ref_v2	172110	0	T,TC	1	1	82,76,73,73	1	1	0	2	T,TC	NA	NA	0.0687277822491	0	106,126,1,0	1	1	0	308.469398852	1	2	T,T	NA	NA	0.000231559222817	0	g.172110_172112C>	1	51,42,51,55	1	1	0	1.00845418956	0	2	T,TC	TC,TC	0.125	0.0837317048946	0	NA	NA	214,201,2,1	1	1	0	309.577006456	1
chr1_ref_v2	173845	0	T,TG	1	1	132,165,0,0	1	1	0	2	T,T	NA	NA	0.000247416599914	0	100,100,0,0	1	1	0	1.22470362349	0	2	T,T	NA	NA	0.000940435345514	0	NA	NA	59,76,53,60	1	1	0	329.66151902	1	2	T,TG	T,T	0.125	0.0838594922427	0	g.173845_173846insG	0	222,265,0,1	1	1	0	0.496202551456	0
chr1_ref_v2	175255	0	C,T	0	0	185,185,0,0	1	1	0	2	C,C	NA	NA	0.0	0	71,65,76,65	1	1	0	348.011457868	1	2	C,T	NA	NA	0.0361050046421	0	g.175255C>T	0	94,94,0,0	1	1	0	0.391026342567	0	2	C,C	NA	NA	0.0	0	NA	NA	228,242,0,0	1	1	0	0.576059435719	0
chr1_ref_v2	175517	0	TA,T	1	1	162,152,0,0	1	1	0	2	TA,TA	NA	NA	0.000702873463254	0	59,68,60,51	1	1	0	330.03612625	1	2	TA,T	TA,TA	0.125	0.109981921467	0	g.175518delA	0	118,78,0,0	1	1	0	2.17303590689	0	2	TA,TA	NA	NA	0.00264115211591	0	NA	NA	221,174,0,0	1	1	0	1.36770241358	0
chr1_ref_v2	176292	0	CT,C	1	1	66,47,90,32	1	1	0	2	CT,C	NA	NA	0.0285321874255	0	4,1,152,80	1	1	0	308.366013072	1	2	C,C	NA	NA	0.819868585043	0	g.176293delT	1	68,46,74,61	1	1	0	5.70593327257	0	2	CT,C	NA	NA	0.0168724894762	0	NA	NA	268,176,40,19	1	1	0	309.626641609	1
chr1_ref_v2	176994	0	GT,G	1	1	145,197,0,1	1	1	0	2	GT,GT	NA	NA	0.000909005910095	0	60,45,57,69	1	1	0	340.592540711	1	2	GT,G	G,G	0.125	0.082971119426	0	g.176995delT	0	133,116,0,0	1	1	0	3.81010409732	0	2	GT,GT	NA	NA	0.00733687303687	0	NA	NA	253,230,3,2	1	1	0	5.09200533787	0
chr1_ref_v2	177495	0	G,A	1	0	169,154,0,0	1	1	0	2	G,G	NA	NA	0.0	0	41,64,81,45	1	1	0	344.060142397	1	2	G,A	A,A	0.125	0.068992871487	0	g.177495G>A	0	120,112,0,0	1	1	0	0.409777779938	0	2	G,G	NA	NA	0.0	0	NA	NA	219,215,1,0	1	1	0	0.620665165203	0
chr1_ref_v2	177673	0	T,C	1	0	209,191,0,0	1	1	0	2	T,T	NA	NA	0.0	0	70,53,78,70	1	1	0	355.102142374	1	2	T,C	C,C	0.125	0.0662865098892	0	g.177673T>C	0	111,121,0,0	1	1	0	1.02763969802	0	2	T,T	NA	NA	0.0	0	NA	NA	214,212,0,0	1	1	0	0.674910316631	0
chr1_ref_v2	178171	0	G,GT	1	1	127,124,3,0	1	1	0	2	G,G	NA	NA	0.528127262209	0	103,102,0,4	1	1	0	2.21110031352	0	2	G,G	NA	NA	0.696141192515	0	NA	NA	79,94,7,9	1	1	0	7.85092131286	0	2	G,G	NA	NA	0.259618357604	0	NA	NA	150,175,13,21	1	1	0	18.0110857588	1
chr1_ref_v2	178271	0	C,A	0	0	209,131,0,1	1	1	0	2	C,C	NA	NA	0.00293685967331	0	86,78,63,59	1	1	0	333.894790276	1	2	C,A	C,C	0.125	0.04453095481	0	g.178271C>A	0	126,121,1,0	1	1	0	3.43663989631	0	2	C,C	NA	NA	0.004040409537	0	NA	NA	228,193,0,0	1	1	0	3.06446512457	0
chr1_ref_v2	178276	0	G,A	0	0	212,132,1,0	1	1	0	2	G,G	NA	NA	0.00290275965796	0	68,59,87,77	1	1	0	362.084730842	1	2	G,A	A,A	0.125	0.0043649130847	0	g.178276G>A	0	135,125,0,0	1	1	0	3.26903239952	0	2	G,G	NA	NA	0.0	0	NA	NA	232,190,0,0	1	1	0	2.66777354714	0
chr1_ref_v2	178902	0	C,A	1	0	128,110,0,0	1	1	0	2	C,C	NA	NA	0.0	0	96,117,0,0	1	1	0	2.30177699184	0	2	C,C	NA	NA	0.0	0	NA	NA	101,102,0,0	1	1	0	0.869344569708	0	2	C,C	NA	NA	0.0	0	NA	NA	187,198,0,2	1	1	0	1.58544965247	0
chr1_ref_v2	178937	0	CA,C,CAA	1	1	75,114,4,9,6,11	1	1	0	2	CA,CA	CA,CAA	0.125	0.473522925103	0	24,52,35,49,2,5	1	1	0	309.934023688	1	2	CA,C	CA,CA	0.25	0.158412774067	0	g.178938delA	0	70,88,6,10,7,11	1	1	0	1.02607438796	0	2	CA,CA	NA	NA	0.773329498406	0	NA	NA	59,104,7,9,62,82	1	1	0	49.5065632755	1
chr1_ref_v2	179683	0	G,A	0	0	191,234,0,0	1	1	0	2	G,G	NA	NA	0.0	0	70,83,72,65	1	1	0	346.66276781	1	2	G,A	NA	NA	0.110456995564	0	g.179683G>A	0	131,115,0,1	1	1	0	2.39120818064	0	2	G,G	NA	NA	0.00405680069561	0	NA	NA	211,254,0,0	1	1	0	0.420015380862	0
chr1_ref_v2	179692	0	GT,G	1	1	181,200,2,4	1	1	0	2	GT,GT	NA	NA	0.95508370784	0	142,131,2,1	1	1	0	1.18590488031	0	2	GT,GT	NA	NA	0.879429188381	0	NA	NA	115,113,0,1	1	1	0	0.811486842474	0	2	GT,GT	NA	NA	0.844966218925	0	NA	NA	118,112,93,117	1	1	0	351.633411239	1
chr1_ref_v2	179830	0	CT,C	1	1	184,189,0,0	1	1	0	2	CT,CT	NA	NA	0.00201070419324	0	64,84,62,68	1	1	0	340.525794321	1	2	CT,C	CT,CT	0.125	0.102611295718	0	g.179831delT	0	107,128,0,1	1	1	0	0.877719477553	0	2	CT,CT	NA	NA	0.00309058215542	0	NA	NA	206,228,0,1	1	1	0	0.622364135269	0
chr1_ref_v2	179987	0	AT,A	1	1	149,155,12,5	1	1	0	2	AT,AT	NA	NA	0.288760958039	0	59,55,54,60	1	1	0	313.466112059	1	2	AT,A	AT,AT	0.125	0.0100698692128	0	g.179988delT	0	127,114,1,7	1	1	0	1.58825681874	0	2	AT,AT	NA	NA	1.16956934329	0	NA	NA	218,194,8,13	1	1	0	1.79168837193	0
chr1_ref_v2	180030	0	T,C	0	0	183,183,0,0	1	1	0	2	T,T	NA	NA	0.0	0	144,133,0,0	1	1	0	0.576731754632	0	2	T,T	NA	NA	0.0	0	NA	NA	127,137,0,0	1	1	0	0.554097009459	0	2	T,T	NA	NA	0.0	0	NA	NA	123,134,141,123	1	1	0	430.74597671	1
chr1_ref_v2	181099	0	G,A	0	0	154,166,0,0	1	1	0	2	G,G	NA	NA	0.0	0	66,57,56,52	1	1	0	328.925655039	1	2	G,A	G,G	0.125	0.121261300033	0	g.181099G>A	0	112,122,0,0	1	1	0	0.397415420447	0	2	G,G	NA	NA	0.0	0	NA	NA	199,286,1,0	1	1	0	3.00780877746	0
chr1_ref_v2	181196	0	G,A	0	0	223,171,0,0	1	1	0	2	G,G	NA	NA	0.0	0	70,58,78,73	1	1	0	356.132002058	1	2	G,A	A,A	0.125	0.0860648553856	0	g.181196G>A	0	148,122,0,0	1	1	0	0.544035714754	0	2	G,G	NA	NA	0.0	0	NA	NA	262,198,1,0	1	1	0	0.39902074088	0
chr1_ref_v2	181775	0	T,C	0	0	149,179,0,0	1	1	0	2	T,T	NA	NA	0.0	0	123,96,1,0	1	1	0	3.19205562665	0	2	T,T	NA	NA	0.00455581653586	0	NA	NA	81,69,77,72	1	1	0	348.813223175	1	2	T,C	NA	NA	0.0066889881508	0	g.181775T>C	0	330,272,0,0	1	1	0	5.85261183151	0
chr1_ref_v2	183275	0	T,C	0	0	67,75,0,0	1	1	1	2	T,T	NA	NA	0.0	0	61,109,0,0	1	1	1	2.86439853486	0	2	T,T	NA	NA	0.0	0	NA	NA	73,109,0,0	1	1	0	1.52699534543	0	2	T,T	NA	NA	0.0	0	NA	NA	71,112,17,17	1	1	1	17.9858967961	1
chr1_ref_v2	183311	0	GA,G	1	1	59,50,0,0	1	1	1	2	GA,GA	NA	NA	0.000702873463254	0	51,57,1,0	1	1	1	1.00645331731	0	2	GA,GA	NA	NA	0.00612043422696	0	NA	NA	79,66,0,0	1	1	0	0.389428320334	0	2	GA,GA	NA	NA	0.00264115211591	0	NA	NA	86,73,22,12	1	1	1	18.368854347	1
chr1_ref_v2	183331	0	GA,G	1	1	50,36,0,0	1	1	1	2	GA,GA	NA	NA	1.30308573331	0	37,33,6,3	1	1	1	3.98419479568	0	2	GA,GA	NA	NA	0.757946728849	0	NA	NA	43,31,12,6	1	1	1	10.0284618087	1	2	GA,GA	GA,G	0.125	0.0747129211251	0	NA	NA	105,64,2,0	1	1	1	0.684213429959	0
chr1_ref_v2	183509	0	T,C	0	0	199,78,1,0	1	1	0	2	T,T	NA	NA	0.0036036075033	0	74,36,58,2	1	1	0	322.204480501	0	2	T,C	T,T	0.25	0.0953101798043	0	NA	NA	102,80,0,0	1	1	0	5.93655134777	0	2	T,T	NA	NA	0.0	0	NA	NA	223,167,1,0	1	1	0	9.78884260759	0
chr1_ref_v2	184392	0	G,A	0	0	146,118,0,0	1	1	0	2	G,G	NA	NA	0.0	0	138,81,0,1	1	1	0	1.9108559803	0	2	G,G	NA	NA	0.00455581653586	0	NA	NA	158,116,0,0	1	1	0	0.640676866592	0	2	G,G	NA	NA	0.0	0	NA	NA	317,260,1,0	1	1	0	0.402450914489	0
chr1_ref_v2	184513	0	T,C	0	0	227,158,0,0	1	1	0	2	T,T	NA	NA	0.0	0	166,148,2,0	1	1	0	1.84335065572	0	2	T,T	NA	NA	0.411814335787	0	NA	NA	107,132,0,0	1	1	0	5.78322910707	0	2	T,T	NA	NA	0.0	0	NA	NA	266,275,0,0	1	1	0	5.87933086653	0
chr1_ref_v2	184598	0	T,C	0	0	253,182,0,0	1	1	0	2	T,T	NA	NA	0.0	0	156,144,0,1	1	1	0	1.79703835788	0	2	T,T	NA	NA	0.00332779009267	0	NA	NA	126,132,0,0	1	1	0	3.06359210386	0	2	T,T	NA	NA	0.0	0	NA	NA	123,127,107,114	1	1	0	401.138939874	1
chr1_ref_v2	185638	0	T,C	0	0	185,154,0,0	1	1	0	2	T,T	NA	NA	0.0	0	109,125,0,0	1	1	0	2.20562355353	0	2	T,T	NA	NA	0.0	0	NA	NA	160,115,2,0	1	1	0	0.922486023459	0	2	T,T	NA	NA	0.412711516629	0	NA	NA	282,279,0,0	1	1	0	1.68045582858	0
chr1_ref_v2	186212	0	G,A	1	0	181,166,0,0	1	1	0	2	G,G	NA	NA	0.0	0	139,131,0,0	1	1	0	0.419620115989	0	2	G,G	NA	NA	0.0	0	NA	NA	57,58,58,56	1	1	0	333.184477283	1	2	G,A	NA	NA	0.00873367996875	0	g.186212G>A	0	225,258,0,0	1	1	0	2.16479548385	0
chr1_ref_v2	186611	0	T,C	0	0	181,172,0,0	1	1	0	2	T,T	NA	NA	0.0	0	55,62,64,65	1	1	0	341.202751955	1	2	T,C	NA	NA	0.0976384695639	0	g.186611T>C	0	132,114,0,0	1	1	0	0.619813226292	0	2	T,T	NA	NA	0.0	0	NA	NA	243,252,0,1	1	1	0	0.735550225959	0
chr1_ref_v2	186675	0	G,A	0	0	167,226,0,1	1	1	0	2	G,G	NA	NA	0.00254129742867	0	116,161,0,0	1	1	0	0.442055688496	0	2	G,G	NA	NA	0.0	0	NA	NA	108,113,0,1	1	1	0	1.49318754653	0	2	G,G	NA	NA	0.00451468035453	0	NA	NA	120,116,104,112	1	1	0	394.269123603	1
chr1_ref_v2	189224	1	T,C	1	0	123,73,0,0	1	1	0	2	NA	NA	NA	NA	0	114,76,0,0	1	1	1	0.6344288459	0	2	NA	NA	NA	NA	0	NA	NA	96,55,0,0	1	1	0	0.404233819394	0	2	NA	NA	NA	NA	0	NA	NA	106,55,47,3	1	1	1	61.5225020327	1
chr1_ref_v2	189981	0	G,A	0	0	122,89,0,0	1	1	0	2	G,G	NA	NA	0.0	0	68,47,0,0	1	1	1	0.416049038039	0	2	G,G	NA	NA	0.0	0	NA	NA	148,122,0,0	1	1	0	0.768367411484	0	2	G,G	NA	NA	0.0	0	NA	NA	161,139,154,102	1	1	0	396.850647606	1
chr1_ref_v2	190594	0	G,A	1	0	96,99,0,0	1	1	0	2	G,G	NA	NA	0.0	0	70,91,0,0	1	1	1	1.10853665837	0	2	G,G	NA	NA	0.0	0	NA	NA	63,57,48,73	1	1	0	330.312719855	1	2	G,A	NA	NA	0.0082988028147	0	g.190594G>A	0	277,261,0,1	1	1	0	0.777691721217	0
chr1_ref_v2	190640	0	G,A	1	0	86,96,0,0	1	1	0	2	G,G	NA	NA	0.0	0	35,37,34,49	1	1	1	318.4424573	1	2	G,A	A,A	0.125	0.1091399395	0	NA	NA	109,149,0,0	1	1	0	1.24053318357	0	2	G,G	NA	NA	0.0	0	NA	NA	246,276,0,0	1	1	0	0.406136179264	0
chr1_ref_v2	190842	0	G,A	1	0	79,83,0,0	1	1	0	2	G,G	NA	NA	0.0	0	39,77,0,0	1	1	1	3.44875859986	0	2	G,G	NA	NA	0.0	0	NA	NA	86,122,1,0	1	1	0	1.68472363476	0	2	G,G	NA	NA	0.00479617226349	0	NA	NA	115,127,110,155	1	1	0	394.241179309	1
chr1_ref_v2	191067	0	A,ATCG	1	1	4,1,59,36	1	1	0	2	ATCG,ATCG	A,ATCG	0.125	0.257511841346	0	0,0,49,25	1	1	1	1.0013117057	0	2	ATCG,ATCG	NA	NA	0.00141384413961	0	NA	NA	3,1,90,46	1	1	0	0.936712357491	0	2	ATCG,ATCG	NA	NA	0.712481933651	0	NA	NA	3,4,202,98	1	1	0	2.13601626767	0
chr1_ref_v2	191493	0	G,A	1	0	117,91,0,0	1	1	0	2	G,G	NA	NA	0.0	0	45,49,35,45	1	1	0	317.098404978	1	2	G,A	G,G	0.125	0.0900462806848	0	g.191493G>A	0	157,166,0,0	1	1	0	2.545933449	0	2	G,G	NA	NA	0.0	0	NA	NA	290,298,0,0	1	1	0	3.42796182899	0
chr1_ref_v2	191762	0	T,C	1	0	90,109,0,0	1	1	0	2	T,T	NA	NA	0.0	0	70,85,0,0	1	1	0	0.387542623638	0	2	T,T	NA	NA	0.0	0	NA	NA	62,64,62,64	1	1	0	330.278710436	1	2	T,C	NA	NA	0.0	0	g.191762T>C	0	252,258,0,0	1	1	0	1.5105394935	0
chr1_ref_v2	192002	0	T,TTAC	1	1	88,80,0,0	1	1	0	2	T,T	NA	NA	0.00391470164816	0	88,66,1,1	1	1	0	0.790697601771	0	2	T,T	NA	NA	0.680803088629	0	NA	NA	60,53,56,48	1	1	0	321.454047472	1	2	T,TTAC	NA	NA	0.0768829689389	0	g.192002_192003insTAC	0	210,209,6,2	1	1	0	1.39580034371	0
chr1_ref_v2	192262	0	CA,C,CAA	1	1	109,42,16,3,8,8	1	1	0	2	CA,CA	NA	NA	1.04005744134	0	53,22,47,38,3,4	1	1	0	36.1818624929	1	2	CA,CA	CA,C	0.25	0.532069107355	0	NA	NA	127,59,19,14,10,7	1	1	1	4.45379409582	0	2	CA,CA	NA	NA	1.73455303059	0	NA	NA	86,14,213,142,3,5	1	1	1	350.046098374	1
chr1_ref_v2	193658	0	T,TAAC	1	1	92,150,0,0	1	1	0	2	T,T	NA	NA	0.00225047074463	0	29,47,34,62	1	1	0	326.75976512	1	2	T,TAAC	TAAC,TAAC	0.125	0.00815519877858	0	g.193658_193659insAAC	0	93,122,0,0	1	1	0	1.21362203535	0	2	T,T	NA	NA	0.00623485543518	0	NA	NA	176,242,0,0	1	1	0	1.33946834463	0
chr1_ref_v2	193731	0	T,TATG	1	1	1,0,168,102	1	1	0	2	TATG,TATG	NA	NA	0.00223953678953	0	1,0,133,76	1	1	0	0.457356381223	0	2	TATG,TATG	NA	NA	0.000900443670462	0	NA	NA	1,1,131,115	1	1	0	2.58752094199	0	2	TATG,TATG	NA	NA	1.50411506774	0	NA	NA	1,2,248,190	1	1	0	1.99129989146	0
chr1_ref_v2	193904	0	T,C	1	0	180,214,0,1	1	1	0	2	T,T	NA	NA	0.00253485560319	0	59,69,76,61	1	1	0	347.946749488	1	2	T,C	NA	NA	0.0679506619085	0	g.193904T>C	0	136,161,0,1	1	1	0	0.392009407178	0	2	T,T	NA	NA	0.0033613477027	0	NA	NA	239,339,0,0	1	1	0	1.82823993021	0
chr1_ref_v2	194153	0	T,C	1	0	210,202,0,0	1	1	0	2	T,T	NA	NA	0.0	0	67,63,71,65	1	1	0	347.220412048	1	2	T,C	NA	NA	0.0451204352805	0	g.194153T>C	0	103,103,0,0	1	1	0	0.427678793174	0	2	T,T	NA	NA	0.0	0	NA	NA	262,210,0,0	1	1	0	1.61853859287	0
chr1_ref_v2	195121	0	G,A	1	0	140,173,2,0	1	1	0	2	G,G	NA	NA	0.411834556394	0	113,128,0,0	1	1	0	0.664366743181	0	2	G,G	NA	NA	0.0	0	NA	NA	125,160,2,0	1	1	0	0.430274369615	0	2	G,G	NA	NA	0.412458143599	0	NA	NA	114,148,126,154	1	1	0	422.2540166	1
chr1_ref_v2	195809	0	T,C	0	0	224,159,0,0	1	1	0	2	T,T	NA	NA	0.0	0	51,61,53,69	1	1	0	340.044367347	1	2	T,C	NA	NA	0.0855221734382	0	g.195809T>C	0	107,138,0,0	1	1	0	6.35006745218	0	2	T,T	NA	NA	0.0	0	NA	NA	208,275,0,0	1	1	0	12.0235311469	0
chr1_ref_v2	196170	0	CA,C	1	1	158,150,5,2	1	1	0	2	CA,CA	NA	NA	0.611614318529	0	126,139,2,3	1	1	0	0.95778171941	0	2	CA,CA	NA	NA	2.06307844755	0	NA	NA	74,60,44,44	1	1	0	313.542643851	1	2	CA,C	CA,CA	0.25	0.100416936006	0	g.196171delA	0	217,239,9,6	1	1	0	1.19070100453	0
chr1_ref_v2	197034	0	G,A	0	0	197,232,0,0	1	1	0	2	G,G	NA	NA	0.0	0	153,175,0,0	1	1	0	0.431142693622	0	2	G,G	NA	NA	0.0	0	NA	NA	50,53,58,50	1	1	0	333.972320736	1	2	G,A	NA	NA	0.0474022388946	0	g.197034G>A	0	295,245,0,0	1	1	0	4.78367108057	0
chr1_ref_v2	197847	0	T,C	0	0	208,195,0,0	1	1	0	2	T,T	NA	NA	0.0	0	67,63,59,58	1	1	0	335.776729081	1	2	T,C	NA	NA	0.105360515658	0	g.197847T>C	0	99,122,0,0	1	1	0	1.70304904498	0	2	T,T	NA	NA	0.0	0	NA	NA	212,236,0,0	1	1	0	1.45622314416	0
chr1_ref_v2	198259	0	C,A	1	0	11,6,105,94	1	1	0	2	A,A	C,A	0.125	0.247958720434	1	10,3,57,99	1	1	0	4.44453354173	0	2	A,A	C,A	0.125	0.223143551314	0	NA	NA	7,7,50,96	1	1	0	5.04249548033	0	2	A,A	C,A	0.125	0.363500909009	0	NA	NA	34,10,150,213	1	1	0	3.87018623984	0
chr1_ref_v2	198268	0	C,T	1	0	13,8,99,86	1	1	0	2	T,T	C,T	0.25	0.2299232383	1	17,3,52,90	1	1	0	4.01051144679	0	2	T,T	C,T	0.25	0.014184634992	0	NA	NA	12,12,51,91	1	1	0	3.7838335895	0	2	T,T	C,T	0.25	0.168136921802	1	NA	NA	48,27,140,209	1	1	0	5.15698233472	0
chr1_ref_v2	198273	0	G,A	0	0	15,14,94,83	1	1	0	2	A,A	G,A	0.25	0.137056246468	1	19,3,47,87	1	1	0	4.94942066229	0	2	A,A	G,A	0.25	0.139112802463	0	NA	NA	15,13,49,87	1	1	0	3.45716089267	0	2	A,A	G,A	0.25	0.365459773494	1	NA	NA	51,34,138,208	1	1	0	3.82066608364	0
chr1_ref_v2	198293	0	G,A	0	0	42,36,57,84	1	1	0	2	G,A	A,A	0.25	0.0812254399226	0	48,14,34,84	1	1	0	2.73151088335	0	2	G,A	A,A	0.25	0.132724615655	0	NA	NA	62,34,44,81	1	1	0	3.12440432924	0	2	G,A	A,A	0.125	0.0126511175536	0	NA	NA	93,97,96,189	1	1	0	1.95299152283	0
chr1_ref_v2	198300	0	A,G	1	0	40,37,48,115	1	1	0	2	A,G	G,G	0.25	0.239119155187	0	44,16,28,83	1	1	0	2.92485345473	0	2	A,G	G,G	0.25	0.104360015324	0	NA	NA	57,38,38,79	1	1	0	4.17840102539	0	2	A,G	G,G	0.125	0.0430173850837	0	NA	NA	84,115,84,182	1	1	0	7.05842710474	0
chr1_ref_v2	198329	0	T,TTGAATTAAAGTTTGAAATA,TTGAATTAAGGTTTGGAATA	0	0	0,0,53,61,11,68	1	1	0	2	TTGAATTAAAGTTTGAAATA,TTGAATTAAGGTTTGGAATA	TTGAATTAAAGTTTGAAATA,TTGAATTAAAGTTTGAAATA	0.125	0.115436167647	0	0,0,56,20,8,50	1	1	0	4.18126487018	0	2	TTGAATTAAAGTTTGAAATA,TTGAATTAAGGTTTGGAATA	TTGAATTAAAGTTTGAAATA,TTGAATTAAAGTTTGAAATA	0.125	0.018975901459	0	NA	NA	0,0,62,48,19,46	1	1	0	2.47133261375	0	2	TTGAATTAAAGTTTGAAATA,TTGAATTAAGGTTTGGAATA	TTGAATTAAAGTTTGAAATA,TTGAATTAAAGTTTGAAATA	0.25	0.0152674721308	0	NA	NA	0,0,111,147,34,95	1	1	0	2.63591993359	0
chr1_ref_v2	198379	0	C,CG	1	0	0,0,154,108	1	1	0	2	CG,CG	NA	NA	0.0	0	0,0,109,72	1	1	0	0.456642811108	0	2	CG,CG	NA	NA	0.0	0	NA	NA	0,0,95,101	1	1	0	2.84261119473	0	2	CG,CG	NA	NA	0.0	0	NA	NA	0,0,212,200	1	1	0	2.9000497968	0
chr1_ref_v2	198380	0	A,AG	1	0	0,0,157,109	1	1	0	2	AG,AG	NA	NA	0.0	0	0,0,113,74	1	1	0	0.456053271698	0	2	AG,AG	NA	NA	0.0	0	NA	NA	0,0,97,101	1	1	0	2.75065165613	0	2	AG,AG	NA	NA	0.0	0	NA	NA	0,0,215,203	1	1	0	3.10145932734	0
chr1_ref_v2	198585	0	A,AAAAATGCGTAAAAAGAAAGAAGACGTC,AAAAATACGTAAAAAGAAAGAAGACGTC	0	0	0,0,139,123,0,0	1	1	0	2	AAAAATGCGTAAAAAGAAAGAAGACGTC,AAAAATGCGTAAAAAGAAAGAAGACGTC	NA	NA	0.0	0	0,0,82,100,0,0	1	1	0	1.83298395834	0	2	AAAAATGCGTAAAAAGAAAGAAGACGTC,AAAAATGCGTAAAAAGAAAGAAGACGTC	NA	NA	0.0	0	NA	NA	0,0,66,83,0,0	1	1	0	1.8175691198	0	2	AAAAATGCGTAAAAAGAAAGAAGACGTC,AAAAATGCGTAAAAAGAAAGAAGACGTC	NA	NA	0.0	0	NA	NA	0,0,138,161,0,0	1	1	1	2.08607812317	0
chr1_ref_v2	198636	0	C,T	0	0	0,1,70,142	1	1	0	2	T,T	NA	NA	0.00470589103741	0	0,0,23,102	1	1	1	4.10909300855	0	2	T,T	NA	NA	0.0	0	NA	NA	0,0,42,87	1	1	1	0.417477422374	0	2	T,T	NA	NA	0.0	0	NA	NA	0,1,98,167	1	1	1	1.02610134757	0
chr1_ref_v2	198637	0	A,ATCCTTGAATAACGAACTTT	0	0	0,0,83,154	1	1	0	2	ATCCTTGAATAACGAACTTT,ATCCTTGAATAACGAACTTT	NA	NA	0.0	0	0,0,25,118	1	1	1	6.27789879556	0	2	ATCCTTGAATAACGAACTTT,ATCCTTGAATAACGAACTTT	NA	NA	0.0	0	NA	NA	0,0,53,98	1	1	1	0.385744905746	0	2	ATCCTTGAATAACGAACTTT,ATCCTTGAATAACGAACTTT	NA	NA	0.0	0	NA	NA	0,1,107,183	1	1	1	0.563111346007	0
chr1_ref_v2	198643	0	T,TCAA	1	0	0,1,58,162	1	1	0	2	TCAA,TCAA	NA	NA	0.00453515516539	0	0,0,17,112	1	1	1	4.08387232781	0	2	TCAA,TCAA	NA	NA	0.0	0	NA	NA	0,0,35,102	1	1	1	0.435308655622	0	2	TCAA,TCAA	NA	NA	0.0	0	NA	NA	0,0,83,181	1	1	1	1.51067677006	0
chr1_ref_v2	198644	0	T,TGTTTTA	1	0	0,0,54,165	1	1	0	2	TGTTTTA,TGTTTTA	NA	NA	0.0	0	0,0,15,112	1	1	1	4.0377965299	0	2	TGTTTTA,TGTTTTA	NA	NA	0.0	0	NA	NA	0,0,32,98	1	1	1	0.377903595929	0	2	TGTTTTA,TGTTTTA	NA	NA	0.0	0	NA	NA	0,0,83,174	1	1	1	2.56476738196	0
chr1_ref_v2	198649	0	A,C	0	0	0,0,59,149	1	1	0	2	C,C	NA	NA	0.0	0	0,0,33,115	1	1	1	1.28476963482	0	2	C,C	NA	NA	0.0	0	NA	NA	0,0,41,91	1	1	1	0.574519627622	0	2	C,C	NA	NA	0.0	0	NA	NA	0,0,77,168	1	1	1	0.804659758862	0
chr1_ref_v2	198651	0	C,G	0	0	0,0,53,142	1	1	0	2	G,G	NA	NA	0.0	0	0,0,32,115	1	1	1	1.12709779492	0	2	G,G	NA	NA	0.0	0	NA	NA	0,0,40,89	1	1	1	0.736724962762	0	2	G,G	NA	NA	0.0	0	NA	NA	0,0,74,169	1	1	1	0.859417231991	0
chr1_ref_v2	198963	0	G,GCTTCCTCTGACGACAAGTCCGCTCCCACTTATAGTGTCCTGAGTGATTATTTATTTTTATGTGAACACCAAAAGGAATAA	0	0	0,0,17,12	1	1	1	2	GCTTCCTCTGACGACAAGTCCGCTCCCACTTATAGTGTCCTGAGTGATTATTTATTTTTATGTGAACACCAAAAGGAATAA,GCTTCCTCTGACGACAAGTCCGCTCCCACTTATAGTGTCCTGAGTGATTATTTATTTTTATGTGAACACCAAAAGGAATAA	NA	NA	0.0	0	0,0,15,6	1	1	1	0.802317896668	0	2	GCTTCCTCTGACGACAAGTCCGCTCCCACTTATAGTGTCCTGAGTGATTATTTATTTTTATGTGAACACCAAAAGGAATAA,GCTTCCTCTGACGACAAGTCCGCTCCCACTTATAGTGTCCTGAGTGATTATTTATTTTTATGTGAACACCAAAAGGAATAA	NA	NA	0.0	0	NA	NA	0,1,6,5	1	0	1	0.568038090932	0	2	NA	NA	NA	NA	0	NA	NA	0,0,9,28	1	1	1	4.9362640412	0
chr1_ref_v2	199065	0	C,CACAATATCACTT	1	0	38,108,0,0	1	1	1	2	C,C	NA	NA	0.0	0	17,44,16,48	1	1	1	315.679475208	1	2	C,CACAATATCACTT	NA	NA	0.0480092191864	0	NA	NA	35,72,0,0	1	1	1	1.1691118029	0	2	C,C	NA	NA	0.0	0	NA	NA	56,174,0,0	1	1	1	0.525924241325	0
chr1_ref_v2	199072	0	T,TCACTTACCATATCAACCATTATGTTCAGTTAACTCACCTTTAAAGTACTGTGCACAACACCCTATTTCCATCTGATCGGTCGCTTTATCTGG	1	0	0,0,23,97	1	1	1	2	TCACTTACCATATCAACCATTATGTTCAGTTAACTCACCTTTAAAGTACTGTGCACAACACCCTATTTCCATCTGATCGGTCGCTTTATCTGG,TCACTTACCATATCAACCATTATGTTCAGTTAACTCACCTTTAAAGTACTGTGCACAACACCCTATTTCCATCTGATCGGTCGCTTTATCTGG	NA	NA	0.0	0	0,0,12,63	1	1	1	0.538152162388	0	2	TCACTTACCATATCAACCATTATGTTCAGTTAACTCACCTTTAAAGTACTGTGCACAACACCCTATTTCCATCTGATCGGTCGCTTTATCTGG,TCACTTACCATATCAACCATTATGTTCAGTTAACTCACCTTTAAAGTACTGTGCACAACACCCTATTTCCATCTGATCGGTCGCTTTATCTGG	NA	NA	0.0	0	NA	NA	0,0,12,64	1	1	1	0.565360221355	0	2	TCACTTACCATATCAACCATTATGTTCAGTTAACTCACCTTTAAAGTACTGTGCACAACACCCTATTTCCATCTGATCGGTCGCTTTATCTGG,TCACTTACCATATCAACCATTATGTTCAGTTAACTCACCTTTAAAGTACTGTGCACAACACCCTATTTCCATCTGATCGGTCGCTTTATCTGG	NA	NA	0.0	0	NA	NA	0,0,24,164	1	1	1	1.94433430748	0
chr1_ref_v2	199130	0	G,GAGACCC	0	0	6,45,0,7	1	1	1	2	G,G	G,GAGACCC	0.25	0.103354087616	0	0,40,1,15	1	1	1	3.03738747732	0	2	G,G	G,GAGACCC	0.5	0.157628944204	0	NA	NA	1,27,0,10	1	1	1	2.02196678105	0	2	G,G	G,GAGACCC	0.5	0.164303051291	0	NA	NA	4,51,0,11	1	1	1	0.78487315624	0
chr1_ref_v2	199131	0	T,TGCCCGC	0	0	6,45,0,8	1	1	1	2	T,T	T,TGCCCGC	0.25	0.211309093667	0	0,40,0,9	1	1	1	1.0857331522	0	2	T,T	T,TGCCCGC	0.5	0.312374685042	0	NA	NA	1,28,0,6	1	1	1	0.519160655792	0	2	T,T	T,TGCCCGC	0.5	0.322773392263	0	NA	NA	4,52,0,9	1	1	1	0.536630480466	0
chr1_ref_v2	199170	0	G,A	1	0	58,70,0,0	1	1	1	2	G,G	NA	NA	0.0	0	38,55,0,0	1	1	1	0.660159237589	0	2	G,G	NA	NA	0.0	0	NA	NA	19,32,11,26	1	1	1	36.5837231777	1	2	G,A	G,G	0.125	0.0695932917992	0	NA	NA	75,80,0,0	1	1	1	0.620474663546	0
chr1_ref_v2	200296	1	T,C	0	0	94,0,0,0	0	1	1	2	NA	NA	NA	NA	0	106,1,0,0	1	1	1	0.0	0	2	NA	NA	NA	NA	0	NA	NA	49,3,28,5	1	1	1	0.0	0	2	NA	NA	NA	NA	0	NA	NA	163,15,0,0	1	1	1	0.0	0
chr1_ref_v2	200788	1	T,C	0	0	0,0,0,0	0	0	1	2	NA	NA	NA	NA	0	0,0,0,0	0	0	1	0.0	0	2	NA	NA	NA	NA	0	NA	NA	0,0,1,0	0	0	1	0.0	0	2	NA	NA	NA	NA	0	NA	NA	0,0,2,0	0	0	1	0.0	0
chr1_ref_v2	200980	1	C,T	0	0	0,0,0,0	0	0	1	2	NA	NA	NA	NA	0	0,0,0,0	0	0	1	0.0	0	2	NA	NA	NA	NA	0	NA	NA	0,0,0,0	0	0	1	0.0	0	2	NA	NA	NA	NA	0	NA	NA	0,0,0,0	0	0	1	0.0	0
chr1_ref_v2	200982	1	A,G	1	0	0,0,0,0	0	0	1	2	NA	NA	NA	NA	0	0,0,0,0	0	0	1	0.0	0	2	NA	NA	NA	NA	0	NA	NA	0,0,0,0	0	0	1	0.0	0	2	NA	NA	NA	NA	0	NA	NA	0,0,0,0	0	0	1	0.0	0
chr1_ref_v2	201849	1	A,G	0	0	1,0,0,0	0	0	1	2	NA	NA	NA	NA	0	0,0,0,0	0	0	1	0.0	0	2	NA	NA	NA	NA	0	NA	NA	1,0,1,0	1	0	1	0.0	0	2	NA	NA	NA	NA	0	NA	NA	3,0,0,0	0	0	1	0.0	0
chr1_ref_v2	201852	1	C,T	0	0	1,0,0,0	0	0	1	2	NA	NA	NA	NA	0	0,0,0,0	0	0	1	0.0	0	2	NA	NA	NA	NA	0	NA	NA	1,0,1,0	1	0	1	0.0	0	2	NA	NA	NA	NA	0	NA	NA	4,0,0,0	0	0	1	0.0	0
chr1_ref_v2	201984	1	A,G	0	0	0,0,0,0	0	0	1	2	NA	NA	NA	NA	0	0,0,0,0	0	0	1	0.0	0	2	NA	NA	NA	NA	0	NA	NA	0,0,0,1	0	0	1	0.0	0	2	NA	NA	NA	NA	0	NA	NA	0,0,0,0	0	0	1	0.0	0
chr1_ref_v2	202003	1	A,G	1	0	0,0,0,0	0	0	1	2	NA	NA	NA	NA	0	0,0,0,0	0	0	1	0.0	0	2	NA	NA	NA	NA	0	NA	NA	0,0,0,0	0	0	1	0.0	0	2	NA	NA	NA	NA	0	NA	NA	0,0,0,0	0	0	1	0.0	0
chr1_ref_v2	202419	1	T,C	0	0	0,0,2,0	0	0	1	2	NA	NA	NA	NA	0	0,0,1,0	0	0	1	0.0	0	2	NA	NA	NA	NA	0	NA	NA	0,0,1,0	0	0	1	0.0	0	2	NA	NA	NA	NA	0	NA	NA	0,0,3,0	0	0	1	0.0	0
chr1_ref_v2	202422	1	C,T	0	0	0,0,2,0	0	0	1	2	NA	NA	NA	NA	0	0,0,1,0	0	0	1	0.0	0	2	NA	NA	NA	NA	0	NA	NA	0,0,1,0	0	0	1	0.0	0	2	NA	NA	NA	NA	0	NA	NA	0,0,3,0	0	0	1	0.0	0
chr1_ref_v2	202434	1	C,T	0	0	0,0,1,0	0	0	1	2	NA	NA	NA	NA	0	0,0,1,0	0	0	1	0.0	0	2	NA	NA	NA	NA	0	NA	NA	0,0,1,0	0	0	1	0.0	0	2	NA	NA	NA	NA	0	NA	NA	0,0,2,0	0	0	1	0.0	0
chr1_ref_v2	202650	1	T,C	0	0	146,13,0,0	1	1	1	2	NA	NA	NA	NA	0	69,3,28,3	1	1	1	38.2431014351	1	2	NA	NA	NA	NA	0	NA	NA	88,13,0,0	1	1	1	1.21051584634	0	2	NA	NA	NA	NA	0	NA	NA	222,42,1,0	1	1	1	4.62829940047	0
chr1_ref_v2	202888	1	T,TTCATTTCTTCCTCTG	1	0	0,0,0,11	0	0	1	2	NA	NA	NA	NA	0	0,0,0,27	0	1	1	0.0	0	2	NA	NA	NA	NA	0	NA	NA	0,0,0,17	0	0	1	0.0	0	2	NA	NA	NA	NA	0	NA	NA	0,0,0,26	0	1	1	0.0	0
chr1_ref_v2	203146	1	G,A	0	0	6,3,0,0	1	0	1	2	NA	NA	NA	NA	0	8,5,3,3	1	0	1	0.724434436406	0	2	NA	NA	NA	NA	0	NA	NA	9,0,0,0	0	0	1	0.0	0	2	NA	NA	NA	NA	0	NA	NA	14,5,0,0	1	0	1	0.463666533753	0
chr1_ref_v2	203160	1	G,A	1	0	0,0,5,1	1	0	1	2	NA	NA	NA	NA	0	0,0,2,0	0	0	1	0.0	0	2	NA	NA	NA	NA	0	NA	NA	0,0,0,0	0	0	1	0.0	0	2	NA	NA	NA	NA	0	NA	NA	0,0,6,0	0	0	1	0.0	0
chr1_ref_v2	203426	1	A,C	1	0	0,0,0,4	0	0	1	2	NA	NA	NA	NA	0	0,0,0,0	0	0	1	0.0	0	2	NA	NA	NA	NA	0	NA	NA	0,0,0,1	0	0	1	0.0	0	2	NA	NA	NA	NA	0	NA	NA	0,0,2,4	1	0	1	0.0	0
chr1_ref_v2	203429	1	A,G	1	0	0,0,0,4	0	0	1	2	NA	NA	NA	NA	0	0,0,0,0	0	0	1	0.0	0	2	NA	NA	NA	NA	0	NA	NA	0,0,0,1	0	0	1	0.0	0	2	NA	NA	NA	NA	0	NA	NA	0,0,2,3	1	0	1	0.0	0
chr1_ref_v2	203470	1	G,A	0	0	0,0,0,0	0	0	1	2	NA	NA	NA	NA	0	0,0,1,0	0	0	1	0.0	0	2	NA	NA	NA	NA	0	NA	NA	0,0,2,0	0	0	1	0.0	0	2	NA	NA	NA	NA	0	NA	NA	0,0,0,1	0	0	1	0.0	0
chr1_ref_v2	203480	1	A,T	1	0	0,0,0,0	0	0	1	2	NA	NA	NA	NA	0	0,0,1,0	0	0	1	0.0	0	2	NA	NA	NA	NA	0	NA	NA	0,0,2,1	1	0	1	0.0	0	2	NA	NA	NA	NA	0	NA	NA	0,0,0,0	0	0	1	0.0	0
chr1_ref_v2	203600	1	G,A	0	0	0,0,13,0	0	0	1	2	NA	NA	NA	NA	0	0,0,5,0	0	0	1	0.0	0	2	NA	NA	NA	NA	0	NA	NA	0,0,3,0	0	0	1	0.0	0	2	NA	NA	NA	NA	0	NA	NA	0,0,23,0	0	1	1	0.0	0
chr1_ref_v2	203610	1	C,A	0	0	0,0,19,0	0	0	1	2	NA	NA	NA	NA	0	0,0,7,0	0	0	1	0.0	0	2	NA	NA	NA	NA	0	NA	NA	0,0,3,0	0	0	1	0.0	0	2	NA	NA	NA	NA	0	NA	NA	0,0,23,0	0	1	1	0.0	0
chr1_ref_v2	205322	0	A,G	0	0	0,0,0,1	0	0	1	2	NA	NA	NA	NA	0	0,0,0,0	0	0	1	0.0	0	2	NA	NA	NA	NA	0	NA	NA	0,0,0,0	0	0	1	0.0	0	2	NA	NA	NA	NA	0	NA	NA	0,0,0,0	0	0	1	0.0	0
chr1_ref_v2	205324	0	T,G	0	0	0,0,0,1	0	0	1	2	NA	NA	NA	NA	0	0,0,0,0	0	0	1	0.0	0	2	NA	NA	NA	NA	0	NA	NA	0,0,0,0	0	0	1	0.0	0	2	NA	NA	NA	NA	0	NA	NA	0,0,0,0	0	0	1	0.0	0
chr1_ref_v2	205478	1	TTTGATAAC,T	1	0	0,0,1,0	0	0	1	2	NA	NA	NA	NA	0	0,0,0,0	0	0	1	0.0	0	2	NA	NA	NA	NA	0	NA	NA	0,0,0,0	0	0	1	0.0	0	2	NA	NA	NA	NA	0	NA	NA	0,0,0,0	0	0	1	0.0	0
chr1_ref_v2	206483	0	A,T	1	0	0,0,4,0	0	0	1	2	NA	NA	NA	NA	0	0,0,2,0	0	0	1	0.0	0	2	NA	NA	NA	NA	0	NA	NA	0,0,5,0	0	0	1	0.0	0	2	NA	NA	NA	NA	0	NA	NA	0,0,4,0	0	0	1	0.0	0
chr1_ref_v2	206517	0	T,C	0	0	0,0,3,1	1	0	1	2	NA	NA	NA	NA	0	0,0,1,0	0	0	1	0.0	0	2	NA	NA	NA	NA	0	NA	NA	0,0,3,0	0	0	1	0.0	0	2	NA	NA	NA	NA	0	NA	NA	0,0,1,0	0	0	1	0.0	0
chr1_ref_v2	206539	0	A,T	0	0	0,1,1,0	1	0	1	2	NA	NA	NA	NA	0	0,0,1,0	0	0	1	0.0	0	2	NA	NA	NA	NA	0	NA	NA	0,0,0,0	0	0	1	0.0	0	2	NA	NA	NA	NA	0	NA	NA	0,0,0,0	0	0	1	0.0	0
chr1_ref_v2	206582	0	ATGT,A	0	0	0,0,0,1	0	0	1	2	NA	NA	NA	NA	0	0,0,0,0	0	0	1	0.0	0	2	NA	NA	NA	NA	0	NA	NA	0,0,0,0	0	0	1	0.0	0	2	NA	NA	NA	NA	0	NA	NA	0,0,0,0	0	0	1	0.0	0
chr1_ref_v2	206615	0	C,T	0	0	0,0,0,0	0	0	1	2	NA	NA	NA	NA	0	0,0,0,1	0	0	1	0.0	0	2	NA	NA	NA	NA	0	NA	NA	0,0,0,0	0	0	1	0.0	0	2	NA	NA	NA	NA	0	NA	NA	0,0,1,1	1	0	1	0.0	0
chr1_ref_v2	207011	0	T,C	1	0	0,0,0,0	0	0	1	2	NA	NA	NA	NA	0	0,0,0,0	0	0	1	0.0	0	2	NA	NA	NA	NA	0	NA	NA	0,0,0,0	0	0	1	0.0	0	2	NA	NA	NA	NA	0	NA	NA	0,0,0,0	0	0	1	0.0	0
chr1_ref_v2	207168	0	C,T	0	0	0,0,0,0	0	0	1	2	NA	NA	NA	NA	0	0,0,0,0	0	0	1	0.0	0	2	NA	NA	NA	NA	0	NA	NA	0,0,0,0	0	0	1	0.0	0	2	NA	NA	NA	NA	0	NA	NA	0,0,1,0	0	0	1	0.0	0
chr1_ref_v2	207171	0	T,C	0	0	0,0,0,0	0	0	1	2	NA	NA	NA	NA	0	0,0,0,0	0	0	1	0.0	0	2	NA	NA	NA	NA	0	NA	NA	0,0,0,0	0	0	1	0.0	0	2	NA	NA	NA	NA	0	NA	NA	0,0,1,0	0	0	1	0.0	0
chr1_ref_v2	207175	0	A,G	0	0	0,0,0,0	0	0	1	2	NA	NA	NA	NA	0	0,0,0,0	0	0	1	0.0	0	2	NA	NA	NA	NA	0	NA	NA	0,0,0,0	0	0	1	0.0	0	2	NA	NA	NA	NA	0	NA	NA	0,0,1,0	0	0	1	0.0	0
chr1_ref_v2	207184	0	A,G	0	0	0,0,0,0	0	0	1	2	NA	NA	NA	NA	0	0,0,0,0	0	0	1	0.0	0	2	NA	NA	NA	NA	0	NA	NA	0,0,0,0	0	0	1	0.0	0	2	NA	NA	NA	NA	0	NA	NA	0,0,1,0	0	0	1	0.0	0
chr1_ref_v2	209704	0	G,A	1	0	0,0,0,0	0	0	1	2	NA	NA	NA	NA	0	0,0,0,0	0	0	1	0.0	0	2	NA	NA	NA	NA	0	NA	NA	0,0,1,0	0	0	1	0.0	0	2	NA	NA	NA	NA	0	NA	NA	0,0,0,0	0	0	1	0.0	0
chr1_ref_v2	209705	0	T,G	1	0	0,0,0,0	0	0	1	2	NA	NA	NA	NA	0	0,0,0,0	0	0	1	0.0	0	2	NA	NA	NA	NA	0	NA	NA	0,0,1,0	0	0	1	0.0	0	2	NA	NA	NA	NA	0	NA	NA	0,0,0,0	0	0	1	0.0	0
chr1_ref_v2	209707	0	T,C	1	0	0,0,0,0	0	0	1	2	NA	NA	NA	NA	0	0,0,0,0	0	0	1	0.0	0	2	NA	NA	NA	NA	0	NA	NA	0,0,1,0	0	0	1	0.0	0	2	NA	NA	NA	NA	0	NA	NA	0,0,0,0	0	0	1	0.0	0
chr1_ref_v2	209714	0	C,A	1	0	0,0,0,0	0	0	1	2	NA	NA	NA	NA	0	0,0,0,0	0	0	1	0.0	0	2	NA	NA	NA	NA	0	NA	NA	0,0,1,0	0	0	1	0.0	0	2	NA	NA	NA	NA	0	NA	NA	0,0,0,0	0	0	1	0.0	0
chr1_ref_v2	210040	0	T,C	1	0	0,0,0,0	0	0	1	2	NA	NA	NA	NA	0	0,0,0,0	0	0	1	0.0	0	2	NA	NA	NA	NA	0	NA	NA	0,0,0,0	0	0	1	0.0	0	2	NA	NA	NA	NA	0	NA	NA	0,0,0,0	0	0	1	0.0	0
chr1_ref_v2	210048	0	C,CAATCA	0	0	0,0,0,0	0	0	1	2	NA	NA	NA	NA	0	0,0,0,0	0	0	1	0.0	0	2	NA	NA	NA	NA	0	NA	NA	0,0,0,0	0	0	1	0.0	0	2	NA	NA	NA	NA	0	NA	NA	0,0,0,0	0	0	1	0.0	0
chr1_ref_v2	210052	0	G,T	0	0	0,0,0,0	0	0	1	2	NA	NA	NA	NA	0	0,0,0,0	0	0	1	0.0	0	2	NA	NA	NA	NA	0	NA	NA	0,0,0,0	0	0	1	0.0	0	2	NA	NA	NA	NA	0	NA	NA	0,0,0,0	0	0	1	0.0	0
chr1_ref_v2	211743	0	T,A	0	0	0,0,0,0	0	0	1	2	NA	NA	NA	NA	0	0,0,0,1	0	0	1	0.0	0	2	NA	NA	NA	NA	0	NA	NA	0,0,0,0	0	0	1	0.0	0	2	NA	NA	NA	NA	0	NA	NA	0,0,0,0	0	0	1	0.0	0
chr1_ref_v2	211745	0	G,C	0	0	0,0,0,0	0	0	1	2	NA	NA	NA	NA	0	0,0,0,1	0	0	1	0.0	0	2	NA	NA	NA	NA	0	NA	NA	0,0,0,0	0	0	1	0.0	0	2	NA	NA	NA	NA	0	NA	NA	0,0,0,0	0	0	1	0.0	0
chr1_ref_v2	211768	0	G,A	0	0	0,0,0,0	0	0	1	2	NA	NA	NA	NA	0	0,0,0,1	0	0	1	0.0	0	2	NA	NA	NA	NA	0	NA	NA	0,0,0,0	0	0	1	0.0	0	2	NA	NA	NA	NA	0	NA	NA	0,0,0,0	0	0	1	0.0	0
chr1_ref_v2	215056	0	C,T	0	0	0,0,1,0	0	0	1	2	NA	NA	NA	NA	0	0,0,2,0	0	0	1	0.0	0	2	NA	NA	NA	NA	0	NA	NA	0,0,1,0	0	0	1	0.0	0	2	NA	NA	NA	NA	0	NA	NA	0,0,7,0	0	0	1	0.0	0
chr1_ref_v2	215060	0	G,A	0	0	0,0,2,0	0	0	1	2	NA	NA	NA	NA	0	0,0,2,0	0	0	1	0.0	0	2	NA	NA	NA	NA	0	NA	NA	0,0,2,0	0	0	1	0.0	0	2	NA	NA	NA	NA	0	NA	NA	0,0,8,0	0	0	1	0.0	0
chr1_ref_v2	215063	0	C,T	0	0	1,0,3,0	1	0	1	2	NA	NA	NA	NA	0	0,0,3,0	0	0	1	0.0	0	2	NA	NA	NA	NA	0	NA	NA	0,0,3,0	0	0	1	0.0	0	2	NA	NA	NA	NA	0	NA	NA	0,0,12,0	0	0	1	0.0	0
chr1_ref_v2	215146	0	T,C	1	0	108,6,0,0	1	1	1	2	T,T	NA	NA	0.0	0	55,2,0,0	1	1	1	0.394879555158	0	2	T,T	NA	NA	0.0	0	NA	NA	28,2,16,0	1	1	1	22.8086083057	0	2	T,C	T,T	0.25	0.0571584138399	0	NA	NA	180,17,0,0	1	1	1	1.5175707343	0
chr1_ref_v2	216794	0	C,T	0	0	0,0,0,0	0	0	1	2	NA	NA	NA	NA	0	0,0,0,0	0	0	1	0.0	0	2	NA	NA	NA	NA	0	NA	NA	0,0,0,0	0	0	1	0.0	0	2	NA	NA	NA	NA	0	NA	NA	0,0,0,0	0	0	1	0.0	0
chr1_ref_v2	217992	0	A,C	0	0	0,0,0,0	0	0	1	2	NA	NA	NA	NA	0	0,0,0,0	0	0	1	0.0	0	2	NA	NA	NA	NA	0	NA	NA	0,0,0,0	0	0	1	0.0	0	2	NA	NA	NA	NA	0	NA	NA	0,0,0,0	0	0	1	0.0	0
chr1_ref_v2	217993	0	A,T	0	0	0,0,0,0	0	0	1	2	NA	NA	NA	NA	0	0,0,0,0	0	0	1	0.0	0	2	NA	NA	NA	NA	0	NA	NA	0,0,0,0	0	0	1	0.0	0	2	NA	NA	NA	NA	0	NA	NA	0,0,0,0	0	0	1	0.0	0
chr1_ref_v2	218002	0	T,C	0	0	0,0,0,0	0	0	1	2	NA	NA	NA	NA	0	0,0,0,0	0	0	1	0.0	0	2	NA	NA	NA	NA	0	NA	NA	0,0,0,0	0	0	1	0.0	0	2	NA	NA	NA	NA	0	NA	NA	0,0,0,0	0	0	1	0.0	0
chr1_ref_v2	218011	0	T,C	1	0	0,0,0,0	0	0	1	2	NA	NA	NA	NA	0	0,0,0,0	0	0	1	0.0	0	2	NA	NA	NA	NA	0	NA	NA	0,0,0,0	0	0	1	0.0	0	2	NA	NA	NA	NA	0	NA	NA	0,0,0,0	0	0	1	0.0	0
chr1_ref_v2	219046	0	T,C	1	0	18,132,0,0	1	1	1	2	T,T	NA	NA	0.0	0	23,68,3,36	1	1	1	47.7780486491	1	2	T,T	T,C	0.5	0.251314428281	0	NA	NA	25,116,0,0	1	1	1	1.58437474931	0	2	T,T	NA	NA	0.0	0	NA	NA	46,215,0,0	1	1	1	2.35352620191	0
chr1_ref_v2	219115	0	CTTTTTTTTTTTTTTTTTTT,C,CT,CTT	1	1	0,7,0,1,0,4,0,10	1	1	1	2	CTTTTTTTTTTTTTTTTTTT,CTT	CTT,CTT	0.25	0.32221353544	0	0,10,0,1,0,6,1,28	1	1	1	1.59440675289	0	2	CTT,CTT	CTTTTTTTTTTTTTTTTTTT,CTT	0.5	1.65244165357	0	NA	NA	0,12,0,3,0,3,0,22	1	1	1	0.844211542901	0	2	CTTTTTTTTTTTTTTTTTTT,CTT	C,CTT	0.25	1.62234767202	0	NA	NA	0,19,0,2,0,20,0,4	1	1	1	4.74965499466	0
chr1_ref_v2	219137	0	T,C	1	0	0,12,0,11	1	1	1	2	T,C	NA	NA	0.165161936511	0	0,17,1,28	1	1	1	1.30183297915	0	2	T,C	C,C	0.25	0.0512176771619	0	NA	NA	0,18,0,22	1	1	1	0.648183963466	0	2	T,C	C,C	0.125	0.104217004956	0	NA	NA	0,47,0,4	1	1	1	9.73760550304	0
chr1_ref_v2	219138	0	T,C	1	0	0,23,0,4	1	1	1	2	T,T	T,C	0.25	0.408790945078	0	1,41,0,6	1	1	1	0.253359273341	0	2	T,T	T,C	0.25	0.154150679827	0	NA	NA	0,37,0,3	1	1	1	0.886550061147	0	2	T,T	T,C	0.25	0.305381649551	0	NA	NA	0,33,0,20	1	1	1	4.54845928713	0
chr1_ref_v2	219139	0	T,C	1	0	0,29,0,1	1	1	1	2	T,T	NA	NA	0.0	0	1,50,0,1	1	1	1	0.162100993704	0	2	T,T	NA	NA	0.0194180858571	0	NA	NA	0,41,0,2	1	1	1	0.374941235023	0	2	T,T	T,C	0.125	0.151008918942	0	NA	NA	0,52,0,2	1	1	1	0.266648122159	0
chr1_ref_v2	219140	0	T,C	1	0	0,31,0,0	0	1	1	2	T,T	NA	NA	0.0317486983146	0	1,62,0,0	1	1	1	0.0	0	2	T,T	NA	NA	0.0	0	NA	NA	0,45,0,1	1	1	1	0.0	0	2	T,T	NA	NA	0.0	0	NA	NA	0,58,0,0	0	1	1	0.0	0
chr1_ref_v2	221379	0	GGAAGAA,G	1	1	0,0,0,1	0	0	1	2	NA	NA	NA	NA	0	0,0,0,0	0	0	1	0.0	0	2	NA	NA	NA	NA	0	NA	NA	0,0,0,4	0	0	1	0.0	0	2	NA	NA	NA	NA	0	NA	NA	0,0,0,4	0	0	1	0.0	0
chr1_ref_v2	223026	0	T,TGAGTATATATCCTACCGTGTCTGTTCTCCA	1	0	0,0,0,1	0	0	1	2	NA	NA	NA	NA	0	0,0,0,0	0	0	1	0.0	0	2	NA	NA	NA	NA	0	NA	NA	0,0,0,0	0	0	1	0.0	0	2	NA	NA	NA	NA	0	NA	NA	0,0,0,0	0	0	1	0.0	0
chr1_ref_v2	224686	0	T,C	0	0	1,0,0,0	0	0	1	2	NA	NA	NA	NA	0	0,0,0,0	0	0	1	0.0	0	2	NA	NA	NA	NA	0	NA	NA	0,0,0,0	0	0	1	0.0	0	2	NA	NA	NA	NA	0	NA	NA	0,0,0,0	0	0	1	0.0	0
chr1_ref_v2	224689	0	T,C	0	0	1,0,0,0	0	0	1	2	NA	NA	NA	NA	0	0,0,0,0	0	0	1	0.0	0	2	NA	NA	NA	NA	0	NA	NA	0,0,0,0	0	0	1	0.0	0	2	NA	NA	NA	NA	0	NA	NA	0,0,0,0	0	0	1	0.0	0
chr1_ref_v2	224692	0	A,T	0	0	1,0,0,0	0	0	1	2	NA	NA	NA	NA	0	0,0,0,0	0	0	1	0.0	0	2	NA	NA	NA	NA	0	NA	NA	0,0,0,0	0	0	1	0.0	0	2	NA	NA	NA	NA	0	NA	NA	0,0,0,0	0	0	1	0.0	0
chr1_ref_v2	224731	0	A,ATATTTGTAC	0	0	0,0,0,0	0	0	1	2	NA	NA	NA	NA	0	0,0,0,0	0	0	1	0.0	0	2	NA	NA	NA	NA	0	NA	NA	0,0,0,0	0	0	1	0.0	0	2	NA	NA	NA	NA	0	NA	NA	0,0,0,0	0	0	1	0.0	0
chr2_ref_v2	1141	1	T,C	0	0	0,0,0,0	0	0	1	2	NA	NA	NA	NA	0	0,0,0,0	0	0	1	0.0	0	2	NA	NA	NA	NA	0	NA	NA	0,1,0,0	0	0	1	0.0	0	2	NA	NA	NA	NA	0	NA	NA	0,0,0,0	0	0	1	0.0	0
chr2_ref_v2	1187	1	C,T	0	0	0,0,0,0	0	0	1	2	NA	NA	NA	NA	0	0,0,0,0	0	0	1	0.0	0	2	NA	NA	NA	NA	0	NA	NA	0,1,0,0	0	0	1	0.0	0	2	NA	NA	NA	NA	0	NA	NA	1,0,0,0	0	0	1	0.0	0
chr2_ref_v2	5956	1	T,C	0	0	94,110,0,0	1	1	1	2	NA	NA	NA	NA	0	129,103,0,0	1	1	0	2.78137784709	0	2	NA	NA	NA	NA	0	NA	NA	144,119,0,0	1	1	0	2.64207965432	0	2	NA	NA	NA	NA	0	NA	NA	121,141,124,93	1	1	0	369.492632335	1
chr2_ref_v2	6105	1	T,C	1	0	116,78,0,0	1	1	1	2	NA	NA	NA	NA	0	51,71,11,44	1	1	0	61.6399505355	1	2	NA	NA	NA	NA	0	NA	NA	125,135,0,0	1	1	0	4.26927571132	0	2	NA	NA	NA	NA	0	NA	NA	260,217,0,0	1	1	0	1.99514318507	0
chr2_ref_v2	6478	1	T,C	1	0	141,60,0,0	1	1	1	2	NA	NA	NA	NA	0	151,110,0,0	1	1	0	5.03968880917	0	2	NA	NA	NA	NA	0	NA	NA	136,98,0,0	1	1	0	4.45799388745	0	2	NA	NA	NA	NA	0	NA	NA	261,185,57,0	1	1	0	56.6589855915	0
chr2_ref_v2	7024	0	G,A	0	0	122,142,7,42	1	1	1	2	G,G	G,A	0.25	0.26178134402	0	98,157,1,8	1	1	0	7.26524903527	0	2	G,G	G,A	0.125	0.63598876672	0	NA	NA	100,79,2,17	1	1	0	3.35401107647	0	2	G,G	G,A	0.25	0.297036677619	0	NA	NA	206,200,11,80	1	1	0	1.35032802106	0
chr2_ref_v2	7155	0	CA,C	1	1	91,154,0,0	1	1	1	2	CA,CA	NA	NA	0.000702873463254	0	90,97,0,0	1	1	0	3.07888349587	0	2	CA,CA	NA	NA	0.00309622087796	0	NA	NA	97,96,0,0	1	1	0	4.19880107133	0	2	CA,CA	NA	NA	0.00264115211591	0	NA	NA	189,205,0,0	1	1	0	5.36560625634	0
chr2_ref_v2	7509	0	C,CA	1	0	0,0,2,0	0	0	1	2	NA	NA	NA	NA	0	0,0,2,0	0	0	1	0.0	0	2	NA	NA	NA	NA	0	NA	NA	0,0,1,0	0	0	1	0.0	0	2	NA	NA	NA	NA	0	NA	NA	0,0,0,4	0	0	1	0.0	0
chr2_ref_v2	7510	0	G,A	1	0	0,0,3,0	0	0	1	2	NA	NA	NA	NA	0	0,0,2,0	0	0	1	0.0	0	2	NA	NA	NA	NA	0	NA	NA	0,0,1,0	0	0	1	0.0	0	2	NA	NA	NA	NA	0	NA	NA	0,0,0,4	0	0	1	0.0	0
chr2_ref_v2	8610	0	A,G	0	0	206,194,0,0	1	1	0	2	A,A	NA	NA	0.0	0	135,122,0,0	1	1	0	0.444516902834	0	2	A,A	NA	NA	0.0	0	NA	NA	64,52,55,61	1	1	0	336.232691384	1	2	A,G	NA	NA	0.0	0	g.8610A>G	0	266,227,0,0	1	1	1	0.840457195301	0
chr2_ref_v2	9020	1	G,GA	1	1	3,11,8,29	1	1	0	2	NA	NA	NA	NA	0	5,26,2,6	1	1	0	9.7111918387	1	2	NA	NA	NA	NA	0	NA	NA	5,34,27,11	1	1	0	6.87528245047	0	2	NA	NA	NA	NA	0	NA	NA	12,44,13,25	1	1	1	7.9481371721	0
chr2_ref_v2	10786	0	A,G	0	0	190,163,0,1	1	1	0	2	A,A	NA	NA	0.00282885620048	0	134,152,0,0	1	1	0	2.0996062523	0	2	A,A	NA	NA	0.0	0	NA	NA	123,110,1,0	1	1	0	0.457968171015	0	2	A,A	NA	NA	0.004282661792	0	NA	NA	120,120,153,125	1	1	0	445.342824252	1
chr2_ref_v2	11763	0	T,C	1	0	236,215,0,0	1	1	0	2	T,T	NA	NA	0.0	0	157,143,0,0	1	1	0	0.398053573095	0	2	T,T	NA	NA	0.0	0	NA	NA	125,117,0,0	1	1	0	0.415416841646	0	2	T,T	NA	NA	0.0	0	NA	NA	114,113,108,111	1	1	0	403.29761502	1
chr2_ref_v2	12775	0	C,T	0	0	172,164,2,0	1	1	0	2	C,C	NA	NA	0.411399843628	0	135,135,0,0	1	1	0	0.548851023684	0	2	C,C	NA	NA	0.0	0	NA	NA	96,124,1,0	1	1	0	1.89387222427	0	2	C,C	NA	NA	0.00453515516539	0	NA	NA	216,225,2,0	1	1	0	0.745435476328	0
chr2_ref_v2	13420	0	A,G	1	0	191,174,0,0	1	1	0	2	A,A	NA	NA	0.0	0	53,69,58,52	1	1	0	331.567419875	1	2	A,G	NA	NA	0.103540678941	0	g.13420A>G	0	100,125,0,1	1	1	0	2.04630004083	0	2	A,A	NA	NA	0.00443459706787	0	NA	NA	240,241,0,0	1	1	0	0.823862439153	0
chr2_ref_v2	14548	0	A,C	0	0	184,60,0,35	1	1	0	2	A,A	A,C	0.25	0.0322608622182	0	105,38,0,43	1	1	0	4.58163714158	0	2	A,A	A,C	0.5	0.0800427076735	0	NA	NA	119,52,0,33	1	1	0	1.19282443143	0	2	A,A	A,C	0.25	0.330607117169	0	NA	NA	215,112,0,52	1	1	0	3.96591129249	0
chr2_ref_v2	14738	0	C,T	1	0	224,185,0,0	1	1	0	2	C,C	NA	NA	0.0	0	143,115,0,1	1	1	0	0.426921588753	0	2	C,C	NA	NA	0.00386847677792	0	NA	NA	48,61,59,57	1	1	0	336.926137461	1	2	C,T	NA	NA	0.0622423088772	0	g.14738C>T	0	246,216,0,0	1	1	0	0.58176076382	0
chr2_ref_v2	17372	0	T,A	0	0	150,185,0,0	1	1	0	2	T,T	NA	NA	0.0	0	121,155,0,0	1	1	0	0.440120351547	0	2	T,T	NA	NA	0.0	0	NA	NA	53,62,48,65	1	1	0	333.321676391	1	2	T,A	NA	NA	0.0175443096509	0	g.17372T>A	0	258,254,0,0	1	1	0	2.28091245177	0
chr2_ref_v2	17629	0	C,T	1	0	197,191,0,0	1	1	0	2	C,C	NA	NA	0.0	0	114,128,0,0	1	1	0	0.870338835543	0	2	C,C	NA	NA	0.0	0	NA	NA	101,108,0,0	1	1	0	0.596495195874	0	2	C,C	NA	NA	0.0	0	NA	NA	122,109,123,106	1	1	0	405.79865903	1
chr2_ref_v2	18418	0	C,T	0	0	158,160,0,0	1	1	0	2	C,C	NA	NA	0.0	0	125,127,2,0	1	1	0	0.789839037929	0	2	C,C	NA	NA	0.413370287615	0	NA	NA	72,75,65,95	1	1	0	358.262757831	1	2	C,T	NA	NA	0.0847412284551	0	g.18418C>T	0	201,309,0,0	1	1	0	5.98889067374	0
chr2_ref_v2	18617	0	C,T	1	0	117,178,0,0	1	1	0	2	C,C	NA	NA	0.0	0	93,131,0,0	1	1	0	0.530386048857	0	2	C,C	NA	NA	0.0	0	NA	NA	114,121,0,0	1	1	0	2.60163559705	0	2	C,C	NA	NA	0.0	0	NA	NA	207,219,0,0	1	1	0	4.12578202634	0
chr2_ref_v2	18946	0	G,A	0	0	235,177,0,0	1	1	0	2	G,G	NA	NA	0.0	0	164,128,1,0	1	1	0	0.443209269967	0	2	G,G	NA	NA	0.00341880674879	0	NA	NA	120,127,0,0	1	1	0	2.53262180457	0	2	G,G	NA	NA	0.0	0	NA	NA	230,231,0,0	1	1	0	3.08259848644	0
chr2_ref_v2	19050	0	C,T	0	0	199,235,0,0	1	1	0	2	C,C	NA	NA	0.0	0	155,154,0,0	1	1	0	1.18022126329	0	2	C,C	NA	NA	0.0	0	NA	NA	53,50,55,64	1	1	0	340.300934439	1	2	C,T	T,T	0.125	0.106919923399	0	g.19050C>T	0	228,243,0,0	1	1	0	0.855992381185	0
chr2_ref_v2	19802	0	C,T	0	0	216,146,0,0	1	1	0	2	C,C	NA	NA	0.0	0	144,127,0,1	1	1	0	1.80931276484	0	2	C,C	NA	NA	0.0036832454163	0	NA	NA	49,57,65,57	1	1	0	338.854533319	1	2	C,T	T,T	0.125	0.11073247766	0	g.19802C>T	0	219,210,1,0	1	1	0	3.82250429301	0
chr2_ref_v2	20087	0	C,T	0	0	213,236,0,1	1	1	0	2	C,C	NA	NA	0.00222469502211	0	159,173,0,0	1	1	0	0.436283191087	0	2	C,C	NA	NA	0.0	0	NA	NA	134,121,0,0	1	1	0	1.29707181033	0	2	C,C	NA	NA	0.0	0	NA	NA	236,234,1,1	1	1	0	0.884020704483	0
chr2_ref_v2	20583	0	G,T	0	0	215,197,0,1	1	1	0	2	G,G	NA	NA	0.00242424361151	0	92,51,73,61	1	1	0	345.431595214	1	2	G,T	NA	NA	0.065004830309	0	g.20583G>T	0	118,110,0,0	1	1	0	0.42146682654	0	2	G,G	NA	NA	0.0	0	NA	NA	269,208,0,0	1	1	0	1.53811630011	0
chr2_ref_v2	20753	0	T,C	0	0	222,227,1,0	1	1	0	2	T,T	NA	NA	0.00222469502211	0	143,164,0,0	1	1	0	0.804783022822	0	2	T,T	NA	NA	0.0	0	NA	NA	67,64,57,49	1	1	0	331.76027469	1	2	T,C	T,T	0.125	0.0395561991918	0	g.20753T>C	0	282,255,0,0	1	1	0	1.14863539994	0
chr2_ref_v2	20984	0	T,C	1	0	154,164,0,0	1	1	0	2	T,T	NA	NA	0.0	0	114,127,0,0	1	1	0	0.449092917253	0	2	T,T	NA	NA	0.0	0	NA	NA	159,161,0,0	1	1	0	0.487645680214	0	2	T,T	NA	NA	0.0	0	NA	NA	154,145,144,172	1	1	0	465.760041071	1
chr2_ref_v2	21696	0	C,T	0	0	227,178,0,0	1	1	0	2	C,C	NA	NA	0.0	0	161,130,0,0	1	1	0	0.426099040782	0	2	C,C	NA	NA	0.0	0	NA	NA	64,56,62,54	1	1	0	336.24368444	1	2	C,T	NA	NA	0.0339015516757	0	g.21696C>T	0	239,240,0,0	1	1	0	2.51351260627	0
chr2_ref_v2	22232	0	C,T	0	0	150,190,0,0	1	1	0	2	C,C	NA	NA	0.0	0	127,125,0,0	1	1	0	1.65738328975	0	2	C,C	NA	NA	0.0	0	NA	NA	67,73,52,72	1	1	0	337.716984833	1	2	C,T	NA	NA	0.121360857004	0	g.22232C>T	0	257,250,1,0	1	1	0	2.77684194999	0
chr2_ref_v2	24051	0	GT,G,GTT	1	1	66,74,6,9,5,12	1	1	0	2	GT,GT	GT,GTT	0.125	0.460939952524	0	43,26,49,42,4,2	1	1	0	309.638546456	1	2	GT,G	GT,GT	0.25	0.195225098874	0	g.24052delT	0	37,44,34,43,7,15	1	1	0	24.3325402742	1	2	GT,G	GT,GTT	0.25	0.331804894655	0	g.24052delT	0	104,124,17,20,19,37	1	1	0	3.72249482307	0
chr2_ref_v2	24069	0	T,TA	1	1	50,153,1,0	1	1	0	2	T,T	NA	NA	0.151743439696	0	36,53,42,67	1	1	0	328.35367345	1	2	T,TA	TA,TA	0.25	0.0186511164349	0	g.24069_24070insA	0	56,132,2,1	1	1	0	1.15356987921	0	2	T,T	NA	NA	0.939401938566	0	NA	NA	117,245,1,3	1	1	0	3.18172017484	0
chr2_ref_v2	24455	0	C,T	1	0	198,187,0,0	1	1	0	2	C,C	NA	NA	0.0	0	140,125,0,0	1	1	0	0.486744524709	0	2	C,C	NA	NA	0.0	0	NA	NA	118,153,1,0	1	1	0	2.33006020502	0	2	C,C	NA	NA	0.0036832454163	0	NA	NA	261,251,0,1	1	1	0	0.40869855976	0
chr2_ref_v2	24621	0	G,A	1	0	174,168,0,0	1	1	0	2	G,G	NA	NA	0.0	0	127,121,0,1	1	1	0	0.400225001547	0	2	G,G	NA	NA	0.00402415029973	0	NA	NA	106,107,0,0	1	1	0	0.440260821283	0	2	G,G	NA	NA	0.0	0	NA	NA	285,224,0,0	1	1	0	1.98738106633	0
chr2_ref_v2	24714	0	A,G	0	0	149,166,0,0	1	1	0	2	A,A	NA	NA	0.0	0	149,127,0,0	1	1	0	1.90293290507	0	2	A,A	NA	NA	0.0	0	NA	NA	47,62,55,58	1	1	0	331.853162006	1	2	A,G	NA	NA	0.0360399364832	0	g.24714A>G	0	253,290,2,1	1	1	0	0.406464727298	0
chr2_ref_v2	24735	0	C,T	1	0	135,182,3,4	1	1	0	2	C,C	C,T	0.125	1.10494142372	0	67,78,69,59	1	1	0	321.162326741	1	2	C,T	NA	NA	0.124703478501	0	g.24735C>T	0	88,115,1,0	1	1	0	0.584692847166	0	2	C,C	NA	NA	0.00491401480243	0	NA	NA	242,311,0,0	1	1	0	1.97113359942	0
chr2_ref_v2	24752	0	T,C	1	0	150,177,0,0	1	1	0	2	T,T	NA	NA	0.0	0	117,152,0,0	1	1	0	0.639325160396	0	2	T,T	NA	NA	0.0	0	NA	NA	94,103,0,0	1	1	0	0.507316322005	0	2	T,T	NA	NA	0.0	0	NA	NA	114,143,118,178	1	1	0	462.783793716	1
chr2_ref_v2	24984	0	C,T	1	0	197,177,0,0	1	1	0	2	C,C	NA	NA	0.0	0	144,137,0,0	1	1	0	0.496864157189	0	2	C,C	NA	NA	0.0	0	NA	NA	126,126,0,0	1	1	0	0.678554912693	0	2	C,C	NA	NA	0.0	0	NA	NA	271,253,0,0	1	1	0	0.489189721256	0
chr2_ref_v2	25997	0	A,G	0	0	146,184,0,0	1	1	0	2	A,A	NA	NA	0.0	0	113,146,0,0	1	1	0	0.413476746704	0	2	A,A	NA	NA	0.0	0	NA	NA	127,144,0,0	1	1	0	0.689941842269	0	2	A,A	NA	NA	0.0	0	NA	NA	137,145,145,130	1	1	0	431.28561521	1
chr2_ref_v2	26385	0	C,T	0	0	197,195,0,0	1	1	0	2	C,C	NA	NA	0.0	0	76,73,65,66	1	1	0	341.737978463	1	2	C,T	C,C	0.125	0.122565445537	0	g.26385C>T	0	128,133,1,0	1	1	0	0.469177527176	0	2	C,C	NA	NA	0.0038240964384	0	NA	NA	257,245,0,0	1	1	0	0.482390825166	0
chr2_ref_v2	28437	0	A,AT	1	1	135,92,5,3	1	1	0	2	A,A	NA	NA	0.265522840002	0	101,98,1,1	1	1	0	2.55542071609	0	2	A,A	NA	NA	1.58272676997	0	NA	NA	96,97,2,1	1	1	0	2.75082293795	0	2	A,A	NA	NA	1.52375667037	0	NA	NA	94,96,111,89	1	1	0	330.077680071	1
chr2_ref_v2	28693	0	CTT,C,CT,CTTT	1	1	60,54,0,1,3,11,3,6	1	1	0	2	CTT,CTT	NA	NA	0.751565200377	0	29,30,5,4,27,43,1,0	1	1	0	25.1383144728	1	2	CTT,CTT	CTT,CT	0.5	1.64676122823	0	NA	NA	27,25,52,39,7,6,2,7	1	1	0	318.419389042	1	2	CTT,C	C,C	0.125	1.09006068969	0	g.28694_28695delTT	0	12,15,20,15,107,106,1,3	1	1	0	326.459348826	1
chr2_ref_v2	30208	1	T,C	0	0	0,0,0,0	0	0	1	2	NA	NA	NA	NA	0	0,0,0,0	0	0	1	0.0	0	2	NA	NA	NA	NA	0	NA	NA	0,0,0,1	0	0	1	0.0	0	2	NA	NA	NA	NA	0	NA	NA	0,0,1,0	0	0	1	0.0	0
chr2_ref_v2	30721	1	G,A	0	0	0,0,0,0	0	0	1	2	NA	NA	NA	NA	0	0,0,0,0	0	0	1	0.0	0	2	NA	NA	NA	NA	0	NA	NA	0,0,0,0	0	0	1	0.0	0	2	NA	NA	NA	NA	0	NA	NA	0,0,0,0	0	0	1	0.0	0
chr2_ref_v2	30752	1	G,A	1	0	0,0,0,0	0	0	1	2	NA	NA	NA	NA	0	0,0,0,0	0	0	1	0.0	0	2	NA	NA	NA	NA	0	NA	NA	0,0,0,0	0	0	1	0.0	0	2	NA	NA	NA	NA	0	NA	NA	0,0,0,0	0	0	1	0.0	0
chr2_ref_v2	32054	1	A,C	1	0	0,0,0,0	0	0	1	2	NA	NA	NA	NA	0	0,0,0,0	0	0	1	0.0	0	2	NA	NA	NA	NA	0	NA	NA	0,0,0,0	0	0	1	0.0	0	2	NA	NA	NA	NA	0	NA	NA	0,0,0,0	0	0	1	0.0	0
chr2_ref_v2	34085	1	T,A	0	0	0,0,0,0	0	0	1	2	NA	NA	NA	NA	0	0,0,0,0	0	0	1	0.0	0	2	NA	NA	NA	NA	0	NA	NA	0,0,0,0	0	0	1	0.0	0	2	NA	NA	NA	NA	0	NA	NA	0,0,1,1	1	0	1	0.0	0
chr2_ref_v2	34086	1	T,A	0	0	0,0,0,0	0	0	1	2	NA	NA	NA	NA	0	0,0,0,0	0	0	1	0.0	0	2	NA	NA	NA	NA	0	NA	NA	0,0,0,0	0	0	1	0.0	0	2	NA	NA	NA	NA	0	NA	NA	0,0,1,1	1	0	1	0.0	0
chr2_ref_v2	35391	1	A,G	0	0	9,0,0,0	0	0	1	2	NA	NA	NA	NA	0	7,0,8,0	1	0	1	0.0	0	2	NA	NA	NA	NA	0	NA	NA	49,0,0,0	0	1	1	0.0	0	2	NA	NA	NA	NA	0	NA	NA	50,3,0,0	1	1	1	0.0	0
chr2_ref_v2	35405	1	A,G	0	0	11,0,0,0	0	0	1	2	NA	NA	NA	NA	0	11,0,8,0	1	0	1	0.0	0	2	NA	NA	NA	NA	0	NA	NA	50,0,0,0	0	1	1	0.0	0	2	NA	NA	NA	NA	0	NA	NA	53,2,0,0	1	1	1	0.0	0
chr2_ref_v2	35483	1	C,T	1	0	0,0,97,0	0	1	1	2	NA	NA	NA	NA	0	0,0,94,0	0	1	1	0.0	0	2	NA	NA	NA	NA	0	NA	NA	0,0,67,0	0	1	1	0.0	0	2	NA	NA	NA	NA	0	NA	NA	2,0,110,0	1	1	1	0.0	0
chr2_ref_v2	35640	1	G,T	1	0	145,153,0,0	1	1	1	2	NA	NA	NA	NA	0	73,52,61,49	1	1	0	329.305128448	1	2	NA	NA	NA	NA	0	NA	NA	136,99,0,0	1	1	1	2.72315070749	0	2	NA	NA	NA	NA	0	NA	NA	253,206,1,1	1	1	1	2.40620292471	0
chr2_ref_v2	36205	1	A,G	1	0	193,66,0,0	1	1	0	2	NA	NA	NA	NA	0	132,74,0,0	1	1	0	3.48479690332	0	2	NA	NA	NA	NA	0	NA	NA	133,64,0,0	1	1	0	1.87524572505	0	2	NA	NA	NA	NA	0	NA	NA	134,74,144,29	1	1	0	390.872860687	1
chr2_ref_v2	36350	0	C,CTAA	1	1	156,158,0,0	1	1	0	2	C,C	NA	NA	6.98092849947e-05	0	101,120,0,0	1	1	0	0.898228288632	0	2	C,C	NA	NA	9.66697142699e-05	0	NA	NA	53,55,61,63	1	1	0	337.317084611	1	2	C,CTAA	CTAA,CTAA	0.125	0.11092354239	0	g.36350_36351insTAA	0	238,216,0,0	1	1	0	0.892280538956	0
chr2_ref_v2	36505	0	CT,C	1	1	113,97,3,6	1	1	0	2	CT,CT	NA	NA	0.0226923620076	0	49,43,29,33	1	1	0	33.9651753017	1	2	CT,C	CT,CT	0.25	0.173291563072	0	g.36506delT	0	67,67,65,54	1	1	0	315.13897871	1	2	CT,C	CT,CT	0.125	0.01729668754	0	g.36506delT	0	293,200,9,9	1	1	0	2.28871937886	0
chr2_ref_v2	37027	0	TA,T	1	1	144,163,2,1	1	1	0	2	TA,TA	NA	NA	0.409148416581	0	99,121,1,0	1	1	0	0.571105874682	0	2	TA,TA	NA	NA	1.06905004766	0	NA	NA	160,127,0,2	1	1	0	2.95896131982	0	2	TA,TA	NA	NA	0.669637697622	0	NA	NA	314,237,1,0	1	1	0	6.44209864355	0
chr2_ref_v2	38077	0	C,T	0	0	171,167,0,0	1	1	0	2	C,C	NA	NA	0.0	0	45,63,61,67	1	1	0	340.779511373	1	2	C,T	T,T	0.125	0.0814153914855	0	g.38077C>T	0	106,147,0,0	1	1	0	2.64736580033	0	2	C,C	NA	NA	0.0	0	NA	NA	221,292,0,0	1	1	0	3.55833012133	0
chr2_ref_v2	38247	0	A,C	0	0	131,47,0,28	1	1	0	2	A,A	A,C	0.25	0.13142242875	0	125,21,0,22	1	1	0	2.95749665866	0	2	A,A	A,C	0.25	0.0977977432761	0	NA	NA	119,29,0,22	1	1	0	1.35079698046	0	2	A,A	A,C	0.25	0.0841920912203	0	NA	NA	298,74,0,39	1	1	0	4.1825888443	0
chr2_ref_v2	38696	0	T,TA	1	1	126,163,0,0	1	1	0	2	T,T	NA	NA	0.000893159035242	0	56,70,75,54	1	1	0	338.786609054	1	2	T,TA	NA	NA	0.0670053777051	0	g.38696_38697insA	0	154,138,1,0	1	1	0	3.04324257016	0	2	T,T	NA	NA	0.00160968125419	0	NA	NA	282,242,0,0	1	1	0	6.0206424749	0
chr2_ref_v2	38768	0	GA,G,GAA	1	1	92,147,0,0,0,1	1	1	0	2	GA,GA	NA	NA	0.00539080389659	0	38,70,44,67,0,0	1	1	0	329.484283899	1	2	GA,G	NA	NA	0.0296509353965	0	g.38769delA	0	116,152,0,2,0,0	1	1	0	1.24092852763	0	2	GA,GA	NA	NA	1.44039946234	0	NA	NA	117,150,0,1,115,152	1	1	0	411.564467612	1
chr2_ref_v2	38966	0	GT,G	1	1	94,70,12,9	1	1	0	2	GT,GT	GT,G	0.125	0.19595835587	0	86,71,6,5	1	1	0	0.94635753096	0	2	GT,GT	NA	NA	1.36502659669	0	NA	NA	99,88,5,7	1	1	0	1.52019729765	0	2	GT,GT	NA	NA	1.08272272025	0	NA	NA	100,83,120,114	1	1	0	314.961785868	1
chr2_ref_v2	39192	0	C,T	0	0	167,115,0,0	1	1	0	2	C,C	NA	NA	0.0	0	137,116,0,0	1	1	0	1.27353046733	0	2	C,C	NA	NA	0.0	0	NA	NA	98,138,0,0	1	1	0	8.2645179094	0	2	C,C	NA	NA	0.0	0	NA	NA	126,123,124,109	1	1	0	392.530639085	1
chr2_ref_v2	39219	0	A,G	0	0	88,79,77,71	1	1	0	2	A,G	NA	NA	0.120781538653	0	142,127,0,0	1	1	0	308.461545739	1	2	A,A	NA	NA	0.0	0	g.39218_39220G>A	1	41,61,59,65	1	1	0	2.07979839147	0	2	A,G	G,G	0.125	0.0560056759601	0	NA	NA	217,259,0,0	1	1	0	310.849752133	1
chr2_ref_v2	39840	0	C,T	1	0	111,116,0,0	1	1	0	2	C,C	NA	NA	0.0	0	70,94,0,1	1	1	0	1.18219582049	0	2	C,C	NA	NA	0.00607904607638	0	NA	NA	121,123,0,0	1	1	0	0.416548363641	0	2	C,C	NA	NA	0.0	0	NA	NA	87,104,93,124	1	1	0	380.549188367	1
chr2_ref_v2	40166	0	A,G	1	0	210,152,0,0	1	1	0	2	A,A	NA	NA	0.0	0	141,133,0,0	1	1	0	1.87151123337	0	2	A,A	NA	NA	0.0	0	NA	NA	149,154,0,0	1	1	0	3.13555065707	0	2	A,A	NA	NA	0.0	0	NA	NA	116,147,116,145	1	1	0	428.274253479	1
chr2_ref_v2	40251	0	CA,C	1	1	214,195,1,0	1	1	0	2	CA,CA	NA	NA	0.00215761058241	0	146,135,0,0	1	1	0	0.427580939836	0	2	CA,CA	NA	NA	0.00115919724766	0	NA	NA	50,66,60,66	1	1	0	342.232358077	1	2	CA,C	NA	NA	0.080704256347	0	g.40252delA	0	223,257,0,0	1	1	0	2.38386136132	0
chr2_ref_v2	40586	0	T,TAC	1	0	53,78,0,0	1	1	0	2	T,T	NA	NA	0.0	0	37,29,17,21	1	1	0	31.002539289	1	2	T,TAC	T,T	0.25	0.041242958534	0	g.40586_40587insAC	0	75,73,0,0	1	1	0	2.21444867201	0	2	T,T	NA	NA	0.0	0	NA	NA	117,163,0,0	1	1	0	0.486503478013	0
chr2_ref_v2	40588	0	CAT,C,CATAT	1	1	22,37,2,3,12,11	1	1	0	2	CAT,CAT	CAT,CATAT	0.5	0.906433958076	0	31,28,4,3,15,10	1	1	0	1.42246186627	0	2	CAT,CATAT	CAT,CAT	0.25	1.19798574075	0	NA	NA	21,22,8,5,21,17	1	1	0	3.10503886385	0	2	CAT,CATAT	CAT,C	0.125	0.220675592804	0	NA	NA	49,52,9,10,26,41	1	1	0	3.60734728194	0
chr2_ref_v2	40800	0	CA,C	1	1	149,146,0,0	1	1	0	2	CA,CA	NA	NA	0.00604124141941	0	105,133,3,1	1	1	0	1.58889256426	0	2	CA,CA	NA	NA	0.454545994416	0	NA	NA	104,97,0,1	1	1	0	0.446497006543	0	2	CA,CA	NA	NA	0.71892549803	0	NA	NA	113,87,102,106	1	1	0	380.340116456	1
chr2_ref_v2	41141	0	G,A	1	0	166,185,0,0	1	1	0	2	G,G	NA	NA	0.0	0	62,79,62,76	1	1	0	345.075019942	1	2	G,A	NA	NA	0.021506205221	0	g.41141G>A	0	139,128,0,0	1	1	0	1.211209349	0	2	G,G	NA	NA	0.0	0	NA	NA	285,252,1,0	1	1	0	2.37510892082	0
chr2_ref_v2	41162	0	G,A	1	0	182,204,0,0	1	1	0	2	G,G	NA	NA	0.0	0	62,74,58,81	1	1	0	349.223953756	1	2	G,A	NA	NA	0.0218190473946	0	g.41162G>A	0	124,150,0,0	1	1	0	0.56041240043	0	2	G,G	NA	NA	0.0	0	NA	NA	253,290,0,1	1	1	0	0.419399267847	0
chr2_ref_v2	42251	0	T,C	0	0	256,236,0,1	1	1	0	2	T,T	NA	NA	0.00203045755038	0	149,160,0,0	1	1	0	1.0485678863	0	2	T,T	NA	NA	0.0	0	NA	NA	124,154,0,0	1	1	0	2.24989196484	0	2	T,T	NA	NA	0.0	0	NA	NA	119,135,126,136	1	1	0	445.521759	1
chr2_ref_v2	42495	0	C,T	0	0	215,162,1,0	1	1	0	2	C,C	NA	NA	0.00264900817158	0	74,66,77,52	1	1	0	343.008910075	1	2	C,T	NA	NA	0.0818300182476	0	g.42495C>T	0	133,110,0,0	1	1	0	0.630904358127	0	2	C,C	NA	NA	0.0	0	NA	NA	264,243,0,0	1	1	0	1.98090703024	0
chr2_ref_v2	43056	0	A,G	0	0	119,145,0,0	1	1	0	2	A,A	NA	NA	0.0	0	113,94,0,0	1	1	0	2.59163516237	0	2	A,A	NA	NA	0.0	0	NA	NA	162,72,0,0	1	1	0	14.6003704059	0	2	A,A	NA	NA	0.0	0	NA	NA	131,79,157,85	1	1	0	415.417779982	1
chr2_ref_v2	43377	0	C,T	0	0	51,68,38,59	1	1	0	2	C,T	C,C	0.125	0.0469019136728	0	52,43,44,35	1	1	0	2.3855667656	0	2	C,T	C,C	0.125	0.0668853891474	0	NA	NA	47,69,74,80	1	1	0	4.58997858571	0	2	C,T	T,T	0.125	0.0320479830264	0	NA	NA	128,116,120,124	1	1	0	4.30563041734	0
chr2_ref_v2	44914	0	C,T	1	0	201,199,0,0	1	1	0	2	C,C	NA	NA	0.0	0	169,159,0,0	1	1	0	0.491889846852	0	2	C,C	NA	NA	0.0	0	NA	NA	141,117,0,0	1	1	0	1.08771192618	0	2	C,C	NA	NA	0.0	0	NA	NA	272,220,0,0	1	1	0	1.9091986277	0
chr2_ref_v2	45074	0	CT,C	1	1	140,131,7,11	1	1	0	2	CT,CT	NA	NA	0.460828252405	0	103,143,8,7	1	1	0	2.94339201046	0	2	CT,CT	NA	NA	0.890067868824	0	NA	NA	54,54,59,63	1	1	0	312.377001336	1	2	CT,C	NA	NA	0.00704842750996	0	g.45075delT	0	110,116,104,112	1	1	0	320.27562059	1
chr2_ref_v2	45129	0	A,G	0	0	143,210,0,0	1	1	0	2	A,A	NA	NA	0.0	0	107,160,0,0	1	1	0	0.405074086387	0	2	A,A	NA	NA	0.0	0	NA	NA	134,133,0,0	1	1	0	3.30819191869	0	2	A,A	NA	NA	0.0	0	NA	NA	262,228,0,1	1	1	0	8.6224904775	0
chr2_ref_v2	45217	0	CT,C,CTT	1	1	86,67,9,7,6,3	1	1	0	2	CT,CT	NA	NA	0.277375565047	0	59,95,4,7,7,3	1	1	0	5.37569165815	0	2	CT,CT	NA	NA	1.48213772139	0	NA	NA	72,52,6,2,66,45	1	1	0	52.8824867294	1	2	CT,CTT	CTT,CTT	0.5	0.833280769493	0	g.45217_45218insT	0	117,76,10,11,127,74	1	1	0	322.271995319	1
chr2_ref_v2	45239	0	GA,G	1	1	43,54,46,70	1	1	0	2	GA,G	G,G	0.125	0.118147126845	0	79,98,1,3	1	1	0	308.29601558	1	2	GA,GA	NA	NA	1.88264190545	0	g.45239_45241>A	1	62,61,65,63	1	1	0	1.41435941012	0	2	GA,G	NA	NA	0.0749954815519	0	NA	NA	219,230,7,9	1	1	0	311.261481173	1
chr2_ref_v2	45954	0	ATT,A,AT,ATTT,ATTTT	1	1	6,45,0,2,3,7,0,4,0,1	1	1	0	2	ATT,ATT	ATT,A	0.125	1.01833980419	0	4,22,0,2,2,9,3,17,0,3	1	1	0	7.55084674775	0	2	ATT,ATTT	ATTT,ATTTT	0.125	0.881636684762	0	NA	NA	23,31,1,3,3,13,0,13,1,29	1	1	0	26.7034046543	0	2	ATT,ATTTT	ATT,AT	0.25	1.90155205864	0	NA	NA	24,12,34,91,18,75,0,2,0,2	1	1	0	316.237791209	1
chr2_ref_v2	46233	0	C,T	0	0	164,182,0,0	1	1	0	2	C,C	NA	NA	0.0	0	70,66,51,58	1	1	0	329.684403846	1	2	C,T	C,C	0.125	0.030007424774	0	g.46233C>T	0	132,92,0,0	1	1	0	3.79753920483	0	2	C,C	NA	NA	0.0	0	NA	NA	258,186,0,0	1	1	0	5.75127103048	0
chr2_ref_v2	46940	0	C,T	1	0	180,166,0,0	1	1	0	2	C,C	NA	NA	0.0	0	76,72,65,57	1	1	0	335.224565941	1	2	C,T	C,C	0.125	0.05812319925	0	g.46940C>T	0	115,130,0,0	1	1	0	1.24205075152	0	2	C,C	NA	NA	0.0	0	NA	NA	239,250,0,0	1	1	0	1.06617111972	0
chr2_ref_v2	48133	0	C,T	0	0	193,158,0,0	1	1	0	2	C,C	NA	NA	0.0	0	73,45,65,54	1	1	0	336.113986255	1	2	C,T	NA	NA	0.00843886864586	0	g.48133C>T	0	94,161,0,0	1	1	0	9.35314629647	0	2	C,C	NA	NA	0.0	0	NA	NA	222,282,0,0	1	1	0	6.62489887856	0
chr2_ref_v2	48172	0	A,G	0	0	193,169,0,0	1	1	0	2	A,A	NA	NA	0.0	0	109,109,0,0	1	1	0	0.757910849704	0	2	A,A	NA	NA	0.0	0	NA	NA	107,134,0,0	1	1	0	2.66356423829	0	2	A,A	NA	NA	0.0	0	NA	NA	81,138,117,133	1	1	0	422.14217371	1
chr2_ref_v2	49858	0	G,A	1	0	203,202,0,1	1	1	0	2	G,G	NA	NA	0.00246609249519	0	139,130,0,0	1	1	0	0.532615195177	0	2	G,G	NA	NA	0.0	0	NA	NA	113,126,0,0	1	1	0	0.718817046276	0	2	G,G	NA	NA	0.0	0	NA	NA	230,217,1,0	1	1	0	0.559326112175	0
chr2_ref_v2	50195	0	A,G	0	0	166,199,0,0	1	1	0	2	A,A	NA	NA	0.0	0	121,170,0,0	1	1	0	1.02140637804	0	2	A,A	NA	NA	0.0	0	NA	NA	97,119,0,0	1	1	0	0.405913873839	0	2	A,A	NA	NA	0.0	0	NA	NA	103,118,118,118	1	1	0	409.1804419	1
chr2_ref_v2	50584	0	A,G	0	0	152,134,0,0	1	1	0	2	A,A	NA	NA	0.0	0	118,91,0,0	1	1	0	0.741396645306	0	2	A,A	NA	NA	0.0	0	NA	NA	146,101,0,0	1	1	0	1.52019010897	0	2	A,A	NA	NA	0.0	0	NA	NA	111,138,124,110	1	1	0	393.822525141	1
chr2_ref_v2	51387	0	A,G	0	0	200,158,0,0	1	1	0	2	A,A	NA	NA	0.0	0	69,69,58,52	1	1	0	330.394253819	1	2	A,G	A,A	0.125	0.0245411089161	0	g.51387A>G	0	127,126,0,0	1	1	0	1.45658691254	0	2	A,A	NA	NA	0.0	0	NA	NA	219,212,0,0	1	1	0	1.75994689243	0
chr2_ref_v2	51795	0	A,G	1	0	217,186,0,0	1	1	0	2	A,A	NA	NA	0.0	0	164,102,1,0	1	1	0	2.29268166891	0	2	A,A	NA	NA	0.00375234961855	0	NA	NA	109,114,0,1	1	1	0	1.14681594376	0	2	A,A	NA	NA	0.00447428039492	0	NA	NA	114,108,119,108	1	1	0	406.269315323	1
chr2_ref_v2	52285	0	C,T	1	0	178,191,0,0	1	1	0	2	C,C	NA	NA	0.0	0	124,109,0,0	1	1	0	1.17925659126	0	2	C,C	NA	NA	0.0	0	NA	NA	49,45,61,38	1	1	0	330.296965004	1	2	C,T	NA	NA	0.0518250678646	0	g.52285C>T	0	211,193,0,0	1	1	0	1.25054871478	0
chr2_ref_v2	53271	0	T,A	1	0	169,171,0,0	1	1	0	2	T,T	NA	NA	0.0	0	61,62,50,56	1	1	0	328.812024834	1	2	T,A	T,T	0.125	0.102569167021	0	g.53271T>A	0	102,106,0,0	1	1	0	0.409609688453	0	2	T,T	NA	NA	0.0	0	NA	NA	220,215,0,0	1	1	0	0.461314690811	0
chr2_ref_v2	57012	0	A,G	0	0	150,217,1,0	1	1	0	2	A,A	NA	NA	0.00272109011436	0	68,61,57,61	1	1	0	335.125393731	1	2	A,G	NA	NA	0.089127779896	0	g.57012A>G	0	122,110,0,0	1	1	0	4.007333691	0	2	A,A	NA	NA	0.0	0	NA	NA	206,199,0,0	1	1	0	4.83470431036	0
chr2_ref_v2	60109	0	G,T	1	0	116,78,1,0	1	1	0	2	G,G	NA	NA	0.00514139950042	0	43,41,51,3	1	1	0	317.551845452	1	2	G,T	G,G	0.25	0.068992871487	0	g.60109G>T	0	112,127,0,0	1	1	0	4.7778665249	0	2	G,G	NA	NA	0.0	0	NA	NA	238,181,0,0	1	1	0	1.06170387193	0
chr2_ref_v2	60809	0	A,G	1	0	153,185,0,0	1	1	0	2	A,A	NA	NA	0.0	0	137,145,0,0	1	1	0	0.853518311609	0	2	A,A	NA	NA	0.0	0	NA	NA	105,105,0,0	1	1	0	1.05145389082	0	2	A,A	NA	NA	0.0	0	NA	NA	216,240,0,0	1	1	0	0.715853008695	0
chr2_ref_v2	61078	0	A,G	0	0	186,186,0,0	1	1	0	2	A,A	NA	NA	0.0	0	60,50,51,74	1	1	0	342.512080599	1	2	A,G	G,G	0.125	0.123481056771	0	g.61078A>G	0	126,142,0,0	1	1	0	0.758242029507	0	2	A,A	NA	NA	0.0	0	NA	NA	238,289,0,0	1	1	0	1.8872513555	0
chr2_ref_v2	61361	0	C,T	0	0	71,97,75,85	1	1	0	2	C,T	NA	NA	0.0487901641694	0	116,152,0,0	1	1	0	308.626739361	1	2	C,C	NA	NA	0.0	0	g.61360_61362T>C	1	57,67,64,59	1	1	0	0.849821769641	0	2	C,T	NA	NA	0.00809721023262	0	NA	NA	236,264,0,0	1	1	0	310.891343999	1
chr2_ref_v2	61964	0	A,G	0	0	223,190,0,0	1	1	0	2	A,A	NA	NA	0.0	0	68,70,76,78	1	1	0	358.248779228	1	2	A,G	NA	NA	0.109698917256	0	g.61964A>G	0	107,111,0,0	1	1	0	1.12287130085	0	2	A,A	NA	NA	0.0	0	NA	NA	267,252,0,0	1	1	0	0.893571730524	0
chr2_ref_v2	62270	0	C,CA	1	1	93,74,85,74	1	1	0	2	C,CA	NA	NA	0.0223792767382	0	65,59,52,49	1	1	0	0.978218946038	0	2	C,CA	NA	NA	0.103950721008	0	NA	NA	54,48,48,51	1	1	0	0.698072710194	0	2	C,CA	NA	NA	0.0330755790614	0	NA	NA	100,109,103,92	1	1	0	1.61663740993	0
chr2_ref_v2	62372	0	C,T	1	0	161,189,0,1	1	1	0	2	C,C	NA	NA	0.00285306898241	0	144,146,0,0	1	1	0	0.984638711436	0	2	C,C	NA	NA	0.0	0	NA	NA	140,100,0,0	1	1	0	4.44715470813	0	2	C,C	NA	NA	0.0	0	NA	NA	137,94,143,109	1	1	0	423.604612665	1
chr2_ref_v2	62745	0	AG,A	1	1	114,109,1,1	1	1	0	2	AG,AG	NA	NA	0.00288738932489	0	62,60,58,49	1	1	0	324.913282549	1	2	AG,A	AG,AG	0.125	0.0685369486282	0	g.62746delG	0	51,47,47,45	1	1	0	320.69217013	1	2	AG,A	NA	NA	0.0931724761287	0	g.62746delG	0	182,184,3,2	1	1	0	0.710536820605	0
chr2_ref_v2	62774	0	GA,G,GAA	1	1	32,41,54,49,1,4	1	1	0	2	GA,G	G,G	0.125	0.148612505376	0	37,36,41,49,1,7	1	1	0	1.08735368092	0	2	GA,G	GA,GA	0.25	0.1381197308	0	NA	NA	35,40,42,47,3,6	1	1	0	1.35983837572	0	2	GA,G	GA,GA	0.125	0.214667046679	0	NA	NA	57,81,12,10,55,98	1	1	0	324.3149353	1
chr2_ref_v2	62941	0	C,T	0	0	135,171,0,0	1	1	0	2	C,C	NA	NA	0.0	0	104,129,0,0	1	1	0	0.406280139981	0	2	C,C	NA	NA	0.0	0	NA	NA	104,115,0,0	1	1	0	0.771881109862	0	2	C,C	NA	NA	0.0	0	NA	NA	184,246,0,0	1	1	0	0.531951944041	0
chr2_ref_v2	63027	0	A,G	1	0	162,148,0,0	1	1	0	2	A,A	NA	NA	0.0	0	70,50,52,46	1	1	0	324.662630772	1	2	A,G	A,A	0.125	0.0487901641694	0	g.63027A>G	0	128,120,0,0	1	1	0	0.414476168433	0	2	A,A	NA	NA	0.0	0	NA	NA	204,204,0,0	1	1	0	0.721184554123	0
chr2_ref_v2	63525	0	TG,T	1	1	115,132,0,1	1	1	0	2	TG,TG	NA	NA	0.00202970534377	0	120,87,0,0	1	1	0	3.45085440726	0	2	TG,TG	NA	NA	0.00910566725771	0	NA	NA	179,161,2,0	1	1	0	1.88594233491	0	2	TG,TG	NA	NA	0.183782042707	0	NA	NA	293,241,1,2	1	1	0	4.10477468329	0
chr2_ref_v2	65107	0	T,C	0	0	172,165,0,0	1	1	0	2	T,T	NA	NA	0.0	0	68,62,67,61	1	1	0	339.023625328	1	2	T,C	NA	NA	0.015504186536	0	g.65107T>C	0	164,138,0,0	1	1	0	0.866662123131	0	2	T,T	NA	NA	0.0	0	NA	NA	251,275,0,1	1	1	0	1.13506339416	0
chr2_ref_v2	65313	0	T,C	0	0	193,222,0,0	1	1	0	2	T,T	NA	NA	0.0	0	60,71,49,62	1	1	0	333.674561083	1	2	T,C	T,T	0.125	0.0856473063921	0	g.65313T>C	0	96,137,0,0	1	1	0	1.28135105365	0	2	T,T	NA	NA	0.0	0	NA	NA	190,245,1,1	1	1	0	0.844629114741	0
chr2_ref_v2	65442	0	G,A	0	0	200,194,0,0	1	1	0	2	G,G	NA	NA	0.0	0	161,133,0,0	1	1	0	1.05214325595	0	2	G,G	NA	NA	0.0	0	NA	NA	71,59,60,56	1	1	0	334.992952338	1	2	G,A	NA	NA	0.113944259349	0	g.65442G>A	0	207,195,0,0	1	1	0	0.440643906744	0
chr2_ref_v2	65652	0	T,C	1	0	174,174,0,0	1	1	0	2	T,T	NA	NA	0.0	0	120,127,0,0	1	1	0	0.481694594145	0	2	T,T	NA	NA	0.0	0	NA	NA	59,52,57,45	1	1	0	328.397436398	1	2	T,C	NA	NA	0.0845573880281	0	g.65652T>C	0	217,184,0,0	1	1	0	1.28963829973	0
chr2_ref_v2	65726	0	T,C	0	0	227,162,1,0	1	1	0	2	T,T	NA	NA	0.00256739550525	0	81,44,85,51	1	1	0	351.033526229	1	2	T,C	NA	NA	0.0843411484338	0	g.65726T>C	0	135,112,0,0	1	1	0	0.917665512076	0	2	T,T	NA	NA	0.0	0	NA	NA	269,186,0,0	1	1	0	0.498227024778	0
chr2_ref_v2	66759	0	T,C	1	0	81,88,63,78	1	1	0	2	T,C	T,T	0.125	0.070175603736	0	123,119,1,0	1	1	0	308.236391441	1	2	T,T	NA	NA	0.00412371718386	0	g.66758_66760C>T	1	67,61,64,63	1	1	0	1.46159213469	0	2	T,C	NA	NA	0.00784317746103	0	NA	NA	234,223,0,0	1	1	0	309.679126849	1
chr2_ref_v2	67396	0	G,A	0	0	188,156,0,0	1	1	0	2	G,G	NA	NA	0.0	0	73,64,56,64	1	1	0	334.832272757	1	2	G,A	G,G	0.125	0.118825245235	0	g.67396G>A	0	99,113,0,0	1	1	0	2.04636445904	0	2	G,G	NA	NA	0.0	0	NA	NA	217,207,0,0	1	1	0	1.10036449051	0
chr2_ref_v2	68638	0	AG,A	1	1	156,183,0,0	1	1	0	2	AG,AG	NA	NA	0.000284393073142	0	60,50,52,52	1	1	0	328.502725525	1	2	AG,A	NA	NA	0.0582714516965	0	g.68639delG	0	160,144,0,1	1	1	0	1.93759813334	0	2	AG,AG	NA	NA	0.00222454860926	0	NA	NA	309,274,0,0	1	1	0	3.49108376657	0
chr2_ref_v2	68801	0	CT,C	1	1	165,148,0,0	1	1	0	2	CT,CT	NA	NA	0.00201070419324	0	80,56,68,53	1	1	0	334.603801093	1	2	CT,C	CT,CT	0.125	0.115424778888	0	g.68802delT	0	127,150,0,1	1	1	0	1.90571165089	0	2	CT,CT	NA	NA	0.0196984611473	0	NA	NA	208,245,0,5	1	1	0	2.60036578835	0
chr2_ref_v2	68888	0	T,C	0	0	211,182,4,0	1	1	0	2	T,T	NA	NA	0.926417400692	0	84,80,84,60	1	1	0	333.782650605	1	2	T,C	T,T	0.125	0.121261300033	0	g.68888T>C	0	130,154,0,0	1	1	0	2.79764755437	0	2	T,T	NA	NA	0.0	0	NA	NA	192,236,2,0	1	1	0	4.15106222532	0
chr2_ref_v2	68926	0	T,C	1	0	171,170,0,0	1	1	0	2	T,T	NA	NA	0.0	0	67,73,57,60	1	1	0	332.852295672	1	2	T,C	T,T	0.125	0.0718459404694	0	g.68926T>C	0	119,144,0,0	1	1	0	1.23856799913	0	2	T,T	NA	NA	0.0	0	NA	NA	179,214,0,1	1	1	0	1.40512825902	0
chr2_ref_v2	69105	0	G,A	0	0	185,147,0,0	1	1	0	2	G,G	NA	NA	0.0	0	156,126,0,0	1	1	0	0.405963607025	0	2	G,G	NA	NA	0.0	0	NA	NA	118,110,0,0	1	1	0	0.915410607444	0	2	G,G	NA	NA	0.0	0	NA	NA	130,87,137,77	1	1	0	399.09919734	1
chr2_ref_v2	69501	0	G,A	0	0	161,163,0,0	1	1	0	2	G,G	NA	NA	0.0	0	157,112,0,0	1	1	0	2.75269063799	0	2	G,G	NA	NA	0.0	0	NA	NA	107,104,0,0	1	1	0	0.432374711295	0	2	G,G	NA	NA	0.0	0	NA	NA	121,121,111,115	1	1	0	393.287217279	1
chr2_ref_v2	69627	0	CAA,C,CA,CAAA	1	1	63,59,0,0,4,6,40,36	1	1	0	2	CAA,CAAA	CAA,CAA	0.25	0.0702839061753	0	40,50,54,67,2,2,4,2	1	1	0	331.105214111	1	2	CAA,C	C,C	0.125	2.08954348877	0	g.69627_69630AAA>	0	37,35,0,1,9,6,61,37	1	1	0	5.54670934327	0	2	CAA,CAAA	CAAA,CAAA	0.25	0.398868215673	0	NA	NA	133,144,5,3,19,9,25,18	1	1	0	10.451793666	1
chr2_ref_v2	69759	0	C,CT	1	1	145,113,0,0	1	1	0	2	C,C	NA	NA	0.000893159035242	0	135,84,0,0	1	1	0	1.26624507678	0	2	C,C	NA	NA	0.00406952267657	0	NA	NA	186,109,0,0	1	1	0	2.08313658999	0	2	C,C	NA	NA	0.00502848800297	0	NA	NA	181,121,176,105	1	1	0	432.270021129	1
chr2_ref_v2	71040	0	G,A	1	0	102,73,93,65	1	1	0	2	G,A	NA	NA	0.102190940897	0	84,52,68,47	1	1	0	0.755919668331	0	2	G,A	G,G	0.125	0.0835916709081	0	NA	NA	85,69,71,68	1	1	0	1.18626557718	0	2	G,A	NA	NA	0.102478669283	0	NA	NA	158,125,134,132	1	1	0	2.30224820284	0
chr2_ref_v2	71621	0	TAGA,T	1	1	0,0,198,138	1	1	0	2	T,T	NA	NA	3.56273500373e-05	0	0,0,140,107	1	1	0	0.604557932656	0	2	T,T	NA	NA	6.02542899452e-06	0	NA	NA	1,0,126,105	1	1	0	1.01426086066	0	2	T,T	NA	NA	0.0043132259641	0	NA	NA	0,0,247,207	1	1	0	1.58555182554	0
chr2_ref_v2	71644	0	T,C	1	0	204,150,0,0	1	1	0	2	T,T	NA	NA	0.0	0	75,55,49,53	1	1	0	327.057025996	1	2	T,C	T,T	0.125	0.00875279110959	0	g.71644T>C	0	133,106,0,1	1	1	0	0.557932962212	0	2	T,T	NA	NA	0.00417537141048	0	NA	NA	271,230,0,1	1	1	0	1.20440284615	0
chr2_ref_v2	71689	0	T,C	0	0	185,172,0,0	1	1	0	2	T,T	NA	NA	0.0	0	60,56,63,52	1	1	0	334.455291318	1	2	T,C	NA	NA	0.00865806274311	0	g.71689T>C	0	153,127,0,0	1	1	0	0.737606285129	0	2	T,T	NA	NA	0.0	0	NA	NA	318,249,0,0	1	1	0	1.67192403521	0
chr2_ref_v2	71820	0	C,CT,CTT,T,CTTT,CTTTT	1	1	3,0,2,1,7,10,0,49,16,19,5,4	1	1	0	2	T,CTTT	CTTT,CTTTT	0.125	1.47523131372	0	13,12,33,33,4,2,0,28,7,2,23,7	1	1	0	310.489022234	1	2	CT,T	CT,CTTTT	0.5	2.22652212886	1	g.71820_71822TTT>T	0	4,2,4,4,12,12,1,59,25,33,6,6	1	1	1	1.32380069692	0	2	T,CTTT	CT,CTTT	0.25	1.2004154597	0	NA	NA	12,7,6,20,40,56,1,102,8,16,66,23	1	1	0	24.7239432642	1
chr2_ref_v2	72351	0	A,ACAACAACAG	1	0	3,5,2,8	1	0	0	2	NA	NA	NA	NA	0	3,2,4,3	1	0	0	1.46662973925	0	2	NA	NA	NA	NA	0	NA	NA	2,2,3,6	1	0	0	0.815586216388	0	2	NA	NA	NA	NA	0	NA	NA	2,3,1,13	1	0	0	1.52228335266	0
chr2_ref_v2	72363	0	A,ACAACAG	1	0	4,10,0,2	1	0	0	2	NA	NA	NA	NA	0	9,13,0,0	1	1	0	1.23622749849	0	2	A,A	NA	NA	0.0	0	NA	NA	13,15,0,0	1	1	0	2.08505799039	0	2	A,A	NA	NA	0.0	0	NA	NA	2,10,1,2	1	0	0	0.332474263897	0
chr2_ref_v2	72369	0	A,G	1	0	11,12,0,3	1	1	0	2	A,A	A,G	0.25	0.21856843531	0	10,17,2,1	1	1	0	0.853868360656	0	2	A,A	A,G	0.25	0.251314428281	0	NA	NA	22,24,0,1	1	1	0	0.822201993543	0	2	A,A	NA	NA	0.021506205221	0	NA	NA	22,31,0,0	1	1	1	1.70965772788	0
chr2_ref_v2	72728	0	T,C	1	0	215,141,0,0	1	1	0	2	T,T	NA	NA	0.0	0	66,54,45,57	1	1	0	328.130712426	1	2	T,C	T,T	0.125	0.0887954987831	0	g.72728T>C	0	159,136,0,0	1	1	0	1.96115852425	0	2	T,T	NA	NA	0.0	0	NA	NA	303,299,0,0	1	1	0	6.73732407608	0
chr2_ref_v2	72804	0	AT,A	1	1	201,170,0,0	1	1	0	2	AT,AT	NA	NA	0.000284393073142	0	54,41,54,44	1	1	0	328.08641277	1	2	AT,A	NA	NA	0.0289086020246	0	g.72805delT	0	113,141,1,0	1	1	0	3.05380054219	0	2	AT,AT	NA	NA	0.00286975154796	0	NA	NA	253,272,0,1	1	1	0	2.47308232076	0
chr2_ref_v2	73932	0	T,C	0	0	134,164,0,0	1	1	0	2	T,T	NA	NA	0.0	0	96,154,0,0	1	1	0	1.7561679481	0	2	T,T	NA	NA	0.0	0	NA	NA	59,79,53,84	1	1	0	344.400685942	1	2	T,C	NA	NA	0.00727275932908	0	g.73932T>C	0	232,310,0,0	1	1	0	0.785896283217	0
chr2_ref_v2	74204	0	G,A	1	0	164,148,0,1	1	1	0	2	G,G	NA	NA	0.00320000273067	0	123,72,0,0	1	1	0	2.93570578854	0	2	G,G	NA	NA	0.0	0	NA	NA	55,50,56,45	1	1	0	327.094896166	1	2	G,A	NA	NA	0.0388398333163	0	g.74204G>A	0	231,196,0,0	1	1	0	0.63055505988	0
chr2_ref_v2	75099	0	TA,T,TAA	1	1	136,141,7,9,3,2	1	1	0	2	TA,TA	NA	NA	1.41930062086	0	78,43,4,2,45,52	1	1	0	316.769504519	1	2	TAA,TAA	TA,TAA	0.25	0.771435414747	1	g.75099_75100insA,g.75099_75100insA	0,1	54,32,45,51,4,4	1	1	0	310.893131543	1	2	TA,T	TA,TA	0.125	0.210694742383	0	g.75100delA	0	86,82,82,89,11,7	1	1	0	316.85214783	1
chr2_ref_v2	75823	0	T,C	0	0	208,197,2,0	1	1	0	2	T,T	NA	NA	0.410391226444	0	64,74,70,53	1	1	0	333.075935221	1	2	T,C	NA	NA	0.115069329785	0	g.75823T>C	0	91,131,0,0	1	1	0	3.24194353052	0	2	T,T	NA	NA	0.0	0	NA	NA	178,238,0,0	1	1	0	3.95235158841	0
chr2_ref_v2	76385	0	T,C	1	0	142,204,0,1	1	1	0	2	T,T	NA	NA	0.00288600488913	0	58,72,60,68	1	1	0	339.610549623	1	2	T,C	NA	NA	0.015504186536	0	g.76385T>C	0	116,121,0,0	1	1	0	2.21357258717	0	2	T,T	NA	NA	0.0	0	NA	NA	223,238,0,0	1	1	0	3.26205380693	0
chr2_ref_v2	76605	0	T,C	0	0	180,141,0,0	1	1	0	2	T,T	NA	NA	0.0	0	156,112,0,0	1	1	0	0.59672280876	0	2	T,T	NA	NA	0.0	0	NA	NA	111,103,0,0	1	1	0	0.939467966576	0	2	T,T	NA	NA	0.0	0	NA	NA	222,170,44,35	1	1	0	61.1427598382	1
chr2_ref_v2	77062	0	G,A	0	0	126,164,1,0	1	1	0	2	G,G	NA	NA	0.00344234419097	0	47,62,43,47	1	1	0	321.586096348	1	2	G,A	G,G	0.125	0.059776216382	0	g.77062G>A	0	97,117,0,0	1	1	0	0.553024030269	0	2	G,G	NA	NA	0.0	0	NA	NA	185,195,1,0	1	1	0	1.67160158048	0
chr2_ref_v2	77585	0	T,C	0	0	212,205,0,0	1	1	0	2	T,T	NA	NA	0.0	0	69,81,77,54	1	1	0	344.799685198	1	2	T,C	T,T	0.125	0.115876457386	0	g.77585T>C	0	102,100,0,1	1	1	0	0.484587624635	0	2	T,T	NA	NA	0.00493828164058	0	NA	NA	193,190,0,0	1	1	0	0.415422308696	0
chr2_ref_v2	78072	0	G,A	0	0	84,95,80,94	1	1	0	2	G,A	NA	NA	0.0283305066262	0	50,78,58,81	1	1	0	1.05320417778	0	2	G,A	NA	NA	0.0824436692111	0	NA	NA	52,65,53,62	1	1	0	0.449383118089	0	2	G,A	NA	NA	0.0172418064345	0	NA	NA	96,112,112,103	1	1	0	1.44308364646	0
chr2_ref_v2	78576	0	GT,G	1	1	98,79,72,75	1	1	0	2	GT,G	GT,GT	0.125	0.0650329177041	0	104,124,0,0	1	1	0	308.464731052	1	2	GT,GT	NA	NA	0.00115919724766	0	g.78576_78578>T	1	57,50,58,48	1	1	0	1.33023366515	0	2	GT,G	NA	NA	0.0113771998479	0	NA	NA	207,196,0,0	1	1	0	309.214772918	1
chr2_ref_v2	80230	0	A,AAT	1	1	109,137,0,0	1	1	0	2	A,A	NA	NA	0.00128934707438	0	105,102,2,0	1	1	0	1.44860363014	0	2	A,A	NA	NA	0.412957082088	0	NA	NA	96,119,1,0	1	1	0	0.385616220224	0	2	A,A	NA	NA	0.262246913324	0	NA	NA	99,117,79,96	1	1	0	352.743933613	1
chr2_ref_v2	80259	0	CT,C	1	1	155,113,1,1	1	1	0	2	CT,CT	NA	NA	1.72526448456	0	64,69,62,53	1	1	0	329.561031104	1	2	CT,C	CT,CT	0.25	0.0759456290734	0	g.80260delT	0	103,126,0,0	1	1	0	4.60154743181	0	2	CT,CT	NA	NA	2.50478877447	0	NA	NA	211,216,5,3	1	1	0	3.29353532023	0
chr2_ref_v2	83155	0	A,G	1	0	198,129,0,2	1	1	0	2	A,A	NA	NA	0.411562687976	0	149,131,0,1	1	1	0	2.21980282344	0	2	A,A	NA	NA	0.0035650661645	0	NA	NA	102,89,0,1	1	1	0	1.61749459186	0	2	A,A	NA	NA	0.00522194398115	0	NA	NA	107,89,107,86	1	1	0	367.185397313	1
chr2_ref_v2	84113	0	G,A	0	0	137,151,0,1	1	1	0	2	G,G	NA	NA	0.00346620797649	0	55,63,55,57	1	1	0	329.722760623	1	2	G,A	NA	NA	0.0521857531706	0	g.84113G>A	0	100,141,0,0	1	1	0	1.57116601215	0	2	G,G	NA	NA	0.0	0	NA	NA	180,222,0,0	1	1	0	0.929891766915	0
chr2_ref_v2	84174	0	T,C	0	0	148,160,0,0	1	1	0	2	T,T	NA	NA	0.0	0	119,122,0,0	1	1	0	0.469603749443	0	2	T,T	NA	NA	0.0	0	NA	NA	73,62,67,53	1	1	0	333.85370401	1	2	T,C	NA	NA	0.117783035656	0	g.84174T>C	0	221,184,0,0	1	1	0	2.38805646779	0
chr2_ref_v2	84395	0	CA,C,CAA,CAAA	1	1	14,8,1,1,43,18,33,47	1	1	0	2	CAA,CAAA	CAAA,CAAA	0.125	0.38064664534	0	31,24,37,43,4,7,0,0	1	1	0	316.722891277	1	2	CA,CA	CA,C	0.25	0.154208594993	0	g.84395_84397A>,g.84395_84397AA>	-1,-1	19,8,6,0,57,22,18,17	1	1	0	4.52490445091	0	2	CAA,CAAA	C,CAA	0.125	0.782466734588	0	NA	NA	27,15,10,7,69,30,67,74	1	1	0	5.40040807312	0
chr2_ref_v2	84565	0	T,C	0	0	124,111,0,1	1	1	0	2	T,T	NA	NA	0.00424629088145	0	118,82,0,0	1	1	0	1.44725764512	0	2	T,T	NA	NA	0.0	0	NA	NA	137,127,0,1	1	1	0	0.436351043476	0	2	T,T	NA	NA	0.00378072283991	0	NA	NA	144,141,131,134	1	1	0	403.600209785	1
chr2_ref_v2	85760	0	T,C	1	0	238,158,0,0	1	1	0	2	T,T	NA	NA	0.0	0	159,116,0,0	1	1	0	0.635993750594	0	2	T,T	NA	NA	0.0	0	NA	NA	123,107,0,0	1	1	0	1.71197112995	0	2	T,T	NA	NA	0.0	0	NA	NA	256,207,0,0	1	1	0	1.75780099695	0
chr2_ref_v2	85772	0	T,C	0	0	237,160,0,0	1	1	0	2	T,T	NA	NA	0.0	0	159,122,0,0	1	1	0	0.816670878573	0	2	T,T	NA	NA	0.0	0	NA	NA	57,67,58,45	1	1	0	329.664338893	1	2	T,C	T,T	0.125	0.0657618509055	0	g.85772T>C	0	260,209,0,0	1	1	0	1.51146377281	0
chr2_ref_v2	86142	0	G,A	0	0	156,233,0,0	1	1	0	2	G,G	NA	NA	0.0	0	137,125,0,0	1	1	0	4.8087837035	0	2	G,G	NA	NA	0.0	0	NA	NA	99,106,0,0	1	1	0	2.13070731773	0	2	G,G	NA	NA	0.0	0	NA	NA	84,104,100,108	1	1	0	392.419601466	1
chr2_ref_v2	86780	0	T,C	0	0	227,163,0,0	1	1	0	2	T,T	NA	NA	0.0	0	62,65,73,66	1	1	0	348.318728326	1	2	T,C	NA	NA	0.0902868466721	0	g.86780T>C	0	125,119,0,0	1	1	0	1.89696607565	0	2	T,T	NA	NA	0.0	0	NA	NA	208,217,0,0	1	1	0	4.40676977592	0
chr2_ref_v2	88121	0	CTT,CT,C,CTTT	1	1	11,3,83,99,3,8,0,0	1	1	0	2	CT,CT	NA	NA	1.07741019551	0	6,5,23,46,43,50,0,0	1	1	0	311.427946779	1	2	CT,C	CTT,CT	0.125	0.216307025284	0	g.88121_88124T>	0	23,45,8,12,42,62,6,16	1	1	0	311.487005625	1	2	CTT,C	C,CTTT	0.125	0.848843203407	0	g.88121_88123>T,g.88121_88124T>	0,0	75,142,15,27,2,2,22,23	1	1	0	353.191854998	1
chr2_ref_v2	88258	0	CT,C	1	1	88,76,99,75	1	1	0	2	CT,C	NA	NA	0.0556662715742	0	65,65,59,53	1	1	0	1.27852926939	0	2	CT,C	CT,CT	0.125	0.0832535398664	0	NA	NA	59,64,60,62	1	1	0	1.02907609687	0	2	CT,C	NA	NA	0.0205343583661	0	NA	NA	116,100,101,108	1	1	0	1.23035935863	0
chr2_ref_v2	88687	0	C,T	1	0	0,32,0,0	0	1	1	2	C,C	NA	NA	0.0307716586668	0	0,67,0,0	0	1	1	0.0	0	2	C,C	NA	NA	0.0148150857851	0	NA	NA	7,52,0,0	1	1	1	0.0	0	2	C,C	NA	NA	0.0	0	NA	NA	6,67,0,0	1	1	1	0.0	0
chr2_ref_v2	89896	0	C,CT	1	1	208,161,1,0	1	1	0	2	C,C	NA	NA	1.60661814768	0	109,121,2,2	1	1	0	2.44702895231	0	2	C,C	NA	NA	1.03435407361	0	NA	NA	93,100,6,1	1	1	0	5.10795862138	0	2	C,C	NA	NA	0.676458809988	0	NA	NA	93,82,99,95	1	1	0	380.662266699	1
chr2_ref_v2	90073	0	G,A	0	0	172,197,0,0	1	1	0	2	G,G	NA	NA	0.0	0	112,130,0,0	1	1	0	0.399762250379	0	2	G,G	NA	NA	0.0	0	NA	NA	134,100,0,0	1	1	0	3.46078965443	0	2	G,G	NA	NA	0.0	0	NA	NA	276,185,0,0	1	1	0	8.70655866805	0
chr2_ref_v2	91409	0	GA,G	1	1	193,151,0,0	1	1	0	2	GA,GA	NA	NA	0.000702873463254	0	127,100,0,0	1	1	0	0.395021102054	0	2	GA,GA	NA	NA	0.00309622087796	0	NA	NA	50,37,58,41	1	1	0	329.025083089	1	2	GA,G	NA	NA	0.124420017122	0	g.91410delA	0	179,187,0,0	1	1	0	2.60217262811	0
chr2_ref_v2	91442	0	GC,G	1	1	182,174,0,0	1	1	0	2	GC,GC	NA	NA	0.000139639104125	0	124,112,0,0	1	1	0	0.477426092966	0	2	GC,GC	NA	NA	0.000519487648857	0	NA	NA	109,93,0,0	1	1	0	0.649404451254	0	2	GC,GC	NA	NA	0.000509689476033	0	NA	NA	197,171,0,0	1	1	0	0.727713064429	0
chr2_ref_v2	92007	0	G,A	0	0	126,167,0,0	1	1	0	2	G,G	NA	NA	0.0	0	97,138,0,0	1	1	0	0.514643109766	0	2	G,G	NA	NA	0.0	0	NA	NA	129,111,1,0	1	1	0	3.40871706839	0	2	G,G	NA	NA	0.00415801014866	0	NA	NA	98,116,95,111	1	1	0	377.985293973	1
chr2_ref_v2	92263	0	CT,C	1	1	157,118,1,5	1	1	0	2	CT,CT	NA	NA	0.65243631305	0	96,94,3,2	1	1	0	1.54439052237	0	2	CT,CT	NA	NA	1.73037269372	0	NA	NA	45,60,55,41	1	1	0	320.548042752	1	2	CT,C	CT,CT	0.125	0.0118074606097	0	g.92264delT	0	164,195,13,10	1	1	0	9.07737704046	0
chr2_ref_v2	92309	0	T,C	0	0	159,175,0,0	1	1	0	2	T,T	NA	NA	0.0	0	61,59,46,64	1	1	0	331.670330874	1	2	T,C	NA	NA	0.0870113769896	0	g.92309T>C	0	105,124,0,0	1	1	0	0.513868337275	0	2	T,T	NA	NA	0.0	0	NA	NA	179,231,0,0	1	1	0	1.24528324497	0
chr2_ref_v2	92850	0	T,G	1	0	126,165,11,0	1	1	0	2	T,T	T,G	0.125	0.480366416281	0	49,80,55,77	1	1	0	332.560359299	1	2	T,G	NA	NA	0.0229895182247	0	NA	NA	97,127,0,0	1	1	0	1.57311077718	0	2	T,T	NA	NA	0.0	0	NA	NA	172,212,3,0	1	1	0	1.46428923139	0
chr2_ref_v2	93212	0	A,G	1	0	163,211,0,0	1	1	0	2	A,A	NA	NA	0.0	0	116,139,1,0	1	1	0	0.556232564602	0	2	A,A	NA	NA	0.00391389932114	0	NA	NA	108,96,0,0	1	1	0	2.55593833073	0	2	A,A	NA	NA	0.0	0	NA	NA	176,189,0,0	1	1	0	1.42164151434	0
chr2_ref_v2	93379	0	C,T	0	0	154,184,0,0	1	1	0	2	C,C	NA	NA	0.0	0	66,65,52,55	1	1	0	328.644920501	1	2	C,T	C,C	0.125	0.0489459395417	0	g.93379C>T	0	126,116,0,0	1	1	0	1.68743482736	0	2	C,C	NA	NA	0.0	0	NA	NA	210,208,0,0	1	1	0	1.55188746387	0
chr2_ref_v2	93661	0	CT,C	1	1	208,118,2,0	1	1	0	2	CT,CT	NA	NA	0.405540093706	0	69,62,60,39	1	1	0	321.769619011	1	2	CT,C	CT,CT	0.125	0.080348314167	0	g.93662delT	0	103,107,0,1	1	1	0	5.52306545196	0	2	CT,CT	NA	NA	0.762728120688	0	NA	NA	192,173,1,1	1	1	0	5.32291815814	0
chr2_ref_v2	94019	0	T,C	0	0	144,150,0,0	1	1	0	2	T,T	NA	NA	0.0	0	107,126,0,0	1	1	0	0.726610485475	0	2	T,T	NA	NA	0.0	0	NA	NA	108,112,0,0	1	1	0	0.394089780076	0	2	T,T	NA	NA	0.0	0	NA	NA	103,105,102,118	1	1	0	389.011005581	1
chr2_ref_v2	94075	0	T,C	1	0	176,179,0,0	1	1	0	2	T,T	NA	NA	0.0	0	102,153,0,0	1	1	0	3.11472536708	0	2	T,T	NA	NA	0.0	0	NA	NA	41,70,59,59	1	1	0	335.789424007	1	2	T,C	NA	NA	0.0611544231533	0	g.94075T>C	0	196,215,0,0	1	1	0	0.636357964455	0
chr2_ref_v2	94463	0	T,G	1	0	73,82,96,111	1	1	0	2	T,G	G,G	0.125	0.0379792480652	0	59,73,73,69	1	1	0	1.2948376969	0	2	T,G	NA	NA	0.0730251350149	0	NA	NA	52,55,43,58	1	1	0	1.65947845659	0	2	T,G	NA	NA	0.0577083176206	0	NA	NA	111,86,95,98	1	1	0	4.36682663913	0
chr2_ref_v2	95164	0	T,C	1	0	198,122,0,0	1	1	0	2	T,T	NA	NA	0.0	0	79,57,77,60	1	1	0	343.499601529	1	2	T,C	NA	NA	0.00732604009207	0	g.95164T>C	0	131,108,0,0	1	1	0	1.91873350179	0	2	T,T	NA	NA	0.0	0	NA	NA	214,200,0,0	1	1	0	5.08230216495	0
chr2_ref_v2	95548	0	G,A	0	0	134,176,0,0	1	1	0	2	G,G	NA	NA	0.0	0	65,70,52,67	1	1	0	333.575010365	1	2	G,A	G,G	0.125	0.125163142954	0	g.95548G>A	0	113,130,0,0	1	1	0	0.790595612427	0	2	G,G	NA	NA	0.0	0	NA	NA	225,260,0,0	1	1	0	1.07439550938	0
chr2_ref_v2	96026	0	GA,G	1	1	118,97,7,9	1	1	0	2	GA,GA	NA	NA	0.681933247977	0	69,105,15,8	1	1	0	3.6682720066	0	2	GA,GA	NA	NA	1.19773633819	0	NA	NA	98,103,15,11	1	1	0	2.50068138293	0	2	GA,GA	NA	NA	0.801008867373	0	NA	NA	113,92,111,87	1	1	0	317.965681671	1
chr2_ref_v2	96279	0	GA,G	1	1	74,116,4,8	1	1	0	2	GA,GA	NA	NA	0.304003039993	0	33,56,33,46	1	1	0	309.466290979	1	2	GA,G	GA,GA	0.25	0.0874457996735	0	g.96280delA	0	70,94,6,3	1	1	0	0.914729171217	0	2	GA,GA	NA	NA	1.23916260368	0	NA	NA	190,181,14,16	1	1	0	5.29417002543	0
chr2_ref_v2	96297	0	G,A	0	0	91,178,0,0	1	1	0	2	G,G	NA	NA	0.0	0	44,56,38,85	1	1	0	343.131263765	1	2	G,A	A,A	0.125	0.0443002588966	0	g.96297G>A	0	90,134,0,0	1	1	0	1.62801695329	0	2	G,G	NA	NA	0.0	0	NA	NA	194,248,0,0	1	1	0	5.36987536794	0
chr2_ref_v2	96707	0	T,G	1	0	231,130,1,0	1	1	0	2	T,T	NA	NA	0.00276625349289	0	69,52,84,37	1	1	0	345.433334844	1	2	T,G	NA	NA	0.0	0	g.96707T>G	0	111,109,0,0	1	1	0	5.00732178147	0	2	T,T	NA	NA	0.0	0	NA	NA	204,193,0,0	1	1	0	7.24604022613	0
chr2_ref_v2	96989	0	G,A	1	0	143,143,0,0	1	1	0	2	G,G	NA	NA	0.0	0	58,60,51,50	1	1	0	325.029171788	1	2	G,A	G,G	0.125	0.0957503206565	0	g.96989G>A	0	107,105,0,0	1	1	0	0.40167827088	0	2	G,G	NA	NA	0.0	0	NA	NA	192,186,0,0	1	1	0	0.44397819071	0
chr2_ref_v2	97089	0	G,A	1	0	166,137,0,0	1	1	0	2	G,G	NA	NA	0.0	0	112,133,0,0	1	1	0	2.74399509452	0	2	G,G	NA	NA	0.0	0	NA	NA	126,96,0,0	1	1	0	0.538521904309	0	2	G,G	NA	NA	0.0	0	NA	NA	106,85,84,92	1	1	0	360.276922025	1
chr2_ref_v2	97337	0	T,C	0	0	90,76,60,70	1	1	0	2	T,C	T,T	0.125	0.00686109037995	0	87,134,0,2	1	1	0	308.810055813	1	2	T,T	NA	NA	0.414474178051	0	g.97336_97338C>T	1	52,67,68,55	1	1	0	2.83875458416	0	2	T,C	NA	NA	0.0330608622609	0	NA	NA	189,186,0,0	1	1	0	308.852230298	1
chr2_ref_v2	97900	0	T,C	0	0	93,94,83,93	1	1	0	2	T,C	NA	NA	0.0606246218164	0	55,66,60,76	1	1	0	1.1315918106	0	2	T,C	NA	NA	0.116864340139	0	NA	NA	54,53,65,50	1	1	0	1.82003688907	0	2	T,C	NA	NA	0.0721032939013	0	NA	NA	106,111,115,126	1	1	0	1.12262022583	0
chr2_ref_v2	97940	0	G,A	0	0	155,155,0,1	1	1	0	2	G,G	NA	NA	0.00322061470004	0	61,56,45,66	1	1	0	331.845312023	1	2	G,A	NA	NA	0.0526437334854	0	g.97940G>A	0	113,109,0,1	1	1	0	0.417174766774	0	2	G,G	NA	NA	0.00449438958784	0	NA	NA	206,203,0,1	1	1	0	0.419714416118	0
chr2_ref_v2	98749	0	T,C	0	0	113,183,0,0	1	1	0	2	T,T	NA	NA	0.0	0	46,75,31,86	1	1	0	342.827295964	1	2	T,C	NA	NA	0.033616610799	0	g.98749T>C	0	68,128,0,0	1	1	0	0.767970138122	0	2	T,T	NA	NA	0.0	0	NA	NA	155,212,0,0	1	1	0	1.23480234588	0
chr2_ref_v2	99478	0	G,A	1	0	150,149,0,0	1	1	0	2	G,G	NA	NA	0.0	0	82,112,0,0	1	1	0	1.89344816144	0	2	G,G	NA	NA	0.0	0	NA	NA	122,153,0,0	1	1	0	1.56561650866	0	2	G,G	NA	NA	0.0	0	NA	NA	162,200,75,89	1	1	0	342.819183036	1
chr2_ref_v2	100032	0	G,A	1	0	171,205,0,1	1	1	0	2	G,G	NA	NA	0.00265604405812	0	145,143,0,0	1	1	0	1.32884703761	0	2	G,G	NA	NA	0.0	0	NA	NA	99,120,0,0	1	1	0	0.417717155392	0	2	G,G	NA	NA	0.0	0	NA	NA	108,86,112,110	1	1	0	401.931639994	1
chr2_ref_v2	101246	0	G,A	1	0	132,123,0,0	1	1	0	2	G,G	NA	NA	0.0	0	140,99,0,0	1	1	0	1.76569357698	0	2	G,G	NA	NA	0.0	0	NA	NA	144,99,0,0	1	1	0	2.04173067972	0	2	G,G	NA	NA	0.0	0	NA	NA	133,91,132,74	1	1	0	381.186543691	1
chr2_ref_v2	101255	0	T,C	0	0	135,104,0,0	1	1	0	2	T,T	NA	NA	0.0	0	127,100,0,0	1	1	0	0.406536597081	0	2	T,T	NA	NA	0.0	0	NA	NA	62,51,73,51	1	1	0	334.514703265	1	2	T,C	NA	NA	0.0928937468927	0	g.101255T>C	0	260,154,0,0	1	1	0	2.34350127466	0
chr2_ref_v2	101332	0	CA,C	1	1	74,85,6,4	1	1	0	2	CA,CA	NA	NA	0.308204726847	0	74,83,6,7	1	1	0	0.988526678866	0	2	CA,CA	NA	NA	1.19797251202	0	NA	NA	103,114,6,6	1	1	0	0.477059430159	0	2	CA,CA	NA	NA	1.23151145694	0	NA	NA	176,180,23,17	1	1	0	2.58403269653	0
chr2_ref_v2	101346	0	G,A	1	0	74,106,1,0	1	1	0	2	G,G	NA	NA	0.00554018037562	0	90,109,0,0	1	1	0	0.943124858068	0	2	G,G	NA	NA	0.0	0	NA	NA	54,69,63,65	1	1	0	329.948541747	1	2	G,A	NA	NA	0.0398459085472	0	g.101346G>A	0	189,246,1,0	1	1	0	0.804498147482	0
chr2_ref_v2	103618	0	T,G	1	0	167,191,0,0	1	1	0	2	T,T	NA	NA	0.0	0	121,115,0,0	1	1	0	1.09190999869	0	2	T,T	NA	NA	0.0	0	NA	NA	108,105,0,0	1	1	0	0.901712661012	0	2	T,T	NA	NA	0.0	0	NA	NA	93,110,77,105	1	1	0	370.580611007	1
chr2_ref_v2	104427	0	AT,A	1	1	137,195,0,0	1	1	0	2	AT,AT	NA	NA	0.000284393073142	0	105,117,0,0	1	1	0	1.46184878069	0	2	AT,AT	NA	NA	0.00115919724766	0	NA	NA	121,93,0,0	1	1	0	5.94273544384	0	2	AT,AT	NA	NA	0.00105952659193	0	NA	NA	201,183,0,1	1	1	0	5.28415498003	0
chr2_ref_v2	104456	0	G,A	1	0	156,189,0,0	1	1	0	2	G,G	NA	NA	0.0	0	122,122,0,0	1	1	0	1.15719115413	0	2	G,G	NA	NA	0.0	0	NA	NA	110,94,0,0	1	1	0	2.2744184893	0	2	G,G	NA	NA	0.0	0	NA	NA	198,187,0,1	1	1	0	2.08784854947	0
chr2_ref_v2	105325	0	CTT,C,CT	1	1	122,143,3,0,14,12	1	1	0	2	CTT,CTT	NA	NA	1.09866441061	0	4,2,62,53,43,48	1	1	0	325.55188894	1	2	C,CT	CT,CT	0.125	0.194750380961	0	g.105326_105327delTT,g.105326delT	0,0	85,84,2,1,14,10	1	1	0	1.20725926536	0	2	CTT,CTT	NA	NA	1.11311049002	0	NA	NA	67,65,17,10,82,47	1	1	0	310.519474667	1
chr2_ref_v2	105810	0	G,A	0	0	182,129,0,0	1	1	0	2	G,G	NA	NA	0.0	0	154,107,0,0	1	1	0	0.406731526385	0	2	G,G	NA	NA	0.0	0	NA	NA	155,129,0,0	1	1	0	1.02507343982	0	2	G,G	NA	NA	0.0	0	NA	NA	141,123,154,89	1	1	0	414.974007837	1
chr2_ref_v2	106266	0	G,A	1	0	138,168,0,0	1	1	0	2	G,G	NA	NA	0.0	0	117,146,0,0	1	1	0	0.413929093247	0	2	G,G	NA	NA	0.0	0	NA	NA	113,114,0,0	1	1	0	1.08210812144	0	2	G,G	NA	NA	0.0	0	NA	NA	78,107,105,112	1	1	0	390.306631409	1
chr2_ref_v2	111160	0	A,T	0	0	158,179,0,0	1	1	0	2	A,A	NA	NA	0.0	0	51,86,58,70	1	1	0	338.923328773	1	2	A,T	NA	NA	0.0679506619085	0	g.111160A>T	0	88,151,0,0	1	1	0	3.23027828273	0	2	A,A	NA	NA	0.0	0	NA	NA	189,254,0,0	1	1	0	1.41566441135	0
chr2_ref_v2	111293	0	G,A	0	0	150,161,1,1	1	1	0	2	G,G	NA	NA	0.00641027836092	0	149,127,0,0	1	1	0	1.63497201738	0	2	G,G	NA	NA	0.0	0	NA	NA	61,54,67,52	1	1	0	335.056591433	1	2	G,A	NA	NA	0.0341913647483	0	g.111293G>A	0	181,156,1,0	1	1	0	1.67892661022	0
chr2_ref_v2	113244	0	G,A	1	0	90,103,96,92	1	1	0	2	G,A	NA	NA	0.0262482260749	0	61,70,72,72	1	1	0	0.760065982073	0	2	G,A	NA	NA	0.0946159763748	0	NA	NA	54,75,58,63	1	1	0	0.797310157533	0	2	G,A	NA	NA	0.0640218587649	0	NA	NA	109,128,100,109	1	1	0	0.780006839323	0
chr2_ref_v2	113706	0	G,A	0	0	198,146,0,0	1	1	0	2	G,G	NA	NA	0.0	0	130,139,0,0	1	1	0	3.06078037221	0	2	G,G	NA	NA	0.0	0	NA	NA	136,127,0,0	1	1	0	1.55828146667	0	2	G,G	NA	NA	0.0	0	NA	NA	242,233,0,0	1	1	0	2.77450252862	0
chr2_ref_v2	113919	0	G,A	0	0	163,161,0,0	1	1	0	2	G,G	NA	NA	0.0	0	118,133,0,0	1	1	0	0.801028214379	0	2	G,G	NA	NA	0.0	0	NA	NA	108,143,0,0	1	1	0	2.01743846334	0	2	G,G	NA	NA	0.0	0	NA	NA	94,139,87,118	1	1	0	381.332907587	1
chr2_ref_v2	115429	0	GAAA,G,GA,GAAAAAAAAAAAAAA	1	1	7,12,2,1,4,10,6,74	1	1	0	2	GAAA,GAAAAAAAAAAAAAA	GA,GAAAAAAAAAAAAAA	0.25	1.89988794778	0	0,3,36,39,8,11,2,24	1	1	0	313.198757345	1	2	G,GAAAAAAAAAAAAAA	G,GA	0.5	0.888296286385	0	g.115430_115432delAAA	0	6,27,4,4,6,10,7,38	1	1	0	5.78190608323	0	2	GAAA,GAAAAAAAAAAAAAA	GA,GAAAAAAAAAAAAAA	0.5	0.624156217597	1	NA	NA	8,14,16,13,17,12,14,52	1	1	0	13.0589007466	1
chr2_ref_v2	115573	0	C,T	0	0	164,143,0,0	1	1	0	2	C,C	NA	NA	0.0	0	109,102,0,0	1	1	0	0.505659960452	0	2	C,C	NA	NA	0.0	0	NA	NA	59,71,54,63	1	1	0	332.301590121	1	2	C,T	NA	NA	0.105360515658	0	g.115573C>T	0	192,212,0,0	1	1	0	2.06414419138	0
chr2_ref_v2	116669	0	G,A	0	0	181,196,0,0	1	1	0	2	G,G	NA	NA	0.0	0	126,125,0,0	1	1	0	0.592252197434	0	2	G,G	NA	NA	0.0	0	NA	NA	105,119,1,0	1	1	0	0.459890895706	0	2	G,G	NA	NA	0.00445435034938	0	NA	NA	188,250,0,0	1	1	0	1.79417476371	0
chr2_ref_v2	118622	0	G,A	0	0	161,218,0,0	1	1	0	2	G,G	NA	NA	0.0	0	65,72,65,75	1	1	0	347.719169495	1	2	G,A	NA	NA	0.0216614967812	0	g.118622G>A	0	128,102,0,0	1	1	0	4.90479516896	0	2	G,G	NA	NA	0.0	0	NA	NA	200,190,2,1	1	1	0	3.52910512749	0
chr2_ref_v2	119708	0	T,C	1	0	184,191,1,0	1	1	0	2	T,T	NA	NA	0.00266311741948	0	60,70,64,74	1	1	0	346.930645154	1	2	T,C	NA	NA	0.0597192347016	0	g.119708T>C	0	112,151,1,0	1	1	0	1.70170685845	0	2	T,T	NA	NA	0.00379507096855	0	NA	NA	223,214,1,0	1	1	0	0.66911214447	0
chr2_ref_v2	119709	0	G,T	1	0	189,192,1,0	1	1	0	2	G,G	NA	NA	0.00262123347987	0	128,143,0,0	1	1	0	0.669341486019	0	2	G,G	NA	NA	0.0	0	NA	NA	114,150,0,0	1	1	0	1.77700873589	0	2	G,G	NA	NA	0.0	0	NA	NA	221,214,0,0	1	1	0	0.554361207585	0
chr2_ref_v2	119806	0	G,A	0	0	180,198,0,0	1	1	0	2	G,G	NA	NA	0.0	0	123,147,0,0	1	1	0	0.585092836249	0	2	G,G	NA	NA	0.0	0	NA	NA	96,117,0,0	1	1	0	0.615899987581	0	2	G,G	NA	NA	0.0	0	NA	NA	67,114,64,104	1	1	0	367.418475805	1
chr2_ref_v2	119969	0	A,ACTT	1	1	137,148,0,1	1	1	0	2	A,A	NA	NA	0.000356826698404	0	43,54,43,54	1	1	0	325.026771918	1	2	A,ACTT	NA	NA	0.0379902593607	0	g.119969_119970insCTT	0	80,102,0,0	1	1	0	0.872802887549	0	2	A,A	NA	NA	0.325609337325	0	NA	NA	154,155,2,0	1	1	0	0.594338050354	0
chr2_ref_v2	120179	0	G,A	1	0	173,173,0,0	1	1	0	2	G,G	NA	NA	0.0	0	55,63,59,54	1	1	0	332.541283837	1	2	G,A	NA	NA	0.0432968057533	0	g.120179G>A	0	106,95,0,0	1	1	0	0.632031859373	0	2	G,G	NA	NA	0.0	0	NA	NA	177,200,0,0	1	1	0	0.904073480066	0
chr2_ref_v2	121117	0	C,T	0	0	104,103,96,96	1	1	0	2	C,T	NA	NA	0.0752234212376	0	79,80,78,62	1	1	0	0.6521708633	0	2	C,T	C,C	0.125	0.12405264867	0	NA	NA	62,69,60,48	1	1	0	0.851558059101	0	2	C,T	C,C	0.125	0.058248332204	0	NA	NA	93,105,104,95	1	1	0	0.805124249	0
chr2_ref_v2	121363	0	C,A	0	0	168,180,0,2	1	1	0	2	C,C	NA	NA	0.411195782817	0	132,141,0,0	1	1	0	0.476445452855	0	2	C,C	NA	NA	0.0	0	NA	NA	103,119,0,0	1	1	0	0.594119429294	0	2	C,C	NA	NA	0.0	0	NA	NA	104,95,92,86	1	1	0	356.442644574	1
chr2_ref_v2	121865	0	C,G	0	0	182,243,0,0	1	1	0	2	C,C	NA	NA	0.0	0	76,71,84,87	1	1	0	370.444700352	1	2	C,G	G,G	0.125	0.100083458557	0	g.121865C>G	0	111,161,0,0	1	1	0	0.58085108638	0	2	C,C	NA	NA	0.0	0	NA	NA	185,224,0,0	1	1	0	0.767829702851	0
chr2_ref_v2	122281	0	G,A	0	0	186,195,0,0	1	1	0	2	G,G	NA	NA	0.0	0	124,142,0,0	1	1	0	0.605529907458	0	2	G,G	NA	NA	0.0	0	NA	NA	170,102,0,0	1	1	0	6.00157681202	0	2	G,G	NA	NA	0.0	0	NA	NA	123,85,125,109	1	1	0	411.917917171	1
chr2_ref_v2	122374	0	CA,C	1	1	176,116,0,1	1	1	0	2	CA,CA	NA	NA	1.81103130632	0	123,106,5,2	1	1	0	3.18922637195	0	2	CA,CA	NA	NA	1.58059838849	0	NA	NA	129,119,2,7	1	1	0	4.80493331176	0	2	CA,CA	NA	NA	1.0804181203	0	NA	NA	100,97,118,93	1	1	0	384.555019648	1
chr2_ref_v2	122421	0	GAA,G,GA	1	1	0,0,0,0,0,0	0	0	0	2	NA	NA	NA	NA	0	12,3,54,59,35,38	1	1	0	0.0	0	2	G,GA	GAA,GA	0.125	0.0207406968596	0	NA	NA	70,99,1,4,3,16	1	1	0	0.0	0	2	GAA,GAA	GAA,GA	0.25	1.58552144429	0	NA	NA	127,157,6,7,17,34	1	1	0	0.0	0
chr2_ref_v2	122580	0	AT,A	1	1	59,126,0,1	1	1	0	2	AT,AT	NA	NA	3.47464011623	0	50,46,55,50	1	1	0	323.506516828	1	2	AT,AT	AT,A	0.125	0.0483967773941	0	NA	NA	114,92,0,1	1	1	0	12.1822075962	0	2	AT,AT	NA	NA	4.01522669552	0	NA	NA	162,150,0,1	1	1	0	13.2589833922	0
chr2_ref_v2	122593	0	T,TA	1	0	78,161,0,0	1	1	0	2	T,T	NA	NA	0.0	0	124,130,0,0	1	1	0	7.73992002096	0	2	T,T	NA	NA	0.0	0	NA	NA	126,130,0,0	1	1	0	8.13175240705	0	2	T,T	NA	NA	0.0	0	NA	NA	134,117,49,44	1	1	0	316.762081308	1
chr2_ref_v2	122594	0	T,A,TA,TTA	1	1	7,2,0,3,9,12,27,46	1	1	0	2	TA,TTA	T,TTA	0.25	2.03832950803	0	5,1,90,83,3,1,0,1	1	1	0	341.962651612	1	2	A,A	T,A	0.125	1.34661903515	0	g.122593_122595TA>A,g.122593_122595TTA>A	-1,-1	26,3,3,10,47,23,28,34	1	1	0	13.0074899051	0	2	TA,TTA	T,TA	0.25	2.42785509487	0	NA	NA	17,0,28,23,92,85,10,6	1	1	0	309.981523984	1
chr2_ref_v2	123255	0	T,C	1	0	104,128,78,85	1	1	0	2	T,C	T,T	0.125	0.101672742579	0	84,72,69,59	1	1	0	1.57358648605	0	2	T,C	T,T	0.125	0.053488684951	0	NA	NA	73,81,92,84	1	1	1	4.19878276351	0	2	T,C	C,C	0.125	0.117783035656	0	NA	NA	130,138,157,129	1	1	0	6.44854232829	0
chr2_ref_v2	123774	0	G,A	0	0	159,165,0,0	1	1	0	2	G,G	NA	NA	0.0	0	66,67,55,55	1	1	0	329.335442066	1	2	G,A	G,G	0.125	0.0614456658516	0	g.123774G>A	0	109,106,0,0	1	1	0	0.491134805062	0	2	G,G	NA	NA	0.0	0	NA	NA	194,168,0,0	1	1	0	1.35516811128	0
chr2_ref_v2	124360	0	C,T	0	0	183,214,0,0	1	1	0	2	C,C	NA	NA	0.0	0	136,162,0,0	1	1	0	0.409300769713	0	2	C,C	NA	NA	0.0	0	NA	NA	48,57,51,51	1	1	0	329.641417608	1	2	C,T	NA	NA	0.0289875368733	0	g.124360C>T	0	190,186,0,0	1	1	0	1.3663572803	0
chr2_ref_v2	125212	0	C,T	0	0	178,222,0,0	1	1	0	2	C,C	NA	NA	0.0	0	145,148,0,0	1	1	0	1.36189934262	0	2	C,C	NA	NA	0.0	0	NA	NA	115,138,0,0	1	1	0	0.438084465937	0	2	C,C	NA	NA	0.0	0	NA	NA	108,82,87,99	1	1	0	376.051386218	1
chr2_ref_v2	125397	0	G,A	0	0	175,182,0,0	1	1	0	2	G,G	NA	NA	0.0	0	102,134,0,0	1	1	0	1.43068124779	0	2	G,G	NA	NA	0.0	0	NA	NA	115,114,0,0	1	1	0	0.452735038597	0	2	G,G	NA	NA	0.0	0	NA	NA	104,88,84,95	1	1	0	367.119634415	1
chr2_ref_v2	125839	0	TA,T	1	1	139,154,1,0	1	1	0	2	TA,TA	NA	NA	0.00139645412837	0	120,119,1,0	1	1	0	0.668106060725	0	2	TA,TA	NA	NA	0.0890143759828	0	NA	NA	113,103,0,0	1	1	0	1.12791952462	0	2	TA,TA	NA	NA	0.00733687303687	0	NA	NA	99,67,83,73	1	1	0	349.497630238	1
chr2_ref_v2	126556	0	CT,C	1	1	131,108,7,5	1	1	0	2	CT,CT	NA	NA	0.533442519764	0	95,100,8,3	1	1	0	1.20657450705	0	2	CT,CT	NA	NA	1.5817803499	0	NA	NA	116,100,13,8	1	1	0	2.05465209195	0	2	CT,CT	NA	NA	0.667276723149	0	NA	NA	215,183,24,18	1	1	0	3.73159445653	0
chr2_ref_v2	127287	0	C,T	0	0	116,97,130,119	1	1	0	2	C,T	T,T	0.125	0.0951536975256	0	71,55,60,74	1	1	0	0.773351846628	0	2	C,T	NA	NA	0.0615578929994	0	NA	NA	72,56,77,57	1	1	0	0.766794969562	0	2	C,T	NA	NA	0.0458095360313	0	NA	NA	115,83,123,86	1	1	0	1.14168304085	0
chr2_ref_v2	127626	0	CTT,CT,C,CTTT,CTTTT	1	1	18,23,4,4,1,2,6,15,1,1	1	1	0	2	CTT,CTTT	CTT,CTT	0.25	0.641031366934	0	25,32,12,22,2,2,1,6,0,0	1	1	0	8.34407739733	0	2	CTT,CTT	CTT,CT	0.25	0.438745225115	0	NA	NA	14,30,2,8,41,31,2,1,0,1	1	1	0	48.9321131325	1	2	CTT,C	C,C	0.25	1.8286295039	0	g.127626_127629TTT>	0	20,11,39,53,9,5,2,15,5,35	1	1	0	30.7369613694	1
chr2_ref_v2	127844	0	A,G	0	0	194,147,1,0	1	1	0	2	A,A	NA	NA	0.00292825977909	0	145,161,0,0	1	1	0	3.53220268167	0	2	A,A	NA	NA	0.0	0	NA	NA	107,105,0,0	1	1	0	1.5383050361	0	2	A,A	NA	NA	0.0	0	NA	NA	206,194,1,0	1	1	0	1.79594186865	0
chr2_ref_v2	129139	0	G,A	0	0	243,205,0,0	1	1	0	2	G,G	NA	NA	0.0	0	168,138,0,0	1	1	0	0.422519521953	0	2	G,G	NA	NA	0.0	0	NA	NA	118,101,0,0	1	1	0	0.398867816871	0	2	G,G	NA	NA	0.0	0	NA	NA	98,97,95,87	1	1	0	375.851149752	1
chr2_ref_v2	130290	0	T,C	1	0	139,158,0,0	1	1	0	2	T,T	NA	NA	0.0	0	122,119,0,0	1	1	0	0.9016417323	0	2	T,T	NA	NA	0.0	0	NA	NA	79,55,77,57	1	1	0	341.077297469	1	2	T,C	NA	NA	0.0	0	g.130290T>C	0	304,196,0,0	1	1	0	10.1580339962	0
chr2_ref_v2	130618	0	C,T	1	0	133,195,0,0	1	1	0	2	C,C	NA	NA	0.0	0	103,143,0,0	1	1	0	0.473913219546	0	2	C,C	NA	NA	0.0	0	NA	NA	107,139,0,1	1	1	0	0.724076568525	0	2	C,C	NA	NA	0.00405680069561	0	NA	NA	182,220,0,0	1	1	0	1.55543750845	0
chr2_ref_v2	130690	0	T,C	1	0	173,137,0,0	1	1	0	2	T,T	NA	NA	0.0	0	69,51,65,73	1	1	0	343.939860981	1	2	T,C	C,C	0.125	0.111552485906	0	g.130690T>C	0	119,118,0,0	1	1	0	1.36996427274	0	2	T,T	NA	NA	0.0	0	NA	NA	225,209,0,0	1	1	0	1.29561348643	0
chr2_ref_v2	131196	0	G,GT	1	1	216,160,2,1	1	1	0	2	G,G	NA	NA	0.409908503931	0	59,73,62,54	1	1	0	329.422437967	1	2	G,GT	NA	NA	0.0280014037241	0	g.131196_131197insT	0	75,93,3,1	1	1	0	3.24582942085	0	2	G,G	NA	NA	0.328698213522	0	NA	NA	171,190,2,2	1	1	0	4.14267756842	0
chr2_ref_v2	132433	0	A,G	1	0	152,145,0,0	1	1	0	2	A,A	NA	NA	0.0	0	61,57,59,58	1	1	0	332.332169752	1	2	A,G	NA	NA	0.00851068966791	0	g.132433A>G	0	143,112,0,0	1	1	0	1.21329466667	0	2	A,A	NA	NA	0.0	0	NA	NA	275,184,0,0	1	1	0	4.16614783091	0
chr2_ref_v2	132505	0	A,G	0	0	139,134,0,0	1	1	0	2	A,A	NA	NA	0.0	0	116,123,0,0	1	1	0	0.612419641751	0	2	A,A	NA	NA	0.0	0	NA	NA	146,131,0,1	1	1	0	0.52504424001	0	2	A,A	NA	NA	0.0036036075033	0	NA	NA	250,230,1,1	1	1	0	0.472049997824	0
chr2_ref_v2	132554	0	C,T	0	0	113,143,0,0	1	1	0	2	C,C	NA	NA	0.0	0	80,142,0,0	1	1	0	2.18064994544	0	2	C,C	NA	NA	0.0	0	NA	NA	59,82,56,67	1	1	0	331.976441204	1	2	C,T	C,C	0.125	0.114738893275	0	g.132554C>T	0	223,246,0,1	1	1	0	1.09848483819	0
chr2_ref_v2	133016	0	T,TGAAGAGGATGAAGACAATGGTGATGGA	0	0	0,0,73,96	1	1	0	2	TGAAGAGGATGAAGACAATGGTGATGGA,TGAAGAGGATGAAGACAATGGTGATGGA	NA	NA	0.0	0	0,0,57,47	1	1	0	2.08898776455	0	2	TGAAGAGGATGAAGACAATGGTGATGGA,TGAAGAGGATGAAGACAATGGTGATGGA	NA	NA	0.0	0	NA	NA	0,0,50,47	1	1	0	1.27713093476	0	2	TGAAGAGGATGAAGACAATGGTGATGGA,TGAAGAGGATGAAGACAATGGTGATGGA	NA	NA	0.0	0	NA	NA	0,0,78,68	1	1	0	2.20512212176	0
chr2_ref_v2	133508	0	A,G	0	0	163,144,0,0	1	1	0	2	A,A	NA	NA	0.0	0	112,96,0,0	1	1	0	0.413838017381	0	2	A,A	NA	NA	0.0	0	NA	NA	80,54,63,66	1	1	0	337.64409561	1	2	A,G	NA	NA	0.0380273955892	0	g.133508A>G	0	252,214,0,0	1	1	0	0.482516073385	0
chr2_ref_v2	133860	0	CATATATATAT,C,CAT	1	1	0,0,6,6,73,74	1	1	0	2	CAT,CAT	C,CAT	0.125	0.155609221758	0	0,0,8,1,89,78	1	1	0	1.04546755031	0	2	CAT,CAT	NA	NA	0.242143968588	0	NA	NA	2,0,7,5,73,75	1	1	0	0.572566388272	0	2	CAT,CAT	NA	NA	1.01683355383	0	NA	NA	3,2,20,11,118,115	1	1	0	2.51949225906	0
chr2_ref_v2	134297	0	C,T	0	0	184,194,0,0	1	1	0	2	C,C	NA	NA	0.0	0	148,148,0,0	1	1	0	0.488248029621	0	2	C,C	NA	NA	0.0	0	NA	NA	94,85,0,0	1	1	0	0.786389803448	0	2	C,C	NA	NA	0.0	0	NA	NA	93,89,71,93	1	1	0	360.629706121	1
chr2_ref_v2	135506	0	AT,A	1	1	165,133,2,0	1	1	0	2	AT,AT	NA	NA	0.40611285484	0	118,110,0,1	1	1	0	0.902450899926	0	2	AT,AT	NA	NA	1.10476813026	0	NA	NA	121,112,1,1	1	1	0	0.788154185779	0	2	AT,AT	NA	NA	0.866659043537	0	NA	NA	114,108,98,103	1	1	0	363.517085613	1
chr2_ref_v2	135901	0	A,G	0	0	160,131,0,0	1	1	0	2	A,A	NA	NA	0.0	0	113,130,0,0	1	1	0	2.45702346013	0	2	A,A	NA	NA	0.0	0	NA	NA	119,111,0,0	1	1	0	0.761753044825	0	2	A,A	NA	NA	0.0	0	NA	NA	87,94,104,120	1	1	0	394.812924954	1
chr2_ref_v2	136340	0	G,GA	1	1	113,115,0,0	1	1	0	2	G,G	NA	NA	0.00350366586938	0	48,34,51,25	1	1	0	318.942719329	1	2	G,GA	NA	NA	0.025224420778	0	g.136340_136341insA	0	111,119,0,0	1	1	0	0.462602481479	0	2	G,G	NA	NA	0.678564296558	0	NA	NA	212,229,1,2	1	1	0	0.498527356314	0
chr2_ref_v2	137513	0	AT,A	1	1	84,130,4,6	1	1	0	2	AT,AT	NA	NA	0.605276539648	0	28,34,31,54	1	1	0	311.819512702	1	2	AT,A	NA	NA	0.0250288205872	0	g.137514delT	0	41,53,42,47	1	1	0	310.984990733	1	2	AT,A	AT,AT	0.125	0.0465441305324	0	g.137514delT	0	141,178,10,16	1	1	0	1.92491060154	0
chr2_ref_v2	137646	0	TAAAAAAAAAAAA,T,TA,TAA	1	1	35,19,0,1,1,2,3,7	1	1	0	2	TAAAAAAAAAAAA,TAAAAAAAAAAAA	TAAAAAAAAAAAA,TAA	0.25	0.744243660423	0	24,13,1,4,3,4,17,5	1	1	0	8.184732262	0	2	TAAAAAAAAAAAA,TAA	TAAAAAAAAAAAA,TA	0.25	1.56809780349	0	NA	NA	31,12,9,17,9,7,6,8	1	1	0	14.2711719443	1	2	TAAAAAAAAAAAA,TAA	TAAAAAAAAAAAA,T	0.5	0.608511786015	1	g.137647_137656delAAAAAAAAAA	0	44,19,7,11,14,16,10,14	1	1	0	10.004267827	1
chr2_ref_v2	137747	0	C,T	0	0	160,92,0,0	1	1	0	2	C,C	NA	NA	0.0	0	56,48,61,64	1	1	0	334.788311252	1	2	C,T	T,T	0.125	0.06739159012	0	g.137747C>T	0	80,107,0,0	1	1	0	9.10090463999	0	2	C,C	NA	NA	0.0	0	NA	NA	174,177,0,1	1	1	0	7.36785976814	0
chr2_ref_v2	138003	0	CT,C	1	1	96,119,2,3	1	1	0	2	CT,CT	NA	NA	1.30308573331	0	45,45,48,45	1	1	0	315.102602939	1	2	CT,C	CT,CT	0.25	0.0645325404147	0	g.138004delT	0	97,76,7,6	1	1	0	3.42351328702	0	2	CT,CT	NA	NA	0.924862990224	0	NA	NA	140,143,11,8	1	1	0	4.16135963369	0
chr2_ref_v2	138148	0	C,T	0	0	135,130,0,0	1	1	0	2	C,C	NA	NA	0.0	0	63,61,61,44	1	1	0	326.474363378	1	2	C,T	C,C	0.125	0.0849932128334	0	g.138148C>T	0	109,95,0,0	1	1	0	0.596314000184	0	2	C,C	NA	NA	0.0	0	NA	NA	158,169,0,0	1	1	0	0.740493460514	0
chr2_ref_v2	138265	0	ATTTT,A,AT,ATT,ATTT	1	1	0,0,0,1,8,10,74,47,15,5	1	1	0	2	ATT,ATT	ATT,ATTT	0.125	0.580938798408	0	0,1,4,10,96,90,4,5,0,0	1	1	0	318.661831697	1	2	AT,AT	NA	NA	2.34662812456	0	g.138265_138269T>,g.138265_138269T>	0,1	2,0,3,0,14,8,66,63,9,7	1	1	0	1.7533479748	0	2	ATT,ATT	AT,ATT	0.25	1.9690257916	0	NA	NA	0,2,73,51,14,12,58,47,4,4	1	1	0	327.117911157	1
chr2_ref_v2	138516	0	G,A	1	0	150,159,0,0	1	1	0	2	G,G	NA	NA	0.0	0	133,153,0,0	1	1	0	0.59137508785	0	2	G,G	NA	NA	0.0	0	NA	NA	99,113,0,0	1	1	0	0.515375149075	0	2	G,G	NA	NA	0.0	0	NA	NA	82,111,89,85	1	1	0	359.206898562	1
chr2_ref_v2	138862	0	C,T	1	0	143,148,0,0	1	1	0	2	C,C	NA	NA	0.0	0	106,100,0,0	1	1	0	0.573609529532	0	2	C,C	NA	NA	0.0	0	NA	NA	133,93,1,0	1	1	0	2.75068750351	0	2	C,C	NA	NA	0.00441501820912	0	NA	NA	95,92,94,82	1	1	0	359.764945519	1
chr2_ref_v2	139325	0	A,G	0	0	173,138,0,0	1	1	0	2	A,A	NA	NA	0.0	0	138,108,0,1	1	1	0	0.397788103011	0	2	A,A	NA	NA	0.00405680069561	0	NA	NA	133,102,0,1	1	1	0	0.427281392681	0	2	A,A	NA	NA	0.00424629088145	0	NA	NA	223,169,0,0	1	1	0	0.509220868491	0
chr2_ref_v2	140578	0	A,G	0	0	100,138,0,0	1	1	0	2	A,A	NA	NA	0.0	0	98,113,0,0	1	1	0	0.982601250628	0	2	A,A	NA	NA	0.0	0	NA	NA	125,136,0,0	1	1	0	1.54329121765	0	2	A,A	NA	NA	0.0	0	NA	NA	250,236,0,0	1	1	0	4.90862154876	0
chr2_ref_v2	141038	0	GT,G,GTT,GTTT	1	1	78,63,1,3,38,49,1,4	1	1	0	2	GT,GTT	GT,GT	0.125	0.514996948153	0	5,3,57,46,39,44,7,3	1	1	0	321.763096663	1	2	G,GTT	G,GTTT	0.125	1.6060576526	0	g.141039delT	0	48,46,1,1,3,7,41,42	1	1	0	314.438515976	1	2	GT,GTTT	GTTT,GTTT	0.125	2.77122525972	0	g.141038_141040T>TT	0	158,145,2,5,16,14,3,2	1	1	0	16.4196408776	1
chr2_ref_v2	141156	0	CA,C	1	1	161,140,0,0	1	1	0	2	CA,CA	NA	NA	0.000284393073142	0	118,154,0,1	1	1	0	3.3800590089	0	2	CA,CA	NA	NA	0.0025105316413	0	NA	NA	92,124,0,0	1	1	0	3.33452900512	0	2	CA,CA	NA	NA	0.00105952659193	0	NA	NA	181,208,0,0	1	1	0	2.55785472	0
chr2_ref_v2	141296	0	A,G	0	0	216,205,0,0	1	1	0	2	A,A	NA	NA	0.0	0	65,68,57,68	1	1	0	341.133523947	1	2	A,G	NA	NA	0.0620353909195	0	g.141296A>G	0	109,110,0,0	1	1	0	0.483380691973	0	2	A,A	NA	NA	0.0	0	NA	NA	181,205,1,0	1	1	0	1.33679616701	0
chr2_ref_v2	142042	0	G,A	0	0	96,92,69,107	1	1	0	2	G,A	NA	NA	0.0659579677918	0	60,72,76,74	1	1	0	3.29344754305	0	2	G,A	A,A	0.125	0.123481056771	0	NA	NA	65,50,67,44	1	1	0	4.59530051942	0	2	G,A	NA	NA	0.0354019270509	0	NA	NA	104,89,116,100	1	1	0	5.75586840378	0
chr2_ref_v2	142094	0	G,GT	1	1	150,169,0,1	1	1	0	2	G,G	NA	NA	1.46101260642	0	131,117,1,2	1	1	0	1.33178207952	0	2	G,G	NA	NA	1.39738558331	0	NA	NA	107,89,2,4	1	1	0	2.88313441925	0	2	G,G	NA	NA	0.846033960141	0	NA	NA	157,161,12,13	1	1	0	13.7690530899	1
chr2_ref_v2	142478	0	C,T	0	0	224,263,0,0	1	1	0	2	C,C	NA	NA	0.0	0	87,90,79,95	1	1	0	374.695191532	1	2	C,T	NA	NA	0.0170944333593	0	g.142478C>T	0	117,131,0,0	1	1	0	0.457624934306	0	2	C,C	NA	NA	0.0	0	NA	NA	179,209,0,0	1	1	0	0.402736216145	0
chr2_ref_v2	142555	0	C,T	0	0	200,231,0,0	1	1	0	2	C,C	NA	NA	0.0	0	66,84,68,81	1	1	0	355.395955313	1	2	C,T	NA	NA	0.0066889881508	0	g.142555C>T	0	98,123,0,0	1	1	0	0.550330883276	0	2	C,C	NA	NA	0.0	0	NA	NA	177,218,0,0	1	1	0	0.568685656357	0
chr2_ref_v2	142757	0	GA,G	1	1	158,214,0,0	1	1	0	2	GA,GA	NA	NA	0.000284393073142	0	141,142,0,0	1	1	0	2.25421137166	0	2	GA,GA	NA	NA	0.00115919724766	0	NA	NA	114,94,0,1	1	1	0	3.9273869885	0	2	GA,GA	NA	NA	0.00373664567156	0	NA	NA	194,171,0,0	1	1	0	4.93773504592	0
chr2_ref_v2	143207	0	G,GA	1	1	78,74,56,86	1	1	0	2	G,GA	NA	NA	0.0102888425143	0	65,51,42,38	1	1	0	1.85977621005	0	2	G,GA	G,G	0.125	0.0450775540429	0	NA	NA	56,61,43,50	1	1	0	1.0021757013	0	2	G,GA	G,G	0.125	0.104255073671	0	NA	NA	102,87,83,73	1	1	0	2.06623765029	0
chr2_ref_v2	143855	0	GA,G,GAA	1	1	66,97,4,17,0,5	1	1	0	2	GA,GA	NA	NA	0.845234953955	0	32,49,43,72,1,4	1	1	0	310.035938414	1	2	GA,G	GA,GA	0.125	0.529347348784	0	g.143856delA	0	76,86,9,15,8,10	1	1	0	5.145973031	0	2	GA,GA	NA	NA	1.01697270201	0	NA	NA	53,83,13,15,55,93	1	1	0	321.491504047	1
chr2_ref_v2	145460	0	T,C	0	0	160,148,0,0	1	1	0	2	T,T	NA	NA	0.0	0	134,121,0,1	1	1	0	0.403676494817	0	2	T,T	NA	NA	0.00391389932114	0	NA	NA	51,46,49,40	1	1	0	322.489571717	1	2	T,C	NA	NA	0.0860746087712	0	g.145460T>C	0	195,162,0,0	1	1	0	0.781876911209	0
chr2_ref_v2	145557	0	G,A	0	0	178,155,0,0	1	1	0	2	G,G	NA	NA	0.0	0	140,134,0,0	1	1	0	0.640582705359	0	2	G,G	NA	NA	0.0	0	NA	NA	90,121,0,0	1	1	0	3.2496849276	0	2	G,G	NA	NA	0.0	0	NA	NA	88,105,80,99	1	1	0	365.787820317	1
chr2_ref_v2	145890	0	GAAAAA,G,GAA,GAAA	1	1	6,16,3,4,7,4,5,5	1	1	0	2	GAAAAA,GAAA	GAAAAA,G	0.25	1.03699404366	0	16,28,12,17,0,3,1,3	1	1	0	5.43879845863	0	2	GAAAAA,G	GAAAAA,GAAA	0.25	0.562188367317	0	NA	NA	3,5,6,15,18,31,8,17	1	1	0	11.0530407069	0	2	GAA,GAAA	G,GAA	0.5	1.82112765179	1	NA	NA	21,42,9,7,23,34,17,27	1	1	0	5.63351939619	0
chr2_ref_v2	146046	0	T,A	1	0	137,152,0,0	1	1	0	2	T,T	NA	NA	0.0	0	103,117,0,0	1	1	0	0.407271153895	0	2	T,T	NA	NA	0.0	0	NA	NA	51,76,70,67	1	1	0	341.32397725	1	2	T,A	NA	NA	0.0757938393695	0	g.146046T>A	0	168,193,0,0	1	1	0	0.449069388893	0
chr2_ref_v2	146247	0	C,T	1	0	107,106,97,96	1	1	0	2	C,T	NA	NA	0.0986019768045	0	157,131,0,0	1	1	0	308.76593315	1	2	C,C	NA	NA	0.0	0	g.146246_146248T>C	1	58,65,81,67	1	1	0	1.95584811471	0	2	C,T	T,T	0.125	0.0662865098892	0	NA	NA	190,179,0,0	1	1	0	309.206202622	1
chr2_ref_v2	146582	0	T,C	0	0	130,214,0,0	1	1	0	2	T,T	NA	NA	0.0	0	115,159,0,0	1	1	0	1.08922542327	0	2	T,T	NA	NA	0.0	0	NA	NA	119,126,0,0	1	1	0	3.73254531783	0	2	T,T	NA	NA	0.0	0	NA	NA	100,89,97,74	1	1	0	362.291652502	1
chr2_ref_v2	148549	0	T,C	1	0	231,144,0,0	1	1	0	2	T,T	NA	NA	0.0	0	166,105,0,0	1	1	0	0.402760658885	0	2	T,T	NA	NA	0.0	0	NA	NA	124,96,0,0	1	1	0	1.2418022819	0	2	T,T	NA	NA	0.0	0	NA	NA	95,91,82,114	1	1	0	385.051091414	1
chr2_ref_v2	149036	0	C,T	0	0	147,157,0,0	1	1	0	2	C,C	NA	NA	0.0	0	124,102,0,0	1	1	0	1.6069712833	0	2	C,C	NA	NA	0.0	0	NA	NA	37,45,38,63	1	1	0	330.235033504	1	2	C,T	T,T	0.125	0.0429131587039	0	g.149036C>T	0	185,186,0,0	1	1	0	0.543339611851	0
chr2_ref_v2	149356	0	GC,G	1	1	180,128,0,0	1	1	0	2	GC,GC	NA	NA	0.000284393073142	0	127,119,0,0	1	1	0	1.82946862851	0	2	GC,GC	NA	NA	0.00115919724766	0	NA	NA	59,59,56,54	1	1	0	329.609017286	1	2	GC,G	NA	NA	0.0721917181713	0	g.149357delC	0	192,227,0,0	1	1	0	7.30298460375	0
chr2_ref_v2	150013	0	T,C	0	0	184,177,0,1	1	1	0	2	T,T	NA	NA	0.00276625349289	0	159,124,0,0	1	1	0	1.4296025661	0	2	T,T	NA	NA	0.0	0	NA	NA	85,88,0,0	1	1	0	0.510000288973	0	2	T,T	NA	NA	0.0	0	NA	NA	169,179,0,0	1	1	0	0.751845512542	0
chr2_ref_v2	150394	0	TA,T	1	1	141,111,2,1	1	1	0	2	TA,TA	NA	NA	0.364520919858	0	125,84,1,3	1	1	0	1.29533742068	0	2	TA,TA	NA	NA	1.26916453607	0	NA	NA	98,91,2,3	1	1	0	1.43587394728	0	2	TA,TA	NA	NA	0.651591043165	0	NA	NA	175,148,2,5	1	1	0	1.99630510321	0
chr2_ref_v2	150585	0	A,G	0	0	218,194,0,0	1	1	0	2	A,A	NA	NA	0.0	0	148,135,0,1	1	1	0	0.422810813164	0	2	A,A	NA	NA	0.00352734051797	0	NA	NA	112,90,0,0	1	1	0	0.602594249804	0	2	A,A	NA	NA	0.0	0	NA	NA	171,192,0,0	1	1	0	1.90023183927	0
chr2_ref_v2	151199	0	T,C	0	0	174,174,0,0	1	1	0	2	T,T	NA	NA	0.0	0	155,128,0,0	1	1	0	1.25333567979	0	2	T,T	NA	NA	0.0	0	NA	NA	56,69,49,49	1	1	0	325.397585512	1	2	T,C	T,T	0.125	0.00796816964918	0	g.151199T>C	0	187,172,0,0	1	1	0	0.648974985378	0
chr2_ref_v2	151265	0	GT,G,GTT	1	1	126,108,6,11,2,6	1	1	0	2	GT,GT	NA	NA	0.579710554166	0	54,51,68,57,2,3	1	1	0	313.230148331	1	2	GT,G	GT,GT	0.125	0.524026435808	0	g.151266delT	0	37,33,54,47,5,7	1	1	0	311.424430369	1	2	GT,G	G,GTT	0.125	0.343979668893	0	g.151266delT	0	74,56,86,79,11,6	1	1	0	316.53177016	1
chr2_ref_v2	151782	0	A,G	1	0	203,174,0,0	1	1	0	2	A,A	NA	NA	0.0	0	153,127,0,0	1	1	0	0.42912781364	0	2	A,A	NA	NA	0.0	0	NA	NA	107,100,0,0	1	1	0	0.553861540501	0	2	A,A	NA	NA	0.0	0	NA	NA	89,104,100,102	1	1	0	385.601358888	1
chr2_ref_v2	151866	0	C,T	0	0	267,174,0,0	1	1	0	2	C,C	NA	NA	0.0	0	183,152,0,1	1	1	0	1.84663403922	0	2	C,C	NA	NA	0.00298062813814	0	NA	NA	63,57,43,60	1	1	0	331.600705781	1	2	C,T	C,C	0.125	0.0985516737285	0	g.151866C>T	0	232,186,0,0	1	1	0	1.76260396602	0
chr2_ref_v2	151899	0	C,T	1	0	239,192,0,0	1	1	0	2	C,C	NA	NA	0.0	0	170,165,0,0	1	1	0	1.377588496	0	2	C,C	NA	NA	0.0	0	NA	NA	50,53,66,54	1	1	0	341.046477659	1	2	C,T	T,T	0.125	0.0985516737285	0	g.151899C>T	0	233,182,0,0	1	1	0	0.438102748231	0
chr2_ref_v2	152415	0	A,G	0	0	174,149,0,0	1	1	0	2	A,A	NA	NA	0.0	0	110,137,0,1	1	1	0	2.78663477352	0	2	A,A	NA	NA	0.004040409537	0	NA	NA	51,52,57,48	1	1	0	329.144420554	1	2	A,G	NA	NA	0.0192313619279	0	g.152415A>G	0	187,157,0,0	1	1	0	0.414903563543	0
chr2_ref_v2	152937	0	C,T	0	0	205,172,0,0	1	1	0	2	C,C	NA	NA	0.0	0	134,118,0,0	1	1	0	0.460957371473	0	2	C,C	NA	NA	0.0	0	NA	NA	143,109,0,0	1	1	0	0.623812801434	0	2	C,C	NA	NA	0.0	0	NA	NA	129,100,126,72	1	1	0	388.584429816	1
chr2_ref_v2	153600	0	AT,A	1	1	87,62,7,8	1	1	0	2	AT,AT	NA	NA	0.774857301715	0	70,69,7,13	1	1	0	1.37844163961	0	2	AT,AT	NA	NA	1.45748812991	0	NA	NA	85,62,8,8	1	1	0	0.482741064297	0	2	AT,AT	NA	NA	1.26836380846	0	NA	NA	126,117,32,16	1	1	0	6.00450561491	0
chr2_ref_v2	156014	0	C,T	0	0	148,191,0,0	1	1	0	2	C,C	NA	NA	0.0	0	112,136,0,0	1	1	0	0.494396509092	0	2	C,C	NA	NA	0.0	0	NA	NA	55,36,63,34	1	1	0	329.913034212	1	2	C,T	NA	NA	0.0638514719865	0	g.156014C>T	0	180,181,0,0	1	1	0	2.07293113046	0
chr2_ref_v2	157078	0	C,T	0	0	190,142,0,0	1	1	0	2	C,C	NA	NA	0.0	0	183,121,0,0	1	1	0	0.803982843842	0	2	C,C	NA	NA	0.0	0	NA	NA	129,129,0,0	1	1	0	2.05073059438	0	2	C,C	NA	NA	0.0	0	NA	NA	216,183,0,0	1	1	0	0.950552757086	0
chr2_ref_v2	161070	0	A,G	0	0	205,185,0,0	1	1	0	2	A,A	NA	NA	0.0	0	130,120,0,0	1	1	0	0.410311152014	0	2	A,A	NA	NA	0.0	0	NA	NA	123,106,0,0	1	1	0	0.447707434835	0	2	A,A	NA	NA	0.0	0	NA	NA	179,188,0,0	1	1	0	1.11943541572	0
chr2_ref_v2	161172	0	A,G	0	0	189,194,0,0	1	1	0	2	A,A	NA	NA	0.0	0	58,54,63,69	1	1	0	344.93967173	1	2	A,G	G,G	0.125	0.0870113769896	0	g.161172A>G	0	100,112,0,1	1	1	0	0.577146590003	0	2	A,A	NA	NA	0.00470589103741	0	NA	NA	199,164,0,0	1	1	0	1.74737498171	0
chr2_ref_v2	161195	0	A,G	1	0	184,187,0,0	1	1	0	2	A,A	NA	NA	0.0	0	64,66,54,57	1	1	0	331.666390068	1	2	A,G	A,A	0.125	0.0933101791377	0	g.161195A>G	0	107,106,0,0	1	1	0	0.409028879917	0	2	A,A	NA	NA	0.0	0	NA	NA	203,167,0,0	1	1	0	1.67923005904	0
chr2_ref_v2	161341	0	C,T	0	0	138,150,0,1	1	1	0	2	C,C	NA	NA	0.00346620797649	0	77,121,0,0	1	1	0	2.34948458247	0	2	C,C	NA	NA	0.0	0	NA	NA	103,102,1,0	1	1	0	0.587763409469	0	2	C,C	NA	NA	0.00486618965117	0	NA	NA	165,199,0,1	1	1	0	0.769867801153	0
chr2_ref_v2	161423	0	GA,G	1	1	124,173,0,0	1	1	0	2	GA,GA	NA	NA	0.00201070419324	0	114,108,1,0	1	1	0	2.70484552555	0	2	GA,GA	NA	NA	0.0152282059236	0	NA	NA	104,110,0,0	1	1	0	1.67564139563	0	2	GA,GA	NA	NA	0.00733687303687	0	NA	NA	215,198,1,3	1	1	0	4.69324170508	0
chr2_ref_v2	161475	0	TA,T	1	1	142,146,3,4	1	1	0	2	TA,TA	NA	NA	0.349245547904	0	136,68,4,6	1	1	0	6.00431941317	0	2	TA,TA	NA	NA	0.328659546079	0	NA	NA	130,91,0,2	1	1	0	2.96392022958	0	2	TA,TA	NA	NA	1.31883235339	0	NA	NA	212,169,5,3	1	1	0	2.17880409712	0
chr2_ref_v2	162424	0	T,A	0	0	151,156,1,0	1	1	0	2	T,T	NA	NA	0.00325203538638	0	96,107,0,0	1	1	0	0.544415584042	0	2	T,T	NA	NA	0.0	0	NA	NA	48,62,61,65	1	1	0	337.946554458	1	2	T,A	A,A	0.125	0.115512887122	0	g.162424T>A	0	165,194,0,0	1	1	0	0.988908194749	0
chr2_ref_v2	162810	0	AT,A,ATT	1	1	137,110,6,9,6,3	1	1	0	2	AT,AT	NA	NA	1.55225202411	0	53,42,6,1,58,37	1	1	0	312.908689176	1	2	ATT,ATT	AT,ATT	0.25	0.3555934949	0	g.162810_162811insT,g.162810_162811insT	0,1	55,30,72,47,4,3	1	1	0	314.965967901	1	2	AT,A	NA	NA	0.550948945434	0	g.162811delT	0	134,108,15,14,14,7	1	1	0	2.8767133726	0
chr2_ref_v2	163263	0	A,G	0	0	274,226,0,0	1	1	0	2	A,A	NA	NA	0.0	0	190,171,1,0	1	1	0	0.669982245458	0	2	A,A	NA	NA	0.00276625349289	0	NA	NA	62,56,63,62	1	1	0	344.69187439	1	2	A,G	NA	NA	0.0576291128366	0	g.163263A>G	0	202,227,0,0	1	1	0	3.31555081711	0
chr2_ref_v2	163466	0	C,T	0	0	192,229,1,0	1	1	0	2	C,C	NA	NA	0.00237248035363	0	126,176,0,0	1	1	0	1.06958776366	0	2	C,C	NA	NA	0.0	0	NA	NA	115,103,0,0	1	1	0	1.79280120972	0	2	C,C	NA	NA	0.0	0	NA	NA	184,162,1,0	1	1	0	2.61601043262	0
chr2_ref_v2	163523	0	C,T	1	0	141,198,0,0	1	1	0	2	C,C	NA	NA	0.0	0	113,148,0,0	1	1	0	0.528412160345	0	2	C,C	NA	NA	0.0	0	NA	NA	142,107,0,0	1	1	0	6.85233334024	0	2	C,C	NA	NA	0.0	0	NA	NA	206,170,0,0	1	1	0	7.27462165887	0
chr2_ref_v2	164903	0	GA,G	0	0	140,204,0,0	1	1	0	2	GA,GA	NA	NA	0.0	0	96,132,0,0	1	1	0	0.476523166024	0	2	GA,GA	NA	NA	0.0	0	NA	NA	140,119,0,0	1	1	0	5.51061949475	0	2	GA,GA	NA	NA	0.0	0	NA	NA	116,107,89,95	1	1	0	366.445845618	1
chr2_ref_v2	165001	0	CT,C,CTT	1	1	66,92,11,14,6,6	1	1	0	2	CT,CT	NA	NA	0.0235744650569	0	80,87,12,8,3,3	1	1	0	1.80804189696	0	2	CT,CT	NA	NA	2.20324808562	0	NA	NA	125,80,18,5,17,17	1	1	0	6.72136471485	0	2	CT,CT	CT,CTT	0.125	1.18542902341	0	NA	NA	78,50,110,98,10,16	1	1	0	312.889873695	1
chr2_ref_v2	165470	0	C,T	0	0	198,161,0,0	1	1	0	2	C,C	NA	NA	0.0	0	144,103,0,0	1	1	0	0.767808415691	0	2	C,C	NA	NA	0.0	0	NA	NA	70,52,50,60	1	1	0	331.606204561	1	2	C,T	NA	NA	0.103540678941	0	g.165470C>T	0	228,192,0,1	1	1	0	0.445255259924	0
chr2_ref_v2	165661	0	G,GA	1	1	114,134,0,2	1	1	0	2	G,G	NA	NA	0.803785141694	0	91,139,3,2	1	1	0	1.42169175865	0	2	G,G	NA	NA	0.8112105223	0	NA	NA	42,46,36,52	1	1	0	318.081923429	1	2	G,GA	GA,GA	0.125	0.00811428200548	0	g.165661_165662insA	0	138,170,11,11	1	1	0	8.19476741996	0
chr2_ref_v2	165823	0	C,T	0	0	79,125,0,1	1	1	0	2	C,C	NA	NA	0.00488998529419	0	41,41,37,50	1	1	0	319.743709546	1	2	C,T	NA	NA	0.0591888713903	0	g.165823C>T	0	112,77,2,0	1	1	0	8.4574528147	0	2	C,C	NA	NA	0.415991521095	0	NA	NA	179,146,0,0	1	1	0	9.3437995396	0
chr2_ref_v2	165893	0	C,CTTTT	1	1	2,6,8,8	1	1	0	2	C,CTTTT	CTTTT,CTTTT	0.25	0.182321556794	0	3,13,5,10	1	1	0	1.58899531926	0	2	C,CTTTT	NA	NA	0.0645385211376	0	NA	NA	1,6,7,12	1	1	0	0.924578034895	0	2	CTTTT,CTTTT	C,CTTTT	0.5	0.100083458557	0	NA	NA	2,45,10,13	1	1	0	11.4421384918	0
chr2_ref_v2	167266	0	CA,C	1	1	122,144,8,4	1	1	0	2	CA,CA	NA	NA	0.640475276614	0	36,60,43,66	1	1	0	315.907496861	1	2	CA,C	CA,CA	0.125	0.0260746280724	0	g.167267delA	0	90,125,9,10	1	1	0	2.76432137858	0	2	CA,CA	NA	NA	0.762719802149	0	NA	NA	131,171,11,19	1	1	0	6.37425405077	0
chr2_ref_v2	167969	0	CAA,C,CAAA	1	1	5,1,2,2,18,18	1	1	0	2	CAAA,CAAA	C,CAAA	0.125	1.27854248764	0	22,0,0,0,22,35	1	1	0	4.84376469189	0	2	CAAA,CAAA	NA	NA	1.02098311144	0	NA	NA	16,3,12,2,12,8	1	1	0	6.09373866586	0	2	C,CAAA	CAA,CAAA	0.5	0.282809655887	0	NA	NA	16,6,37,12,4,9	1	1	0	28.9549465908	1
chr2_ref_v2	168192	0	A,G	0	0	148,174,0,0	1	1	0	2	A,A	NA	NA	0.0	0	117,124,0,0	1	1	0	0.651302112249	0	2	A,A	NA	NA	0.0	0	NA	NA	139,133,1,0	1	1	0	1.29548274662	0	2	A,A	NA	NA	0.00366972888896	0	NA	NA	137,106,116,126	1	1	0	405.99392647	1
chr2_ref_v2	169752	0	C,T	0	0	160,184,0,0	1	1	0	2	C,C	NA	NA	0.0	0	140,115,0,0	1	1	0	2.52114232564	0	2	C,C	NA	NA	0.0	0	NA	NA	41,46,57,54	1	1	0	333.600505598	1	2	C,T	T,T	0.125	0.00769234562316	0	g.169752C>T	0	186,173,0,0	1	1	0	1.65630858915	0
chr2_ref_v2	169858	0	G,A	0	0	164,160,0,0	1	1	0	2	G,G	NA	NA	0.0	0	135,120,0,0	1	1	0	0.617051669009	0	2	G,G	NA	NA	0.0	0	NA	NA	59,46,51,54	1	1	0	328.778684747	1	2	G,A	NA	NA	0.0	0	g.169858G>A	0	151,180,0,1	1	1	0	1.4002112593	0
chr2_ref_v2	170994	0	G,A	0	0	150,220,0,0	1	1	0	2	G,G	NA	NA	0.0	0	116,185,0,0	1	1	0	0.5999105366	0	2	G,G	NA	NA	0.0	0	NA	NA	95,129,0,0	1	1	0	0.531569023238	0	2	G,G	NA	NA	0.0	0	NA	NA	189,195,0,0	1	1	0	3.66703683979	0
chr2_ref_v2	171612	0	C,T	0	0	207,185,0,0	1	1	0	2	C,C	NA	NA	0.0	0	62,52,71,68	1	1	0	349.422861977	1	2	C,T	T,T	0.125	0.0530389435447	0	g.171612C>T	0	114,113,0,0	1	1	0	0.637229677896	0	2	C,C	NA	NA	0.0	0	NA	NA	172,189,2,0	1	1	0	1.57408233606	0
chr2_ref_v2	172092	0	G,A	0	0	138,144,0,0	1	1	0	2	G,G	NA	NA	0.0	0	77,54,84,47	1	1	0	342.243850007	1	2	G,A	NA	NA	0.0	0	g.172092G>A	0	110,101,0,1	1	1	0	0.705485465522	0	2	G,G	NA	NA	0.00472814119595	0	NA	NA	187,162,0,0	1	1	0	1.366892315	0
chr2_ref_v2	172277	0	G,A	0	0	173,147,0,0	1	1	0	2	G,G	NA	NA	0.0	0	122,141,0,0	1	1	0	2.24831836978	0	2	G,G	NA	NA	0.0	0	NA	NA	119,118,0,0	1	1	0	0.903154901532	0	2	G,G	NA	NA	0.0	0	NA	NA	165,215,0,1	1	1	0	4.82495297496	0
chr2_ref_v2	172362	0	CT,C	1	1	138,149,1,1	1	1	0	2	CT,CT	NA	NA	0.900039156215	0	104,99,3,5	1	1	0	3.44705706483	0	2	CT,CT	NA	NA	0.546889082591	0	NA	NA	100,99,1,4	1	1	0	2.27607093962	0	2	CT,CT	NA	NA	0.70314885283	0	NA	NA	88,69,94,85	1	1	0	364.115805075	1
chr2_ref_v2	173224	0	C,A	0	0	149,178,0,0	1	1	0	2	C,C	NA	NA	0.0	0	119,136,0,0	1	1	0	0.451656793253	0	2	C,C	NA	NA	0.0	0	NA	NA	78,117,0,0	1	1	0	1.2156320553	0	2	C,C	NA	NA	0.0	0	NA	NA	188,189,0,0	1	1	0	1.31271022005	0
chr2_ref_v2	173514	0	C,T	0	0	186,178,0,0	1	1	0	2	C,C	NA	NA	0.0	0	135,147,0,0	1	1	0	0.830415394018	0	2	C,C	NA	NA	0.0	0	NA	NA	98,86,0,0	1	1	0	0.534681500382	0	2	C,C	NA	NA	0.0	0	NA	NA	172,169,0,0	1	1	0	0.426890334229	0
chr2_ref_v2	174276	0	C,T	0	0	219,237,0,0	1	1	0	2	C,C	NA	NA	0.0	0	147,170,0,0	1	1	0	0.544750988748	0	2	C,C	NA	NA	0.0	0	NA	NA	132,100,0,0	1	1	0	2.60298055812	0	2	C,C	NA	NA	0.0	0	NA	NA	174,171,0,0	1	1	0	0.710671252156	0
chr2_ref_v2	174705	0	ATTTT,A,ATT,ATTT,ATTTTT	1	1	2,17,0,0,2,13,5,24,18,12	1	1	0	2	ATTT,ATTTTT	NA	NA	0.241452261307	0	0,1,7,1,11,49,0,3,4,3	1	1	0	26.5650570668	1	2	ATT,ATT	A,ATT	0.25	1.8285432715	0	g.174705_174708T>,g.174705_174708TTT>	-1,-1	1,20,0,1,0,4,1,27,15,9	1	1	0	1.38059348043	0	2	ATTTT,ATTTTT	ATTTT,ATTT	0.25	1.13044900124	0	NA	NA	0,8,28,62,0,4,1,1,41,21	1	1	0	317.836624925	1
chr2_ref_v2	174998	0	A,G	0	0	177,158,0,0	1	1	0	2	A,A	NA	NA	0.0	0	52,73,50,76	1	1	0	340.637602294	1	2	A,G	NA	NA	0.00796816964918	0	g.174998A>G	0	94,108,0,0	1	1	0	1.43883445793	0	2	A,A	NA	NA	0.0	0	NA	NA	158,174,0,0	1	1	0	1.55281170567	0
chr2_ref_v2	175146	0	G,A	0	0	215,181,0,0	1	1	0	2	G,G	NA	NA	0.0	0	119,116,0,0	1	1	0	0.858312673693	0	2	G,G	NA	NA	0.0	0	NA	NA	153,110,0,1	1	1	0	0.946527000421	0	2	G,G	NA	NA	0.00379507096855	0	NA	NA	161,148,0,0	1	1	0	0.637240747048	0
chr2_ref_v2	175650	0	G,A	0	0	164,134,0,1	1	1	0	2	G,G	NA	NA	0.00335008688528	0	107,95,0,0	1	1	0	0.565770666111	0	2	G,G	NA	NA	0.0	0	NA	NA	118,94,0,0	1	1	0	0.436614865212	0	2	G,G	NA	NA	0.0	0	NA	NA	204,149,1,0	1	1	0	0.823251148405	0
chr2_ref_v2	175978	0	C,T	0	0	152,161,0,0	1	1	0	2	C,C	NA	NA	0.0	0	119,135,0,0	1	1	0	0.521824923724	0	2	C,C	NA	NA	0.0	0	NA	NA	111,120,0,0	1	1	0	0.405305462416	0	2	C,C	NA	NA	0.0	0	NA	NA	86,90,81,107	1	1	0	372.795145162	1
chr2_ref_v2	176255	0	A,G	0	0	124,142,0,1	1	1	0	2	A,A	NA	NA	0.00375234961855	0	116,126,0,1	1	1	0	0.466108126085	0	2	A,A	NA	NA	0.00412371718386	0	NA	NA	115,94,0,2	1	1	0	2.02355672385	0	2	A,A	NA	NA	0.414988989619	0	NA	NA	100,102,105,74	1	1	0	360.495090211	1
chr2_ref_v2	176951	0	A,G	0	0	221,212,0,0	1	1	0	2	A,A	NA	NA	0.0	0	66,81,72,65	1	1	0	347.485046155	1	2	A,G	NA	NA	0.0704516609506	0	g.176951A>G	0	123,99,0,0	1	1	0	0.995741307357	0	2	A,A	NA	NA	0.0	0	NA	NA	178,204,0,0	1	1	0	1.38259554206	0
chr2_ref_v2	178662	0	C,T	0	0	196,168,0,1	1	1	0	2	C,C	NA	NA	0.00274348594575	0	148,129,1,0	1	1	0	0.424237024829	0	2	C,C	NA	NA	0.0036036075033	0	NA	NA	103,102,0,0	1	1	0	0.813479544492	0	2	C,C	NA	NA	0.0	0	NA	NA	207,146,1,1	1	1	0	1.36128694675	0
chr2_ref_v2	179065	0	C,T	0	0	153,206,0,0	1	1	0	2	C,C	NA	NA	0.0	0	139,127,0,0	1	1	0	3.25669384752	0	2	C,C	NA	NA	0.0	0	NA	NA	121,104,0,0	1	1	0	3.63558079099	0	2	C,C	NA	NA	0.0	0	NA	NA	94,74,101,79	1	1	0	371.621823137	1
chr2_ref_v2	179647	0	A,G	0	0	137,154,35,35	1	1	0	2	A,A	A,G	0.5	0.326215736454	1	116,117,0,0	1	1	0	10.6680793019	1	2	A,A	NA	NA	0.0	0	NA	NA	89,99,1,0	1	1	0	7.90586497523	0	2	A,A	NA	NA	0.00530505222969	0	NA	NA	204,181,0,0	1	1	0	307.781775661	1
chr2_ref_v2	180617	0	C,T	0	0	204,168,0,0	1	1	0	2	C,C	NA	NA	0.0	0	68,55,60,62	1	1	0	337.753504606	1	2	C,T	NA	NA	0.00816331063916	0	g.180617C>T	0	128,96,0,1	1	1	0	0.593582629096	0	2	C,C	NA	NA	0.00445435034938	0	NA	NA	219,172,0,0	1	1	0	0.494988765258	0
chr2_ref_v2	181312	0	GA,G	1	1	205,136,0,0	1	1	0	2	GA,GA	NA	NA	0.000702873463254	0	86,50,93,57	1	1	0	356.205234959	1	2	GA,G	NA	NA	0.0922337442478	0	g.181313delA	0	123,105,0,0	1	1	0	1.54061498816	0	2	GA,GA	NA	NA	0.00264115211591	0	NA	NA	190,190,0,0	1	1	0	4.67155692614	0
chr2_ref_v2	182173	0	CT,C	1	1	140,150,1,0	1	1	0	2	CT,CT	NA	NA	0.00143163999773	0	69,60,72,59	1	1	0	338.722951079	1	2	CT,C	NA	NA	0.000864124550304	0	g.182174delT	0	84,102,0,0	1	1	0	0.703013404747	0	2	CT,CT	NA	NA	0.00733687303687	0	NA	NA	155,208,0,1	1	1	0	1.7806938069	0
chr2_ref_v2	182418	0	C,A	1	0	158,170,0,1	1	1	0	2	C,C	NA	NA	0.00304414238123	0	120,126,1,1	1	1	0	0.396707528667	0	2	C,C	NA	NA	0.00809721023262	0	NA	NA	86,92,0,0	1	1	0	0.411875761675	0	2	C,C	NA	NA	0.0	0	NA	NA	162,192,1,1	1	1	0	0.681550116873	0
chr2_ref_v2	182761	0	C,T	0	0	244,170,0,0	1	1	0	2	C,C	NA	NA	0.0	0	136,137,0,0	1	1	0	3.0852335706	0	2	C,C	NA	NA	0.0	0	NA	NA	64,49,60,63	1	1	0	340.769000936	1	2	C,T	NA	NA	0.0847965366601	0	g.182761C>T	0	190,183,0,0	1	1	0	3.16443692676	0
chr2_ref_v2	183602	0	C,T	1	0	172,129,0,0	1	1	0	2	C,C	NA	NA	0.0	0	157,119,0,0	1	1	0	0.400395554123	0	2	C,C	NA	NA	0.0	0	NA	NA	92,92,0,0	1	1	0	1.60218102168	0	2	C,C	NA	NA	0.0	0	NA	NA	94,101,79,75	1	1	0	346.436482718	1
chr2_ref_v2	184197	0	A,AT	1	1	188,139,0,0	1	1	0	2	A,A	NA	NA	0.628497631551	0	2,2,163,106	1	1	0	474.312822768	1	2	AT,AT	NA	NA	2.30120355248	0	g.184197_184198insT,g.184197_184198insT	0,1	93,94,3,3	1	1	0	3.06711797804	0	2	A,A	NA	NA	0.240921412031	0	NA	NA	167,125,6,2	1	1	0	3.68911091969	0
chr2_ref_v2	185189	0	A,G	0	0	165,160,1,0	1	1	0	2	A,A	NA	NA	0.00307219903697	0	71,64,69,67	1	1	0	342.318121789	1	2	A,G	NA	NA	0.00738010729762	0	g.185189A>G	0	79,87,0,0	1	1	0	0.675300067924	0	2	A,A	NA	NA	0.0	0	NA	NA	197,184,0,1	1	1	0	0.486199488625	0
chr2_ref_v2	185322	0	A,G	0	0	127,166,0,0	1	1	0	2	A,A	NA	NA	0.0	0	139,139,2,0	1	1	0	1.84277283674	0	2	A,A	NA	NA	0.412633597587	0	NA	NA	97,80,0,0	1	1	0	3.11466308987	0	2	A,A	NA	NA	0.0	0	NA	NA	88,113,83,79	1	1	0	349.941335575	1
chr2_ref_v2	185600	0	CA,C	1	1	192,167,2,0	1	1	0	2	CA,CA	NA	NA	0.322384857068	0	116,115,2,1	1	1	0	0.709270435399	0	2	CA,CA	NA	NA	0.712375103718	0	NA	NA	116,97,0,0	1	1	0	0.488091165971	0	2	CA,CA	NA	NA	0.77691275568	0	NA	NA	93,100,84,96	1	1	0	360.088874613	1
chr2_ref_v2	186242	0	C,T	0	0	204,209,0,0	1	1	0	2	C,C	NA	NA	0.0	0	144,156,0,0	1	1	0	0.498921720984	0	2	C,C	NA	NA	0.0	0	NA	NA	101,100,0,0	1	1	0	0.41880863978	0	2	C,C	NA	NA	0.0	0	NA	NA	86,80,91,79	1	1	0	367.466233942	1
chr2_ref_v2	187708	0	A,G	0	0	162,164,0,0	1	1	0	2	A,A	NA	NA	0.0	0	108,119,0,0	1	1	0	0.56206862175	0	2	A,A	NA	NA	0.0	0	NA	NA	86,99,0,0	1	1	0	0.686292340645	0	2	A,A	NA	NA	0.0	0	NA	NA	96,89,78,64	1	1	0	342.735202541	1
chr2_ref_v2	188701	0	A,G	0	0	201,169,0,0	1	1	0	2	A,A	NA	NA	0.0	0	120,144,0,0	1	1	0	2.82983383382	0	2	A,A	NA	NA	0.0	0	NA	NA	53,52,50,49	1	1	0	327.507338817	1	2	A,G	NA	NA	0.0588405000229	0	g.188701A>G	0	187,176,0,0	1	1	0	0.825931937548	0
chr2_ref_v2	189143	0	C,T	1	0	233,164,0,0	1	1	0	2	C,C	NA	NA	0.0	0	78,64,74,63	1	1	0	346.481804758	1	2	C,T	NA	NA	0.0358461317731	0	g.189143C>T	0	103,106,0,0	1	1	0	2.64931596369	0	2	C,C	NA	NA	0.0	0	NA	NA	179,178,0,0	1	1	0	3.39188690953	0
chr2_ref_v2	190051	0	A,G	0	0	173,172,0,0	1	1	0	2	A,A	NA	NA	0.0	0	140,147,0,0	1	1	0	0.490243071614	0	2	A,A	NA	NA	0.0	0	NA	NA	96,93,0,0	1	1	0	0.405658713699	0	2	A,A	NA	NA	0.0	0	NA	NA	92,86,85,83	1	1	0	359.519910135	1
chr2_ref_v2	190590	0	C,T	0	0	238,173,0,0	1	1	0	2	C,C	NA	NA	0.0	0	81,76,65,46	1	1	0	332.771898922	1	2	C,T	C,C	0.125	0.0954011757551	0	g.190590C>T	0	106,106,0,0	1	1	0	2.06248580415	0	2	C,C	NA	NA	0.0	0	NA	NA	197,209,0,0	1	1	0	4.35572213702	0
chr2_ref_v2	191496	0	TG,T	1	1	143,160,0,0	1	1	0	2	TG,TG	NA	NA	0.000284393073142	0	135,126,0,0	1	1	0	1.12384774849	0	2	TG,TG	NA	NA	0.00115919724766	0	NA	NA	118,107,0,0	1	1	0	1.2233147281	0	2	TG,TG	NA	NA	0.00105952659193	0	NA	NA	88,71,85,98	1	1	0	368.330835856	1
chr2_ref_v2	191767	0	G,T	1	0	120,191,23,24	1	1	0	2	G,G	G,T	0.25	0.0562648385861	1	104,125,0,0	1	1	0	7.50307305973	0	2	G,G	NA	NA	0.0	0	NA	NA	104,117,0,0	1	1	0	7.95710999242	0	2	G,G	NA	NA	0.0	0	NA	NA	162,204,0,0	1	1	0	11.3343318083	0
chr2_ref_v2	192030	0	C,T	0	0	160,203,0,0	1	1	0	2	C,C	NA	NA	0.0	0	129,138,0,0	1	1	0	1.06672411905	0	2	C,C	NA	NA	0.0	0	NA	NA	54,63,60,59	1	1	0	336.208528268	1	2	C,T	NA	NA	0.0169495583138	0	g.192030C>T	0	189,187,0,0	1	1	0	2.12831972916	0
chr2_ref_v2	192223	0	CTT,CT,C,CTTT,CTTTT	1	1	70,72,13,22,5,1,5,10,2,1	1	1	0	2	CTT,CTT	CTT,C	0.125	1.23714944936	0	11,9,51,34,11,6,5,7,26,31	1	1	0	310.457107891	1	2	CT,CTTTT	CTT,CT	0.25	2.30629370015	0	NA	NA	15,12,34,36,5,13,16,35,7,8	1	1	0	307.897097434	1	2	CT,CTTT	CT,CTTTT	0.125	0.732529156675	0	NA	NA	22,14,110,141,16,19,0,1,0,0	1	1	0	315.378307175	1
chr2_ref_v2	192863	0	C,T	0	0	134,120,0,1	1	1	0	2	C,C	NA	NA	0.00392927813989	0	104,105,1,0	1	1	0	0.695186481746	0	2	C,C	NA	NA	0.00477327875266	0	NA	NA	110,103,0,0	1	1	0	0.47520361415	0	2	C,C	NA	NA	0.0	0	NA	NA	240,162,0,1	1	1	0	2.59674611145	0
chr2_ref_v2	193617	0	TA,T	1	1	111,106,0,0	1	1	0	2	TA,TA	NA	NA	0.000139639104125	0	100,97,0,1	1	1	0	0.381779633478	0	2	TA,TA	NA	NA	0.00454381430769	0	NA	NA	158,122,0,0	1	1	0	1.39102162194	0	2	TA,TA	NA	NA	0.000509689476033	0	NA	NA	151,106,147,109	1	1	1	399.632681447	1
chr2_ref_v2	193706	0	GA,G	1	1	94,109,1,1	1	1	0	2	GA,GA	NA	NA	1.44748348309	0	39,58,50,46	1	1	0	321.318118839	1	2	GA,G	GA,GA	0.125	0.000292917822754	0	g.193707delA	0	126,136,6,2	1	1	0	2.68033389331	0	2	GA,GA	NA	NA	1.25311691356	0	NA	NA	211,253,3,5	1	1	0	1.14750763685	0
chr2_ref_v2	194769	0	G,T	0	0	174,147,0,0	1	1	0	2	G,G	NA	NA	0.0	0	119,93,0,0	1	1	0	0.525815952452	0	2	G,G	NA	NA	0.0	0	NA	NA	145,115,0,0	1	1	0	0.505135002872	0	2	G,G	NA	NA	0.0	0	NA	NA	128,121,124,105	1	1	0	395.570781097	1
chr2_ref_v2	195747	0	A,G	1	0	144,160,0,0	1	1	0	2	A,A	NA	NA	0.0	0	58,49,55,58	1	1	0	331.530094001	1	2	A,G	NA	NA	0.0545589842504	0	g.195747A>G	0	112,108,0,0	1	1	0	0.803685466364	0	2	A,A	NA	NA	0.0	0	NA	NA	166,177,0,0	1	1	0	0.464520245796	0
chr2_ref_v2	196109	0	T,C	1	0	136,167,0,0	1	1	0	2	T,T	NA	NA	0.0	0	58,76,62,66	1	1	0	336.950621801	1	2	T,C	NA	NA	0.0458095360313	0	g.196109T>C	0	99,129,0,0	1	1	0	0.479049692847	0	2	T,T	NA	NA	0.0	0	NA	NA	159,179,0,0	1	1	0	0.651154370633	0
chr2_ref_v2	196218	0	A,G	1	0	166,111,0,0	1	1	0	2	A,A	NA	NA	0.0	0	79,58,70,47	1	1	0	332.038383398	1	2	A,G	A,A	0.125	0.0935074372505	0	g.196218A>G	0	102,93,0,0	1	1	0	1.82934877298	0	2	A,A	NA	NA	0.0	0	NA	NA	152,187,1,0	1	1	0	8.1617833641	0
chr2_ref_v2	196353	0	GA,G	1	1	137,164,6,4	1	1	0	2	GA,GA	NA	NA	0.231949856366	0	109,137,3,6	1	1	0	0.950867987664	0	2	GA,GA	NA	NA	1.40089349259	0	NA	NA	88,99,1,1	1	1	0	0.652594439392	0	2	GA,GA	NA	NA	2.30217538777	0	NA	NA	80,96,78,81	1	1	0	322.057665887	1
chr2_ref_v2	196544	0	C,T	0	0	131,157,0,0	1	1	0	2	C,C	NA	NA	0.0	0	116,103,0,0	1	1	0	1.90219378904	0	2	C,C	NA	NA	0.0	0	NA	NA	66,67,60,53	1	1	0	329.395531315	1	2	C,T	C,C	0.125	0.0883531187715	0	g.196544C>T	0	219,198,1,0	1	1	0	2.63381135656	0
chr2_ref_v2	196955	0	AT,A	1	1	150,191,1,1	1	1	0	2	AT,AT	NA	NA	1.07243941774	0	135,129,1,1	1	1	0	1.91905066553	0	2	AT,AT	NA	NA	2.19592656782	0	NA	NA	90,118,3,1	1	1	0	1.65200378658	0	2	AT,AT	NA	NA	0.970525659121	0	NA	NA	97,78,80,90	1	1	0	361.298155925	1
chr2_ref_v2	198348	0	CT,C,CTT	1	1	187,226,0,0,5,3	1	1	0	2	CT,CT	NA	NA	1.79212791277	0	76,100,72,81,1,0	1	1	0	354.917492672	1	2	CT,C	CT,CT	0.125	1.03616517132	0	g.198349delT	0	64,114,0,1,3,3	1	1	0	1.92454350918	0	2	CT,CT	NA	NA	1.74016127768	0	NA	NA	78,82,5,3,73,97	1	1	0	337.716686995	1
chr2_ref_v2	198360	0	A,G	0	0	210,250,0,0	1	1	0	2	A,A	NA	NA	0.0	0	163,213,0,0	1	1	0	0.711447716473	0	2	A,A	NA	NA	0.0	0	NA	NA	82,132,0,0	1	1	0	1.87605071764	0	2	A,A	NA	NA	0.0	0	NA	NA	87,99,63,107	1	1	0	375.410558725	1
chr2_ref_v2	198420	0	TA,T	1	1	140,198,8,2	1	1	0	2	TA,TA	NA	NA	0.545835076496	0	111,180,3,1	1	1	0	1.09013581195	0	2	TA,TA	NA	NA	1.60015355128	0	NA	NA	103,99,2,0	1	1	0	2.86075682511	0	2	TA,TA	NA	NA	1.22893734927	0	NA	NA	70,90,91,83	1	1	0	332.583691299	1
chr2_ref_v2	199256	0	T,C	1	0	171,134,0,0	1	1	0	2	T,T	NA	NA	0.0	0	111,107,0,0	1	1	0	1.18007556346	0	2	T,T	NA	NA	0.0	0	NA	NA	100,103,0,0	1	1	0	1.59738999003	0	2	T,T	NA	NA	0.0	0	NA	NA	169,156,0,0	1	1	0	1.13159657135	0
chr2_ref_v2	200151	0	T,A	1	0	194,163,0,0	1	1	0	2	T,T	NA	NA	0.0	0	134,112,0,0	1	1	0	0.395865904623	0	2	T,T	NA	NA	0.0	0	NA	NA	102,93,0,0	1	1	0	0.529024349948	0	2	T,T	NA	NA	0.0	0	NA	NA	185,166,0,0	1	1	0	0.558197541906	0
chr2_ref_v2	200749	0	T,C	0	0	195,153,0,0	1	1	0	2	T,T	NA	NA	0.0	0	138,148,0,0	1	1	0	2.4538251603	0	2	T,T	NA	NA	0.0	0	NA	NA	50,46,47,64	1	1	0	334.208661571	1	2	T,C	C,C	0.125	0.106132418436	0	g.200749T>C	0	208,176,0,0	1	1	0	0.620530263852	0
chr2_ref_v2	202294	0	A,C	0	0	120,53,0,44	1	1	0	2	A,A	A,C	0.5	0.248016816059	0	100,32,0,44	1	1	0	1.18831868331	0	2	A,A	A,C	0.5	0.0224728558521	0	NA	NA	127,55,0,45	1	1	0	0.432373440505	0	2	A,A	A,C	0.5	0.27675300192	0	NA	NA	214,74,0,76	1	1	0	1.01586212686	0
chr2_ref_v2	202546	0	G,A	0	0	149,120,0,0	1	1	0	2	G,G	NA	NA	0.0	0	87,103,0,0	1	1	0	2.4739080412	0	2	G,G	NA	NA	0.0	0	NA	NA	124,108,0,0	1	1	0	0.542734361817	0	2	G,G	NA	NA	0.0	0	NA	NA	108,88,127,92	1	1	0	389.002751756	1
chr2_ref_v2	202899	0	T,C	1	0	115,105,0,0	1	1	0	2	T,T	NA	NA	0.0	0	101,81,0,0	1	1	0	0.682273017853	0	2	T,T	NA	NA	0.0	0	NA	NA	117,130,0,0	1	1	0	1.18298671287	0	2	T,T	NA	NA	0.0	0	NA	NA	248,207,0,0	1	1	0	0.745679398413	0
chr2_ref_v2	203145	0	G,A	1	0	139,89,1,1	1	1	0	2	G,G	NA	NA	0.00873367996875	0	109,69,0,0	1	1	0	0.459577738994	0	2	G,G	NA	NA	0.0	0	NA	NA	149,114,0,0	1	1	0	1.19356660233	0	2	G,G	NA	NA	0.0	0	NA	NA	229,186,0,0	1	1	0	2.29067378372	0
chr2_ref_v2	203434	0	T,A	0	0	127,162,0,0	1	1	0	2	T,T	NA	NA	0.0	0	113,112,0,0	1	1	0	1.53193394575	0	2	T,T	NA	NA	0.0	0	NA	NA	112,110,0,0	1	1	0	1.59145774752	0	2	T,T	NA	NA	0.0	0	NA	NA	82,96,89,111	1	1	0	377.708268989	1
chr2_ref_v2	203520	0	TA,T,TAA	1	1	124,94,0,2,0,1	1	1	0	2	TA,TA	NA	NA	0.456483623179	0	47,58,50,44,0,1	1	1	0	318.806081386	1	2	TA,T	TA,TA	0.125	0.516291452419	0	g.203521delA	0	114,88,4,2,0,1	1	1	0	1.84770094828	0	2	TA,TA	NA	NA	1.98862385167	0	NA	NA	92,71,2,3,80,78	1	1	0	343.854219026	1
chr2_ref_v2	203988	0	G,A	1	0	154,141,0,0	1	1	0	2	G,G	NA	NA	0.0	0	125,107,0,0	1	1	0	0.505635742611	0	2	G,G	NA	NA	0.0	0	NA	NA	62,58,50,63	1	1	0	330.89272842	1	2	G,A	NA	NA	0.0601039240697	0	g.203988G>A	0	229,201,0,0	1	1	0	0.485855635354	0
chr2_ref_v2	204050	0	G,A	0	0	149,141,14,16	1	1	0	2	G,G	G,A	0.25	0.322773392263	1	119,130,1,2	1	1	0	3.57461965371	0	2	G,G	NA	NA	0.417441299155	0	NA	NA	109,118,0,0	1	1	0	4.42278366856	0	2	G,G	NA	NA	0.0	0	NA	NA	161,243,0,0	1	1	0	13.6936999475	0
chr2_ref_v2	204204	0	G,A	0	0	168,186,0,0	1	1	0	2	G,G	NA	NA	0.0	0	110,118,0,0	1	1	0	0.420142631013	0	2	G,G	NA	NA	0.0	0	NA	NA	123,100,0,0	1	1	0	2.02175986493	0	2	G,G	NA	NA	0.0	0	NA	NA	112,67,97,77	1	1	0	365.587150686	1
chr2_ref_v2	204747	0	G,A	0	0	167,208,0,0	1	1	0	2	G,G	NA	NA	0.0	0	54,66,54,59	1	1	0	333.472277167	1	2	G,A	NA	NA	0.0601039240697	0	g.204747G>A	0	93,106,0,0	1	1	0	0.554506995192	0	2	G,G	NA	NA	0.0	0	NA	NA	168,163,0,0	1	1	0	1.96681423104	0
chr2_ref_v2	204756	0	G,A	1	0	172,200,0,0	1	1	0	2	G,G	NA	NA	0.0	0	108,127,0,0	1	1	0	0.397778461854	0	2	G,G	NA	NA	0.0	0	NA	NA	87,103,0,0	1	1	0	0.397924444267	0	2	G,G	NA	NA	0.0	0	NA	NA	98,81,79,83	1	1	0	357.460192536	1
chr2_ref_v2	204834	0	GT,G	1	1	134,175,2,1	1	1	0	2	GT,GT	NA	NA	0.4090857776	0	116,123,0,2	1	1	0	1.27079892006	0	2	GT,GT	NA	NA	0.746420945128	0	NA	NA	48,52,49,42	1	1	0	319.946015309	1	2	GT,G	GT,GT	0.125	0.120260626382	0	g.204835delT	0	138,168,1,3	1	1	0	1.10842854763	0
chr2_ref_v2	205229	0	C,T	0	0	182,173,0,0	1	1	0	2	C,C	NA	NA	0.0	0	153,121,0,0	1	1	0	1.17208710119	0	2	C,C	NA	NA	0.0	0	NA	NA	52,56,49,52	1	1	0	327.820650585	1	2	C,T	NA	NA	0.067010710283	0	g.205229C>T	0	173,155,0,0	1	1	0	0.521024126883	0
chr2_ref_v2	205335	0	C,T	0	0	164,176,0,0	1	1	0	2	C,C	NA	NA	0.0	0	121,167,0,0	1	1	0	1.78377243899	0	2	C,C	NA	NA	0.0	0	NA	NA	116,100,0,1	1	1	0	1.2295996957	0	2	C,C	NA	NA	0.00461894585629	0	NA	NA	183,175,0,0	1	1	0	0.836812732853	0
chr2_ref_v2	206086	0	C,T	0	0	194,123,0,0	1	1	0	2	C,C	NA	NA	0.0	0	62,49,55,46	1	1	0	326.735321331	1	2	C,T	NA	NA	0.0944096844711	0	g.206086C>T	0	86,100,1,0	1	1	0	4.98444948464	0	2	C,C	NA	NA	0.00536194314139	0	NA	NA	183,160,0,0	1	1	0	2.87508113864	0
chr2_ref_v2	206095	0	C,T	0	0	192,123,0,0	1	1	0	2	C,C	NA	NA	0.0	0	123,103,0,0	1	1	0	1.65128755174	0	2	C,C	NA	NA	0.0	0	NA	NA	42,55,42,42	1	1	0	320.565279967	1	2	C,T	C,C	0.125	0.107420248621	0	g.206095C>T	0	186,169,0,0	1	1	0	3.37191566652	0
chr2_ref_v2	206162	0	T,C	1	0	228,160,1,1	1	1	0	2	T,T	NA	NA	0.00514139950042	0	161,123,0,0	1	1	0	0.65111376676	0	2	T,T	NA	NA	0.0	0	NA	NA	52,45,63,43	1	1	0	333.573346988	1	2	T,C	NA	NA	0.0887281156087	0	g.206162T>C	0	209,165,0,0	1	1	0	0.935440949781	0
chr2_ref_v2	206228	0	T,C	0	0	202,192,0,2	1	1	0	2	T,T	NA	NA	0.410528410065	0	49,61,82,77	1	1	0	356.076165222	1	2	T,C	C,C	0.125	0.117109408147	0	g.206228T>C	0	110,111,0,0	1	1	0	0.53335536409	0	2	T,T	NA	NA	0.0	0	NA	NA	185,189,0,0	1	1	0	0.704641950172	0
chr2_ref_v2	206851	0	G,T	0	0	237,238,0,0	1	1	0	2	G,G	NA	NA	0.0	0	161,185,0,0	1	1	0	0.95863317121	0	2	G,G	NA	NA	0.0	0	NA	NA	107,97,0,0	1	1	0	0.60847737218	0	2	G,G	NA	NA	0.0	0	NA	NA	216,147,0,0	1	1	0	4.17461285474	0
chr2_ref_v2	207012	0	GTT,G,GT	1	1	112,99,2,2,26,20	1	1	0	2	GTT,GTT	GTT,GT	0.125	0.788855809923	0	40,46,61,57,12,7	1	1	0	323.500677693	1	2	GTT,G	G,G	0.125	1.46820248029	0	g.207013_207014delTT	0	47,43,8,5,56,41	1	1	0	18.5581028809	1	2	GTT,GTT	GTT,GT	0.5	0.466143155064	0	NA	NA	26,24,21,8,102,101	1	1	0	311.868156259	1
chr2_ref_v2	208168	0	C,CA	1	1	195,198,0,1	1	1	0	2	C,C	NA	NA	0.00164813839343	0	157,137,0,0	1	1	0	1.02084393479	0	2	C,C	NA	NA	0.00406952267657	0	NA	NA	58,43,53,44	1	1	0	327.813434695	1	2	C,CA	NA	NA	0.0104159638307	0	g.208168_208169insA	0	170,129,0,0	1	1	0	2.28852287039	0
chr2_ref_v2	208256	0	G,A	0	0	237,205,1,0	1	1	0	2	G,G	NA	NA	0.00225988796744	0	136,147,0,0	1	1	0	1.53828897697	0	2	G,G	NA	NA	0.0	0	NA	NA	91,135,0,0	1	1	0	4.89207640338	0	2	G,G	NA	NA	0.0	0	NA	NA	72,83,86,103	1	1	0	386.246622935	1
chr2_ref_v2	208453	0	G,A	0	0	226,196,0,0	1	1	0	2	G,G	NA	NA	0.0	0	89,75,83,62	1	1	0	352.184907018	1	2	G,A	NA	NA	0.123132685404	0	g.208453G>A	0	104,113,0,0	1	1	0	1.31564970445	0	2	G,G	NA	NA	0.0	0	NA	NA	167,175,0,0	1	1	0	1.39626211246	0
chr2_ref_v2	208960	0	G,A	1	0	151,147,0,0	1	1	0	2	G,G	NA	NA	0.0	0	100,100,0,0	1	1	0	0.408578998456	0	2	G,G	NA	NA	0.0	0	NA	NA	98,80,0,0	1	1	0	0.885560683809	0	2	G,G	NA	NA	0.0	0	NA	NA	196,175,0,0	1	1	0	0.671517874138	0
chr2_ref_v2	209270	0	C,CA	1	1	141,154,2,1	1	1	0	2	C,C	NA	NA	0.120047708886	0	117,127,1,1	1	1	0	0.41075438882	0	2	C,C	NA	NA	1.29768388233	0	NA	NA	73,91,3,3	1	1	0	2.00312771981	0	2	C,C	NA	NA	0.109679223	0	NA	NA	71,84,63,73	1	1	0	335.07052651	1
chr2_ref_v2	210225	0	T,C	1	0	211,218,0,0	1	1	0	2	T,T	NA	NA	0.0	0	138,140,0,0	1	1	0	0.407760350987	0	2	T,T	NA	NA	0.0	0	NA	NA	91,109,0,0	1	1	0	0.799588723064	0	2	T,T	NA	NA	0.0	0	NA	NA	166,194,0,0	1	1	0	0.893227211467	0
chr2_ref_v2	211593	0	T,C	1	0	167,175,0,0	1	1	0	2	T,T	NA	NA	0.0	0	133,130,0,0	1	1	0	0.530895449155	0	2	T,T	NA	NA	0.0	0	NA	NA	102,122,0,0	1	1	0	0.761319996686	0	2	T,T	NA	NA	0.0	0	NA	NA	157,239,0,0	1	1	0	4.067445658	0
chr2_ref_v2	211595	0	T,C	1	0	168,174,0,0	1	1	0	2	T,T	NA	NA	0.0	0	130,131,0,0	1	1	0	0.4186271356	0	2	T,T	NA	NA	0.0	0	NA	NA	48,49,50,74	1	1	0	341.859979643	1	2	T,C	C,C	0.125	0.00574384117925	0	g.211595T>C	0	155,241,0,0	1	1	0	4.67573178098	0
chr2_ref_v2	212510	0	TA,T	1	1	149,143,7,5	1	1	0	2	TA,TA	NA	NA	0.733732770101	0	89,96,2,5	1	1	0	0.689037948668	0	2	TA,TA	NA	NA	1.98112174016	0	NA	NA	37,43,58,50	1	1	0	314.330694343	1	2	TA,T	T,T	0.125	0.083474287654	0	g.212511delA	0	131,148,12,9	1	1	0	1.82462547415	0
chr2_ref_v2	212681	0	T,C	1	0	171,171,0,0	1	1	0	2	T,T	NA	NA	0.0	0	166,102,0,0	1	1	0	4.65304343999	0	2	T,T	NA	NA	0.0	0	NA	NA	52,49,47,48	1	1	0	325.239004594	1	2	T,C	NA	NA	0.0612436252407	0	g.212681T>C	0	172,165,0,1	1	1	0	0.450211190004	0
chr2_ref_v2	213004	0	T,C	0	0	114,126,0,0	1	1	0	2	T,T	NA	NA	0.0	0	99,96,0,0	1	1	0	0.710904938789	0	2	T,T	NA	NA	0.0	0	NA	NA	60,35,65,46	1	1	0	329.783701675	1	2	T,C	C,C	0.125	0.0956611185691	0	g.213004T>C	0	229,144,0,0	1	1	0	7.72117861022	0
chr2_ref_v2	213027	0	C,A	0	0	118,99,0,0	1	1	0	2	C,C	NA	NA	0.0	0	97,84,0,0	1	1	0	0.411205504795	0	2	C,C	NA	NA	0.0	0	NA	NA	47,37,67,46	1	1	0	330.446032965	1	2	C,A	A,A	0.125	0.0452565915881	0	g.213027C>A	0	235,158,0,0	1	1	0	1.79918362255	0
chr2_ref_v2	214055	0	GA,G	0	0	171,145,1,0	1	1	0	2	GA,GA	NA	NA	0.00315956029037	0	128,89,1,0	1	1	0	1.06063751671	0	2	GA,GA	NA	NA	0.00459770924863	0	NA	NA	46,56,61,53	1	1	0	333.108742943	1	2	GA,G	NA	NA	0.11122563511	0	g.214056delA	0	200,162,0,0	1	1	0	0.530339661707	0
chr2_ref_v2	214592	0	C,T	1	0	203,184,0,0	1	1	0	2	C,C	NA	NA	0.0	0	169,147,0,0	1	1	0	0.45785590659	0	2	C,C	NA	NA	0.0	0	NA	NA	109,128,0,0	1	1	0	1.65634924087	0	2	C,C	NA	NA	0.0	0	NA	NA	218,185,0,0	1	1	0	0.580566226549	0
chr2_ref_v2	214869	0	AT,A	1	1	213,183,0,1	1	1	0	2	AT,AT	NA	NA	0.00051136523947	0	72,68,66,55	1	1	0	337.494099268	1	2	AT,A	AT,AT	0.125	0.0864372420143	0	g.214870delT	0	87,96,0,1	1	1	0	1.27453023214	0	2	AT,AT	NA	NA	0.0018872682693	0	NA	NA	153,134,0,0	1	1	0	0.434539685441	0
chr2_ref_v2	215008	0	A,G	0	0	187,210,0,0	1	1	0	2	A,A	NA	NA	0.0	0	72,65,61,81	1	1	0	351.079907088	1	2	A,G	NA	NA	0.0358461317731	0	g.215008A>G	0	96,92,0,0	1	1	0	0.829858220728	0	2	A,A	NA	NA	0.0	0	NA	NA	184,182,0,0	1	1	0	0.927915803602	0
chr2_ref_v2	215797	0	A,G	0	0	81,126,0,0	1	1	0	2	A,A	NA	NA	0.0	0	76,111,0,0	1	1	0	0.469772171739	0	2	A,A	NA	NA	0.0	0	NA	NA	86,131,0,0	1	1	0	0.403826909369	0	2	A,A	NA	NA	0.0	0	NA	NA	177,256,1,0	1	1	0	0.603169577703	0
chr2_ref_v2	216042	0	C,T	0	0	198,149,0,0	1	1	0	2	C,C	NA	NA	0.0	0	68,72,78,59	1	1	0	344.976124054	1	2	C,T	NA	NA	0.0216614967812	0	g.216042C>T	0	94,153,0,0	1	1	0	9.9258011417	0	2	C,C	NA	NA	0.0	0	NA	NA	176,253,0,0	1	1	0	11.5648010056	0
chr2_ref_v2	216330	0	C,T	0	0	122,160,0,0	1	1	0	2	C,C	NA	NA	0.0	0	67,67,55,63	1	1	0	331.314946845	1	2	C,T	C,C	0.125	0.124159252796	0	g.216330C>T	0	107,125,0,0	1	1	0	0.692927090656	0	2	C,C	NA	NA	0.0	0	NA	NA	206,222,0,0	1	1	0	1.6591356929	0
chr2_ref_v2	217258	0	C,T	0	0	137,168,1,0	1	1	0	2	C,C	NA	NA	0.00327332534497	0	106,114,0,0	1	1	0	0.78185689876	0	2	C,C	NA	NA	0.0	0	NA	NA	78,66,57,79	1	1	0	342.211242818	1	2	C,T	NA	NA	0.0571584138399	0	g.217258C>T	0	219,251,0,0	1	1	0	0.686412765447	0
chr2_ref_v2	218228	0	TA,T	1	1	163,173,0,2	1	1	0	2	TA,TA	NA	NA	0.387837754243	0	117,133,3,1	1	1	0	1.46294159493	0	2	TA,TA	NA	NA	0.503736238607	0	NA	NA	116,99,1,0	1	1	0	1.29278037081	0	2	TA,TA	NA	NA	0.786258618099	0	NA	NA	80,75,89,80	1	1	0	354.506856539	1
chr2_ref_v2	218239	0	T,C	1	0	176,184,0,0	1	1	0	2	T,T	NA	NA	0.0	0	67,70,66,70	1	1	0	344.028566494	1	2	T,C	NA	NA	0.00732604009207	0	g.218239T>C	0	123,104,0,0	1	1	0	1.24779368406	0	2	T,T	NA	NA	0.0	0	NA	NA	185,159,0,1	1	1	0	1.40320285429	0
chr2_ref_v2	218262	0	T,A	0	0	177,175,0,0	1	1	0	2	T,T	NA	NA	0.0	0	141,139,0,0	1	1	0	0.397411500533	0	2	T,T	NA	NA	0.0	0	NA	NA	119,110,0,0	1	1	0	0.504965974183	0	2	T,T	NA	NA	0.0	0	NA	NA	200,168,0,0	1	1	0	1.20977631584	0
chr2_ref_v2	218431	0	C,T	0	0	180,180,1,0	1	1	0	2	C,C	NA	NA	0.00277392688273	0	64,61,77,71	1	1	0	352.511089714	1	2	C,T	T,T	0.125	0.0824158918191	0	g.218431C>T	0	88,97,0,0	1	1	0	0.592361952058	0	2	C,C	NA	NA	0.0	0	NA	NA	186,212,0,0	1	1	0	1.04690849682	0
chr2_ref_v2	219157	0	A,G	0	0	149,143,0,0	1	1	0	2	A,A	NA	NA	0.0	0	83,67,59,58	1	1	0	330.20040194	1	2	A,G	A,A	0.125	0.00285306898241	0	g.219157A>G	0	97,78,0,0	1	1	0	0.881039469769	0	2	A,A	NA	NA	0.0	0	NA	NA	193,193,1,1	1	1	0	0.433803325516	0
chr2_ref_v2	219276	0	G,A	0	0	216,181,0,0	1	1	0	2	G,G	NA	NA	0.0	0	162,163,0,0	1	1	0	1.29688609503	0	2	G,G	NA	NA	0.0	0	NA	NA	48,46,49,51	1	1	0	329.401054716	1	2	G,A	NA	NA	0.0618754037181	0	g.219276G>A	0	181,180,0,0	1	1	0	1.2746455864	0
chr2_ref_v2	219586	0	A,G	0	0	166,232,1,0	1	1	0	2	A,A	NA	NA	0.00250941160543	0	116,152,0,0	1	1	0	0.537326098281	0	2	A,A	NA	NA	0.0	0	NA	NA	115,92,1,0	1	1	0	4.70685905095	0	2	A,A	NA	NA	0.00481928643595	0	NA	NA	79,82,94,81	1	1	0	370.737794319	1
chr2_ref_v2	220659	0	A,G	1	0	138,126,0,0	1	1	0	2	A,A	NA	NA	0.0	0	104,97,0,0	1	1	0	0.40270507761	0	2	A,A	NA	NA	0.0	0	NA	NA	114,76,0,1	1	1	0	1.73156374835	0	2	A,A	NA	NA	0.00524935588614	0	NA	NA	98,73,112,73	1	1	0	368.621686165	1
chr2_ref_v2	220757	0	A,G	0	0	125,120,0,0	1	1	0	2	A,A	NA	NA	0.0	0	45,53,44,47	1	1	0	321.050920274	1	2	A,G	NA	NA	0.0741079721537	0	g.220757A>G	0	103,112,0,0	1	1	0	0.711874315042	0	2	A,A	NA	NA	0.0	0	NA	NA	170,179,0,0	1	1	0	0.688402355114	0
chr2_ref_v2	221279	1	AGT,A	1	1	0,0,0,1	0	0	1	2	NA	NA	NA	NA	0	0,0,0,1	0	0	1	0.0	0	2	NA	NA	NA	NA	0	NA	NA	0,0,0,10	0	0	1	0.0	0	2	NA	NA	NA	NA	0	NA	NA	0,0,0,2	0	0	1	0.0	0
chr2_ref_v2	222478	1	C,A	0	0	0,0,0,0	0	0	1	2	NA	NA	NA	NA	0	0,0,0,0	0	0	1	0.0	0	2	NA	NA	NA	NA	0	NA	NA	0,0,0,0	0	0	1	0.0	0	2	NA	NA	NA	NA	0	NA	NA	0,0,1,1	1	0	1	0.0	0
chr2_ref_v2	222490	1	C,A	0	0	0,0,0,0	0	0	1	2	NA	NA	NA	NA	0	0,0,0,0	0	0	1	0.0	0	2	NA	NA	NA	NA	0	NA	NA	0,0,0,0	0	0	1	0.0	0	2	NA	NA	NA	NA	0	NA	NA	0,0,1,1	1	0	1	0.0	0
chr2_ref_v2	222495	1	A,G	0	0	0,0,0,0	0	0	1	2	NA	NA	NA	NA	0	0,0,0,0	0	0	1	0.0	0	2	NA	NA	NA	NA	0	NA	NA	0,0,0,0	0	0	1	0.0	0	2	NA	NA	NA	NA	0	NA	NA	0,0,1,1	1	0	1	0.0	0
chr2_ref_v2	222497	1	G,A	0	0	0,0,0,0	0	0	1	2	NA	NA	NA	NA	0	0,0,0,0	0	0	1	0.0	0	2	NA	NA	NA	NA	0	NA	NA	0,0,0,0	0	0	1	0.0	0	2	NA	NA	NA	NA	0	NA	NA	0,0,1,1	1	0	1	0.0	0
chr2_ref_v2	222513	1	T,C	0	0	0,0,0,0	0	0	1	2	NA	NA	NA	NA	0	0,0,0,0	0	0	1	0.0	0	2	NA	NA	NA	NA	0	NA	NA	0,0,0,0	0	0	1	0.0	0	2	NA	NA	NA	NA	0	NA	NA	0,0,1,1	1	0	1	0.0	0
chr2_ref_v2	222516	1	C,T	0	0	0,0,0,0	0	0	1	2	NA	NA	NA	NA	0	0,0,0,0	0	0	1	0.0	0	2	NA	NA	NA	NA	0	NA	NA	0,0,0,0	0	0	1	0.0	0	2	NA	NA	NA	NA	0	NA	NA	0,0,1,1	1	0	1	0.0	0
chr2_ref_v2	224209	1	C,T	1	0	0,0,0,0	0	0	1	2	NA	NA	NA	NA	0	0,0,0,0	0	0	1	0.0	0	2	NA	NA	NA	NA	0	NA	NA	0,0,0,0	0	0	1	0.0	0	2	NA	NA	NA	NA	0	NA	NA	0,0,1,1	1	0	1	0.0	0
chr2_ref_v2	224530	1	T,C	1	0	0,0,0,0	0	0	1	2	NA	NA	NA	NA	0	0,0,0,0	0	0	1	0.0	0	2	NA	NA	NA	NA	0	NA	NA	0,0,0,0	0	0	1	0.0	0	2	NA	NA	NA	NA	0	NA	NA	0,0,0,0	0	0	1	0.0	0
chr2_ref_v2	224533	1	T,C	1	0	0,0,0,0	0	0	1	2	NA	NA	NA	NA	0	0,0,0,0	0	0	1	0.0	0	2	NA	NA	NA	NA	0	NA	NA	0,0,0,0	0	0	1	0.0	0	2	NA	NA	NA	NA	0	NA	NA	0,0,0,0	0	0	1	0.0	0
chr2_ref_v2	224550	1	C,T	0	0	0,0,0,0	0	0	1	2	NA	NA	NA	NA	0	0,0,0,0	0	0	1	0.0	0	2	NA	NA	NA	NA	0	NA	NA	0,0,0,0	0	0	1	0.0	0	2	NA	NA	NA	NA	0	NA	NA	0,0,0,0	0	0	1	0.0	0
chr2_ref_v2	224554	1	C,T	0	0	0,0,0,0	0	0	1	2	NA	NA	NA	NA	0	0,0,0,0	0	0	1	0.0	0	2	NA	NA	NA	NA	0	NA	NA	0,0,0,0	0	0	1	0.0	0	2	NA	NA	NA	NA	0	NA	NA	0,0,0,0	0	0	1	0.0	0
chr2_ref_v2	224557	1	A,C	0	0	0,0,0,0	0	0	1	2	NA	NA	NA	NA	0	0,0,0,0	0	0	1	0.0	0	2	NA	NA	NA	NA	0	NA	NA	0,0,0,0	0	0	1	0.0	0	2	NA	NA	NA	NA	0	NA	NA	0,0,0,0	0	0	1	0.0	0
chr2_ref_v2	224560	1	G,A	1	0	0,0,0,0	0	0	1	2	NA	NA	NA	NA	0	0,0,0,0	0	0	1	0.0	0	2	NA	NA	NA	NA	0	NA	NA	0,0,0,0	0	0	1	0.0	0	2	NA	NA	NA	NA	0	NA	NA	0,0,0,0	0	0	1	0.0	0
chr2_ref_v2	227570	0	C,T	0	0	208,167,0,0	1	1	0	2	C,C	NA	NA	0.0	0	150,127,0,0	1	1	0	0.4821401192	0	2	C,C	NA	NA	0.0	0	NA	NA	85,112,0,0	1	1	0	3.86083829958	0	2	C,C	NA	NA	0.0	0	NA	NA	160,198,0,0	1	1	0	4.92028848611	0
chr2_ref_v2	228515	0	A,G	0	0	178,184,0,0	1	1	0	2	A,A	NA	NA	0.0	0	55,56,58,68	1	1	0	340.815441906	1	2	A,G	G,G	0.125	0.124562722642	0	g.228515A>G	0	97,97,0,0	1	1	0	0.415844036625	0	2	A,A	NA	NA	0.0	0	NA	NA	199,172,1,0	1	1	0	1.31343099725	0
chr2_ref_v2	230806	0	A,G	1	0	213,239,1,0	1	1	0	2	A,A	NA	NA	0.0022099456508	0	77,63,100,69	1	1	0	375.349958045	1	2	A,G	G,G	0.125	0.0630581359671	0	g.230806A>G	0	118,102,0,0	1	1	0	1.59194259594	0	2	A,A	NA	NA	0.0	0	NA	NA	197,186,0,0	1	1	0	1.36662707887	0
chr2_ref_v2	231119	0	T,C	0	0	192,203,1,0	1	1	0	2	T,T	NA	NA	0.00252844635336	0	131,128,0,0	1	1	0	0.588712822516	0	2	T,T	NA	NA	0.0	0	NA	NA	94,96,0,0	1	1	0	0.435389996189	0	2	T,T	NA	NA	0.0	0	NA	NA	66,86,69,78	1	1	0	351.684172222	1
chr2_ref_v2	231204	0	C,T	1	0	195,233,0,0	1	1	0	2	C,C	NA	NA	0.0	0	81,72,68,101	1	1	0	372.711952242	1	2	C,T	NA	NA	0.0994607935306	0	g.231204C>T	0	100,92,0,0	1	1	0	1.47184635048	0	2	C,C	NA	NA	0.0	0	NA	NA	169,167,0,0	1	1	0	1.38829946687	0
chr2_ref_v2	234134	0	G,T	0	0	207,177,1,1	1	1	0	2	G,G	NA	NA	0.0051948168771	0	131,145,0,1	1	1	0	1.78049483421	0	2	G,G	NA	NA	0.00361664047019	0	NA	NA	54,42,52,64	1	1	0	337.674542497	1	2	G,T	T,T	0.125	0.0620724286424	0	g.234134G>T	0	194,182,0,0	1	1	0	0.786380004966	0
chr2_ref_v2	234906	0	C,T	1	0	195,179,0,0	1	1	0	2	C,C	NA	NA	0.0	0	136,149,0,1	1	1	0	1.12402786776	0	2	C,C	NA	NA	0.0035026305512	0	NA	NA	126,114,0,0	1	1	0	0.400574782508	0	2	C,C	NA	NA	0.0	0	NA	NA	116,93,115,87	1	1	0	386.292192138	1
chr2_ref_v2	236124	0	C,T	0	0	141,114,0,0	1	1	0	2	C,C	NA	NA	0.0	0	121,96,0,0	1	1	0	0.401652308728	0	2	C,C	NA	NA	0.0	0	NA	NA	66,58,52,46	1	1	0	322.667119907	1	2	C,T	C,C	0.125	0.0160003413464	0	g.236124C>T	0	220,218,0,0	1	1	0	1.76382943196	0
chr2_ref_v2	237061	0	A,G	0	0	157,145,0,0	1	1	0	2	A,A	NA	NA	0.0	0	133,120,0,0	1	1	0	0.411298496314	0	2	A,A	NA	NA	0.0	0	NA	NA	112,115,1,0	1	1	0	0.634375608425	0	2	A,A	NA	NA	0.00439561147304	0	NA	NA	158,206,0,0	1	1	0	3.37057516113	0
chr2_ref_v2	238077	0	G,A	1	0	120,157,0,0	1	1	0	2	G,G	NA	NA	0.0	0	41,78,53,90	1	1	0	349.335864826	1	2	G,A	A,A	0.125	0.0675932911325	0	g.238077G>A	0	102,113,1,0	1	1	0	0.898575216424	0	2	G,G	NA	NA	0.0046403795565	0	NA	NA	156,210,1,0	1	1	0	0.412079619719	0
chr2_ref_v2	239030	0	T,C	0	0	157,144,0,0	1	1	0	2	T,T	NA	NA	0.0	0	65,56,51,51	1	1	0	325.78093637	1	2	T,C	T,T	0.125	0.0804966959684	0	g.239030T>C	0	115,103,0,0	1	1	0	0.407321847632	0	2	T,T	NA	NA	0.0	0	NA	NA	196,193,0,0	1	1	0	0.600861401075	0
chr2_ref_v2	239244	0	C,T	0	0	155,183,0,0	1	1	0	2	C,C	NA	NA	0.0	0	126,113,1,0	1	1	0	1.74321882478	0	2	C,C	NA	NA	0.00417537141048	0	NA	NA	84,101,0,0	1	1	0	0.39741799696	0	2	C,C	NA	NA	0.0	0	NA	NA	168,173,0,0	1	1	0	0.961659376401	0
chr2_ref_v2	240229	0	C,T	0	0	185,142,1,0	1	1	0	2	C,C	NA	NA	0.00305343748689	0	121,135,0,0	1	1	0	2.97166050879	0	2	C,C	NA	NA	0.0	0	NA	NA	111,81,0,0	1	1	0	0.468929751605	0	2	C,C	NA	NA	0.0	0	NA	NA	195,151,0,0	1	1	0	0.442410545998	0
chr2_ref_v2	240674	0	G,A	1	0	143,148,0,0	1	1	0	2	G,G	NA	NA	0.0	0	123,123,0,0	1	1	0	0.428222074963	0	2	G,G	NA	NA	0.0	0	NA	NA	105,98,0,0	1	1	0	0.610093987078	0	2	G,G	NA	NA	0.0	0	NA	NA	75,100,64,92	1	1	0	350.835829435	1
chr2_ref_v2	240737	0	C,T	1	0	136,133,0,0	1	1	0	2	C,C	NA	NA	0.0	0	75,43,54,54	1	1	0	327.174624902	1	2	C,T	NA	NA	0.0885533973414	0	g.240737C>T	0	119,78,0,0	1	1	0	2.64611228333	0	2	C,C	NA	NA	0.0	0	NA	NA	188,146,0,0	1	1	0	1.73992647476	0
chr2_ref_v2	240951	0	T,C	1	0	161,170,0,0	1	1	0	2	T,T	NA	NA	0.0	0	109,129,0,0	1	1	0	0.693041431609	0	2	T,T	NA	NA	0.0	0	NA	NA	99,106,0,0	1	1	0	0.396963945409	0	2	T,T	NA	NA	0.0	0	NA	NA	80,89,85,89	1	1	0	363.260746201	1
chr2_ref_v2	241331	0	G,A	0	0	88,159,0,0	1	1	0	2	G,G	NA	NA	0.0	0	97,181,0,0	1	1	0	0.424194209476	0	2	G,G	NA	NA	0.0	0	NA	NA	113,119,0,0	1	1	0	4.88050427678	0	2	G,G	NA	NA	0.0	0	NA	NA	89,91,103,113	1	1	0	381.78600882	1
chr2_ref_v2	241888	0	T,C	1	0	161,115,1,1	1	1	0	2	T,T	NA	NA	0.00722024797349	0	90,101,0,0	1	1	0	3.1865091933	0	2	T,T	NA	NA	0.0	0	NA	NA	49,54,64,52	1	1	0	332.527442987	1	2	T,C	NA	NA	0.118861202877	0	g.241888T>C	0	212,171,1,0	1	1	0	0.955031972085	0
chr2_ref_v2	242620	0	AT,A,ATT	1	1	98,140,2,13,1,6	1	1	0	2	AT,AT	NA	NA	2.30338692831	0	38,62,1,2,49,51	1	1	0	317.850484041	1	2	ATT,ATT	NA	NA	0.641870517712	0	g.242620_242621insT,g.242620_242621insT	0,1	36,43,41,45,1,10	1	1	0	311.773413605	1	2	AT,A	AT,AT	0.25	0.286603985641	0	g.242621delT	0	67,84,9,11,74,83	1	1	0	330.186979214	1
chr2_ref_v2	242621	0	T,A	1	0	68,108,43,64	1	1	0	2	T,A	T,T	0.25	0.0131704631897	0	68,68,30,55	1	1	0	1.93452765998	0	2	T,A	T,T	0.25	0.0408219945203	0	NA	NA	80,105,4,1	1	1	0	18.3272818737	1	2	T,T	T,A	0.125	0.902867711542	0	g.242620_242622A>T	1	120,126,50,64	1	1	0	4.46713541296	0
chr2_ref_v2	242622	0	T,A	1	0	117,188,1,4	1	1	0	2	T,T	NA	NA	0.932551252746	0	99,131,1,2	1	1	0	1.11418697989	0	2	T,T	NA	NA	0.418424252751	0	NA	NA	49,68,34,38	1	1	0	312.976038336	1	2	T,A	T,T	0.25	0.0253178079843	0	g.242622T>A	0	169,190,6,8	1	1	0	3.19672997463	0
chr2_ref_v2	243806	0	T,C	1	0	199,119,0,0	1	1	0	2	T,T	NA	NA	0.0	0	71,38,62,35	1	1	0	327.630520096	1	2	T,C	NA	NA	0.116636903726	0	g.243806T>C	0	106,91,0,0	1	1	0	2.29978943497	0	2	T,T	NA	NA	0.0	0	NA	NA	167,115,1,0	1	1	0	0.865574867555	0
chr2_ref_v2	244437	0	G,A	0	0	228,161,1,0	1	1	0	2	G,G	NA	NA	0.00256739550525	0	148,128,0,0	1	1	0	1.34169595085	0	2	G,G	NA	NA	0.0	0	NA	NA	101,111,0,0	1	1	0	3.3501711357	0	2	G,G	NA	NA	0.0	0	NA	NA	91,85,84,94	1	1	0	370.502331005	1
chr2_ref_v2	244977	0	A,G	1	0	223,215,0,1	1	1	0	2	A,A	NA	NA	0.00228050269873	0	152,173,0,0	1	1	0	1.18404580988	0	2	A,A	NA	NA	0.0	0	NA	NA	74,49,63,60	1	1	0	340.944704753	1	2	A,G	NA	NA	0.0	0	g.244977A>G	0	176,176,0,0	1	1	0	0.480415301727	0
chr2_ref_v2	245075	0	C,T	0	0	164,197,0,0	1	1	0	2	C,C	NA	NA	0.0	0	92,170,0,1	1	1	0	3.50070739474	0	2	C,C	NA	NA	0.00380952841667	0	NA	NA	95,121,0,0	1	1	0	0.472281251637	0	2	C,C	NA	NA	0.0	0	NA	NA	83,104,77,75	1	1	0	349.755994963	1
chr2_ref_v2	245218	0	G,A	0	0	141,177,0,0	1	1	0	2	G,G	NA	NA	0.0	0	54,54,49,37	1	1	0	321.37303106	1	2	G,A	G,G	0.125	0.0235304974102	0	g.245218G>A	0	92,100,0,0	1	1	0	0.765888475201	0	2	G,G	NA	NA	0.0	0	NA	NA	162,168,0,0	1	1	0	1.36955320128	0
chr2_ref_v2	245450	0	TA,T	1	1	215,160,0,0	1	1	0	2	TA,TA	NA	NA	0.127655231672	0	81,69,64,51	1	1	0	333.174735773	1	2	TA,T	TA,TA	0.125	0.0659740068334	0	g.245451delA	0	87,98,0,1	1	1	0	2.70831491729	0	2	TA,TA	NA	NA	0.635976415049	0	NA	NA	161,194,0,1	1	1	0	5.70189707418	0
chr2_ref_v2	246281	0	C,T	0	0	79,79,1,0	1	1	0	2	C,C	NA	NA	0.00630916919326	0	92,85,0,0	1	1	0	0.565793318908	0	2	C,C	NA	NA	0.0	0	NA	NA	131,105,0,1	1	1	0	1.34456022447	0	2	C,C	NA	NA	0.00422833610952	0	NA	NA	104,90,111,85	1	1	0	354.7580672	1
chr2_ref_v2	246289	0	G,C	1	0	71,71,0,0	1	1	0	2	G,G	NA	NA	0.0	0	41,43,42,34	1	1	0	314.39282408	1	2	G,C	NA	NA	0.100083458557	0	g.246289G>C	0	131,88,0,4	1	1	0	2.457291124	0	2	G,G	NA	NA	0.934390773518	0	NA	NA	218,152,0,3	1	1	0	3.2581534961	0
chr2_ref_v2	246559	0	C,T	0	0	118,139,0,0	1	1	0	2	C,C	NA	NA	0.0	0	43,44,41,81	1	1	0	340.915163237	1	2	C,T	T,T	0.125	0.0867984977978	0	g.246559C>T	0	106,125,0,0	1	1	0	0.394244658929	0	2	C,C	NA	NA	0.0	0	NA	NA	203,263,0,0	1	1	0	0.78839521825	0
chr2_ref_v2	246729	0	T,C	0	0	160,99,0,0	1	1	0	2	T,T	NA	NA	0.0	0	144,77,0,0	1	1	0	0.789584209968	0	2	T,T	NA	NA	0.0	0	NA	NA	131,103,0,0	1	1	0	1.44286120916	0	2	T,T	NA	NA	0.0	0	NA	NA	115,98,125,111	1	1	0	394.876947928	1
chr2_ref_v2	247652	0	A,G	1	0	193,110,0,0	1	1	0	2	A,A	NA	NA	0.0	0	75,50,85,54	1	1	0	346.930152127	1	2	A,G	NA	NA	0.106160195828	0	g.247652A>G	0	94,136,0,0	1	1	0	13.1786719001	0	2	A,A	NA	NA	0.0	0	NA	NA	170,236,0,0	1	1	0	19.7938953991	0
chr2_ref_v2	249550	0	A,G	0	0	248,211,0,0	1	1	0	2	A,A	NA	NA	0.0	0	170,119,0,0	1	1	0	1.29375971939	0	2	A,A	NA	NA	0.0	0	NA	NA	43,46,54,49	1	1	0	333.007967924	1	2	A,G	G,G	0.125	0.105221809783	0	g.249550A>G	0	200,140,0,0	1	1	0	1.42783871303	0
chr2_ref_v2	249898	0	GT,G	1	1	106,83,96,76	1	1	0	2	GT,G	GT,GT	0.125	0.0855952203686	0	134,114,7,9	1	1	0	308.162682269	1	2	GT,GT	NA	NA	0.83362655792	0	g.249898_249900>T	1	72,54,58,54	1	1	0	0.544806851106	0	2	GT,G	GT,GT	0.125	0.016363416357	0	NA	NA	188,170,12,17	1	1	0	308.599451271	1
chr2_ref_v2	250198	0	C,T	0	0	152,168,0,0	1	1	0	2	C,C	NA	NA	0.0	0	120,144,0,0	1	1	0	0.577660945984	0	2	C,C	NA	NA	0.0	0	NA	NA	104,104,0,0	1	1	0	0.603445508906	0	2	C,C	NA	NA	0.0	0	NA	NA	159,206,0,0	1	1	0	1.16185929736	0
chr2_ref_v2	250296	0	A,G	0	0	206,161,0,0	1	1	0	2	A,A	NA	NA	0.0	0	166,118,1,0	1	1	0	0.628244040253	0	2	A,A	NA	NA	0.00351494210744	0	NA	NA	120,101,0,0	1	1	0	0.521930845662	0	2	A,A	NA	NA	0.0	0	NA	NA	93,75,102,96	1	1	0	384.355159497	1
chr2_ref_v2	251167	0	C,T	0	0	142,201,0,1	1	1	0	2	C,C	NA	NA	0.00291121020746	0	91,139,0,0	1	1	0	0.558201361136	0	2	C,C	NA	NA	0.0	0	NA	NA	70,58,78,46	1	1	0	341.09401763	1	2	C,T	NA	NA	0.0317486983146	0	g.251167C>T	0	248,189,0,0	1	1	0	10.8969210524	0
chr2_ref_v2	251204	0	C,T	0	0	154,174,0,0	1	1	0	2	C,C	NA	NA	0.0	0	103,137,0,0	1	1	0	0.952321508052	0	2	C,C	NA	NA	0.0	0	NA	NA	87,47,56,62	1	1	0	333.265697119	1	2	C,T	C,C	0.125	0.124159252796	0	g.251204C>T	0	216,182,0,0	1	1	0	2.81894546851	0
chr2_ref_v2	251574	0	CT,C,CTT	1	1	8,14,6,7,3,5	1	1	0	2	CT,CT	CT,CTT	0.25	0.493065246676	0	4,4,10,44,0,2	1	1	0	20.6812175083	0	2	C,C	C,CTT	0.25	0.349972943592	0	NA	NA	9,31,4,14,18,11	1	1	0	4.62371901842	0	2	CT,CTT	CT,CT	0.125	0.0605484544921	0	NA	NA	16,36,11,23,26,22	1	1	0	5.87478241643	0
chr2_ref_v2	251708	0	A,G	0	0	148,119,0,0	1	1	0	2	A,A	NA	NA	0.0	0	119,130,0,0	1	1	0	2.1355762241	0	2	A,A	NA	NA	0.0	0	NA	NA	100,112,0,0	1	1	0	2.1384906658	0	2	A,A	NA	NA	0.0	0	NA	NA	99,122,87,99	1	1	0	360.664706791	1
chr2_ref_v2	251965	0	A,AT	1	1	182,124,0,0	1	1	0	2	A,A	NA	NA	0.00350366586938	0	141,99,1,0	1	1	0	0.41475018084	0	2	A,A	NA	NA	0.472492993087	0	NA	NA	49,46,42,50	1	1	0	323.603203256	1	2	A,AT	NA	NA	0.0308402276596	0	g.251965_251966insT	0	154,161,1,0	1	1	0	4.16090519683	0
chr2_ref_v2	252571	0	A,G	0	0	145,142,0,0	1	1	0	2	A,A	NA	NA	0.0	0	66,59,54,67	1	1	0	333.874420446	1	2	A,G	NA	NA	0.0325231917056	0	g.252571A>G	0	95,109,1,0	1	1	0	0.836279995239	0	2	A,A	NA	NA	0.00488998529419	0	NA	NA	161,212,0,0	1	1	0	2.69589137892	0
chr2_ref_v2	252928	0	C,T	1	0	111,156,0,0	1	1	0	2	C,C	NA	NA	0.0	0	112,129,0,0	1	1	0	1.18475962983	0	2	C,C	NA	NA	0.0	0	NA	NA	107,134,0,0	1	1	0	0.69980039251	0	2	C,C	NA	NA	0.0	0	NA	NA	93,102,82,91	1	1	0	354.731271695	1
chr2_ref_v2	252965	0	C,T	0	0	117,142,0,0	1	1	0	2	C,C	NA	NA	0.0	0	104,122,0,0	1	1	0	0.423773694044	0	2	C,C	NA	NA	0.0	0	NA	NA	100,129,0,0	1	1	0	0.484083478515	0	2	C,C	NA	NA	0.0	0	NA	NA	66,86,71,103	1	1	0	361.450618139	1
chr2_ref_v2	253008	0	C,T	0	0	143,122,0,0	1	1	0	2	C,C	NA	NA	0.0	0	137,127,0,0	1	1	0	0.582330365338	0	2	C,C	NA	NA	0.0	0	NA	NA	46,75,41,49	1	1	0	320.502939258	1	2	C,T	C,C	0.125	0.0446664469856	0	g.253008C>T	0	167,203,0,0	1	1	0	3.5481049791	0
chr2_ref_v2	253648	0	GA,G	1	1	139,146,0,2	1	1	0	2	GA,GA	NA	NA	0.40641690218	0	87,107,0,1	1	1	0	0.835253950311	0	2	GA,GA	NA	NA	0.943280660368	0	NA	NA	42,76,43,60	1	1	0	322.261771657	1	2	GA,G	GA,GA	0.125	0.0786156696173	0	g.253649delA	0	182,224,0,2	1	1	0	1.24971995198	0
chr2_ref_v2	253944	0	C,T	0	0	159,125,0,0	1	1	0	2	C,C	NA	NA	0.0	0	138,110,0,0	1	1	0	0.400857221344	0	2	C,C	NA	NA	0.0	0	NA	NA	87,93,0,0	1	1	0	1.7240986767	0	2	C,C	NA	NA	0.0	0	NA	NA	92,79,75,77	1	1	0	345.769288318	1
chr2_ref_v2	255257	0	G,A	0	0	207,119,1,0	1	1	0	2	G,G	NA	NA	0.00306278953055	0	81,56,92,69	1	1	0	359.257975445	1	2	G,A	A,A	0.125	0.0898909891246	0	g.255257G>A	0	121,79,0,0	1	1	0	0.71309887891	0	2	G,G	NA	NA	0.0	0	NA	NA	199,177,0,0	1	1	0	5.09639837849	0
chr2_ref_v2	255283	0	G,GA	1	1	199,124,0,0	1	1	0	2	G,G	NA	NA	9.2146160732e-05	0	170,119,0,0	1	1	0	0.755078188977	0	2	G,G	NA	NA	0.00021813216959	0	NA	NA	117,77,0,0	1	1	0	0.453526940801	0	2	G,G	NA	NA	0.000241843989556	0	NA	NA	97,85,100,93	1	1	0	374.641712039	1
chr2_ref_v2	255736	0	G,A	0	0	137,162,0,1	1	1	0	2	G,G	NA	NA	0.00333890126551	0	58,78,63,69	1	1	0	338.762673672	1	2	G,A	NA	NA	0.0298529631497	0	g.255736G>A	0	82,103,0,0	1	1	0	0.490408836403	0	2	G,G	NA	NA	0.0	0	NA	NA	218,183,0,0	1	1	0	3.67715937833	0
chr2_ref_v2	256693	0	G,A	0	0	157,121,0,0	1	1	0	2	G,G	NA	NA	0.0	0	108,123,0,0	1	1	0	2.92020783144	0	2	G,G	NA	NA	0.0	0	NA	NA	93,95,0,0	1	1	0	1.57613000366	0	2	G,G	NA	NA	0.0	0	NA	NA	84,79,100,66	1	1	0	357.858229746	1
chr2_ref_v2	257029	0	G,A	0	0	128,162,0,0	1	1	0	2	G,G	NA	NA	0.0	0	103,157,0,0	1	1	0	1.12848840395	0	2	G,G	NA	NA	0.0	0	NA	NA	117,116,0,1	1	1	0	1.45086944701	0	2	G,G	NA	NA	0.004282661792	0	NA	NA	171,171,0,0	1	1	0	1.83405762139	0
chr2_ref_v2	257452	0	A,T	1	0	233,229,0,0	1	1	0	2	A,A	NA	NA	0.0	0	94,83,68,89	1	1	0	361.276274685	1	2	A,T	NA	NA	0.119903927226	0	g.257452A>T	0	69,98,0,0	1	1	0	2.14183242336	0	2	A,A	NA	NA	0.0	0	NA	NA	173,159,0,0	1	1	0	0.555387679978	0
chr2_ref_v2	258294	0	G,A	0	0	182,150,0,0	1	1	0	2	G,G	NA	NA	0.0	0	111,110,0,0	1	1	0	1.04604106279	0	2	G,G	NA	NA	0.0	0	NA	NA	52,54,40,53	1	1	0	324.5332288	1	2	G,A	G,G	0.125	0.120474827322	0	g.258294G>A	0	156,160,0,0	1	1	0	1.58590906205	0
chr2_ref_v2	258627	0	T,C	0	0	189,168,0,0	1	1	0	2	T,T	NA	NA	0.0	0	118,139,0,0	1	1	0	1.95643456982	0	2	T,T	NA	NA	0.0	0	NA	NA	112,117,0,0	1	1	0	0.929567774634	0	2	T,T	NA	NA	0.0	0	NA	NA	208,214,0,0	1	1	0	1.15868178863	0
chr2_ref_v2	259053	0	AT,A	1	1	184,106,0,0	1	1	0	2	AT,AT	NA	NA	0.000284393073142	0	136,124,0,0	1	1	0	4.10735214871	0	2	AT,AT	NA	NA	0.00115919724766	0	NA	NA	54,51,48,45	1	1	0	322.801815104	1	2	AT,A	NA	NA	0.123348316502	0	g.259054delT	0	196,203,1,0	1	1	0	8.73222827521	0
chr2_ref_v2	259318	0	T,C	1	0	175,206,1,1	1	1	0	2	T,T	NA	NA	0.00523561405395	0	57,71,54,79	1	1	0	346.516459405	1	2	T,C	NA	NA	0.0383188643021	0	g.259318T>C	0	101,100,0,0	1	1	0	0.968916345817	0	2	T,T	NA	NA	0.0	0	NA	NA	211,192,0,0	1	1	0	2.44442699496	0
chr2_ref_v2	259745	1	C,T	0	0	0,0,0,4	0	0	1	2	NA	NA	NA	NA	0	0,0,0,29	0	1	1	0.0	0	2	NA	NA	NA	NA	0	NA	NA	0,0,0,27	0	1	1	0.0	0	2	NA	NA	NA	NA	0	NA	NA	0,0,0,35	0	1	1	0.0	0
chr2_ref_v2	260779	1	T,C	0	0	0,0,0,0	0	0	1	2	NA	NA	NA	NA	0	0,0,0,0	0	0	1	0.0	0	2	NA	NA	NA	NA	0	NA	NA	0,0,0,0	0	0	1	0.0	0	2	NA	NA	NA	NA	0	NA	NA	0,0,1,0	0	0	1	0.0	0
chr2_ref_v2	263125	1	GC,G	0	0	0,0,6,0	0	0	1	2	NA	NA	NA	NA	0	0,0,2,0	0	0	1	0.0	0	2	NA	NA	NA	NA	0	NA	NA	0,0,4,0	0	0	1	0.0	0	2	NA	NA	NA	NA	0	NA	NA	0,0,4,0	0	0	1	0.0	0
chr2_ref_v2	264471	1	A,T	0	0	0,0,0,0	0	0	1	2	NA	NA	NA	NA	0	0,0,0,0	0	0	1	0.0	0	2	NA	NA	NA	NA	0	NA	NA	0,0,0,0	0	0	1	0.0	0	2	NA	NA	NA	NA	0	NA	NA	0,0,1,0	0	0	1	0.0	0
chr2_ref_v2	264480	1	A,T	1	0	0,0,0,0	0	0	1	2	NA	NA	NA	NA	0	0,0,0,0	0	0	1	0.0	0	2	NA	NA	NA	NA	0	NA	NA	0,0,0,0	0	0	1	0.0	0	2	NA	NA	NA	NA	0	NA	NA	0,0,1,1	1	0	1	0.0	0
chr2_ref_v2	264514	1	T,C	1	0	0,0,0,0	0	0	1	2	NA	NA	NA	NA	0	0,0,0,0	0	0	1	0.0	0	2	NA	NA	NA	NA	0	NA	NA	0,0,0,0	0	0	1	0.0	0	2	NA	NA	NA	NA	0	NA	NA	0,0,1,1	1	0	1	0.0	0
chr2_ref_v2	265361	1	G,T	1	0	0,0,117,0	0	1	1	2	NA	NA	NA	NA	0	0,0,109,0	0	1	1	0.0	0	2	NA	NA	NA	NA	0	NA	NA	0,0,93,0	0	1	1	0.0	0	2	NA	NA	NA	NA	0	NA	NA	0,0,103,0	0	1	1	0.0	0
chr2_ref_v2	267160	0	T,C	0	0	188,170,1,0	1	1	0	2	T,T	NA	NA	0.00278940208758	0	69,81,62,65	1	1	0	338.035530834	1	2	T,C	T,T	0.125	0.0848662206432	0	g.267160T>C	0	104,119,0,0	1	1	0	1.41621893714	0	2	T,T	NA	NA	0.0	0	NA	NA	187,177,0,0	1	1	0	0.521968608076	0
chr2_ref_v2	267469	0	C,CA	1	1	125,108,0,0	1	1	0	2	C,C	NA	NA	4.81310269827e-05	0	122,100,0,0	1	1	0	0.46020202222	0	2	C,C	NA	NA	6.75358287006e-05	0	NA	NA	97,113,0,0	1	1	0	1.82265154689	0	2	C,C	NA	NA	6.5238197853e-05	0	NA	NA	93,90,82,75	1	1	0	343.517159553	1
chr2_ref_v2	267884	0	CT,C	1	1	218,171,0,0	1	1	0	2	CT,CT	NA	NA	0.000702873463254	0	148,115,0,2	1	1	0	0.917312868168	0	2	CT,CT	NA	NA	0.409944681039	0	NA	NA	34,46,46,54	1	1	0	330.391837636	1	2	CT,C	C,C	0.125	0.0323084195064	0	g.267885delT	0	165,150,0,0	1	1	0	0.998726792459	0
chr2_ref_v2	268043	0	G,A	1	0	180,212,0,1	1	1	0	2	G,G	NA	NA	0.0025477720788	0	145,156,0,0	1	1	0	0.672917162117	0	2	G,G	NA	NA	0.0	0	NA	NA	104,89,0,0	1	1	0	1.91146508332	0	2	G,G	NA	NA	0.0	0	NA	NA	97,103,84,80	1	1	0	358.464989195	1
chr2_ref_v2	268273	0	C,A	0	0	166,169,0,0	1	1	0	2	C,C	NA	NA	0.0	0	116,130,0,0	1	1	0	0.622003154439	0	2	C,C	NA	NA	0.0	0	NA	NA	118,83,0,0	1	1	0	2.42402849705	0	2	C,C	NA	NA	0.0	0	NA	NA	82,80,82,78	1	1	0	355.025131814	1
chr2_ref_v2	269027	0	C,T	0	0	182,154,0,0	1	1	0	2	C,C	NA	NA	0.0	0	69,76,66,53	1	1	0	333.890785771	1	2	C,T	C,C	0.125	0.0537041789719	0	g.269027C>T	0	129,154,0,0	1	1	0	2.81403019351	0	2	C,C	NA	NA	0.0	0	NA	NA	213,235,0,0	1	1	0	2.64270379617	0
chr2_ref_v2	269079	0	T,C	0	0	185,170,1,1	1	1	0	2	T,T	NA	NA	0.00561799230422	0	128,119,0,0	1	1	0	0.447639552577	0	2	T,T	NA	NA	0.0	0	NA	NA	128,140,0,0	1	1	0	1.15563636529	0	2	T,T	NA	NA	0.0	0	NA	NA	181,234,0,0	1	1	0	3.8132834472	0
chr2_ref_v2	269466	0	CT,C	1	1	177,139,0,0	1	1	0	2	CT,CT	NA	NA	0.000139639104125	0	111,126,0,1	1	1	0	2.63960722175	0	2	CT,CT	NA	NA	0.00369104488749	0	NA	NA	98,97,0,0	1	1	0	1.26213872474	0	2	CT,CT	NA	NA	0.000509689476033	0	NA	NA	184,174,0,0	1	1	0	1.38939807883	0
chr2_ref_v2	269639	0	AT,A	1	1	121,155,3,2	1	1	0	2	AT,AT	NA	NA	0.838387637894	0	44,60,55,48	1	1	0	318.106583171	1	2	AT,A	AT,AT	0.125	0.000407958301056	0	g.269640delT	0	118,110,4,3	1	1	0	1.83218500919	0	2	AT,AT	NA	NA	1.24764943137	0	NA	NA	190,201,9,4	1	1	0	1.59870837837	0
chr2_ref_v2	269762	0	T,C	0	0	102,78,0,0	1	1	0	2	T,T	NA	NA	0.0	0	95,65,0,2	1	1	0	0.719014926661	0	2	T,T	NA	NA	0.417887628107	0	NA	NA	134,85,0,1	1	1	0	0.960877639503	0	2	T,T	NA	NA	0.00455581653586	0	NA	NA	222,140,0,3	1	1	0	1.26572165592	0
chr2_ref_v2	269846	0	G,A	0	0	109,130,0,0	1	1	0	2	G,G	NA	NA	0.0	0	40,63,43,68	1	1	0	330.09602168	1	2	G,A	NA	NA	0.0748012130827	0	g.269846G>A	0	132,128,0,0	1	1	0	1.29997405166	0	2	G,G	NA	NA	0.0	0	NA	NA	253,207,0,0	1	1	0	4.63800890112	0
chr2_ref_v2	269965	0	G,A	0	0	111,91,11,12	1	1	0	2	G,G	G,A	0.25	0.226863332417	1	110,86,0,0	1	1	0	3.91329126908	0	2	G,G	NA	NA	0.0	0	NA	NA	68,76,69,71	1	1	0	310.119175116	1	2	G,A	NA	NA	0.0281708769667	0	g.269965G>A	0	230,255,0,0	1	1	1	12.687695422	0
chr2_ref_v2	270639	0	GAA,GA,G,GAAA	1	1	26,31,66,53,7,6,4,7	1	1	0	2	GAA,GA	GA,GAAA	0.125	0.855237701693	0	82,51,22,9,1,2,3,4	1	1	0	31.9333374209	1	2	GAA,GAA	GAA,GA	0.125	1.84759670044	0	g.270639_270641>A	1	22,42,8,13,39,39,9,5	1	1	0	309.03577723	1	2	GAA,G	G,GAAA	0.125	0.795829025054	0	g.270639_270642A>	0	16,19,63,49,7,6,47,53	1	1	0	39.9579839275	1
chr2_ref_v2	270723	0	TA,T,TAA	1	1	129,125,3,6,2,3	1	1	0	2	TA,TA	NA	NA	1.8018750206	0	2,2,92,94,0,0	1	1	0	346.488809613	1	2	T,T	NA	NA	0.822021438404	0	g.270724delA,g.270724delA	0,1	73,67,4,6,11,9	1	1	0	8.54017822863	0	2	TA,TA	TA,TAA	0.125	1.19720546611	0	NA	NA	55,69,79,96,11,6	1	1	0	327.064431122	1
chr2_ref_v2	270836	0	CT,C	1	1	91,120,18,10	1	1	0	2	CT,CT	NA	NA	0.10353756539	0	30,69,29,51	1	1	0	30.6061492532	1	2	CT,CT	CT,C	0.5	0.0659654858492	0	NA	NA	23,51,29,28	1	1	0	17.0411793096	1	2	CT,CT	CT,C	0.5	0.16493881727	0	NA	NA	93,124,10,12	1	1	0	0.647683485865	0
chr2_ref_v2	271622	0	T,C	0	0	198,148,0,0	1	1	0	2	T,T	NA	NA	0.0	0	124,124,0,0	1	1	0	1.99838133187	0	2	T,T	NA	NA	0.0	0	NA	NA	103,96,0,1	1	1	0	1.19706825374	0	2	T,T	NA	NA	0.00501254182354	0	NA	NA	174,160,0,0	1	1	0	1.52866711591	0
chr2_ref_v2	271966	0	A,C	0	0	119,56,1,43	1	1	0	2	A,A	A,C	0.5	0.281984051337	0	115,41,0,61	1	1	0	2.89000601068	0	2	A,A	A,C	0.5	0.175890666464	0	NA	NA	69,55,0,48	1	1	0	2.56667492893	0	2	A,A	A,C	0.5	0.170151021174	0	NA	NA	176,86,0,76	1	1	0	0.983474952518	0
chr2_ref_v2	272118	0	G,A	1	0	140,159,0,0	1	1	0	2	G,G	NA	NA	0.0	0	128,129,0,0	1	1	0	0.743813818432	0	2	G,G	NA	NA	0.0	0	NA	NA	44,42,38,65	1	1	0	331.026265703	1	2	G,A	A,A	0.125	0.0709327363048	0	g.272118G>A	0	162,188,0,0	1	1	0	0.418458312545	0
chr2_ref_v2	272253	0	G,A	0	0	200,142,0,0	1	1	0	2	G,G	NA	NA	0.0	0	140,149,0,0	1	1	0	3.70392169021	0	2	G,G	NA	NA	0.0	0	NA	NA	108,90,0,0	1	1	0	0.85299281498	0	2	G,G	NA	NA	0.0	0	NA	NA	179,180,0,0	1	1	0	3.41698529058	0
chr2_ref_v2	272517	0	T,C	1	0	203,228,0,0	1	1	0	2	T,T	NA	NA	0.0	0	166,147,0,0	1	1	0	1.7788887663	0	2	T,T	NA	NA	0.0	0	NA	NA	116,122,0,0	1	1	0	0.505353917018	0	2	T,T	NA	NA	0.0	0	NA	NA	243,209,0,0	1	1	0	2.71242573923	0
chr2_ref_v2	272597	0	G,A	1	0	164,199,1,0	1	1	0	2	G,G	NA	NA	0.00275103337189	0	129,148,0,0	1	1	0	0.519223257616	0	2	G,G	NA	NA	0.0	0	NA	NA	116,105,0,0	1	1	0	1.86910496838	0	2	G,G	NA	NA	0.0	0	NA	NA	78,121,72,101	1	1	0	365.422094718	1
chr2_ref_v2	272646	0	T,C	1	0	66,110,83,95	1	1	0	2	T,C	NA	NA	0.0112995552539	0	114,172,0,0	1	1	0	308.963691473	1	2	T,T	NA	NA	0.0	0	g.272645_272647C>T	1	49,58,58,73	1	1	0	1.10213722706	0	2	T,C	C,C	0.125	0.0489459395417	0	NA	NA	162,232,0,0	1	1	0	309.996203867	1
chr2_ref_v2	273879	0	G,A	0	0	167,166,0,0	1	1	0	2	G,G	NA	NA	0.0	0	129,108,0,0	1	1	0	1.00381712268	0	2	G,G	NA	NA	0.0	0	NA	NA	111,93,0,0	1	1	0	0.924062241408	0	2	G,G	NA	NA	0.0	0	NA	NA	166,163,0,0	1	1	0	0.405007646266	0
chr2_ref_v2	274203	0	CT,C,CTT	1	1	28,87,4,13,3,6	1	1	0	2	CT,CT	NA	NA	1.21403419288	0	34,85,8,11,9,12	1	1	0	2.57965994015	0	2	CT,CTT	CTT,CTT	0.5	1.50281888655	0	NA	NA	29,43,11,20,38,40	1	1	0	33.2142350086	1	2	CT,CTT	CTT,CTT	0.125	0.250398975163	0	g.274203_274204insT	0	58,100,16,49,18,39	1	1	0	11.8953924663	1
chr2_ref_v2	274291	0	AAT,A	1	1	63,65,2,5	1	1	0	2	AAT,AAT	NA	NA	0.135008816929	0	80,81,8,8	1	1	0	2.33977649309	0	2	AAT,AAT	NA	NA	0.0739983312935	0	NA	NA	42,54,37,41	1	1	0	38.7397486993	1	2	AAT,A	AAT,AAT	0.25	0.00639220679295	0	g.274292_274293delAT	0	131,132,11,20	1	1	0	3.16079730299	0
chr2_ref_v2	275797	0	T,C	0	0	147,174,0,1	1	1	0	2	T,T	NA	NA	0.00311042241439	0	98,143,0,0	1	1	0	1.28269205561	0	2	T,T	NA	NA	0.0	0	NA	NA	104,100,0,0	1	1	0	1.16366753283	0	2	T,T	NA	NA	0.0	0	NA	NA	83,85,66,75	1	1	0	342.711133464	1
chr2_ref_v2	275912	0	AT,A	1	1	156,143,0,0	1	1	0	2	AT,AT	NA	NA	0.000702873463254	0	132,103,0,0	1	1	0	0.93055252032	0	2	AT,AT	NA	NA	0.00309622087796	0	NA	NA	109,80,0,0	1	1	0	1.16824996122	0	2	AT,AT	NA	NA	0.00264115211591	0	NA	NA	74,63,88,75	1	1	0	356.96259619	1
chr2_ref_v2	276773	0	T,C	1	0	180,166,0,0	1	1	0	2	T,T	NA	NA	0.0	0	119,136,0,0	1	1	0	1.35510468708	0	2	T,T	NA	NA	0.0	0	NA	NA	85,93,0,0	1	1	0	0.865395558748	0	2	T,T	NA	NA	0.0	0	NA	NA	167,168,0,0	1	1	0	0.650609001258	0
chr2_ref_v2	277418	0	T,C	0	0	174,144,0,0	1	1	0	2	T,T	NA	NA	0.0	0	122,117,0,0	1	1	0	0.866720037013	0	2	T,T	NA	NA	0.0	0	NA	NA	93,139,2,0	1	1	0	5.62425493122	0	2	T,T	NA	NA	0.4140488518	0	NA	NA	90,122,83,109	1	1	0	372.543632284	1
chr2_ref_v2	277962	0	G,A	1	0	175,201,0,0	1	1	0	2	G,G	NA	NA	0.0	0	61,68,63,59	1	1	0	337.540287999	1	2	G,A	NA	NA	0.0557913596284	0	g.277962G>A	0	84,84,0,0	1	1	0	0.701736898002	0	2	G,G	NA	NA	0.0	0	NA	NA	169,146,0,0	1	1	0	2.29637441077	0
chr2_ref_v2	278358	0	CT,C	1	1	188,154,3,2	1	1	0	2	CT,CT	NA	NA	0.159076945643	0	54,67,57,61	1	1	0	323.795038783	1	2	CT,C	CT,CT	0.125	0.10471645434	0	g.278359delT	0	102,88,1,1	1	1	0	0.473662449392	0	2	CT,CT	NA	NA	1.57315883214	0	NA	NA	156,165,1,1	1	1	0	2.07436407992	0
chr2_ref_v2	278450	0	T,C	1	0	127,222,1,0	1	1	0	2	T,T	NA	NA	0.00286123228103	0	121,144,0,0	1	1	0	3.12656211236	0	2	T,T	NA	NA	0.0	0	NA	NA	69,50,75,48	1	1	0	340.441140302	1	2	T,C	NA	NA	0.0330608622609	0	g.278450T>C	0	190,181,0,0	1	1	0	9.07248281422	0
chr2_ref_v2	278718	0	G,A	0	0	82,67,77,61	1	1	0	2	G,A	NA	NA	0.0766926207883	0	130,114,1,0	1	1	0	308.376000617	1	2	G,G	NA	NA	0.00408998525153	0	g.278717_278719A>G	1	62,67,53,52	1	1	0	1.46767263948	0	2	G,A	G,G	0.125	0.0454623740768	0	NA	NA	189,196,0,0	1	1	0	309.667468445	1
chr2_ref_v2	279422	0	T,C	0	0	154,126,0,0	1	1	0	2	T,T	NA	NA	0.0	0	55,44,38,42	1	1	0	318.43477448	1	2	T,C	T,T	0.125	0.0382212128202	0	g.279422T>C	0	132,91,0,0	1	1	0	0.954177816971	0	2	T,T	NA	NA	0.0	0	NA	NA	244,169,0,0	1	1	0	1.30293998141	0
chr2_ref_v2	279671	0	T,C	0	0	114,159,2,1	1	1	0	2	T,T	NA	NA	0.41639417864	0	67,60,53,61	1	1	0	326.456821899	1	2	T,C	NA	NA	0.107988638064	0	g.279671T>C	0	110,91,1,0	1	1	0	4.11785422059	0	2	T,T	NA	NA	0.00496278934213	0	NA	NA	140,209,0,0	1	1	0	0.797103369201	0
chr2_ref_v2	279940	0	T,C	0	0	156,140,0,0	1	1	0	2	T,T	NA	NA	0.0	0	65,61,75,59	1	1	0	341.123108915	1	2	T,C	NA	NA	0.0615578929994	0	g.279940T>C	0	99,84,0,0	1	1	0	0.453129912446	0	2	T,T	NA	NA	0.0	0	NA	NA	151,165,0,0	1	1	0	1.3830285174	0
chr2_ref_v2	280595	0	CT,C	1	1	176,113,0,0	1	1	0	2	CT,CT	NA	NA	0.00604124141941	0	61,66,82,42	1	1	0	340.319093721	1	2	CT,C	NA	NA	0.0673804011484	0	g.280596delT	0	96,81,1,0	1	1	0	1.41761550409	0	2	CT,CT	NA	NA	0.591770322545	0	NA	NA	196,146,1,1	1	1	0	0.968516832193	0
chr2_ref_v2	280598	0	T,C	1	0	189,124,0,0	1	1	0	2	T,T	NA	NA	0.0	0	88,48,65,64	1	1	0	337.788337576	1	2	T,C	NA	NA	0.0528424813744	0	g.280598T>C	0	105,89,0,0	1	1	0	1.41527071523	0	2	T,T	NA	NA	0.0	0	NA	NA	210,166,0,0	1	1	0	1.42062893005	0
chr2_ref_v2	280978	0	CT,C	1	1	136,120,7,7	1	1	0	2	CT,CT	NA	NA	0.266455200524	0	57,47,63,67	1	1	0	314.53532094	1	2	CT,C	NA	NA	0.0221460376686	0	g.280979delT	0	91,77,7,4	1	1	0	0.751484258551	0	2	CT,CT	NA	NA	0.490282658081	0	NA	NA	72,75,72,89	1	1	0	317.607717187	1
chr2_ref_v2	281118	0	GA,G	1	1	103,119,9,7	1	1	0	2	GA,GA	NA	NA	0.171974277253	0	45,43,57,66	1	1	0	312.830513161	1	2	GA,G	NA	NA	0.00569815113817	0	g.281119delA	0	72,81,13,17	1	1	0	4.99562379538	0	2	GA,GA	NA	NA	0.0342387070818	0	NA	NA	6,7,146,140	1	1	0	354.716733732	1
chr2_ref_v2	281461	0	A,G	1	0	138,198,0,0	1	1	0	2	A,A	NA	NA	0.0	0	129,120,1,0	1	1	0	3.56385822725	0	2	A,A	NA	NA	0.00400802139754	0	NA	NA	84,84,0,0	1	1	0	2.0781356654	0	2	A,A	NA	NA	0.0	0	NA	NA	90,78,88,82	1	1	0	361.150466038	1
chr2_ref_v2	282051	0	G,A	0	0	158,158,2,0	1	1	0	2	G,G	NA	NA	0.411774277301	0	141,140,0,1	1	1	0	0.485060148005	0	2	G,G	NA	NA	0.00355240160437	0	NA	NA	81,96,0,0	1	1	0	0.924631072502	0	2	G,G	NA	NA	0.0	0	NA	NA	76,84,78,87	1	1	0	350.29191714	1
chr2_ref_v2	282859	0	G,A	0	0	156,216,1,0	1	1	0	2	G,G	NA	NA	0.00268456537067	0	134,190,0,0	1	1	0	0.451402769006	0	2	G,G	NA	NA	0.0	0	NA	NA	115,106,2,0	1	1	0	2.89769242622	0	2	G,G	NA	NA	0.414474178051	0	NA	NA	96,84,108,100	1	1	0	391.69842598	1
chr2_ref_v2	283112	0	G,A	0	0	142,162,0,0	1	1	0	2	G,G	NA	NA	0.0	0	59,57,59,67	1	1	0	337.459977501	1	2	G,A	NA	NA	0.0826917158451	0	g.283112G>A	0	80,112,0,0	1	1	0	1.07074803792	0	2	G,G	NA	NA	0.0	0	NA	NA	160,216,0,0	1	1	0	1.25817219774	0
chr2_ref_v2	284254	0	C,T	0	0	158,206,0,0	1	1	0	2	C,C	NA	NA	0.0	0	97,158,0,0	1	1	0	1.38110412581	0	2	C,C	NA	NA	0.0	0	NA	NA	44,53,38,51	1	1	0	324.230655226	1	2	C,T	NA	NA	0.0860746087712	0	g.284254C>T	0	164,183,0,1	1	1	0	1.08072006621	0
chr2_ref_v2	284932	0	G,A	0	0	209,220,0,0	1	1	0	2	G,G	NA	NA	0.0	0	133,151,1,0	1	1	0	0.567572387361	0	2	G,G	NA	NA	0.00351494210744	0	NA	NA	117,91,0,0	1	1	0	1.88428315976	0	2	G,G	NA	NA	0.0	0	NA	NA	95,82,80,64	1	1	0	350.194643025	1
chr2_ref_v2	285239	0	T,C	1	0	197,203,0,0	1	1	0	2	T,T	NA	NA	0.0	0	61,76,53,92	1	1	0	357.532279091	1	2	T,C	NA	NA	0.0567528165924	0	g.285239T>C	0	93,84,0,0	1	1	0	0.68916929539	0	2	T,T	NA	NA	0.0	0	NA	NA	178,184,0,0	1	1	0	0.400915510642	0
chr2_ref_v2	286067	0	G,A	0	0	242,186,0,0	1	1	0	2	G,G	NA	NA	0.0	0	148,169,0,0	1	1	0	3.8948594434	0	2	G,G	NA	NA	0.0	0	NA	NA	80,92,0,0	1	1	0	2.52887782129	0	2	G,G	NA	NA	0.0	0	NA	NA	151,175,0,0	1	1	0	4.23032804919	0
chr2_ref_v2	286415	0	T,C	1	0	165,222,0,1	1	1	0	2	T,T	NA	NA	0.00258064659349	0	119,146,0,0	1	1	0	0.646140115437	0	2	T,T	NA	NA	0.0	0	NA	NA	94,93,0,0	1	1	0	1.77170802793	0	2	T,T	NA	NA	0.0	0	NA	NA	81,90,75,97	1	1	0	367.900793487	1
chr2_ref_v2	287397	0	G,A	0	0	144,178,0,0	1	1	0	2	G,G	NA	NA	0.0	0	98,129,0,0	1	1	0	0.488294891439	0	2	G,G	NA	NA	0.0	0	NA	NA	103,93,0,0	1	1	0	1.89261802048	0	2	G,G	NA	NA	0.0	0	NA	NA	87,81,81,52	1	1	0	341.085058898	1
chr2_ref_v2	287757	0	T,C	0	0	142,123,0,0	1	1	0	2	T,T	NA	NA	0.0	0	138,118,0,0	1	1	0	0.400558506591	0	2	T,T	NA	NA	0.0	0	NA	NA	104,119,0,0	1	1	0	1.73035754644	0	2	T,T	NA	NA	0.0	0	NA	NA	107,84,91,122	1	1	0	383.824730598	1
chr2_ref_v2	288132	0	AT,A	1	1	138,114,1,2	1	1	0	2	AT,AT	NA	NA	1.25824148345	0	115,69,2,1	1	1	0	1.63243125481	0	2	AT,AT	NA	NA	2.20911000294	0	NA	NA	124,103,3,1	1	1	0	1.20246346777	0	2	AT,AT	NA	NA	1.80286960784	0	NA	NA	199,148,3,4	1	1	0	0.943688128281	0
chr2_ref_v2	288574	0	C,T	1	0	148,157,0,0	1	1	0	2	C,C	NA	NA	0.0	0	68,59,61,49	1	1	0	329.467990999	1	2	C,T	C,C	0.125	0.107607707615	0	g.288574C>T	0	101,94,0,0	1	1	0	0.712155287581	0	2	C,C	NA	NA	0.0	0	NA	NA	152,164,0,0	1	1	0	0.409163173144	0
chr2_ref_v2	290331	0	CA,C,CAA	1	1	116,105,5,7,4,3	1	1	0	2	CA,CA	NA	NA	0.928201088861	0	47,52,48,74,0,5	1	1	0	314.188123681	1	2	CA,C	CA,CA	0.125	0.274150916349	0	g.290332delA	0	85,58,4,7,11,4	1	1	0	4.02196392037	0	2	CA,CA	NA	NA	1.03783376937	0	NA	NA	121,96,18,17,10,12	1	1	0	5.69632869982	0
chr2_ref_v2	291437	0	CT,C	0	0	79,91,80,73	1	1	0	2	CT,C	NA	NA	0.105360515658	0	126,134,0,0	1	1	0	308.435488583	1	2	CT,CT	NA	NA	0.0	0	g.291437_291439>T	1	47,52,46,52	1	1	0	0.940013536794	0	2	CT,C	NA	NA	0.010152371464	0	NA	NA	150,158,0,0	1	1	0	308.734312555	1
chr2_ref_v2	292076	0	GA,G	1	1	130,126,3,2	1	1	0	2	GA,GA	NA	NA	0.763164216657	0	69,99,2,1	1	1	0	2.16950421764	0	2	GA,GA	NA	NA	2.11813822473	0	NA	NA	79,77,5,4	1	1	0	2.00304322106	0	2	GA,GA	NA	NA	0.616845381389	0	NA	NA	78,84,78,79	1	1	0	330.054367289	1
chr2_ref_v2	292097	0	GA,G	1	1	98,117,4,4	1	1	0	2	GA,GA	NA	NA	1.37508042854	0	66,89,3,7	1	1	0	1.54988908149	0	2	GA,GA	NA	NA	1.91501527883	0	NA	NA	56,89,8,10	1	1	0	3.95864022501	0	2	GA,GA	NA	NA	0.84216248186	0	NA	NA	97,146,13,20	1	1	0	7.52180285406	0
chr2_ref_v2	292848	0	T,C	0	0	200,164,0,0	1	1	0	2	T,T	NA	NA	0.0	0	172,144,0,0	1	1	0	0.414527598319	0	2	T,T	NA	NA	0.0	0	NA	NA	119,87,0,0	1	1	0	0.653513061204	0	2	T,T	NA	NA	0.0	0	NA	NA	89,90,92,81	1	1	0	364.700074014	1
chr2_ref_v2	294142	0	TA,T,TAA	1	1	74,96,5,5,0,2	1	1	0	2	TA,TA	NA	NA	0.780524804163	0	83,88,6,14,2,0	1	1	0	3.11364231117	0	2	TA,TA	NA	NA	1.39265667369	0	NA	NA	23,36,42,39,0,0	1	1	0	310.378753508	1	2	TA,T	T,T	0.125	0.801870810977	0	g.294143delA	0	65,79,8,9,60,67	1	1	0	323.034341434	1
chr2_ref_v2	296104	0	A,ATTTT	1	1	5,28,11,6	1	1	0	2	A,ATTTT	A,A	0.25	0.152468593644	0	8,16,29,16	1	1	0	4.8738133231	0	2	A,ATTTT	ATTTT,ATTTT	0.25	0.117783035656	0	NA	NA	3,46,14,1	1	1	0	2.35627213746	0	2	A,ATTTT	A,A	0.5	0.0851578083403	0	NA	NA	3,55,42,13	1	1	0	3.83831045656	0
chr2_ref_v2	296292	0	GA,G,GAA,GAAA	1	1	80,51,2,0,48,52,4,1	1	1	0	2	GA,GAA	GA,GA	0.125	1.58720442047	0	49,60,1,2,41,48,1,3	1	1	0	2.41818181122	0	2	GAA,GAA	GA,GAA	0.125	2.06981770752	1	NA	NA	41,36,1,1,29,39,5,5	1	1	0	3.40423742596	0	2	GAA,GAA	GA,GAA	0.125	1.48927657378	1	NA	NA	12,5,57,78,6,12,56,69	1	1	0	332.769501977	1
chr2_ref_v2	297673	0	C,T	1	0	133,129,0,0	1	1	0	2	C,C	NA	NA	0.0	0	88,109,0,0	1	1	0	1.34665396427	0	2	C,C	NA	NA	0.0	0	NA	NA	102,116,0,1	1	1	0	0.858082795529	0	2	C,C	NA	NA	0.00457666702741	0	NA	NA	89,118,98,100	1	1	0	368.515915814	1
chr2_ref_v2	298571	0	T,C	0	0	156,191,0,0	1	1	0	2	T,T	NA	NA	0.0	0	127,139,0,0	1	1	0	0.717426781121	0	2	T,T	NA	NA	0.0	0	NA	NA	56,51,61,52	1	1	0	333.536888309	1	2	T,C	NA	NA	0.0545589842504	0	g.298571T>C	0	231,168,0,0	1	1	0	7.35196736565	0
chr2_ref_v2	298623	0	T,C	1	0	177,168,0,1	1	1	0	2	T,T	NA	NA	0.00289435802636	0	146,128,0,0	1	1	0	0.607196296404	0	2	T,T	NA	NA	0.0	0	NA	NA	102,123,0,0	1	1	0	1.45396920068	0	2	T,T	NA	NA	0.0	0	NA	NA	112,87,85,115	1	1	0	383.325542723	1
chr2_ref_v2	299184	0	A,G	1	0	160,158,0,0	1	1	0	2	A,A	NA	NA	0.0	0	137,95,0,0	1	1	0	2.50010238179	0	2	A,A	NA	NA	0.0	0	NA	NA	111,94,0,0	1	1	0	0.835128586152	0	2	A,A	NA	NA	0.0	0	NA	NA	76,80,94,78	1	1	0	362.894973261	1
chr2_ref_v2	299622	0	C,T	0	0	132,167,0,0	1	1	0	2	C,C	NA	NA	0.0	0	120,123,0,0	1	1	0	1.28124464021	0	2	C,C	NA	NA	0.0	0	NA	NA	106,106,0,0	1	1	0	1.35181798158	0	2	C,C	NA	NA	0.0	0	NA	NA	186,228,0,0	1	1	0	0.448489286324	0
chr2_ref_v2	299780	0	A,G	1	0	155,145,0,0	1	1	0	2	A,A	NA	NA	0.0	0	62,57,47,74	1	1	0	336.970617701	1	2	A,G	NA	NA	0.0166670524852	0	g.299780A>G	0	81,88,0,0	1	1	0	0.747045215192	0	2	A,A	NA	NA	0.0	0	NA	NA	194,155,0,0	1	1	0	1.12482823272	0
chr2_ref_v2	300037	0	AAT,A	1	0	29,58,18,29	1	1	0	2	AAT,A	AAT,AAT	0.25	0.104934893179	0	28,50,11,35	1	1	0	1.31026229549	0	2	AAT,A	AAT,AAT	0.25	0.0172418064345	0	NA	NA	39,52,5,28	1	1	0	2.45645606192	0	2	AAT,A	AAT,AAT	0.5	0.0842603436177	0	NA	NA	83,80,11,68	1	1	0	6.06171622108	0
chr2_ref_v2	300736	0	A,C	1	0	0,0,0,0	0	0	1	2	NA	NA	NA	NA	0	0,0,0,0	0	0	1	0.0	0	2	NA	NA	NA	NA	0	NA	NA	0,0,0,1	0	0	1	0.0	0	2	NA	NA	NA	NA	0	NA	NA	0,0,1,0	0	0	1	0.0	0
chr2_ref_v2	301107	0	G,T	1	0	92,1,1,0	1	1	1	2	G,G	NA	NA	0.0106952891167	0	52,1,35,0	1	1	1	45.5003444503	0	2	G,T	G,G	0.25	0.12405264867	0	NA	NA	75,4,0,0	1	1	1	2.04070863274	0	2	G,G	NA	NA	0.0	0	NA	NA	124,18,0,0	1	1	1	13.7702071694	0
chr2_ref_v2	301280	0	A,G	1	0	148,123,0,0	1	1	0	2	A,A	NA	NA	0.0	0	139,99,0,0	1	1	0	0.89061746222	0	2	A,A	NA	NA	0.0	0	NA	NA	58,46,45,41	1	1	0	319.912425372	1	2	A,G	A,A	0.125	0.061270825393	0	g.301280A>G	0	210,167,0,0	1	1	0	0.479692141984	0
chr2_ref_v2	301336	0	C,CT	1	1	168,97,0,0	1	1	0	2	C,C	NA	NA	0.00350366586938	0	152,91,2,0	1	1	0	0.68431211337	0	2	C,C	NA	NA	0.0794504049775	0	NA	NA	107,79,2,1	1	1	0	1.28301470883	0	2	C,C	NA	NA	0.0607665532396	0	NA	NA	105,81,89,73	1	1	0	349.476693323	1
chr2_ref_v2	301570	0	G,A	1	0	125,207,1,0	1	1	0	2	G,G	NA	NA	0.00300752106396	0	102,166,0,0	1	1	0	0.434040520411	0	2	G,G	NA	NA	0.0	0	NA	NA	115,109,0,0	1	1	0	5.11209447413	0	2	G,G	NA	NA	0.0	0	NA	NA	67,88,91,110	1	1	0	385.842664894	1
chr2_ref_v2	302335	0	C,T	0	0	181,224,0,0	1	1	0	2	C,C	NA	NA	0.0	0	111,136,0,1	1	1	0	0.414228334039	0	2	C,C	NA	NA	0.004040409537	0	NA	NA	44,43,48,44	1	1	0	326.399757018	1	2	C,T	NA	NA	0.0558804583945	0	g.302335C>T	0	176,157,0,0	1	1	0	2.96780469621	0
chr2_ref_v2	302771	0	T,G	1	0	211,175,5,0	1	1	0	2	T,T	NA	NA	1.11148247919	0	171,120,0,1	1	1	0	1.40244202077	0	2	T,T	NA	NA	0.00343053509679	0	NA	NA	81,102,1,0	1	1	0	2.80242703263	0	2	T,T	NA	NA	0.00544960476756	0	NA	NA	180,171,1,0	1	1	0	1.16642370773	0
chr2_ref_v2	303151	0	A,G	1	0	173,174,0,0	1	1	0	2	A,A	NA	NA	0.0	0	165,111,0,1	1	1	0	3.35996256853	0	2	A,A	NA	NA	0.00361664047019	0	NA	NA	99,93,0,0	1	1	0	0.487881486316	0	2	A,A	NA	NA	0.0	0	NA	NA	99,84,89,85	1	1	0	363.298543117	1
chr2_ref_v2	303611	0	T,C	0	0	149,162,0,0	1	1	0	2	T,T	NA	NA	0.0	0	105,152,0,0	1	1	0	1.9638510097	0	2	T,T	NA	NA	0.0	0	NA	NA	85,85,0,0	1	1	0	0.515347275785	0	2	T,T	NA	NA	0.0	0	NA	NA	82,84,91,92	1	1	0	367.828450185	1
chr2_ref_v2	304356	0	G,A	0	0	136,193,0,0	1	1	0	2	G,G	NA	NA	0.0	0	62,64,64,60	1	1	0	336.754756786	1	2	G,A	NA	NA	0.0160003413464	0	g.304356G>A	0	94,80,0,0	1	1	0	3.67294487914	0	2	G,G	NA	NA	0.0	0	NA	NA	168,148,1,0	1	1	0	5.04185926872	0
chr2_ref_v2	305675	0	T,C	1	0	183,163,0,0	1	1	0	2	T,T	NA	NA	0.0	0	50,58,60,65	1	1	0	339.465786213	1	2	T,C	C,C	0.125	0.105131918103	0	g.305675T>C	0	75,93,0,0	1	1	0	1.83444266857	0	2	T,T	NA	NA	0.0	0	NA	NA	147,170,0,1	1	1	0	1.95166014646	0
chr2_ref_v2	306109	0	C,CT	1	1	157,107,0,0	1	1	0	2	C,C	NA	NA	0.00350366586938	0	116,113,0,1	1	1	0	2.41942759266	0	2	C,C	NA	NA	0.425576073299	0	NA	NA	38,62,43,60	1	1	0	327.022556051	1	2	C,CT	NA	NA	0.0924873444526	0	g.306109_306110insT	0	131,196,0,0	1	1	0	12.8420753872	0
chr2_ref_v2	306422	0	G,T	1	0	159,157,1,0	1	1	0	2	G,G	NA	NA	0.00315956029037	0	100,117,0,2	1	1	0	0.977548082794	0	2	G,G	NA	NA	0.414639484384	0	NA	NA	120,97,0,0	1	1	0	1.15661604327	0	2	G,G	NA	NA	0.0	0	NA	NA	91,89,94,85	1	1	0	364.585243137	1
chr2_ref_v2	306939	0	A,G	0	0	143,177,0,1	1	1	0	2	A,A	NA	NA	0.00312012733624	0	37,50,54,60	1	1	0	334.296974222	1	2	A,G	G,G	0.125	0.018975901459	0	g.306939A>G	0	90,100,0,0	1	1	0	0.63756039074	0	2	A,A	NA	NA	0.0	0	NA	NA	174,212,0,0	1	1	0	0.458905093705	0
chr2_ref_v2	307421	0	TA,T,TAA	1	1	145,79,9,1,0,1	1	1	0	2	TA,TA	NA	NA	1.20625870001	0	61,49,3,1,61,42	1	1	0	325.23543373	1	2	TAA,TAA	TA,TAA	0.25	1.06283988825	1	g.307421_307422insA,g.307421_307422insA	0,1	83,82,2,1,4,2	1	1	0	4.31930017017	0	2	TA,TA	NA	NA	2.50617761313	0	NA	NA	77,73,85,73,9,3	1	1	0	326.69819093	1
chr2_ref_v2	307539	0	CT,C	1	1	182,192,0,0	1	1	0	2	CT,CT	NA	NA	0.000139639104125	0	136,131,0,0	1	1	0	0.618878331331	0	2	CT,CT	NA	NA	0.000519487648857	0	NA	NA	114,101,0,0	1	1	0	0.974290392493	0	2	CT,CT	NA	NA	0.000509689476033	0	NA	NA	101,82,90,85	1	1	0	366.162421604	1
chr2_ref_v2	307633	0	AT,A,ATT,ATTT	1	1	69,48,15,9,7,3,0,1	1	1	0	2	AT,AT	NA	NA	0.229810506078	0	23,23,6,1,6,7,24,25	1	1	0	43.394474559	1	2	ATT,ATTT	A,ATT	0.125	2.48275357329	0	g.307633_307634insT,g.307633_307634insTT	0,0	51,53,10,7,10,6,2,1	1	1	0	1.57273879698	0	2	AT,AT	NA	NA	1.48574566303	0	NA	NA	21,10,101,124,0,2,0,1	1	1	0	319.575880383	1
chr2_ref_v2	307714	0	C,T	0	0	103,195,0,0	1	1	0	2	C,C	NA	NA	0.0	0	83,152,0,0	1	1	0	0.421483894613	0	2	C,C	NA	NA	0.0	0	NA	NA	66,101,0,0	1	1	0	1.01567474215	0	2	C,C	NA	NA	0.0	0	NA	NA	61,91,60,93	1	1	0	352.625177116	1
chr2_ref_v2	308237	0	GA,G	1	1	172,156,0,0	1	1	0	2	GA,GA	NA	NA	0.000284393073142	0	72,52,66,48	1	1	0	333.050941667	1	2	GA,G	NA	NA	0.086265102256	0	g.308238delA	0	106,96,0,1	1	1	0	0.404763451887	0	2	GA,GA	NA	NA	0.00387875504865	0	NA	NA	162,172,0,1	1	1	0	1.06665330518	0
chr2_ref_v2	309120	0	C,T	0	0	152,191,0,0	1	1	0	2	C,C	NA	NA	0.0	0	135,148,0,0	1	1	0	0.874257006378	0	2	C,C	NA	NA	0.0	0	NA	NA	124,102,0,0	1	1	0	3.30966197843	0	2	C,C	NA	NA	0.0	0	NA	NA	209,156,0,0	1	1	0	6.8360834924	0
chr2_ref_v2	309893	0	C,T	0	0	170,203,0,0	1	1	0	2	C,C	NA	NA	0.0	0	53,64,75,63	1	1	0	348.079254007	1	2	C,T	T,T	0.125	0.0862346779215	0	g.309893C>T	0	113,82,0,0	1	1	0	3.85332224294	0	2	C,C	NA	NA	0.0	0	NA	NA	216,170,0,0	1	1	0	4.89707011671	0
chr2_ref_v2	310427	0	CT,C	1	1	83,138,0,3	1	1	0	2	CT,CT	NA	NA	0.839293025009	0	70,134,5,4	1	1	0	2.68422805284	0	2	CT,CT	NA	NA	1.2136819505	0	NA	NA	45,54,34,40	1	1	0	312.89239218	1	2	CT,C	CT,CT	0.25	0.0290312925358	0	g.310428delT	0	130,159,5,10	1	1	0	3.03951672305	0
chr2_ref_v2	310737	0	C,T	0	0	148,143,0,0	1	1	0	2	C,C	NA	NA	0.0	0	45,40,58,40	1	1	0	327.099319594	1	2	C,T	T,T	0.125	0.108998206101	0	g.310737C>T	0	118,75,1,0	1	1	0	2.68805688729	0	2	C,C	NA	NA	0.00516797015844	0	NA	NA	214,125,0,0	1	1	0	5.83892106491	0
chr2_ref_v2	310860	0	A,G	0	0	151,143,0,0	1	1	0	2	A,A	NA	NA	0.0	0	110,96,0,0	1	1	0	0.535586111656	0	2	A,A	NA	NA	0.0	0	NA	NA	93,107,0,0	1	1	0	1.04700939982	0	2	A,A	NA	NA	0.0	0	NA	NA	79,109,65,109	1	1	0	364.547831639	1
chr2_ref_v2	311763	0	C,T	1	0	153,130,0,0	1	1	0	2	C,C	NA	NA	0.0	0	126,121,0,0	1	1	0	0.745486869596	0	2	C,C	NA	NA	0.0	0	NA	NA	86,121,0,0	1	1	0	4.03961305588	0	2	C,C	NA	NA	0.0	0	NA	NA	170,194,1,0	1	1	0	2.54815714715	0
chr2_ref_v2	312335	0	G,A	0	0	171,144,0,0	1	1	0	2	G,G	NA	NA	0.0	0	154,133,0,0	1	1	0	0.41852766896	0	2	G,G	NA	NA	0.0	0	NA	NA	45,46,33,65	1	1	0	330.231671689	1	2	G,A	NA	NA	0.0741079721537	0	g.312335G>A	0	173,217,0,1	1	1	0	4.37344546687	0
chr2_ref_v2	312442	0	C,T	0	0	213,159,0,0	1	1	0	2	C,C	NA	NA	0.0	0	142,139,0,0	1	1	0	1.97193804501	0	2	C,C	NA	NA	0.0	0	NA	NA	96,81,0,0	1	1	0	0.651262788896	0	2	C,C	NA	NA	0.0	0	NA	NA	175,168,0,0	1	1	0	2.03064122781	0
chr2_ref_v2	312529	0	A,C	1	0	189,203,0,0	1	1	0	2	A,A	NA	NA	0.0	0	130,156,0,0	1	1	0	0.731496641872	0	2	A,A	NA	NA	0.0	0	NA	NA	73,92,0,0	1	1	0	0.781462377264	0	2	A,A	NA	NA	0.0	0	NA	NA	143,174,0,0	1	1	0	0.847821068903	0
chr2_ref_v2	313679	0	A,G	1	0	187,137,0,0	1	1	0	2	A,A	NA	NA	0.0	0	126,110,0,0	1	1	0	1.02272730108	0	2	A,A	NA	NA	0.0	0	NA	NA	79,69,0,0	1	1	0	0.809650511279	0	2	A,A	NA	NA	0.0	0	NA	NA	78,78,74,72	1	1	0	346.245239606	1
chr2_ref_v2	313948	0	C,T	0	0	154,146,0,0	1	1	0	2	C,C	NA	NA	0.0	0	125,161,0,0	1	1	0	2.35453070279	0	2	C,C	NA	NA	0.0	0	NA	NA	61,52,39,49	1	1	0	321.246185416	1	2	C,T	C,C	0.125	0.00126342404677	0	g.313948C>T	0	182,199,0,0	1	1	0	1.06242239431	0
chr2_ref_v2	314103	0	A,G	1	0	197,204,1,0	1	1	0	2	A,A	NA	NA	0.00249066131245	0	75,65,79,69	1	1	0	353.773229418	1	2	A,G	NA	NA	0.0555698511548	0	g.314103A>G	0	106,91,0,0	1	1	0	1.01501092964	0	2	A,A	NA	NA	0.0	0	NA	NA	187,178,0,0	1	1	0	0.693415611101	0
chr2_ref_v2	314597	0	C,T	0	0	117,203,0,1	1	1	0	2	C,C	NA	NA	0.00312012733624	0	111,140,0,0	1	1	0	2.255625744	0	2	C,C	NA	NA	0.0	0	NA	NA	42,38,51,50	1	1	0	328.486580735	1	2	C,T	T,T	0.125	0.0182205461135	0	g.314597C>T	0	173,154,0,0	1	1	0	9.64432948243	0
chr2_ref_v2	315217	0	CA,C	1	1	65,58,60,77	1	1	0	2	CA,C	NA	NA	0.0810862369974	0	38,68,68,61	1	1	0	2.31741747127	0	2	CA,C	NA	NA	0.0951629824937	0	NA	NA	63,32,49,44	1	1	0	2.3769043994	0	2	CA,C	NA	NA	0.0842059406584	0	NA	NA	81,78,85,114	1	1	0	0.817048716297	0
chr2_ref_v2	316063	0	C,T	1	0	175,165,0,0	1	1	0	2	C,C	NA	NA	0.0	0	80,81,37,38	1	1	0	316.143468667	1	2	C,T	C,C	0.25	0.253090627682	0	g.316063C>T	0	83,82,0,0	1	1	0	0.429243958681	0	2	C,C	NA	NA	0.0	0	NA	NA	146,153,0,0	1	1	0	0.718610233621	0
chr2_ref_v2	316672	0	CT,C,CTT	1	1	148,123,5,2,8,5	1	1	0	2	CT,CT	NA	NA	1.25052413066	0	57,42,62,47,0,1	1	1	0	317.592390749	1	2	CT,C	CT,CT	0.125	1.40119126055	0	g.316673delT	0	43,33,2,3,28,34	1	1	0	309.294400059	1	2	CT,CTT	CTT,CTT	0.5	0.865915176607	0	g.316672_316673insT	0	10,10,70,71,54,49	1	1	0	325.727072615	1
chr2_ref_v2	316928	0	C,CAAAAAAA	1	1	21,14,2,22	1	1	0	2	C,CAAAAAAA	C,C	0.125	0.125979802861	0	35,21,2,11	1	1	0	2.54495804165	0	2	C,CAAAAAAA	C,C	0.5	0.361790044606	0	NA	NA	49,8,2,19	1	1	0	6.22276609562	0	2	C,CAAAAAAA	C,C	0.5	0.100083458557	0	NA	NA	49,11,5,33	1	1	0	2.70026843589	0
chr2_ref_v2	317785	0	C,T	0	0	189,144,2,0	1	1	0	2	C,C	NA	NA	0.411453149953	0	148,158,0,0	1	1	0	3.02231866981	0	2	C,C	NA	NA	0.0	0	NA	NA	89,89,0,1	1	1	0	1.49371184378	0	2	C,C	NA	NA	0.00560225554867	0	NA	NA	191,153,0,0	1	1	0	0.608682988511	0
chr2_ref_v2	317965	0	TA,T	1	1	152,166,0,0	1	1	0	2	TA,TA	NA	NA	0.000702873463254	0	109,141,1,1	1	1	0	0.945958455073	0	2	TA,TA	NA	NA	0.00487194877122	0	NA	NA	43,58,37,48	1	1	0	321.252708058	1	2	TA,T	TA,TA	0.125	0.0732480509348	0	g.317966delA	0	173,159,0,0	1	1	0	1.21791977157	0
chr2_ref_v2	318985	0	C,T	0	0	168,153,0,0	1	1	0	2	C,C	NA	NA	0.0	0	108,129,0,0	1	1	0	1.74967915822	0	2	C,C	NA	NA	0.0	0	NA	NA	96,91,0,0	1	1	0	0.424914511652	0	2	C,C	NA	NA	0.0	0	NA	NA	68,82,68,90	1	1	0	355.470175732	1
chr2_ref_v2	319744	0	C,T	0	0	178,137,0,0	1	1	0	2	C,C	NA	NA	0.0	0	132,104,0,0	1	1	0	0.409476696874	0	2	C,C	NA	NA	0.0	0	NA	NA	105,82,0,0	1	1	0	0.395460594194	0	2	C,C	NA	NA	0.0	0	NA	NA	92,92,81,93	1	1	0	360.945688578	1
chr2_ref_v2	319901	0	G,A	1	0	206,203,1,0	1	1	0	2	G,G	NA	NA	0.00244200365555	0	73,58,73,77	1	1	0	356.052372539	1	2	G,A	A,A	0.125	0.115876457386	0	g.319901G>A	0	80,97,0,0	1	1	0	1.05998711291	0	2	G,G	NA	NA	0.0	0	NA	NA	169,160,0,2	1	1	0	0.773890804501	0
chr2_ref_v2	320207	0	A,G	0	0	130,140,0,0	1	1	0	2	A,A	NA	NA	0.0	0	114,126,0,0	1	1	0	0.413213472439	0	2	A,A	NA	NA	0.0	0	NA	NA	93,93,0,0	1	1	0	0.500163704928	0	2	A,A	NA	NA	0.0	0	NA	NA	77,86,93,86	1	1	0	361.452986436	1
chr2_ref_v2	321639	0	CT,C,CTT	1	1	158,139,2,2,2,1	1	1	0	2	CT,CT	NA	NA	0.391438518522	0	54,62,58,67,0,0	1	1	0	327.153144021	1	2	CT,C	NA	NA	0.620251462575	0	g.321640delT	0	45,50,1,3,36,42	1	1	0	316.83398682	1	2	CT,CTT	NA	NA	0.195567247637	0	g.321639_321640insT	0	119,138,4,5,9,10	1	1	0	8.55070961206	0
chr2_ref_v2	322015	0	A,G	0	0	133,132,0,0	1	1	0	2	A,A	NA	NA	0.0	0	58,62,59,60	1	1	0	331.582768022	1	2	A,G	NA	NA	0.00836824967052	0	g.322015A>G	0	98,124,0,0	1	1	0	1.43602308353	0	2	A,A	NA	NA	0.0	0	NA	NA	218,220,0,0	1	1	0	0.416849283877	0
chr2_ref_v2	323008	0	T,C	0	0	189,228,0,0	1	1	0	2	T,T	NA	NA	0.0	0	77,77,86,71	1	1	0	359.924661977	1	2	T,C	NA	NA	0.0192932029347	0	g.323008T>C	0	91,85,0,0	1	1	0	1.35407286844	0	2	T,T	NA	NA	0.0	0	NA	NA	201,187,0,0	1	1	0	2.33468593242	0
chr2_ref_v2	323548	0	A,G	0	0	201,250,0,0	1	1	0	2	A,A	NA	NA	0.0	0	59,51,61,73	1	1	0	349.916412003	1	2	A,G	G,G	0.125	0.0539549941224	0	g.323548A>G	0	105,101,0,0	1	1	0	1.50828816519	0	2	A,A	NA	NA	0.0	0	NA	NA	160,199,1,0	1	1	0	0.398060594951	0
chr2_ref_v2	324256	0	C,T	1	0	140,180,0,0	1	1	0	2	C,C	NA	NA	0.0	0	89,122,0,0	1	1	0	0.483197753834	0	2	C,C	NA	NA	0.0	0	NA	NA	75,86,0,0	1	1	0	0.600748032616	0	2	C,C	NA	NA	0.0	0	NA	NA	91,75,91,73	1	1	0	357.158827102	1
chr2_ref_v2	324423	0	A,G	1	0	223,164,0,0	1	1	0	2	A,A	NA	NA	0.0	0	154,102,0,0	1	1	0	0.660216440473	0	2	A,A	NA	NA	0.0	0	NA	NA	83,71,0,0	1	1	0	0.723831073253	0	2	A,A	NA	NA	0.0	0	NA	NA	75,72,99,94	1	1	0	384.713749854	1
chr2_ref_v2	324696	0	C,T	0	0	165,200,0,0	1	1	0	2	C,C	NA	NA	0.0	0	114,130,0,0	1	1	0	0.493464577232	0	2	C,C	NA	NA	0.0	0	NA	NA	78,81,0,1	1	1	0	0.796148338377	0	2	C,C	NA	NA	0.0062696130136	0	NA	NA	167,167,0,0	1	1	0	1.3981974426	0
chr2_ref_v2	325791	0	C,T	0	0	170,175,0,0	1	1	0	2	C,C	NA	NA	0.0	0	114,124,0,0	1	1	0	0.473559898492	0	2	C,C	NA	NA	0.0	0	NA	NA	91,109,0,0	1	1	0	0.815163581817	0	2	C,C	NA	NA	0.0	0	NA	NA	81,73,63,94	1	1	0	357.958879494	1
chr2_ref_v2	325833	0	A,G	0	0	175,179,0,1	1	1	0	2	A,A	NA	NA	0.00282087634164	0	53,77,42,58	1	1	0	327.124068108	1	2	A,G	A,A	0.125	0.0110498361866	0	g.325833A>G	0	93,103,0,0	1	1	0	0.545535627187	0	2	A,A	NA	NA	0.0	0	NA	NA	163,168,0,0	1	1	0	0.435212034284	0
chr2_ref_v2	326236	0	T,C	0	0	157,176,0,0	1	1	0	2	T,T	NA	NA	0.0	0	134,140,0,0	1	1	0	0.53985701054	0	2	T,T	NA	NA	0.0	0	NA	NA	97,81,0,0	1	1	0	1.62308398391	0	2	T,T	NA	NA	0.0	0	NA	NA	179,175,0,0	1	1	0	0.981070654546	0
chr2_ref_v2	326299	0	CA,C	1	1	129,137,0,0	1	1	0	2	CA,CA	NA	NA	0.000284393073142	0	125,125,0,0	1	1	0	0.493306842417	0	2	CA,CA	NA	NA	0.00115919724766	0	NA	NA	43,33,50,28	1	1	0	320.188446782	1	2	CA,C	NA	NA	0.0239880269052	0	g.326300delA	0	169,164,0,0	1	1	0	0.664995424827	0
chr2_ref_v2	327072	1	T,C	0	0	201,200,1,1	1	1	0	2	NA	NA	NA	NA	0	147,136,0,1	1	1	0	0.56583777876	0	2	NA	NA	NA	NA	0	NA	NA	52,51,53,51	1	1	0	330.921709133	1	2	NA	NA	NA	NA	0	NA	NA	172,190,1,0	1	1	0	0.79461213037	0
chr2_ref_v2	327608	1	T,C	1	0	212,208,0,0	1	1	0	2	NA	NA	NA	NA	0	168,173,0,0	1	1	0	0.486942851343	0	2	NA	NA	NA	NA	0	NA	NA	107,94,0,0	1	1	0	0.636157510287	0	2	NA	NA	NA	NA	0	NA	NA	105,96,96,105	1	1	0	388.233841558	1
chr2_ref_v2	327948	0	G,A	1	0	179,163,0,0	1	1	0	2	G,G	NA	NA	0.0	0	67,54,76,79	1	1	0	356.094337377	1	2	G,A	A,A	0.125	0.0036798569584	0	g.327948G>A	0	81,79,0,1	1	1	0	0.516956299531	0	2	G,G	NA	NA	0.00623054975064	0	NA	NA	146,177,0,0	1	1	0	2.33982546914	0
chr2_ref_v2	330915	0	G,A	0	0	134,127,0,1	1	1	0	2	G,G	NA	NA	0.0038240964384	0	118,106,0,0	1	1	0	0.501164692332	0	2	G,G	NA	NA	0.0	0	NA	NA	44,41,37,30	1	1	0	315.066884148	1	2	G,A	G,G	0.125	0.0133557911816	0	g.330915G>A	0	157,148,0,1	1	1	0	0.403897323026	0
chr2_ref_v2	331907	0	T,C	1	0	144,169,0,0	1	1	0	2	T,T	NA	NA	0.0	0	109,138,0,0	1	1	0	0.541246840781	0	2	T,T	NA	NA	0.0	0	NA	NA	80,115,0,0	1	1	0	1.06717716173	0	2	T,T	NA	NA	0.0	0	NA	NA	187,177,0,0	1	1	0	1.69535876392	0
chr2_ref_v2	332642	0	G,A	0	0	130,141,0,0	1	1	0	2	G,G	NA	NA	0.0	0	125,125,1,0	1	1	0	0.548005964023	0	2	G,G	NA	NA	0.00399202126954	0	NA	NA	66,66,60,51	1	1	0	327.989184112	1	2	G,A	G,G	0.125	0.0780427070069	0	g.332642G>A	0	226,221,1,0	1	1	0	0.809192673416	0
chr2_ref_v2	333298	0	T,C	1	0	143,181,0,0	1	1	0	2	T,T	NA	NA	0.0	0	65,77,46,62	1	1	0	328.887196055	1	2	T,C	T,T	0.125	0.0223814021961	0	g.333298T>C	0	90,123,0,0	1	1	0	0.521281110319	0	2	T,T	NA	NA	0.0	0	NA	NA	175,175,0,0	1	1	0	1.87101479284	0
chr2_ref_v2	334703	0	G,A	0	0	184,165,0,0	1	1	0	2	G,G	NA	NA	0.0	0	142,130,0,0	1	1	0	0.410246519299	0	2	G,G	NA	NA	0.0	0	NA	NA	44,64,39,47	1	1	0	321.789800998	1	2	G,A	G,G	0.125	0.0235304974102	0	g.334703G>A	0	179,174,0,1	1	1	0	0.612636475159	0
chr2_ref_v2	334786	0	T,C	1	0	169,195,0,0	1	1	0	2	T,T	NA	NA	0.0	0	143,134,0,0	1	1	0	1.37609659245	0	2	T,T	NA	NA	0.0	0	NA	NA	106,111,0,0	1	1	0	0.600723086237	0	2	T,T	NA	NA	0.0	0	NA	NA	112,96,78,93	1	1	0	361.186763122	1
chr2_ref_v2	335064	0	G,A	0	0	183,157,0,0	1	1	0	2	G,G	NA	NA	0.0	0	148,122,1,0	1	1	0	0.436257365287	0	2	G,G	NA	NA	0.00369686188133	0	NA	NA	78,130,0,0	1	1	0	6.51818842108	0	2	G,G	NA	NA	0.0	0	NA	NA	99,130,77,137	1	1	0	398.734636172	1
chr2_ref_v2	335276	0	G,A	0	0	191,266,0,0	1	1	0	2	G,G	NA	NA	0.0	0	134,183,0,0	1	1	0	0.412628201279	0	2	G,G	NA	NA	0.0	0	NA	NA	79,77,0,0	1	1	0	1.96968714945	0	2	G,G	NA	NA	0.0	0	NA	NA	75,79,89,89	1	1	0	377.304124164	1
chr2_ref_v2	336147	0	G,A	1	0	150,202,0,0	1	1	0	2	G,G	NA	NA	0.0	0	115,182,0,0	1	1	0	1.03844122376	0	2	G,G	NA	NA	0.0	0	NA	NA	62,48,41,42	1	1	0	320.451327876	1	2	G,A	G,G	0.125	0.0303253297149	0	g.336147G>A	0	232,174,0,0	1	1	0	9.22477621883	0
chr2_ref_v2	337029	0	T,C	0	0	137,133,0,1	1	1	0	2	T,T	NA	NA	0.00369686188133	0	101,131,0,0	1	1	0	1.90539378913	0	2	T,T	NA	NA	0.0	0	NA	NA	111,126,0,0	1	1	0	0.954514070919	0	2	T,T	NA	NA	0.0	0	NA	NA	129,108,123,120	1	1	0	398.995861089	1
chr2_ref_v2	338201	0	AT,A	1	1	96,119,3,2	1	1	0	2	AT,AT	NA	NA	0.588624800305	0	114,108,2,0	1	1	0	1.81539777625	0	2	AT,AT	NA	NA	2.3968516272	0	NA	NA	49,61,55,51	1	1	0	316.69181966	1	2	AT,A	AT,AT	0.125	0.064378347619	0	g.338202delT	0	177,147,7,5	1	1	0	3.34465329492	0
chr2_ref_v2	338428	0	T,C	1	0	119,178,0,0	1	1	0	2	T,T	NA	NA	0.0	0	120,139,0,0	1	1	0	1.69590063159	0	2	T,T	NA	NA	0.0	0	NA	NA	51,61,67,51	1	1	0	334.150977272	1	2	T,C	NA	NA	0.0521857531706	0	g.338428T>C	0	193,166,0,0	1	1	0	7.44385401153	0
chr2_ref_v2	339259	0	C,CT	1	1	161,125,0,1	1	1	0	2	C,C	NA	NA	1.32609296116e-05	0	51,46,71,45	1	1	0	335.404163591	1	2	C,CT	CT,CT	0.125	0.049056837132	0	g.339259_339260insT	0	91,86,0,0	1	1	0	1.01273757657	0	2	C,C	NA	NA	0.416634720208	0	NA	NA	161,134,1,2	1	1	0	0.591835328426	0
chr2_ref_v2	339555	0	G,A	0	0	161,156,0,0	1	1	0	2	G,G	NA	NA	0.0	0	109,179,0,1	1	1	0	5.4198314624	0	2	G,G	NA	NA	0.00346620797649	0	NA	NA	104,109,0,0	1	1	0	0.531112725529	0	2	G,G	NA	NA	0.0	0	NA	NA	85,95,99,88	1	1	0	370.210803193	1
chr2_ref_v2	340345	0	T,C	1	0	176,226,0,0	1	1	0	2	T,T	NA	NA	0.0	0	143,140,0,0	1	1	0	1.99316957159	0	2	T,T	NA	NA	0.0	0	NA	NA	82,83,0,0	1	1	0	1.18951280954	0	2	T,T	NA	NA	0.0	0	NA	NA	101,93,90,65	1	1	0	355.786908972	1
chr2_ref_v2	340462	0	G,A	0	0	178,163,0,0	1	1	0	2	G,G	NA	NA	0.0	0	121,131,0,0	1	1	0	1.0132491208	0	2	G,G	NA	NA	0.0	0	NA	NA	100,76,0,0	1	1	0	0.930667197394	0	2	G,G	NA	NA	0.0	0	NA	NA	61,66,98,80	1	1	0	372.540632565	1
chr2_ref_v2	341525	0	GT,G	1	1	130,193,0,0	1	1	0	2	GT,GT	NA	NA	0.000284393073142	0	84,116,0,0	1	1	0	0.502104706492	0	2	GT,GT	NA	NA	0.00115919724766	0	NA	NA	43,53,43,45	1	1	0	322.261193567	1	2	GT,G	NA	NA	0.0889988364877	0	g.341526delT	0	180,175,0,0	1	1	0	4.6552020242	0
chr2_ref_v2	342419	0	GA,G	1	1	73,61,85,72	1	1	0	2	GA,G	NA	NA	0.053240591951	0	59,62,70,62	1	1	0	1.02046320482	0	2	GA,G	GA,GA	0.125	0.0660629418441	0	NA	NA	27,32,56,54	1	1	0	2.05672743048	0	2	GA,G	G,G	0.25	0.0340187121371	0	NA	NA	78,73,77,82	1	1	0	0.887432320421	0
chr2_ref_v2	342544	0	C,A	1	0	198,180,0,1	1	1	0	2	C,C	NA	NA	0.00264200946284	0	80,64,71,63	1	1	0	343.46419439	1	2	C,A	NA	NA	0.0719734996251	0	g.342544C>A	0	99,97,0,0	1	1	0	0.52968425796	0	2	C,C	NA	NA	0.0	0	NA	NA	205,168,0,0	1	1	0	0.818844007716	0
chr2_ref_v2	342871	0	C,T	0	0	171,181,0,0	1	1	0	2	C,C	NA	NA	0.0	0	133,156,0,0	1	1	0	0.691788468743	0	2	C,C	NA	NA	0.0	0	NA	NA	46,54,54,47	1	1	0	328.365442622	1	2	C,T	NA	NA	0.00995033085317	0	g.342871C>T	0	191,172,0,0	1	1	0	1.19124730326	0
chr2_ref_v2	343194	0	G,GT	1	1	153,170,0,0	1	1	0	2	G,G	NA	NA	0.000247416599914	0	105,131,0,1	1	1	0	0.682839871845	0	2	G,G	NA	NA	0.00328790076401	0	NA	NA	38,51,28,52	1	1	0	321.903258709	1	2	G,GT	NA	NA	0.0942386873313	0	g.343194_343195insT	0	126,184,0,0	1	1	0	2.09101470202	0
chr2_ref_v2	343305	0	T,C	0	0	187,173,0,0	1	1	0	2	T,T	NA	NA	0.0	0	64,70,78,70	1	1	0	351.731833052	1	2	T,C	NA	NA	0.0993724738132	0	g.343305T>C	0	86,76,0,0	1	1	0	0.426090416059	0	2	T,T	NA	NA	0.0	0	NA	NA	176,149,1,0	1	1	0	0.632683421628	0
chr2_ref_v2	343341	0	T,C	0	0	183,163,0,0	1	1	0	2	T,T	NA	NA	0.0	0	123,137,0,0	1	1	0	1.44494328269	0	2	T,T	NA	NA	0.0	0	NA	NA	80,79,0,0	1	1	0	0.56268838821	0	2	T,T	NA	NA	0.0	0	NA	NA	166,153,0,0	1	1	0	0.44107448785	0
chr2_ref_v2	343850	0	G,A	0	0	162,214,0,0	1	1	0	2	G,G	NA	NA	0.0	0	65,69,67,85	1	1	0	356.303917188	1	2	G,A	A,A	0.125	0.125273707386	0	g.343850G>A	0	101,104,0,0	1	1	0	1.43310871093	0	2	G,G	NA	NA	0.0	0	NA	NA	202,169,0,0	1	1	0	5.56020565845	0
chr2_ref_v2	344326	0	A,AT	1	1	141,105,2,1	1	1	0	2	A,A	NA	NA	0.0615961115219	0	69,56,60,47	1	1	0	321.79748745	1	2	A,AT	NA	NA	0.0455126108052	0	g.344326_344327insT	0	74,94,2,2	1	1	0	3.35061417367	0	2	A,A	NA	NA	0.539241882687	0	NA	NA	132,159,3,2	1	1	0	4.49913672557	0
chr2_ref_v2	344478	0	CT,C	1	1	153,147,1,0	1	1	0	2	CT,CT	NA	NA	0.944339415111	0	65,81,58,67	1	1	0	334.80691879	1	2	CT,C	CT,CT	0.125	0.0254705089351	0	g.344479delT	0	82,82,1,1	1	1	0	0.544213036643	0	2	CT,CT	NA	NA	1.4260011878	0	NA	NA	145,147,2,3	1	1	0	1.29657735789	0
chr2_ref_v2	344784	0	T,C	1	0	194,164,0,0	1	1	0	2	T,T	NA	NA	0.0	0	106,102,0,0	1	1	0	0.727247693687	0	2	T,T	NA	NA	0.0	0	NA	NA	86,82,0,0	1	1	0	0.631947139862	0	2	T,T	NA	NA	0.0	0	NA	NA	180,139,0,0	1	1	0	0.652785300947	0
chr2_ref_v2	344906	0	GT,G	1	1	136,161,0,0	1	1	0	2	GT,GT	NA	NA	0.00604124141941	0	53,58,46,46	1	1	0	322.319188357	1	2	GT,G	GT,GT	0.125	0.0119875346363	0	g.344907delT	0	94,81,0,0	1	1	0	1.77302339868	0	2	GT,GT	NA	NA	0.580406563894	0	NA	NA	153,161,1,1	1	1	0	0.747057994909	0
chr2_ref_v2	345281	0	C,T	0	0	151,214,0,0	1	1	0	2	C,C	NA	NA	0.0	0	58,78,76,80	1	1	0	356.866899089	1	2	C,T	T,T	0.125	0.114113306767	0	g.345281C>T	0	81,86,0,0	1	1	0	1.52036431116	0	2	C,C	NA	NA	0.0	0	NA	NA	160,178,0,0	1	1	0	1.89735229771	0
chr2_ref_v2	346193	0	T,C	1	0	149,199,0,0	1	1	0	2	T,T	NA	NA	0.0	0	132,134,0,0	1	1	0	1.92722420581	0	2	T,T	NA	NA	0.0	0	NA	NA	80,87,0,0	1	1	0	1.00924455751	0	2	T,T	NA	NA	0.0	0	NA	NA	169,174,0,0	1	1	0	2.12539749909	0
chr2_ref_v2	348451	0	GT,G	1	1	76,143,0,0	1	1	0	2	GT,GT	NA	NA	0.000284393073142	0	69,140,0,0	1	1	0	0.500535243121	0	2	GT,GT	NA	NA	0.00115919724766	0	NA	NA	51,90,0,0	1	1	0	0.445321794821	0	2	GT,GT	NA	NA	0.00105952659193	0	NA	NA	119,183,0,0	1	1	0	1.32791489282	0
chr2_ref_v2	348520	0	G,A	0	0	163,147,0,0	1	1	0	2	G,G	NA	NA	0.0	0	103,117,0,1	1	1	0	1.31141305451	0	2	G,G	NA	NA	0.00453515516539	0	NA	NA	87,78,0,0	1	1	0	0.389322543616	0	2	G,G	NA	NA	0.0	0	NA	NA	94,93,75,80	1	1	0	348.244227902	1
chr2_ref_v2	349179	0	G,A	0	0	189,202,0,0	1	1	0	2	G,G	NA	NA	0.0	0	71,98,63,64	1	1	0	338.176160858	1	2	G,A	G,G	0.125	0.0343972001836	0	g.349179G>A	0	79,106,0,0	1	1	0	1.19533645546	0	2	G,G	NA	NA	0.0	0	NA	NA	179,187,0,0	1	1	0	0.422550299461	0
chr2_ref_v2	351209	0	C,CA	1	1	75,102,1,2	1	1	0	2	C,C	NA	NA	1.01186938028	0	42,36,46,46	1	1	0	317.587885092	1	2	C,CA	CA,CA	0.5	0.0179520207479	0	g.351209_351210insA	0	71,63,5,8	1	1	0	4.91832285396	0	2	C,C	NA	NA	0.0283143326524	0	NA	NA	132,122,11,12	1	1	0	7.69578633423	0
chr2_ref_v2	351567	0	C,T	0	0	147,146,0,0	1	1	0	2	C,C	NA	NA	0.0	0	132,166,0,0	1	1	0	1.67433922272	0	2	C,C	NA	NA	0.0	0	NA	NA	108,111,0,0	1	1	0	0.422575158289	0	2	C,C	NA	NA	0.0	0	NA	NA	152,204,0,0	1	1	0	2.6720122237	0
chr2_ref_v2	352005	0	G,A	0	0	77,61,83,73	1	1	0	2	G,A	NA	NA	0.122602322092	0	108,117,0,0	1	1	0	308.833812673	1	2	G,G	NA	NA	0.0	0	g.352004_352006A>G	1	49,47,52,54	1	1	0	0.687157010393	0	2	G,A	NA	NA	0.0990909026442	0	NA	NA	151,186,0,1	1	1	0	310.854671832	1
chr2_ref_v2	353464	0	CA,C,CAA	1	1	14,95,1,14,2,8	1	1	0	2	CA,CA	NA	NA	0.353003219047	0	1,44,0,3,16,42	1	1	0	28.6236239559	1	2	CAA,CAA	CA,CAA	0.25	0.0416641274334	0	g.353464_353465insA,g.353464_353465insA	0,1	15,39,4,9,7,13	1	1	0	5.20792881426	0	2	CA,CA	CA,CAA	0.5	0.327144279187	0	NA	NA	30,46,28,60,7,10	1	1	0	34.1917910326	1
chr2_ref_v2	353574	0	A,AATAT	1	1	6,12,1,0	1	0	1	2	NA	NA	NA	NA	0	13,5,0,0	1	0	1	3.48216253051	0	2	NA	NA	NA	NA	0	NA	NA	16,12,0,1	1	1	1	2.20007555166	0	2	A,A	A,AATAT	0.125	0.0294472013263	0	NA	NA	40,24,1,0	1	1	1	6.25316422326	0
chr2_ref_v2	354219	0	T,C	1	0	155,148,0,0	1	1	0	2	T,T	NA	NA	0.0	0	117,103,0,0	1	1	0	0.544198352934	0	2	T,T	NA	NA	0.0	0	NA	NA	93,115,0,0	1	1	0	1.50266594065	0	2	T,T	NA	NA	0.0	0	NA	NA	183,164,0,0	1	1	0	0.545669589577	0
chr2_ref_v2	356440	0	C,T	1	0	198,202,0,0	1	1	0	2	C,C	NA	NA	0.0	0	136,148,0,0	1	1	0	0.52291335855	0	2	C,C	NA	NA	0.0	0	NA	NA	53,55,62,64	1	1	0	342.339728002	1	2	C,T	T,T	0.125	0.0971637484536	0	g.356440C>T	0	180,187,0,0	1	1	0	0.41459914271	0
chr2_ref_v2	356475	0	G,A	0	0	220,227,0,0	1	1	0	2	G,G	NA	NA	0.0	0	156,139,0,0	1	1	0	0.96309346451	0	2	G,G	NA	NA	0.0	0	NA	NA	133,122,0,0	1	1	0	0.73438696811	0	2	G,G	NA	NA	0.0	0	NA	NA	219,185,0,1	1	1	0	1.61043483565	0
chr2_ref_v2	356696	0	T,C	0	0	131,205,1,0	1	1	0	2	T,T	NA	NA	0.00297177038916	0	74,83,69,76	1	1	0	346.550731177	1	2	T,C	NA	NA	0.0795120629277	0	g.356696T>C	0	84,131,0,0	1	1	0	0.416921005652	0	2	T,T	NA	NA	0.0	0	NA	NA	135,190,1,0	1	1	0	0.729834904087	0
chr2_ref_v2	357086	0	G,A	1	0	200,164,0,0	1	1	0	2	G,G	NA	NA	0.0	0	160,114,0,0	1	1	0	0.875758092911	0	2	G,G	NA	NA	0.0	0	NA	NA	76,68,70,65	1	1	1	343.156623645	1	2	G,A	NA	NA	0.0645385211376	0	NA	NA	268,217,0,0	1	1	1	0.412477167572	0
chr2_ref_v2	357372	0	T,C	0	0	106,73,107,66	1	1	0	2	T,C	NA	NA	0.034094211343	0	163,132,0,0	1	1	0	308.841037189	1	2	T,T	NA	NA	0.0	0	g.357371_357373C>T	1	51,50,47,35	1	1	0	1.7299529195	0	2	T,C	T,T	0.125	0.0429131587039	0	NA	NA	154,183,0,1	1	1	0	310.455493546	1
chr2_ref_v2	358027	0	G,A	0	0	149,146,0,0	1	1	0	2	G,G	NA	NA	0.0	0	128,97,0,0	1	1	0	1.55984619621	0	2	G,G	NA	NA	0.0	0	NA	NA	120,116,0,0	1	1	0	0.399648354912	0	2	G,G	NA	NA	0.0	0	NA	NA	125,101,107,106	1	1	0	381.27155395	1
chr2_ref_v2	358141	0	A,G	0	0	76,68,63,77	1	1	0	2	A,G	NA	NA	0.0281708769667	0	59,77,63,62	1	1	0	1.66723357089	0	2	A,G	NA	NA	0.0843411484338	0	NA	NA	35,62,47,65	1	1	0	1.7540652447	0	2	A,G	G,G	0.125	0.107526535489	0	NA	NA	67,105,69,125	1	1	0	3.07444180183	0
chr2_ref_v2	358414	0	A,G	1	0	175,206,1,0	1	1	0	2	A,A	NA	NA	0.00262123347987	0	119,170,0,0	1	1	0	1.30552743339	0	2	A,A	NA	NA	0.0	0	NA	NA	49,58,57,47	1	1	0	330.435697644	1	2	A,G	NA	NA	0.0284379353205	0	g.358414A>G	0	172,190,0,1	1	1	0	0.571688950005	0
chr2_ref_v2	360441	0	TA,T	1	1	128,129,1,1	1	1	0	2	TA,TA	NA	NA	0.00171073538491	0	105,102,0,1	1	1	0	0.445650793255	0	2	TA,TA	NA	NA	1.00814129457	0	NA	NA	86,89,1,2	1	1	0	0.875432551143	0	2	TA,TA	NA	NA	0.174941455786	0	NA	NA	77,74,87,68	1	1	0	348.199926995	1
chr2_ref_v2	360757	0	A,G	0	0	159,163,0,0	1	1	0	2	A,A	NA	NA	0.0	0	71,50,62,59	1	1	0	335.231207908	1	2	A,G	NA	NA	0.0	0	g.360757A>G	0	110,88,0,0	1	1	0	1.38317576814	0	2	A,A	NA	NA	0.0	0	NA	NA	178,189,0,0	1	1	0	0.451289177772	0
chr2_ref_v2	360979	0	A,G	1	0	167,151,0,0	1	1	0	2	A,A	NA	NA	0.0	0	144,134,0,0	1	1	0	0.423339219944	0	2	A,A	NA	NA	0.0	0	NA	NA	54,48,58,53	1	1	0	331.564532706	1	2	A,G	NA	NA	0.0845573880281	0	g.360979A>G	0	222,163,0,0	1	1	0	1.66733687537	0
chr2_ref_v2	361163	0	A,AG	1	0	120,184,0,0	1	1	0	2	A,A	NA	NA	0.0	0	108,149,0,0	1	1	0	0.669572292711	0	2	A,A	NA	NA	0.0	0	NA	NA	83,118,0,0	1	1	0	0.511384617667	0	2	A,A	NA	NA	0.0	0	NA	NA	69,112,62,136	1	1	0	393.982437524	1
chr2_ref_v2	361270	0	A,G	1	0	194,125,0,0	1	1	0	2	A,A	NA	NA	0.0	0	165,97,0,0	1	1	0	0.60191917857	0	2	A,A	NA	NA	0.0	0	NA	NA	114,86,0,0	1	1	0	0.838744804293	0	2	A,A	NA	NA	0.0	0	NA	NA	191,142,0,0	1	1	0	0.981097014537	0
chr2_ref_v2	361976	0	G,A	0	0	205,121,0,0	1	1	0	2	G,G	NA	NA	0.0	0	171,110,0,0	1	1	0	0.59886322822	0	2	G,G	NA	NA	0.0	0	NA	NA	114,83,2,0	1	1	0	1.20332985989	0	2	G,G	NA	NA	0.415566204095	0	NA	NA	96,74,107,67	1	1	0	368.236609363	1
chr2_ref_v2	362207	0	T,C	1	0	168,187,0,0	1	1	0	2	T,T	NA	NA	0.0	0	70,61,78,75	1	1	0	354.686620415	1	2	T,C	C,C	0.125	0.0960738300896	0	g.362207T>C	0	98,111,0,0	1	1	0	0.39984712648	0	2	T,T	NA	NA	0.0	0	NA	NA	209,200,0,0	1	1	0	1.18188417881	0
chr2_ref_v2	362718	0	T,C	1	0	160,169,0,0	1	1	0	2	T,T	NA	NA	0.0	0	150,124,0,0	1	1	0	1.67794482705	0	2	T,T	NA	NA	0.0	0	NA	NA	86,86,0,0	1	1	0	0.446665567825	0	2	T,T	NA	NA	0.0	0	NA	NA	80,77,72,67	1	1	0	342.594119952	1
chr2_ref_v2	364569	0	G,A	0	0	129,192,0,0	1	1	0	2	G,G	NA	NA	0.0	0	129,141,0,0	1	1	0	2.28965231396	0	2	G,G	NA	NA	0.0	0	NA	NA	105,104,0,1	1	1	0	2.81955853858	0	2	G,G	NA	NA	0.00477327875266	0	NA	NA	147,199,0,0	1	1	0	0.694626508483	0
chr2_ref_v2	364928	0	A,G	1	0	197,85,1,0	1	1	0	2	A,A	NA	NA	0.00353982670512	0	80,42,49,7	1	1	0	316.951030338	1	2	A,G	A,A	0.25	0.267843730232	0	g.364928A>G	0	91,61,0,0	1	1	0	2.41535911659	0	2	A,A	NA	NA	0.0	0	NA	NA	140,97,0,0	1	1	0	3.82919781445	0
chr2_ref_v2	364929	0	C,A	1	0	198,70,0,25	1	1	0	2	C,C	C,A	0.125	0.375159758613	0	129,29,0,32	1	1	0	4.23791661946	0	2	C,C	C,A	0.25	0.379822677495	0	NA	NA	91,49,0,10	1	1	0	2.11767215302	0	2	C,C	C,A	0.125	0.164303051291	0	NA	NA	142,85,0,14	1	1	0	4.57458061705	0
chr2_ref_v2	365241	0	C,T	1	0	191,173,0,0	1	1	0	2	C,C	NA	NA	0.0	0	173,133,0,0	1	1	0	1.09381914911	0	2	C,C	NA	NA	0.0	0	NA	NA	95,102,0,0	1	1	0	0.907182562312	0	2	C,C	NA	NA	0.0	0	NA	NA	182,183,0,1	1	1	0	0.752894051353	0
chr2_ref_v2	365506	0	G,T	1	0	196,198,0,0	1	1	0	2	G,G	NA	NA	0.0	0	121,135,0,0	1	1	0	0.646245107968	0	2	G,G	NA	NA	0.0	0	NA	NA	74,91,0,0	1	1	0	0.957128071025	0	2	G,G	NA	NA	0.0	0	NA	NA	82,86,84,73	1	1	0	356.886534796	1
chr2_ref_v2	366238	0	C,T	0	0	164,146,0,0	1	1	0	2	C,C	NA	NA	0.0	0	58,72,63,77	1	1	0	344.717769281	1	2	C,T	NA	NA	0.0741079721537	0	g.366238C>T	0	89,100,0,0	1	1	0	1.24702901217	0	2	C,C	NA	NA	0.0	0	NA	NA	169,174,1,0	1	1	0	0.990995268633	0
chr2_ref_v2	366478	0	TC,T	0	0	194,170,0,0	1	1	0	2	TC,TC	NA	NA	0.0	0	111,146,0,0	1	1	0	3.40849933661	0	2	TC,TC	NA	NA	0.0	0	NA	NA	45,47,53,53	1	1	0	331.420731899	1	2	TC,T	T,T	0.125	0.109663911218	0	g.366479delC	0	197,186,0,0	1	1	0	0.616516608165	0
chr2_ref_v2	367999	0	TA,T	1	1	191,182,0,0	1	1	0	2	TA,TA	NA	NA	0.000284393073142	0	122,141,0,0	1	1	0	1.2172271211	0	2	TA,TA	NA	NA	0.00115919724766	0	NA	NA	73,75,0,0	1	1	0	0.477592001281	0	2	TA,TA	NA	NA	0.00105952659193	0	NA	NA	69,86,63,72	1	1	0	343.009090558	1
chr2_ref_v2	368469	0	A,G	0	0	192,167,0,0	1	1	0	2	A,A	NA	NA	0.0	0	62,57,70,55	1	1	0	339.984063156	1	2	A,G	NA	NA	0.0491902441908	0	g.368469A>G	0	94,96,0,0	1	1	0	0.842780606207	0	2	A,A	NA	NA	0.0	0	NA	NA	168,134,0,0	1	1	0	0.622543328665	0
chr2_ref_v2	369767	0	CTT,C,CT	1	1	56,49,2,1,16,10	1	1	0	2	CTT,CTT	CTT,CT	0.25	0.532115248544	0	2,6,16,14,45,50	1	1	0	308.614632863	1	2	CT,CT	NA	NA	1.0120951643	0	g.369768delT,g.369768delT	0,1	2,6,22,43,20,26	1	1	0	313.726745659	1	2	C,CT	CT,CT	0.125	0.00940433026337	0	g.369768_369769delTT,g.369768delT	0,0	37,47,47,62,14,25	1	1	0	318.90413775	1
chr2_ref_v2	370063	0	C,T	0	0	178,136,0,0	1	1	0	2	C,C	NA	NA	0.0	0	72,53,64,51	1	1	0	332.304016147	1	2	C,T	NA	NA	0.0833816089391	0	g.370063C>T	0	74,103,0,0	1	1	0	4.83238414404	0	2	C,C	NA	NA	0.0	0	NA	NA	178,178,0,0	1	1	0	2.28194385894	0
chr2_ref_v2	370473	0	A,G	0	0	174,162,0,0	1	1	0	2	A,A	NA	NA	0.0	0	132,134,0,0	1	1	0	0.598713476847	0	2	A,A	NA	NA	0.0	0	NA	NA	74,84,0,0	1	1	0	0.943133122995	0	2	A,A	NA	NA	0.0	0	NA	NA	153,165,0,0	1	1	0	0.998675211385	0
chr2_ref_v2	370846	0	G,T	0	0	192,122,0,0	1	1	0	2	G,G	NA	NA	0.0	0	138,73,0,0	1	1	0	0.963974529226	0	2	G,G	NA	NA	0.0	0	NA	NA	134,78,0,0	1	1	0	0.547840021554	0	2	G,G	NA	NA	0.0	0	NA	NA	113,83,93,93	1	1	0	367.280823146	1
chr2_ref_v2	371021	0	A,G	0	0	146,152,0,0	1	1	0	2	A,A	NA	NA	0.0	0	52,58,61,60	1	1	0	334.852355945	1	2	A,G	NA	NA	0.0953101798043	0	g.371021A>G	0	109,115,0,0	1	1	0	0.398390050097	0	2	A,A	NA	NA	0.0	0	NA	NA	207,205,1,0	1	1	0	0.492751712853	0
chr2_ref_v2	371294	0	GA,G	1	1	139,126,0,0	1	1	0	2	GA,GA	NA	NA	0.000702873463254	0	109,95,0,0	1	1	0	0.427326902304	0	2	GA,GA	NA	NA	0.00309622087796	0	NA	NA	101,84,1,0	1	1	0	0.524533675092	0	2	GA,GA	NA	NA	0.00274969651896	0	NA	NA	160,161,1,1	1	1	0	0.674448614509	0
chr2_ref_v2	371945	0	GA,G	1	1	126,139,0,0	1	1	0	2	GA,GA	NA	NA	0.000284393073142	0	107,133,0,0	1	1	0	0.717509380572	0	2	GA,GA	NA	NA	0.00115919724766	0	NA	NA	102,95,1,0	1	1	0	0.873472115878	0	2	GA,GA	NA	NA	0.00400377536461	0	NA	NA	182,162,0,0	1	1	0	1.6209644669	0
chr2_ref_v2	372924	0	C,CT	1	1	159,154,0,0	1	1	0	2	C,C	NA	NA	0.00350366586938	0	127,131,0,1	1	1	0	0.494911901562	0	2	C,C	NA	NA	0.544813654667	0	NA	NA	88,93,0,1	1	1	0	0.546214618122	0	2	C,C	NA	NA	0.4389820189	0	NA	NA	167,156,1,2	1	1	0	0.634638396923	0
chr2_ref_v2	373674	0	A,G	1	0	146,133,1,0	1	1	0	2	A,A	NA	NA	0.00357782134788	0	131,157,0,0	1	1	0	2.06468632117	0	2	A,A	NA	NA	0.0	0	NA	NA	95,97,0,0	1	1	0	0.670075765219	0	2	A,A	NA	NA	0.0	0	NA	NA	86,88,88,88	1	1	0	359.380258811	1
chr2_ref_v2	373677	0	TA,T	1	1	148,124,1,1	1	1	0	2	TA,TA	NA	NA	0.00128479867266	0	122,131,0,0	1	1	0	1.70213336994	0	2	TA,TA	NA	NA	1.20881199003	0	NA	NA	48,44,45,45	1	1	0	321.858683529	1	2	TA,T	NA	NA	0.051972481226	0	g.373678delA	0	175,169,3,0	1	1	0	0.987749144338	0
chr2_ref_v2	374765	0	C,T	1	0	159,177,0,0	1	1	0	2	C,C	NA	NA	0.0	0	58,62,52,59	1	1	0	331.177984077	1	2	C,T	NA	NA	0.0779615414697	0	g.374765C>T	0	109,96,0,0	1	1	0	1.3223776824	0	2	C,C	NA	NA	0.0	0	NA	NA	156,164,0,0	1	1	0	0.511491845428	0
chr2_ref_v2	374818	0	A,G	0	0	154,181,0,0	1	1	0	2	A,A	NA	NA	0.0	0	127,128,0,0	1	1	0	0.933367520593	0	2	A,A	NA	NA	0.0	0	NA	NA	112,102,0,0	1	1	0	1.51389347168	0	2	A,A	NA	NA	0.0	0	NA	NA	169,133,0,0	1	1	0	3.76415830444	0
chr2_ref_v2	375405	0	A,G	0	0	142,136,14,19	1	1	0	2	A,A	A,G	0.25	0.185203403169	1	120,112,0,0	1	1	0	4.87758119078	0	2	A,A	NA	NA	0.0	0	NA	NA	64,90,1,1	1	1	0	4.40271066797	0	2	A,A	NA	NA	0.0129034048359	0	NA	NA	172,210,0,0	1	1	0	9.85248339582	0
chr2_ref_v2	375564	0	T,TTGA	1	1	143,137,0,0	1	1	0	2	T,T	NA	NA	6.98092849947e-05	0	131,115,0,0	1	1	0	0.585833900969	0	2	T,T	NA	NA	9.66697142699e-05	0	NA	NA	81,70,0,0	1	1	0	0.551589748425	0	2	T,T	NA	NA	0.000230186591461	0	NA	NA	83,72,118,67	1	1	0	375.834847546	1
chr2_ref_v2	375600	0	A,G	0	0	164,175,1,0	1	1	0	2	A,A	NA	NA	0.00294551022976	0	131,134,0,0	1	1	0	0.478770273219	0	2	A,A	NA	NA	0.0	0	NA	NA	89,93,0,0	1	1	0	0.420464147911	0	2	A,A	NA	NA	0.0	0	NA	NA	207,167,0,0	1	1	0	2.55454431015	0
chr2_ref_v2	376806	0	A,G	1	0	169,160,0,0	1	1	0	2	A,A	NA	NA	0.0	0	128,127,0,0	1	1	0	0.458019305217	0	2	A,A	NA	NA	0.0	0	NA	NA	98,85,0,0	1	1	0	0.536414263352	0	2	A,A	NA	NA	0.0	0	NA	NA	72,86,78,85	1	1	0	356.967794633	1
chr2_ref_v2	376861	0	C,T	0	0	139,147,0,0	1	1	0	2	C,C	NA	NA	0.0	0	130,111,0,0	1	1	0	1.29747822532	0	2	C,C	NA	NA	0.0	0	NA	NA	114,68,0,0	1	1	0	4.44856478131	0	2	C,C	NA	NA	0.0	0	NA	NA	93,79,92,72	1	1	0	354.07013204	1
chr2_ref_v2	377039	0	C,T	0	0	174,141,0,2	1	1	0	2	C,C	NA	NA	0.41179424316	0	161,134,0,0	1	1	0	0.524995180337	0	2	C,C	NA	NA	0.0	0	NA	NA	97,101,0,0	1	1	0	1.48475434372	0	2	C,C	NA	NA	0.0	0	NA	NA	74,88,74,73	1	1	0	339.589231545	1
chr2_ref_v2	377091	0	C,T	0	0	194,156,0,0	1	1	0	2	C,C	NA	NA	0.0	0	146,145,0,0	1	1	0	1.4415104205	0	2	C,C	NA	NA	0.0	0	NA	NA	94,100,0,0	1	1	0	1.60945666709	0	2	C,C	NA	NA	0.0	0	NA	NA	76,83,68,88	1	1	0	355.187768935	1
chr2_ref_v2	377360	0	A,G	0	0	141,157,19,15	1	1	0	2	A,A	A,G	0.25	0.224822812834	1	128,138,0,0	1	1	0	5.40873402388	0	2	A,A	NA	NA	0.0	0	NA	NA	89,101,0,1	1	1	0	3.33011878491	0	2	A,A	NA	NA	0.00524935588614	0	NA	NA	135,174,0,0	1	1	0	6.89630707813	0
chr2_ref_v2	377522	0	A,G	0	0	143,152,0,0	1	1	0	2	A,A	NA	NA	0.0	0	128,127,0,0	1	1	0	0.524012864224	0	2	A,A	NA	NA	0.0	0	NA	NA	135,74,0,0	1	1	0	6.3557607315	0	2	A,A	NA	NA	0.0	0	NA	NA	186,140,0,0	1	1	0	3.09990823941	0
chr2_ref_v2	377706	0	A,G	1	0	164,170,0,0	1	1	0	2	A,A	NA	NA	0.0	0	58,71,67,65	1	1	0	340.996625102	1	2	A,G	NA	NA	0.0229895182247	0	g.377706A>G	0	103,115,0,0	1	1	0	0.520261683967	0	2	A,A	NA	NA	0.0	0	NA	NA	168,185,0,0	1	1	0	0.536027700072	0
chr2_ref_v2	379214	0	C,T	0	0	149,123,0,0	1	1	0	2	C,C	NA	NA	0.0	0	120,116,0,0	1	1	0	0.918308246022	0	2	C,C	NA	NA	0.0	0	NA	NA	89,89,0,0	1	1	0	0.967593505611	0	2	C,C	NA	NA	0.0	0	NA	NA	180,151,0,0	1	1	0	0.409333251746	0
chr2_ref_v2	379432	0	A,G	0	0	171,136,0,0	1	1	0	2	A,A	NA	NA	0.0	0	50,55,63,53	1	1	0	333.566332041	1	2	A,G	NA	NA	0.0996298409488	0	g.379432A>G	0	92,81,0,0	1	1	0	0.572568572208	0	2	A,A	NA	NA	0.0	0	NA	NA	161,175,0,0	1	1	0	2.73684915349	0
chr2_ref_v2	379702	0	A,G	0	0	209,141,0,0	1	1	0	2	A,A	NA	NA	0.0	0	134,108,0,0	1	1	0	1.04957989435	0	2	A,A	NA	NA	0.0	0	NA	NA	53,59,56,33	1	1	0	324.491770752	1	2	A,G	A,A	0.125	0.021451926718	0	g.379702A>G	0	177,176,0,0	1	1	0	4.02324480124	0
chr2_ref_v2	380193	0	C,T	0	0	153,175,0,0	1	1	0	2	C,C	NA	NA	0.0	0	56,60,52,48	1	1	0	326.154726814	1	2	C,T	C,C	0.125	0.102894423163	0	g.380193C>T	0	112,88,0,0	1	1	0	2.48954661622	0	2	C,C	NA	NA	0.0	0	NA	NA	171,158,1,0	1	1	0	1.51901963403	0
chr2_ref_v2	380433	0	A,G	1	0	192,152,0,0	1	1	0	2	A,A	NA	NA	0.0	0	116,137,0,0	1	1	0	3.28783148507	0	2	A,A	NA	NA	0.0	0	NA	NA	57,55,71,45	1	1	0	336.873394169	1	2	A,G	NA	NA	0.0350913198113	0	g.380433A>G	0	209,226,0,0	1	1	0	3.32322165122	0
chr2_ref_v2	380943	0	C,T	0	0	198,207,0,0	1	1	0	2	C,C	NA	NA	0.0	0	80,57,62,55	1	1	0	335.583471027	1	2	C,T	C,C	0.125	0.0935074372505	0	g.380943C>T	0	88,113,0,0	1	1	0	1.11893508781	0	2	C,C	NA	NA	0.0	0	NA	NA	182,182,0,1	1	1	0	0.470182586927	0
chr2_ref_v2	381321	0	GA,G	1	1	120,129,0,0	1	1	0	2	GA,GA	NA	NA	0.000139639104125	0	137,107,0,0	1	1	0	2.2199494145	0	2	GA,GA	NA	NA	0.000519487648857	0	NA	NA	107,106,0,0	1	1	0	0.541507760185	0	2	GA,GA	NA	NA	0.000509689476033	0	NA	NA	104,88,132,100	1	1	0	395.125180117	1
chr2_ref_v2	381355	0	A,AG	1	1	119,99,0,0	1	1	0	2	A,A	NA	NA	0.000893159035242	0	67,56,64,58	1	1	0	330.174380304	1	2	A,AG	NA	NA	0.0353115696557	0	g.381355_381356insG	0	114,85,0,1	1	1	0	0.595107660453	0	2	A,A	NA	NA	1.59461794264e-05	0	NA	NA	240,190,0,0	1	1	1	0.513804917855	0
chr2_ref_v2	381363	0	A,G	1	0	126,95,1,1	1	1	0	2	A,A	NA	NA	0.00900906994237	0	136,127,0,0	1	1	0	1.48480884002	0	2	A,A	NA	NA	0.0	0	NA	NA	121,94,0,0	1	1	0	0.49482142857	0	2	A,A	NA	NA	0.0	0	NA	NA	132,101,117,97	1	1	1	371.989932191	1
chr2_ref_v2	381590	0	A,G	0	0	168,156,0,0	1	1	0	2	A,A	NA	NA	0.0	0	113,110,0,0	1	1	0	0.449193088384	0	2	A,A	NA	NA	0.0	0	NA	NA	47,57,67,57	1	1	0	338.49505995	1	2	A,G	G,G	0.125	0.0754237618172	0	g.381590A>G	0	179,206,1,0	1	1	1	1.68815501467	0
chr2_ref_v2	381680	0	CT,C	1	0	197,158,0,0	1	1	0	2	CT,CT	NA	NA	0.0	0	138,130,0,0	1	1	0	1.00378892503	0	2	CT,CT	NA	NA	0.0	0	NA	NA	48,68,48,45	1	1	0	324.03204106	1	2	CT,C	CT,CT	0.125	0.0303237303278	0	g.381681delT	0	182,166,0,1	1	1	1	0.88848857083	0
chr2_ref_v2	381901	0	A,G	0	0	248,153,0,1	1	1	0	2	A,A	NA	NA	0.00249066131245	0	158,147,0,1	1	1	0	3.8121420986	0	2	A,A	NA	NA	0.00327332534497	0	NA	NA	52,48,62,56	1	1	0	338.607465528	1	2	A,G	G,G	0.125	0.0857999898033	0	g.381901A>G	0	236,167,0,1	1	1	1	1.02031871772	0
chr2_ref_v2	382361	0	A,G	0	0	190,215,0,0	1	1	0	2	A,A	NA	NA	0.0	0	66,58,56,73	1	1	0	344.173234736	1	2	A,G	NA	NA	0.0395308387566	0	g.382361A>G	0	64,109,0,0	1	1	0	2.50473922768	0	2	A,A	NA	NA	0.0	0	NA	NA	147,208,0,0	1	1	0	1.74867139025	0
chr2_ref_v2	383031	0	TA,T	1	1	144,86,8,9	1	1	0	2	TA,TA	NA	NA	0.688749906956	0	99,108,5,13	1	1	0	4.77864685633	0	2	TA,TA	NA	NA	1.61652229027	0	NA	NA	50,38,42,44	1	1	0	309.485064391	1	2	TA,T	TA,TA	0.25	0.0539007396223	0	g.383032delA	0	144,117,16,17	1	1	0	2.13728459647	0
chr2_ref_v2	384365	0	C,T	0	0	164,206,0,0	1	1	0	2	C,C	NA	NA	0.0	0	135,161,0,0	1	1	0	0.484634906911	0	2	C,C	NA	NA	0.0	0	NA	NA	41,45,45,53	1	1	0	328.487493971	1	2	C,T	T,T	0.125	0.120694245864	0	g.384365C>T	0	193,176,0,0	1	1	0	3.07688273939	0
chr2_ref_v2	384529	0	G,A	1	0	125,119,0,0	1	1	0	2	G,G	NA	NA	0.0	0	72,56,61,56	1	1	0	329.229988139	1	2	G,A	NA	NA	0.0898563291219	0	g.384529G>A	0	89,90,0,0	1	1	0	0.46170857745	0	2	G,G	NA	NA	0.0	0	NA	NA	159,169,0,0	1	1	0	0.770710857351	0
chr2_ref_v2	386187	0	CAAA,C,CA,CAAAAA	1	1	17,19,1,5,8,7,0,5	1	1	0	2	CAAA,CA	CAAA,CAAAAA	0.25	0.639150533496	0	8,10,20,20,5,15,0,1	1	1	0	19.3894079707	1	2	CAAA,CA	C,CA	0.5	0.126514047451	0	NA	NA	27,10,2,2,6,4,1,8	1	1	0	2.63042317102	0	2	CAAA,CA	CAAA,CAAAAA	0.5	1.15268138711	0	NA	NA	17,13,15,11,18,21,4,55	1	1	0	21.9834838475	0
chr2_ref_v2	388821	0	C,T	0	0	202,168,0,0	1	1	0	2	C,C	NA	NA	0.0	0	130,124,0,0	1	1	0	0.835434577867	0	2	C,C	NA	NA	0.0	0	NA	NA	84,86,0,0	1	1	0	1.03532248823	0	2	C,C	NA	NA	0.0	0	NA	NA	149,164,0,0	1	1	0	2.23196561413	0
chr2_ref_v2	388852	0	C,T	1	0	231,165,0,0	1	1	0	2	C,C	NA	NA	0.0	0	61,62,64,65	1	1	0	342.69845315	1	2	C,T	NA	NA	0.0476280489893	0	g.388852C>T	0	88,91,0,0	1	1	0	2.27510988848	0	2	C,C	NA	NA	0.0	0	NA	NA	156,174,0,0	1	1	0	4.8731318238	0
chr2_ref_v2	389996	0	C,T	0	0	153,160,0,0	1	1	0	2	C,C	NA	NA	0.0	0	80,61,92,53	1	1	0	351.589179384	1	2	C,T	NA	NA	0.0279738520424	0	g.389996C>T	0	85,88,0,0	1	1	0	0.391643720085	0	2	C,C	NA	NA	0.0	0	NA	NA	157,142,0,0	1	1	0	0.953694875021	0
chr2_ref_v2	390435	0	C,T	0	0	140,211,0,0	1	1	0	2	C,C	NA	NA	0.0	0	108,143,0,0	1	1	0	0.782049742752	0	2	C,C	NA	NA	0.0	0	NA	NA	80,90,0,0	1	1	0	1.55624729984	0	2	C,C	NA	NA	0.0	0	NA	NA	90,59,78,68	1	1	0	348.804545638	1
chr2_ref_v2	390872	0	GA,G	1	1	176,186,0,0	1	1	0	2	GA,GA	NA	NA	0.000139639104125	0	62,49,59,73	1	1	0	344.645144963	1	2	GA,G	G,G	0.125	0.0788957644413	0	g.390873delA	0	72,88,0,0	1	1	0	0.711244497838	0	2	GA,GA	NA	NA	0.000509689476033	0	NA	NA	149,195,0,0	1	1	0	1.61825705892	0
chr2_ref_v2	390891	0	T,C	0	0	178,186,0,1	1	1	0	2	T,T	NA	NA	0.00274348594575	0	124,132,0,0	1	1	0	0.43136178841	0	2	T,T	NA	NA	0.0	0	NA	NA	65,89,0,0	1	1	0	1.31241351132	0	2	T,T	NA	NA	0.0	0	NA	NA	91,92,61,97	1	1	0	358.613850407	1
chr2_ref_v2	391517	0	G,A	1	0	169,126,0,2	1	1	0	2	G,G	NA	NA	0.412221890571	0	49,51,46,73	1	1	0	330.116201256	1	2	G,A	A,A	0.125	0.0773611211575	0	g.391517G>A	0	102,105,0,0	1	1	0	2.12188636842	0	2	G,G	NA	NA	0.0	0	NA	NA	193,175,0,0	1	1	0	1.68077946163	0
chr2_ref_v2	392313	0	CT,C,CTT	1	1	96,128,7,13,2,3	1	1	0	2	CT,CT	NA	NA	0.84119120354	0	10,9,49,65,35,46	1	1	0	312.31975872	1	2	C,CTT	C,C	0.125	0.810593459989	0	g.392314delT,g.392313_392314insT	0,0	89,80,4,6,11,10	1	1	0	7.5454198507	0	2	CT,CT	NA	NA	1.42396549485	0	NA	NA	137,138,23,27,9,11	1	1	0	4.4742079715	0
chr2_ref_v2	392499	0	A,T,AT,AAT	1	0	0,1,2,1,86,82,1,4	1	1	0	2	AT,AT	AT,AAT	0.125	1.21194097398	0	0,0,3,2,79,86,1,1	1	1	0	0.789814269805	0	2	AT,AT	T,AT	0.125	0.788457360364	0	NA	NA	0,1,4,6,107,79,6,2	1	1	0	3.05707113192	0	2	AT,AT	T,AT	0.125	1.66685530931	0	NA	NA	0,0,124,106,88,86,3,4	1	1	1	363.353090165	1
chr2_ref_v2	392853	0	A,ATCTTTCCTCTGCATTTTCTTTCCTCTGCATTT	0	0	0,1,6,14	1	1	0	2	ATCTTTCCTCTGCATTTTCTTTCCTCTGCATTT,ATCTTTCCTCTGCATTTTCTTTCCTCTGCATTT	A,ATCTTTCCTCTGCATTTTCTTTCCTCTGCATTT	0.125	0.0157483569681	0	0,0,0,3	0	0	0	0.0	0	2	NA	NA	NA	NA	0	NA	NA	0,1,0,3	1	0	0	0.846327283321	0	2	NA	NA	NA	NA	0	NA	NA	0,2,3,4	1	0	1	1.22764450959	0
chr2_ref_v2	393318	0	C,CA	1	1	129,110,6,1	1	1	0	2	C,C	NA	NA	0.464885339252	0	86,92,3,0	1	1	0	1.25350905198	0	2	C,C	NA	NA	1.05188340417	0	NA	NA	43,48,35,41	1	1	0	314.004163055	1	2	C,CA	CA,CA	0.125	0.0855206975151	0	g.393318_393319insA	0	135,160,8,11	1	1	0	7.14164044468	0
chr2_ref_v2	393589	0	T,C	1	0	183,170,0,0	1	1	0	2	T,T	NA	NA	0.0	0	84,63,72,57	1	1	0	339.823856008	1	2	T,C	T,T	0.125	0.120694245864	0	g.393589T>C	0	112,84,0,0	1	1	0	1.14808643119	0	2	T,T	NA	NA	0.0	0	NA	NA	194,173,0,0	1	1	0	0.468126020544	0
chr2_ref_v2	393749	0	A,G	0	0	245,177,0,0	1	1	0	2	A,A	NA	NA	0.0	0	89,81,82,82	1	1	0	362.811584143	1	2	A,G	NA	NA	0.0359320092261	0	g.393749A>G	0	75,101,0,0	1	1	0	5.25680678235	0	2	A,A	NA	NA	0.0	0	NA	NA	195,188,0,0	1	1	0	2.70141608316	0
chr2_ref_v2	394788	0	CT,C	1	1	159,157,0,0	1	1	0	2	CT,CT	NA	NA	0.000702873463254	0	167,104,0,0	1	1	0	4.25835885033	0	2	CT,CT	NA	NA	0.00309622087796	0	NA	NA	94,118,0,0	1	1	0	1.38365106193	0	2	CT,CT	NA	NA	0.00264115211591	0	NA	NA	204,196,0,0	1	1	0	0.435662107681	0
chr2_ref_v2	395020	0	GAA,G,GA,GAAA	1	1	42,54,0,0,3,3,35,56	1	1	0	2	GAA,GAAA	GAAA,GAAA	0.5	0.710224689183	0	7,5,51,65,41,57,0,0	1	1	0	327.567158152	1	2	G,GA	GAA,GA	0.125	0.366066740927	0	g.395021_395022delAA|g.395021delA,g.395020_395022AA>|g.395020_395023AAA>	0|0,0|0	49,42,2,3,48,40,3,4	1	1	0	312.165570955	1	2	GAA,GAA	GAA,GA	0.5	1.56730231104	1	g.395020_395022A>	1	76,89,2,1,17,20,86,69	1	1	0	7.37714211338	0
chr2_ref_v2	395396	0	A,G	0	0	152,132,0,0	1	1	0	2	A,A	NA	NA	0.0	0	87,81,0,0	1	1	0	0.477528693268	0	2	A,A	NA	NA	0.0	0	NA	NA	121,78,0,0	1	1	0	1.72853982837	0	2	A,A	NA	NA	0.0	0	NA	NA	256,150,0,0	1	1	0	4.40704151668	0
chr2_ref_v2	396079	0	C,T	0	0	242,172,0,0	1	1	0	2	C,C	NA	NA	0.0	0	162,144,0,0	1	1	0	1.60466545951	0	2	C,C	NA	NA	0.0	0	NA	NA	36,60,48,41	1	1	0	324.914963273	1	2	C,T	NA	NA	0.0757118217357	0	g.396079C>T	0	150,209,0,0	1	1	0	10.8602482942	0
chr2_ref_v2	398244	0	G,A	1	0	99,144,0,0	1	1	0	2	G,G	NA	NA	0.0	0	122,118,0,0	1	1	0	3.18830104428	0	2	G,G	NA	NA	0.0	0	NA	NA	88,74,1,0	1	1	0	3.67130531875	0	2	G,G	NA	NA	0.00615386557438	0	NA	NA	83,80,68,85	1	1	0	344.553705769	1
chr2_ref_v2	401668	0	A,G	0	0	83,107,77,90	1	1	0	2	A,G	A,A	0.125	0.122284168537	0	143,152,0,0	1	1	0	308.653734537	1	2	A,A	NA	NA	0.0	0	g.401667_401669G>A	1	47,33,39,51	1	1	0	1.41013866365	0	2	A,G	NA	NA	0.117783035656	0	NA	NA	164,182,2,0	1	1	0	308.914529944	1
chr2_ref_v2	401759	0	T,A	1	0	97,88,79,95	1	1	0	2	T,A	NA	NA	0.0613005258638	0	73,63,61,77	1	1	0	0.624182117739	0	2	T,A	NA	NA	0.0145987994212	0	NA	NA	42,37,47,38	1	1	0	1.57924023329	0	2	T,A	NA	NA	0.0732034040233	0	NA	NA	91,69,78,86	1	1	0	0.756799401985	0
chr2_ref_v2	401916	0	TA,T	1	1	162,170,0,0	1	1	0	2	TA,TA	NA	NA	0.000702873463254	0	71,67,62,58	1	1	0	334.083651486	1	2	TA,T	TA,TA	0.125	0.104876864238	0	g.401917delA	0	82,76,0,0	1	1	0	0.630350685457	0	2	TA,TA	NA	NA	0.00264115211591	0	NA	NA	166,139,0,0	1	1	0	1.61280838181	0
chr2_ref_v2	403153	0	A,G	1	0	171,150,0,0	1	1	0	2	A,A	NA	NA	0.0	0	133,117,0,0	1	1	0	0.395717357239	0	2	A,A	NA	NA	0.0	0	NA	NA	144,105,0,0	1	1	0	1.10758921311	0	2	A,A	NA	NA	0.0	0	NA	NA	115,83,96,97	1	1	0	372.672137882	1
chr2_ref_v2	403452	0	C,T	0	0	206,196,1,0	1	1	0	2	C,C	NA	NA	0.00248447332766	0	84,73,75,66	1	1	0	347.89209731	1	2	C,T	NA	NA	0.10748591497	0	g.403452C>T	0	89,107,0,0	1	1	0	1.29126624432	0	2	C,C	NA	NA	0.0	0	NA	NA	181,209,2,0	1	1	0	1.47415434581	0
chr2_ref_v2	403775	0	A,G	0	0	206,182,0,1	1	1	0	2	A,A	NA	NA	0.00257400399517	0	153,139,0,0	1	1	0	0.449918080355	0	2	A,A	NA	NA	0.0	0	NA	NA	104,86,0,0	1	1	0	0.500615713101	0	2	A,A	NA	NA	0.0	0	NA	NA	176,136,0,0	1	1	0	0.932876691	0
chr2_ref_v2	404365	0	C,T	0	0	186,215,0,1	1	1	0	2	C,C	NA	NA	0.00249066131245	0	143,143,0,0	1	1	0	0.961385118274	0	2	C,C	NA	NA	0.0	0	NA	NA	97,108,0,0	1	1	0	0.443846936155	0	2	C,C	NA	NA	0.0	0	NA	NA	87,87,88,98	1	1	0	377.696589595	1
chr2_ref_v2	405308	0	G,GA	1	1	167,217,0,0	1	1	0	2	G,G	NA	NA	0.000247416599914	0	117,134,0,0	1	1	0	0.771301138668	0	2	G,G	NA	NA	0.000940435345514	0	NA	NA	95,89,0,0	1	1	0	1.93565863908	0	2	G,G	NA	NA	0.00112521172309	0	NA	NA	86,74,69,84	1	1	0	354.721635531	1
chr2_ref_v2	405606	0	C,T	0	0	66,149,0,0	1	1	0	2	C,C	NA	NA	0.0	0	34,135,0,0	1	1	0	3.10650195717	0	2	C,C	NA	NA	0.0	0	NA	NA	38,116,0,0	1	1	0	1.26726004536	0	2	C,C	NA	NA	0.0	0	NA	NA	99,169,0,0	1	1	0	1.82795745309	0
chr2_ref_v2	405692	0	A,C	0	0	1,24,0,11	1	1	0	2	A,C	A,A	0.25	0.223143551314	0	7,13,1,3	1	1	1	5.77642520446	0	2	A,A	A,C	0.25	0.336472236621	0	NA	NA	4,13,0,3	1	1	1	2.83513061459	0	2	A,C	A,A	0.5	0.348306694268	0	NA	NA	9,29,2,8	1	1	1	5.30463076793	0
chr2_ref_v2	405703	0	C,T	0	0	11,4,0,11	1	1	0	2	C,T	C,C	0.125	0.0788064929353	0	10,4,1,3	1	0	1	1.00530697749	0	2	NA	NA	NA	NA	0	NA	NA	5,5,0,3	1	0	1	1.48488186944	0	2	NA	NA	NA	NA	0	NA	NA	14,14,2,8	1	1	1	3.09030221289	0
chr2_ref_v2	405704	0	A,G	0	0	12,4,0,10	1	1	0	2	A,G	A,A	0.125	0.123379021161	0	12,4,1,3	1	1	1	1.00162074491	0	2	A,G	A,A	0.5	0.287682072452	0	NA	NA	7,6,0,3	1	0	1	1.65219355314	0	2	NA	NA	NA	NA	0	NA	NA	14,14,2,9	1	1	1	2.92877108191	0
chr2_ref_v2	405709	0	T,C	0	0	24,3,0,2	1	1	0	2	T,T	T,C	0.25	0.251314428281	0	15,6,1,0	1	1	1	1.76901394704	0	2	T,T	T,C	0.125	0.0180185055027	0	NA	NA	13,9,1,0	1	1	1	3.72976995937	0	2	T,T	T,C	0.125	0.0200867585667	0	NA	NA	19,17,3,0	1	1	1	7.3505803554	0
chr2_ref_v2	405924	0	T,C	0	0	88,87,0,0	1	1	0	2	T,T	NA	NA	0.0	0	72,44,41,30	1	1	0	313.553510445	1	2	T,C	T,T	0.25	0.0199153097009	0	g.405924T>C	0	94,70,0,0	1	1	0	1.42177301168	0	2	T,T	NA	NA	0.0	0	NA	NA	205,147,0,0	1	1	0	2.8557601568	0
chr2_ref_v2	406410	0	GAA,G,GA	1	1	47,48,8,8,48,64	1	1	0	2	GAA,GA	GA,GA	0.125	0.149606583782	0	3,3,12,20,61,107	1	1	0	307.883033571	1	2	GA,GA	NA	NA	1.80440060325	0	g.406411delA	1	32,42,48,39,15,8	1	1	0	309.368657138	1	2	GAA,G	NA	NA	0.5399499567	0	g.406410_406413A>	0	12,21,22,37,114,129	1	1	0	18.034600605	1
chr2_ref_v2	407056	0	TA,T	1	1	155,118,2,5	1	1	0	2	TA,TA	NA	NA	0.402734232855	0	125,97,2,1	1	1	0	0.50606682004	0	2	TA,TA	NA	NA	1.61718973843	0	NA	NA	101,103,1,2	1	1	0	1.8103975718	0	2	TA,TA	NA	NA	1.23878964572	0	NA	NA	82,106,92,111	1	1	0	339.668220506	1
chr2_ref_v2	407145	0	G,T	1	0	188,152,0,0	1	1	0	2	G,G	NA	NA	0.0	0	118,93,0,1	1	1	0	0.418243159089	0	2	G,G	NA	NA	0.00472814119595	0	NA	NA	113,97,0,0	1	1	0	0.475042402848	0	2	G,G	NA	NA	0.0	0	NA	NA	235,195,0,0	1	1	0	0.43555331666	0
chr2_ref_v2	407723	0	T,C	1	0	193,198,2,0	1	1	0	2	T,T	NA	NA	0.410567159992	0	139,126,0,0	1	1	0	0.85448156822	0	2	T,T	NA	NA	0.0	0	NA	NA	49,48,48,47	1	1	0	323.638099414	1	2	T,C	NA	NA	0.0208340869028	0	g.407723T>C	0	185,183,0,0	1	1	0	0.556090132895	0
chr2_ref_v2	407724	0	C,T	1	0	191,198,2,0	1	1	0	2	C,C	NA	NA	0.410593324475	0	136,125,0,0	1	1	0	0.829617466685	0	2	C,C	NA	NA	0.0	0	NA	NA	49,48,48,48	1	1	0	324.045665223	1	2	C,T	NA	NA	0.0103627870355	0	g.407724C>T	0	181,183,0,0	1	1	0	0.526077172374	0
chr2_ref_v2	408028	0	TA,T	1	1	125,129,0,1	1	1	0	2	TA,TA	NA	NA	0.00211196327952	0	111,91,0,0	1	1	0	1.30750143885	0	2	TA,TA	NA	NA	0.983690198706	0	NA	NA	101,87,0,0	1	1	0	0.970482198976	0	2	TA,TA	NA	NA	0.652062552801	0	NA	NA	93,87,93,68	1	1	0	349.652948236	1
chr2_ref_v2	408371	0	A,T	0	0	172,187,0,0	1	1	0	2	A,A	NA	NA	0.0	0	109,175,0,0	1	1	0	3.36941258455	0	2	A,A	NA	NA	0.0	0	NA	NA	96,111,0,0	1	1	0	0.477200715003	0	2	A,A	NA	NA	0.0	0	NA	NA	101,95,90,85	1	1	0	363.821732148	1
chr2_ref_v2	408512	0	C,CT	1	1	161,141,0,0	1	1	0	2	C,C	NA	NA	0.00350366586938	0	56,47,47,54	1	1	0	326.569768234	1	2	C,CT	NA	NA	0.0816018563675	0	g.408512_408513insT	0	95,83,1,0	1	1	0	0.406273218321	0	2	C,C	NA	NA	0.422268537927	0	NA	NA	198,175,3,2	1	1	0	1.06445540798	0
chr2_ref_v2	410196	0	C,CA	1	1	151,147,0,1	1	1	0	2	C,C	NA	NA	0.000153578984098	0	99,128,0,0	1	1	0	1.82134229524	0	2	C,C	NA	NA	0.416804087227	0	NA	NA	41,56,43,57	1	1	0	326.958916494	1	2	C,CA	NA	NA	0.0933877496958	0	g.410196_410197insA	0	131,222,0,0	1	1	0	7.24147693997	0
chr2_ref_v2	410947	0	A,C	0	0	161,117,0,49	1	1	0	2	A,A	A,C	0.25	0.230312040793	0	105,81,0,50	1	1	0	2.24374876385	0	2	A,A	A,C	0.5	0.195308752321	0	NA	NA	107,63,0,22	1	1	0	1.41317576953	0	2	A,A	A,C	0.25	0.0543940720658	0	NA	NA	165,119,0,50	1	1	0	0.402516540543	0
chr2_ref_v2	411113	0	A,G	0	0	86,82,79,81	1	1	0	2	A,G	NA	NA	0.0487901641694	0	75,50,63,58	1	1	0	1.13910841334	0	2	A,G	NA	NA	0.0325231917056	0	NA	NA	31,46,37,64	1	1	0	3.52719630926	0	2	A,G	G,G	0.125	0.0200006667067	0	NA	NA	81,91,54,83	1	1	0	1.48796159236	0
chr2_ref_v2	411759	0	G,A	0	0	185,197,0,1	1	1	0	2	G,G	NA	NA	0.00261438057407	0	143,151,1,1	1	1	0	0.3858330812	0	2	G,G	NA	NA	0.00677968698538	0	NA	NA	41,40,40,42	1	1	0	322.039866732	1	2	G,A	NA	NA	0.0122700925918	0	g.411759G>A	0	165,169,1,1	1	1	0	0.430481996921	0
chr2_ref_v2	412091	0	T,C	0	0	126,157,0,0	1	1	0	2	T,T	NA	NA	0.0	0	63,62,40,60	1	1	0	325.560431032	1	2	T,C	T,T	0.125	0.0281708769667	0	g.412091T>C	0	97,88,0,1	1	1	0	1.77724535606	0	2	T,T	NA	NA	0.00539084863488	0	NA	NA	177,204,0,0	1	1	0	0.631674628293	0
chr2_ref_v2	412947	0	G,A	1	0	124,181,0,0	1	1	0	2	G,G	NA	NA	0.0	0	116,136,0,0	1	1	0	1.36765439433	0	2	G,G	NA	NA	0.0	0	NA	NA	108,86,0,0	1	1	0	5.30142030446	0	2	G,G	NA	NA	0.0	0	NA	NA	98,79,83,91	1	1	0	360.407871186	1
chr2_ref_v2	412991	0	G,A	0	0	135,181,0,0	1	1	0	2	G,G	NA	NA	0.0	0	68,68,44,52	1	1	0	323.433033891	1	2	G,A	G,G	0.125	0.0969922659873	0	g.412991G>A	0	107,94,0,0	1	1	0	3.00641020191	0	2	G,G	NA	NA	0.0	0	NA	NA	221,180,0,0	1	1	0	6.81198152937	0
chr2_ref_v2	412999	0	T,C	0	0	142,177,0,0	1	1	0	2	T,T	NA	NA	0.0	0	114,120,0,0	1	1	0	0.982263492804	0	2	T,T	NA	NA	0.0	0	NA	NA	57,48,47,42	1	1	0	322.178082315	1	2	T,C	T,T	0.125	0.0859904478555	0	g.412999T>C	0	223,180,0,0	1	1	0	5.39046195523	0
chr2_ref_v2	413055	0	G,A	1	0	177,139,0,0	1	1	0	2	G,G	NA	NA	0.0	0	128,128,0,0	1	1	0	1.57708601268	0	2	G,G	NA	NA	0.0	0	NA	NA	102,115,0,0	1	1	0	2.49644646119	0	2	G,G	NA	NA	0.0	0	NA	NA	114,117,85,113	1	1	0	375.078393731	1
chr2_ref_v2	413812	0	TC,T	1	1	160,223,0,0	1	1	0	2	TC,TC	NA	NA	0.000139639104125	0	109,144,0,0	1	1	0	0.47426332835	0	2	TC,TC	NA	NA	0.000519487648857	0	NA	NA	51,45,60,46	1	1	0	332.570636236	1	2	TC,T	NA	NA	0.0981222403414	0	g.413813delC	0	165,139,0,0	1	1	0	5.61543200474	0
chr2_ref_v2	413968	0	G,A	0	0	135,134,0,0	1	1	0	2	G,G	NA	NA	0.0	0	106,110,0,0	1	1	0	0.440984220996	0	2	G,G	NA	NA	0.0	0	NA	NA	48,49,40,57	1	1	0	325.048780965	1	2	G,A	NA	NA	0.0	0	g.413968G>A	0	160,184,0,0	1	1	0	1.037094325	0
chr2_ref_v2	415672	0	G,A	1	0	121,180,0,0	1	1	0	2	G,G	NA	NA	0.0	0	58,51,58,50	1	1	0	329.220720599	1	2	G,A	NA	NA	0.00921665510492	0	g.415672G>A	0	99,72,0,0	1	1	0	6.38181273456	0	2	G,G	NA	NA	0.0	0	NA	NA	186,172,0,1	1	1	0	5.51623422828	0
chr2_ref_v2	415743	0	C,CTTTT,CTTTTT,CTTTTTTTTTT	1	1	2,1,1,14,6,12,93,11	1	1	0	2	CTTTTTTTTTT,CTTTTTTTTTT	CTTTTT,CTTTTTTTTTT	0.5	0.946584380626	1	0,4,3,15,5,4,62,4	1	1	0	2.37582746803	0	2	CTTTTTTTTTT,CTTTTTTTTTT	CTTTTT,CTTTTTTTTTT	0.5	1.48568719968	0	NA	NA	1,1,1,21,6,9,103,6	1	1	0	1.2072389208	0	2	CTTTTTTTTTT,CTTTTTTTTTT	CTTTTT,CTTTTTTTTTT	0.5	0.809754839663	0	NA	NA	2,6,4,27,6,24,146,20	1	1	0	2.13890727469	0
chr2_ref_v2	416431	0	G,A	0	0	129,130,2,0	1	1	0	2	G,G	NA	NA	0.413157453731	0	125,98,0,0	1	1	0	1.63745582186	0	2	G,G	NA	NA	0.0	0	NA	NA	51,46,40,49	1	1	0	319.323418877	1	2	G,A	NA	NA	0.0860746087712	0	g.416431G>A	0	170,197,0,0	1	1	0	1.22732669631	0
chr2_ref_v2	416969	0	GA,G	1	1	135,153,0,0	1	1	0	2	GA,GA	NA	NA	0.00604124141941	0	52,49,54,49	1	1	0	326.932082215	1	2	GA,G	NA	NA	0.0238664089065	0	g.416970delA	0	78,85,1,1	1	1	0	0.604930605174	0	2	GA,GA	NA	NA	0.509370790778	0	NA	NA	136,169,1,2	1	1	0	0.629117969693	0
chr2_ref_v2	417086	0	T,C	1	0	195,165,0,0	1	1	0	2	T,T	NA	NA	0.0	0	69,52,83,53	1	1	0	348.77987035	1	2	T,C	NA	NA	0.116864340139	0	g.417086T>C	0	105,83,0,0	1	1	0	0.483139436538	0	2	T,T	NA	NA	0.0	0	NA	NA	202,143,0,0	1	1	0	1.28191938843	0
chr2_ref_v2	417364	0	T,C	0	0	205,186,0,1	1	1	0	2	T,T	NA	NA	0.0025542798051	0	125,124,0,0	1	1	0	0.622211267035	0	2	T,T	NA	NA	0.0	0	NA	NA	98,89,0,0	1	1	0	0.408752727344	0	2	T,T	NA	NA	0.0	0	NA	NA	141,196,0,0	1	1	0	4.55469643344	0
chr2_ref_v2	418250	0	T,C	0	0	141,116,0,0	1	1	0	2	T,T	NA	NA	0.0	0	48,58,48,49	1	1	0	323.125046585	1	2	T,C	NA	NA	0.0887281156087	0	g.418250T>C	0	101,110,0,0	1	1	0	1.68498995526	0	2	T,T	NA	NA	0.0	0	NA	NA	198,208,0,0	1	1	0	2.16209135135	0
chr2_ref_v2	418338	0	T,C	0	0	160,131,0,0	1	1	0	2	T,T	NA	NA	0.0	0	119,107,0,1	1	1	0	0.584826538535	0	2	T,T	NA	NA	0.00441501820912	0	NA	NA	51,56,60,56	1	1	0	332.385966022	1	2	T,C	NA	NA	0.0807613566445	0	g.418338T>C	0	212,239,0,0	1	1	0	3.52800149789	0
chr2_ref_v2	418437	0	T,C	0	0	156,155,0,0	1	1	0	2	T,T	NA	NA	0.0	0	158,96,0,0	1	1	0	4.49870784795	0	2	T,T	NA	NA	0.0	0	NA	NA	32,49,51,55	1	1	0	330.40592508	1	2	T,C	C,C	0.125	0.0176755111587	0	g.418437T>C	0	175,196,0,0	1	1	0	0.879254920227	0
chr2_ref_v2	419678	0	GT,G	1	1	172,188,0,0	1	1	0	2	GT,GT	NA	NA	0.000284393073142	0	123,129,0,0	1	1	0	0.443969991521	0	2	GT,GT	NA	NA	0.00115919724766	0	NA	NA	104,96,0,0	1	1	0	0.908055807516	0	2	GT,GT	NA	NA	0.00105952659193	0	NA	NA	89,97,81,84	1	1	0	357.990395498	1
chr2_ref_v2	420345	0	T,TGTAGTAGTAGTA,TGTAGTAGTAGTAGTA	1	1	0,0,30,42,15,28	1	1	0	2	TGTAGTAGTAGTA,TGTAGTAGTAGTAGTA	TGTAGTAGTAGTA,TGTAGTAGTAGTA	0.25	0.1192598178	0	2,0,22,23,18,18	1	1	0	1.79477672215	0	2	TGTAGTAGTAGTA,TGTAGTAGTAGTAGTA	TGTAGTAGTAGTA,TGTAGTAGTAGTA	0.125	0.487208621491	0	NA	NA	0,0,13,28,14,16	1	1	0	1.16471367663	0	2	TGTAGTAGTAGTA,TGTAGTAGTAGTAGTA	TGTAGTAGTAGTA,TGTAGTAGTAGTA	0.125	0.0738529756465	0	NA	NA	0,0,38,42,23,35	1	1	0	0.966869546266	0
chr2_ref_v2	420542	0	G,A	0	0	146,170,0,0	1	1	0	2	G,G	NA	NA	0.0	0	101,104,0,0	1	1	0	0.692818762442	0	2	G,G	NA	NA	0.0	0	NA	NA	88,99,0,0	1	1	0	0.416251991907	0	2	G,G	NA	NA	0.0	0	NA	NA	71,84,76,87	1	1	0	356.48242105	1
chr2_ref_v2	421715	0	T,C	0	0	177,179,0,0	1	1	0	2	T,T	NA	NA	0.0	0	139,137,0,0	1	1	0	0.417857369092	0	2	T,T	NA	NA	0.0	0	NA	NA	106,81,0,0	1	1	0	1.56484439743	0	2	T,T	NA	NA	0.0	0	NA	NA	71,86,94,82	1	1	0	368.397058236	1
chr2_ref_v2	423331	0	T,C	1	0	170,139,0,0	1	1	0	2	T,T	NA	NA	0.0	0	144,129,2,0	1	1	0	0.730113707069	0	2	T,T	NA	NA	0.41276441059	0	NA	NA	96,78,0,0	1	1	0	0.390215137409	0	2	T,T	NA	NA	0.0	0	NA	NA	94,71,102,83	1	1	0	370.360116122	1
chr2_ref_v2	423361	0	G,GA,GAA	1	1	7,9,16,13,77,106	1	1	0	2	GAA,GAA	G,GAA	0.125	0.498978244251	1	48,41,6,10,43,37	1	1	0	309.636949711	1	2	G,GAA	NA	NA	1.29888485734	0	g.423361_423363AA>	0	1,4,9,7,69,65	1	1	0	2.49897267228	0	2	GAA,GAA	GA,GAA	0.25	1.59180293028	0	NA	NA	95,71,57,49,23,17	1	1	0	316.039434173	1
chr2_ref_v2	424912	0	GT,G,GTT	1	1	113,171,1,0,2,3	1	1	0	2	GT,GT	NA	NA	1.32040283942	0	114,146,4,4,1,3	1	1	0	2.63113337825	0	2	GT,GT	NA	NA	1.50958061984	0	NA	NA	50,48,0,0,28,38	1	1	0	311.455980611	1	2	GT,GTT	GT,GT	0.125	0.910363046157	0	g.424912_424913insT	0	77,71,92,76,0,3	1	1	0	358.286885838	1
chr2_ref_v2	425753	0	T,C	1	0	141,186,0,0	1	1	0	2	T,T	NA	NA	0.0	0	124,142,0,0	1	1	0	0.876001322076	0	2	T,T	NA	NA	0.0	0	NA	NA	134,75,0,0	1	1	0	10.3199843421	0	2	T,T	NA	NA	0.0	0	NA	NA	108,53,88,83	1	1	0	361.69505368	1
chr2_ref_v2	425914	0	CA,C	1	1	127,104,6,1	1	1	0	2	CA,CA	NA	NA	1.03839317909	0	51,66,52,46	1	1	0	315.785796154	1	2	CA,C	CA,CA	0.25	0.145463738536	0	g.425915delA	0	80,86,5,8	1	1	0	6.1011344376	0	2	CA,CA	NA	NA	0.883559184083	0	NA	NA	171,130,13,12	1	1	0	7.80525882123	0
chr2_ref_v2	426438	0	G,A	0	0	120,182,0,0	1	1	0	2	G,G	NA	NA	0.0	0	61,71,53,69	1	1	0	334.934579306	1	2	G,A	NA	NA	0.0787808778531	0	g.426438G>A	0	101,122,0,0	1	1	0	1.32729864213	0	2	G,G	NA	NA	0.0	0	NA	NA	176,218,0,0	1	1	0	1.62624755937	0
chr2_ref_v2	426458	0	G,A	0	0	92,175,0,0	1	1	0	2	G,G	NA	NA	0.0	0	109,131,0,0	1	1	0	3.79854975334	0	2	G,G	NA	NA	0.0	0	NA	NA	92,123,0,0	1	1	0	2.2964882727	0	2	G,G	NA	NA	0.0	0	NA	NA	161,207,0,0	1	1	0	4.04677067387	0
chr2_ref_v2	426921	0	C,T	0	0	132,88,0,0	1	1	0	2	C,C	NA	NA	0.0	0	111,96,0,0	1	1	0	1.48833660109	0	2	C,C	NA	NA	0.0	0	NA	NA	47,52,53,51	1	1	0	324.583507565	1	2	C,T	NA	NA	0.0492710490068	0	g.426921C>T	0	181,204,0,0	1	1	1	7.05483144716	0
chr2_ref_v2	426956	0	T,TA	1	1	76,85,2,5	1	1	0	2	T,T	NA	NA	0.0698261523048	0	52,49,23,38	1	1	0	30.3029930368	1	2	T,TA	NA	NA	0.00603096327531	0	g.426956_426957insA	0	62,88,8,8	1	1	0	3.23550020271	0	2	T,T	NA	NA	0.0665295379805	0	NA	NA	151,166,10,19	1	1	1	2.90874749126	0
chr2_ref_v2	427181	0	G,A	0	0	163,130,0,0	1	1	0	2	G,G	NA	NA	0.0	0	53,41,64,39	1	1	0	329.810798997	1	2	G,A	NA	NA	0.0914342059596	0	g.427181G>A	0	111,89,0,1	1	1	0	0.395118615947	0	2	G,G	NA	NA	0.00498754151104	0	NA	NA	243,172,0,0	1	1	1	0.9133003635	0
chr2_ref_v2	427958	0	C,T	0	0	140,94,0,0	1	1	0	2	C,C	NA	NA	0.0	0	159,121,0,0	1	1	0	0.79463358509	0	2	C,C	NA	NA	0.0	0	NA	NA	74,78,24,0	1	1	0	28.7776831519	0	2	C,C	C,T	0.25	0.140905453077	0	NA	NA	135,153,0,0	1	1	0	5.54942169461	0
chr2_ref_v2	427959	0	T,C	0	0	139,95,0,0	1	1	0	2	T,T	NA	NA	0.0	0	158,121,0,0	1	1	0	0.733014180641	0	2	T,T	NA	NA	0.0	0	NA	NA	73,78,25,0	1	1	0	30.3840022823	0	2	T,T	T,C	0.25	0.186726850262	0	NA	NA	137,154,0,0	1	1	0	5.13012774379	0
chr2_ref_v2	427961	0	A,G	0	0	145,92,0,0	1	1	0	2	A,A	NA	NA	0.0	0	163,118,0,0	1	1	0	0.830153353222	0	2	A,A	NA	NA	0.0	0	NA	NA	74,79,26,0	1	1	0	32.0378201273	0	2	A,A	A,G	0.25	0.211309093667	0	NA	NA	139,156,0,0	1	1	0	6.56589632969	0
chr2_ref_v2	428476	0	T,C	0	0	115,128,0,0	1	1	0	2	T,T	NA	NA	0.0	0	105,109,0,0	1	1	0	0.504378569469	0	2	T,T	NA	NA	0.0	0	NA	NA	159,178,0,0	1	1	1	0.400830746909	0	2	T,T	NA	NA	0.0	0	NA	NA	186,233,0,0	1	1	0	0.914503621991	0
chr2_ref_v2	428652	0	G,A	1	0	101,100,83,62	1	1	0	2	G,A	G,G	0.125	0.0752567373576	0	147,132,0,0	1	1	0	308.221850385	1	2	G,G	NA	NA	0.0	0	g.428651_428653A>G	1	82,93,27,58	1	1	1	3.76423656575	0	2	G,A	G,G	0.25	0.211309093667	0	NA	NA	153,162,0,0	1	1	0	308.338720821	1
chr2_ref_v2	429236	0	AT,A,ATT	1	1	113,135,7,7,2,3	1	1	0	2	AT,AT	NA	NA	2.19820180756	0	49,50,64,53,8,4	1	1	0	312.781136531	1	2	AT,AT	AT,A	0.5	0.224656375385	1	NA	NA	69,56,122,109,7,4	1	1	1	331.918226286	1	2	AT,A	A,A	0.25	0.439022977553	0	NA	NA	93,106,94,106,7,10	1	1	0	320.639951815	1
chr2_ref_v2	429655	0	G,A	0	0	59,102,0,0	1	1	0	2	G,G	NA	NA	0.0	0	96,132,0,0	1	1	0	1.31547307268	0	2	G,G	NA	NA	0.0	0	NA	NA	60,126,0,0	1	1	0	0.93107952041	0	2	G,G	NA	NA	0.0	0	NA	NA	83,154,0,0	1	1	0	0.505930046485	0
chr2_ref_v2	431179	0	G,A	0	0	123,163,0,1	1	1	0	2	G,G	NA	NA	0.00349040493977	0	41,63,49,75	1	1	0	338.754775959	1	2	G,A	A,A	0.125	0.0754237618172	0	g.431179G>A	0	83,68,0,0	1	1	0	2.91357116028	0	2	G,G	NA	NA	0.0	0	NA	NA	158,162,0,0	1	1	0	2.02374905777	0
chr2_ref_v2	431443	0	T,C	1	0	124,122,0,0	1	1	0	2	T,T	NA	NA	0.0	0	92,95,0,0	1	1	0	0.439623581031	0	2	T,T	NA	NA	0.0	0	NA	NA	59,67,51,52	1	1	0	323.90427365	1	2	T,C	T,T	0.125	0.0497615095591	0	g.431443T>C	0	218,169,0,0	1	1	0	2.0037971221	0
chr2_ref_v2	431841	0	C,CT	1	1	126,132,2,0	1	1	0	2	C,C	NA	NA	0.0213267170399	0	57,53,35,57	1	1	0	321.624113932	1	2	C,CT	NA	NA	0.0223057249022	0	g.431841_431842insT	0	79,68,3,2	1	1	0	1.46822395496	0	2	C,C	NA	NA	0.182566938749	0	NA	NA	143,171,0,4	1	1	0	1.6351718479	0
chr2_ref_v2	432014	0	T,C	1	0	169,167,0,0	1	1	0	2	T,T	NA	NA	0.0	0	133,119,0,0	1	1	0	0.641796759284	0	2	T,T	NA	NA	0.0	0	NA	NA	80,85,0,0	1	1	0	0.482362813317	0	2	T,T	NA	NA	0.0	0	NA	NA	79,128,72,97	1	1	0	359.15683421	1
chr2_ref_v2	433105	0	G,A	0	0	179,191,0,0	1	1	0	2	G,G	NA	NA	0.0	0	140,141,0,0	1	1	0	0.498601911205	0	2	G,G	NA	NA	0.0	0	NA	NA	59,76,0,0	1	1	0	0.823801376521	0	2	G,G	NA	NA	0.0	0	NA	NA	78,82,76,73	1	1	0	350.541563552	1
chr2_ref_v2	434269	0	CA,C	1	1	96,121,14,18	1	1	0	2	CA,CA	NA	NA	0.393122647612	0	56,96,15,13	1	1	0	1.14506087834	0	2	CA,CA	NA	NA	1.210422481	0	NA	NA	39,42,32,47	1	1	0	22.7899601052	1	2	CA,C	CA,CA	0.25	0.0605200285444	0	g.434270delA	0	60,79,54,70	1	1	0	29.8439198739	1
chr2_ref_v2	434431	0	T,C	0	0	171,182,0,0	1	1	0	2	T,T	NA	NA	0.0	0	66,47,58,65	1	1	0	338.398924462	1	2	T,C	NA	NA	0.0847965366601	0	g.434431T>C	0	80,81,0,0	1	1	0	0.433263935953	0	2	T,T	NA	NA	0.0	0	NA	NA	193,187,0,1	1	1	0	0.700455105045	0
chr2_ref_v2	434636	0	T,C	0	0	144,150,0,0	1	1	0	2	T,T	NA	NA	0.0	0	72,63,63,52	1	1	0	330.664040108	1	2	T,C	T,T	0.125	0.0909717782057	0	g.434636T>C	0	120,98,0,0	1	1	0	1.43072265327	0	2	T,T	NA	NA	0.0	0	NA	NA	181,137,0,0	1	1	0	2.69726475684	0
chr2_ref_v2	435369	0	AG,A	0	0	177,155,0,0	1	1	0	2	AG,AG	NA	NA	0.0	0	120,132,0,0	1	1	0	1.45180958719	0	2	AG,AG	NA	NA	0.0	0	NA	NA	96,99,0,0	1	1	0	0.86734092257	0	2	AG,AG	NA	NA	0.0	0	NA	NA	162,187,0,0	1	1	0	2.34547393192	0
chr2_ref_v2	436168	0	G,A	0	0	171,150,0,0	1	1	0	2	G,G	NA	NA	0.0	0	140,113,0,1	1	1	0	0.560087946502	0	2	G,G	NA	NA	0.00394477829102	0	NA	NA	86,90,0,0	1	1	0	0.887254320532	0	2	G,G	NA	NA	0.0	0	NA	NA	81,83,88,89	1	1	0	364.850506542	1
chr2_ref_v2	436263	0	G,A	0	0	225,160,0,0	1	1	0	2	G,G	NA	NA	0.0	0	191,118,1,0	1	1	0	0.888157165273	0	2	G,G	NA	NA	0.00323102058145	0	NA	NA	84,98,0,0	1	1	0	3.64433655693	0	2	G,G	NA	NA	0.0	0	NA	NA	74,90,97,77	1	1	0	369.499628157	1
chr2_ref_v2	436716	0	T,C	1	0	127,147,0,0	1	1	0	2	T,T	NA	NA	0.0	0	57,41,61,64	1	1	0	336.531219853	1	2	T,C	C,C	0.125	0.00796816964918	0	g.436716T>C	0	91,101,0,0	1	1	0	0.429623996079	0	2	T,T	NA	NA	0.0	0	NA	NA	173,184,0,0	1	1	0	0.652481544817	0
chr2_ref_v2	437225	0	G,A	1	0	155,109,1,0	1	1	0	2	G,G	NA	NA	0.00378072283991	0	61,65,66,67	1	1	0	337.7990247	1	2	G,A	NA	NA	0.0540672212703	0	g.437225G>A	0	101,99,0,0	1	1	0	2.06790867112	0	2	G,G	NA	NA	0.0	0	NA	NA	187,163,0,0	1	1	0	1.69923683994	0
chr2_ref_v2	437567	0	G,A	1	0	181,208,0,0	1	1	0	2	G,G	NA	NA	0.0	0	76,83,69,75	1	1	0	348.690684269	1	2	G,A	NA	NA	0.0990909026442	0	g.437567G>A	0	98,89,0,0	1	1	0	1.26453488716	0	2	G,G	NA	NA	0.0	0	NA	NA	140,143,0,0	1	1	0	0.768550357701	0
chr2_ref_v2	438366	0	C,A	0	0	161,142,0,1	1	1	0	2	C,C	NA	NA	0.00329489589685	0	116,125,0,0	1	1	0	1.23696708474	0	2	C,C	NA	NA	0.0	0	NA	NA	118,83,0,1	1	1	0	1.1771033825	0	2	C,C	NA	NA	0.00496278934213	0	NA	NA	81,91,72,84	1	1	0	349.926583625	1
chr2_ref_v2	438781	0	T,C	0	0	190,202,0,0	1	1	0	2	T,T	NA	NA	0.0	0	160,156,0,0	1	1	0	0.63567467579	0	2	T,T	NA	NA	0.0	0	NA	NA	93,74,0,0	1	1	0	1.52947034063	0	2	T,T	NA	NA	0.0	0	NA	NA	98,101,91,82	1	1	0	364.870559665	1
chr2_ref_v2	439694	0	T,C	0	0	186,183,0,0	1	1	0	2	T,T	NA	NA	0.0	0	68,76,53,70	1	1	0	337.800778932	1	2	T,C	T,T	0.125	0.0936854840773	0	g.439694T>C	0	107,98,0,0	1	1	0	0.504551852264	0	2	T,T	NA	NA	0.0	0	NA	NA	176,206,0,0	1	1	0	1.33523733554	0
chr2_ref_v2	440316	0	C,T	0	0	190,165,0,0	1	1	0	2	C,C	NA	NA	0.0	0	128,131,0,0	1	1	0	1.00853150201	0	2	C,C	NA	NA	0.0	0	NA	NA	102,83,0,0	1	1	0	0.474337277095	0	2	C,C	NA	NA	0.0	0	NA	NA	154,159,0,0	1	1	0	1.18527934548	0
chr2_ref_v2	440649	0	T,C	1	0	148,177,0,0	1	1	0	2	T,T	NA	NA	0.0	0	63,52,63,66	1	1	0	339.999452949	1	2	T,C	NA	NA	0.114880275998	0	g.440649T>C	0	89,70,0,0	1	1	0	2.49178464607	0	2	T,T	NA	NA	0.0	0	NA	NA	166,121,0,0	1	1	0	5.1240672538	0
chr2_ref_v2	441266	0	T,C	0	0	139,158,0,0	1	1	0	2	T,T	NA	NA	0.0	0	75,56,74,64	1	1	0	342.373131129	1	2	T,C	NA	NA	0.0520563619561	0	g.441266T>C	0	98,99,0,0	1	1	0	0.661064539481	0	2	T,T	NA	NA	0.0	0	NA	NA	170,187,0,0	1	1	0	0.443775182562	0
chr2_ref_v2	441293	0	AT,A	1	1	150,123,0,0	1	1	0	2	AT,AT	NA	NA	0.000139639104125	0	134,99,0,0	1	1	0	0.638968574208	0	2	AT,AT	NA	NA	0.000519487648857	0	NA	NA	53,72,36,41	1	1	0	316.551426351	1	2	AT,A	AT,AT	0.25	0.0249990653542	0	g.441294delT	0	143,168,0,0	1	1	0	3.1962707569	0
chr2_ref_v2	442481	0	T,C	0	0	195,198,0,0	1	1	0	2	T,T	NA	NA	0.0	0	79,65,63,68	1	1	0	342.231804476	1	2	T,C	NA	NA	0.0946159763748	0	g.442481T>C	0	81,88,0,0	1	1	0	0.4729862887	0	2	T,T	NA	NA	0.0	0	NA	NA	181,171,0,0	1	1	0	0.587801459689	0
chr2_ref_v2	444274	0	T,C	0	0	143,127,1,0	1	1	0	2	T,T	NA	NA	0.00369686188133	0	115,116,0,0	1	1	0	0.787858028706	0	2	T,T	NA	NA	0.0	0	NA	NA	50,43,52,47	1	1	0	325.168951782	1	2	T,C	NA	NA	0.0625203569813	0	g.444274T>C	0	166,165,0,1	1	1	0	0.812498367429	0
chr2_ref_v2	444299	0	G,A	0	0	141,117,0,0	1	1	0	2	G,G	NA	NA	0.0	0	118,103,0,0	1	1	0	0.456382286838	0	2	G,G	NA	NA	0.0	0	NA	NA	57,49,50,41	1	1	0	321.332550534	1	2	G,A	G,G	0.125	0.0987348406857	0	g.444299G>A	0	170,159,0,0	1	1	0	0.829337795345	0
chr2_ref_v2	444675	0	GT,G	1	1	118,127,1,0	1	1	0	2	GT,GT	NA	NA	0.741815151	0	117,101,1,2	1	1	0	1.15418159336	0	2	GT,GT	NA	NA	1.59900741935	0	NA	NA	47,42,52,45	1	1	0	323.807532447	1	2	GT,G	NA	NA	0.0231460665602	0	g.444676delT	0	171,164,1,2	1	1	0	0.755581982953	0
chr2_ref_v2	445208	0	G,A	1	0	203,180,0,0	1	1	0	2	G,G	NA	NA	0.0	0	137,113,0,0	1	1	0	0.531825088854	0	2	G,G	NA	NA	0.0	0	NA	NA	43,44,41,40	1	1	0	321.343127469	1	2	G,A	NA	NA	0.0714589639821	0	g.445208G>A	0	172,171,0,0	1	1	0	0.816065885774	0
chr2_ref_v2	446188	0	G,A	0	0	223,221,0,0	1	1	0	2	G,G	NA	NA	0.0	0	124,144,0,0	1	1	0	0.991785092789	0	2	G,G	NA	NA	0.0	0	NA	NA	68,80,0,0	1	1	0	0.794911858477	0	2	G,G	NA	NA	0.0	0	NA	NA	166,162,0,0	1	1	0	0.408234088401	0
chr2_ref_v2	446493	0	CT,C	1	1	183,151,0,0	1	1	0	2	CT,CT	NA	NA	0.000702873463254	0	129,110,0,0	1	1	0	0.424284088519	0	2	CT,CT	NA	NA	0.00309622087796	0	NA	NA	80,84,0,0	1	1	0	1.19805793246	0	2	CT,CT	NA	NA	0.00264115211591	0	NA	NA	152,167,0,0	1	1	0	2.32311152913	0
chr2_ref_v2	447311	0	T,C	0	0	207,155,0,0	1	1	0	2	T,T	NA	NA	0.0	0	74,66,75,62	1	1	0	345.059519922	1	2	T,C	NA	NA	0.0216614967812	0	g.447311T>C	0	88,87,0,0	1	1	0	1.49167784127	0	2	T,T	NA	NA	0.0	0	NA	NA	162,194,0,0	1	1	0	5.62667271689	0
chr2_ref_v2	447576	0	GT,G	1	1	196,181,0,2	1	1	0	2	GT,GT	NA	NA	0.767337019795	0	79,81,63,65	1	1	0	333.456083044	1	2	GT,G	GT,GT	0.125	0.0933211758433	0	g.447577delT	0	91,90,0,3	1	1	0	1.14870514603	0	2	GT,GT	NA	NA	0.831484610685	0	NA	NA	168,217,0,3	1	1	0	3.23492136682	0
chr2_ref_v2	447643	0	CA,C	1	1	172,173,1,0	1	1	0	2	CA,CA	NA	NA	0.0442736227327	0	51,71,49,54	1	1	0	327.700275284	1	2	CA,C	CA,CA	0.125	0.030437102396	0	g.447644delA	0	94,98,0,0	1	1	0	0.441106687669	0	2	CA,CA	NA	NA	0.673115961999	0	NA	NA	146,175,4,2	1	1	0	2.00052926446	0
chr2_ref_v2	447714	0	T,C	1	0	199,198,0,0	1	1	0	2	T,T	NA	NA	0.0	0	63,74,69,71	1	1	0	348.270736591	1	2	T,C	NA	NA	0.0216614967812	0	g.447714T>C	0	96,102,0,0	1	1	0	0.48428188808	0	2	T,T	NA	NA	0.0	0	NA	NA	207,185,0,0	1	1	0	0.81842004056	0
chr2_ref_v2	448566	0	C,T	1	0	121,152,0,0	1	1	0	2	C,C	NA	NA	0.0	0	114,114,0,0	1	1	0	1.3566659792	0	2	C,C	NA	NA	0.0	0	NA	NA	91,85,0,0	1	1	0	1.61455609132	0	2	C,C	NA	NA	0.0	0	NA	NA	211,159,0,0	1	1	0	6.58348808905	0
chr2_ref_v2	450562	0	G,A	1	0	165,151,0,0	1	1	0	2	G,G	NA	NA	0.0	0	119,89,0,0	1	1	0	1.10728352627	0	2	G,G	NA	NA	0.0	0	NA	NA	109,120,0,0	1	1	0	1.06822863147	0	2	G,G	NA	NA	0.0	0	NA	NA	180,160,0,0	1	1	0	0.432134176376	0
chr2_ref_v2	452238	0	GA,G	1	1	124,83,0,0	1	1	0	2	GA,GA	NA	NA	0.000139639104125	0	77,88,0,0	1	1	0	3.67893382384	0	2	GA,GA	NA	NA	0.000519487648857	0	NA	NA	107,80,0,0	1	1	0	0.61478872417	0	2	GA,GA	NA	NA	0.000509689476033	0	NA	NA	101,77,79,53	1	1	0	332.174189544	1
chr2_ref_v2	452243	0	GA,G,GAA	1	1	111,71,4,2,1,6	1	1	0	2	GA,GA	NA	NA	0.578383301451	0	2,11,30,33,26,30	1	1	0	310.401355986	1	2	G,GAA	NA	NA	0.310944925323	0	g.452244delA,g.452243_452244insA	0,0	87,62,0,2,9,7	1	1	0	6.71039359565	0	2	GA,GA	GA,GAA	0.125	1.91582598084	0	NA	NA	162,141,5,1,9,9	1	1	0	4.25571999769	0
chr2_ref_v2	452404	0	CTT,C,CT,CTTT	1	1	6,3,4,3,16,13,16,13	1	1	0	2	CT,CTTT	CTTT,CTTT	0.125	1.00870199881	0	5,7,26,13,6,1,2,1	1	1	0	19.992471288	1	2	C,CT	C,CTTT	0.25	1.4797042728	0	g.452404_452407TTT>	0	6,5,42,20,15,16,2,0	1	1	0	28.1406641356	1	2	C,CT	CTT,C	0.25	0.538429168947	0	g.452404_452407TTT>	0	19,26,19,10,39,20,11,9	1	1	0	9.79413764055	1
chr2_ref_v2	452624	0	G,T	0	0	149,117,1,0	1	1	0	2	G,G	NA	NA	0.00375234961855	0	110,113,0,0	1	1	0	1.68229982603	0	2	G,G	NA	NA	0.0	0	NA	NA	97,117,0,0	1	1	0	3.19782937043	0	2	G,G	NA	NA	0.0	0	NA	NA	189,212,0,0	1	1	0	3.91932911692	0
chr2_ref_v2	453061	0	A,G	0	0	176,174,0,0	1	1	0	2	A,A	NA	NA	0.0	0	120,151,0,0	1	1	0	1.63160218504	0	2	A,A	NA	NA	0.0	0	NA	NA	95,96,0,0	1	1	0	0.401823978254	0	2	A,A	NA	NA	0.0	0	NA	NA	101,75,100,82	1	1	0	370.886953745	1
chr2_ref_v2	453351	0	C,CT,CTT	1	1	140,159,0,3,0,0	1	1	0	2	C,C	NA	NA	0.157002005242	0	51,48,39,44,1,1	1	1	0	316.203389003	1	2	C,CT	NA	NA	0.841389757145	0	g.453351_453352insT	0	46,35,4,3,47,30	1	1	0	319.415158117	1	2	C,CTT	NA	NA	0.976212906019	0	g.453351_453352insTT	0	136,167,6,2,0,0	1	1	0	3.26426213155	0
chr2_ref_v2	455073	0	C,CA	1	1	123,196,0,0	1	1	0	2	C,C	NA	NA	0.000247416599914	0	57,69,53,59	1	1	0	330.577914882	1	2	C,CA	NA	NA	0.101533992267	0	g.455073_455074insA	0	115,98,0,0	1	1	0	6.06550685921	0	2	C,C	NA	NA	0.00112521172309	0	NA	NA	261,196,0,0	1	1	1	16.0924270476	0
chr2_ref_v2	455163	0	G,A	1	0	108,146,0,0	1	1	0	2	G,G	NA	NA	0.0	0	80,119,0,0	1	1	0	0.569510445041	0	2	G,G	NA	NA	0.0	0	NA	NA	95,128,0,0	1	1	0	0.393799200664	0	2	G,G	NA	NA	0.0	0	NA	NA	93,135,121,127	1	1	1	400.867230377	1
chr2_ref_v2	456122	0	A,G	1	0	130,135,0,0	1	1	0	2	A,A	NA	NA	0.0	0	43,48,56,51	1	1	0	328.330104728	1	2	A,G	G,G	0.125	0.0893451003358	0	g.456122A>G	0	124,129,0,1	1	1	0	0.381297350297	0	2	A,A	NA	NA	0.00394477829102	0	NA	NA	259,191,0,1	1	1	0	3.75196568435	0
chr2_ref_v2	457429	0	C,CA	1	1	163,134,0,0	1	1	0	2	C,C	NA	NA	0.000247416599914	0	109,109,0,0	1	1	0	1.10763431824	0	2	C,C	NA	NA	0.000940435345514	0	NA	NA	87,71,0,0	1	1	0	0.388655180058	0	2	C,C	NA	NA	0.00112521172309	0	NA	NA	143,166,0,0	1	1	0	2.99536308279	0
chr2_ref_v2	458274	0	A,C	1	0	145,169,0,2	1	1	0	2	A,A	NA	NA	0.411814335787	0	67,69,58,74	1	1	0	333.456222007	1	2	A,C	NA	NA	0.0298529631497	0	g.458274A>C	0	85,74,0,0	1	1	0	1.54450467853	0	2	A,A	NA	NA	0.0	0	NA	NA	183,141,0,0	1	1	0	4.34536847625	0
chr2_ref_v2	458773	0	C,T	0	0	200,218,0,0	1	1	0	2	C,C	NA	NA	0.0	0	57,77,85,79	1	1	0	366.231858196	1	2	C,T	T,T	0.125	0.0492878004076	0	g.458773C>T	0	107,112,0,0	1	1	0	0.434098137238	0	2	C,C	NA	NA	0.0	0	NA	NA	215,178,0,0	1	1	0	2.56031337035	0
chr2_ref_v2	459408	0	A,G	1	0	171,264,0,0	1	1	0	2	A,A	NA	NA	0.0	0	114,178,0,0	1	1	0	0.4008042278	0	2	A,A	NA	NA	0.0	0	NA	NA	77,83,0,0	1	1	0	2.01093462744	0	2	A,A	NA	NA	0.0	0	NA	NA	154,188,0,0	1	1	0	1.83347179191	0
chr2_ref_v2	459624	0	GA,G	1	1	153,134,0,0	1	1	0	2	GA,GA	NA	NA	0.000284393073142	0	55,60,60,60	1	1	0	333.473082654	1	2	GA,G	NA	NA	0.0403776293734	0	g.459625delA	0	87,75,0,0	1	1	0	0.392822172565	0	2	GA,GA	NA	NA	0.00105952659193	0	NA	NA	151,178,0,0	1	1	0	2.48832446386	0
chr2_ref_v2	460730	0	C,T	0	0	152,140,1,0	1	1	0	2	C,C	NA	NA	0.00341880674879	0	68,76,68,57	1	1	0	334.66769373	1	2	C,T	C,C	0.125	0.109814866007	0	g.460730C>T	0	102,101,0,0	1	1	0	0.535196613453	0	2	C,C	NA	NA	0.0	0	NA	NA	192,159,0,0	1	1	0	0.828438055111	0
chr2_ref_v2	460966	0	G,A	0	0	177,188,0,0	1	1	0	2	G,G	NA	NA	0.0	0	141,136,0,0	1	1	0	0.652008693531	0	2	G,G	NA	NA	0.0	0	NA	NA	93,83,0,0	1	1	0	0.876178553349	0	2	G,G	NA	NA	0.0	0	NA	NA	90,82,98,72	1	1	0	365.351547456	1
chr2_ref_v2	461314	0	GT,G	1	1	87,80,69,88	1	1	0	2	GT,G	NA	NA	0.0622204526144	0	64,70,53,65	1	1	0	0.853488040453	0	2	GT,G	GT,GT	0.125	0.121631651851	0	NA	NA	48,35,47,39	1	1	0	1.6066787383	0	2	GT,G	NA	NA	0.0335192289588	0	NA	NA	104,90,95,70	1	1	0	2.09615909388	0
chr2_ref_v2	461712	0	C,T	0	0	168,114,0,0	1	1	0	2	C,C	NA	NA	0.0	0	115,112,0,0	1	1	0	2.55022838891	0	2	C,C	NA	NA	0.0	0	NA	NA	90,98,0,0	1	1	0	3.39307630015	0	2	C,C	NA	NA	0.0	0	NA	NA	182,201,0,1	1	1	0	6.0648409153	0
chr2_ref_v2	462205	0	C,CT	1	1	175,156,0,0	1	1	0	2	C,C	NA	NA	0.000247416599914	0	69,63,70,59	1	1	0	339.432121193	1	2	C,CT	NA	NA	0.00674047483492	0	g.462205_462206insT	0	87,86,0,0	1	1	0	0.578794209848	0	2	C,C	NA	NA	0.00112521172309	0	NA	NA	173,147,0,0	1	1	0	0.478558774559	0
chr2_ref_v2	462254	0	A,G	1	0	201,174,0,0	1	1	0	2	A,A	NA	NA	0.0	0	157,139,0,0	1	1	0	0.415192660027	0	2	A,A	NA	NA	0.0	0	NA	NA	44,39,52,37	1	1	0	325.517805046	1	2	A,G	NA	NA	0.0697957619355	0	g.462254A>G	0	207,168,0,0	1	1	0	0.561224711185	0
chr2_ref_v2	462455	0	AT,A	1	1	174,190,0,0	1	1	0	2	AT,AT	NA	NA	1.13771080809	0	62,73,61,68	1	1	0	340.53364881	1	2	AT,A	AT,AT	0.125	0.0843600013942	0	g.462456delT	0	112,97,0,0	1	1	0	1.32318746671	0	2	AT,AT	NA	NA	1.66846901194	0	NA	NA	166,159,2,3	1	1	0	1.54858010495	0
chr2_ref_v2	462716	0	A,G	0	0	210,100,0,0	1	1	0	2	A,A	NA	NA	0.0	0	128,122,0,0	1	1	0	8.13774203458	0	2	A,A	NA	NA	0.0	0	NA	NA	116,81,0,0	1	1	0	2.42811274969	0	2	A,A	NA	NA	0.0	0	NA	NA	95,82,103,68	1	1	0	362.851128581	1
chr2_ref_v2	462718	0	CT,C,CTT	1	1	189,115,5,6,1,1	1	1	0	2	CT,CT	NA	NA	1.32160337234	0	72,61,49,66,0,1	1	1	0	314.551355432	1	2	CT,C	CT,CT	0.125	0.759896339535	0	g.462719delT	0	51,39,52,46,1,0	1	1	0	313.381934335	1	2	CT,C	NA	NA	0.646918965667	0	g.462719delT	0	162,142,8,5,3,1	1	1	0	2.73242028112	0
chr2_ref_v2	464129	0	T,A	1	0	1,0,0,3	1	0	1	2	NA	NA	NA	NA	0	0,0,0,0	0	0	1	0.0	0	2	NA	NA	NA	NA	0	NA	NA	0,0,0,0	0	0	1	0.0	0	2	NA	NA	NA	NA	0	NA	NA	0,0,0,2	0	0	1	0.0	0
chr2_ref_v2	465994	0	GA,G	1	1	149,226,0,0	1	1	0	2	GA,GA	NA	NA	0.00201070419324	0	50,74,61,70	1	1	0	343.148888481	1	2	GA,G	NA	NA	0.0386667142063	0	g.465995delA	0	117,119,0,1	1	1	1	3.02913393577	0	2	GA,GA	NA	NA	0.00310853692735	0	NA	NA	232,199,0,0	1	1	1	9.29885008003	0
chr2_ref_v2	466459	0	GA,G,GAA	1	1	114,109,2,0,3,1	1	1	0	2	GA,GA	NA	NA	0.686150632726	0	79,88,0,0,0,1	1	1	0	0.96542373725	0	2	GA,GA	NA	NA	2.66449625603	0	NA	NA	76,84,1,1,1,4	1	1	0	2.21098505847	0	2	GA,GA	NA	NA	1.71351108675	0	NA	NA	11,6,111,117,62,90	1	1	0	375.927174258	1
chr2_ref_v2	466540	0	A,G	0	0	141,81,1,0	1	1	0	2	A,A	NA	NA	0.00449438958784	0	101,91,0,0	1	1	0	3.11341240968	0	2	A,A	NA	NA	0.0	0	NA	NA	120,86,0,0	1	1	0	1.23774773836	0	2	A,A	NA	NA	0.0	0	NA	NA	193,203,0,0	1	1	0	9.39191013926	0
chr2_ref_v2	467531	0	A,G	0	0	178,150,1,0	1	1	0	2	A,A	NA	NA	0.00304414238123	0	129,122,0,0	1	1	0	0.748085585815	0	2	A,A	NA	NA	0.0	0	NA	NA	115,117,1,0	1	1	0	1.06130867331	0	2	A,A	NA	NA	0.00430108189939	0	NA	NA	119,97,102,78	1	1	0	364.790943652	1
chr2_ref_v2	467626	0	C,T	0	0	184,174,1,0	1	1	0	2	C,C	NA	NA	0.00278940208758	0	126,138,0,0	1	1	0	0.938841074024	0	2	C,C	NA	NA	0.0	0	NA	NA	42,53,54,68	1	1	0	340.174397588	1	2	C,T	T,T	0.125	0.00117027514819	0	g.467626C>T	0	130,212,0,0	1	1	0	6.91567229665	0
chr2_ref_v2	467911	0	C,T	0	0	156,175,0,0	1	1	0	2	C,C	NA	NA	0.0	0	139,141,0,1	1	1	0	0.659276338965	0	2	C,C	NA	NA	0.0035650661645	0	NA	NA	94,107,0,0	1	1	0	0.396870021928	0	2	C,C	NA	NA	0.0	0	NA	NA	97,111,95,111	1	1	0	383.104278632	1
chr2_ref_v2	471878	0	A,G	0	0	79,93,71,100	1	1	0	2	A,G	NA	NA	0.00583092031079	0	64,72,58,67	1	1	0	0.618882335319	0	2	A,G	NA	NA	0.0843411484338	0	NA	NA	45,48,44,47	1	1	0	0.794711936551	0	2	A,G	NA	NA	0.0217399866364	0	NA	NA	86,86,57,75	1	1	0	1.80425566299	0
chr2_ref_v2	472010	0	A,C	1	0	174,130,0,2	1	1	0	2	A,A	NA	NA	0.412022508654	0	61,45,59,53	1	1	0	327.84438801	1	2	A,C	NA	NA	0.055059777183	0	g.472010A>C	0	77,87,0,2	1	1	0	2.32442906668	0	2	A,A	NA	NA	0.417586468641	0	NA	NA	186,138,0,0	1	1	0	0.529651786954	0
chr2_ref_v2	472939	0	C,T	1	0	116,171,0,0	1	1	0	2	C,C	NA	NA	0.0	0	117,147,0,0	1	1	0	0.977529023275	0	2	C,C	NA	NA	0.0	0	NA	NA	37,48,48,61	1	1	0	331.128456507	1	2	C,T	T,T	0.125	0.00261780254208	0	g.472939C>T	0	150,196,0,0	1	1	0	0.848465620562	0
chr2_ref_v2	473384	0	C,T	1	0	148,172,1,2	1	1	0	2	C,C	NA	NA	0.414796435537	0	144,103,1,0	1	1	0	4.35010642536	0	2	C,C	NA	NA	0.004040409537	0	NA	NA	36,22,40,30	1	1	0	317.083252034	1	2	C,T	T,T	0.125	0.063262196778	0	g.473384C>T	0	171,146,1,0	1	1	0	2.65506678513	0
chr2_ref_v2	473558	0	A,G	0	0	148,158,0,0	1	1	0	2	A,A	NA	NA	0.0	0	89,146,0,1	1	1	0	3.23433140019	0	2	A,A	NA	NA	0.00424629088145	0	NA	NA	37,45,42,34	1	1	0	318.604780719	1	2	A,G	NA	NA	0.0759859069779	0	g.473558A>G	0	149,160,0,0	1	1	0	0.399660783891	0
chr2_ref_v2	473728	0	C,T	0	0	213,148,0,0	1	1	0	2	C,C	NA	NA	0.0	0	147,105,0,0	1	1	0	0.41722744573	0	2	C,C	NA	NA	0.0	0	NA	NA	41,31,48,30	1	1	0	321.915802915	1	2	C,T	NA	NA	0.0800427076735	0	g.473728C>T	0	171,148,1,0	1	1	0	1.55049644357	0
chr2_ref_v2	474093	0	GA,G	1	1	115,101,1,0	1	1	0	2	GA,GA	NA	NA	0.00433455278315	0	120,79,0,0	1	1	0	1.69445356616	0	2	GA,GA	NA	NA	0.00115919724766	0	NA	NA	61,81,0,0	1	1	0	2.20493013177	0	2	GA,GA	NA	NA	0.00105952659193	0	NA	NA	102,67,89,54	1	1	0	339.846063147	1
chr2_ref_v2	474199	0	C,T	1	0	146,143,0,0	1	1	0	2	C,C	NA	NA	0.0	0	49,69,63,88	1	1	0	352.293400517	1	2	C,T	T,T	0.125	0.00471921593165	0	g.474199C>T	0	69,90,0,0	1	1	0	1.44088197139	0	2	C,C	NA	NA	0.0	0	NA	NA	161,211,0,0	1	1	0	2.62521167479	0
chr2_ref_v2	474779	0	G,T	0	0	211,187,2,0	1	1	0	2	G,G	NA	NA	0.410477649932	0	156,147,0,0	1	1	0	0.595859170668	0	2	G,G	NA	NA	0.0	0	NA	NA	99,81,0,0	1	1	0	0.557189188812	0	2	G,G	NA	NA	0.0	0	NA	NA	187,180,0,0	1	1	0	0.75056700632	0
chr2_ref_v2	475907	0	C,T	1	0	156,197,0,0	1	1	0	2	C,C	NA	NA	0.0	0	116,132,0,0	1	1	0	0.659793567421	0	2	C,C	NA	NA	0.0	0	NA	NA	120,93,0,1	1	1	0	3.86038607919	0	2	C,C	NA	NA	0.00468384931243	0	NA	NA	128,111,116,74	1	1	0	375.684311302	1
chr2_ref_v2	476105	0	T,C	1	0	157,155,0,0	1	1	0	2	T,T	NA	NA	0.0	0	107,118,0,0	1	1	0	0.663822061539	0	2	T,T	NA	NA	0.0	0	NA	NA	122,130,1,0	1	1	0	0.536938318998	0	2	T,T	NA	NA	0.0039604012161	0	NA	NA	97,132,91,134	1	1	0	397.986124975	1
chr2_ref_v2	476329	0	C,T	1	0	142,161,0,0	1	1	0	2	C,C	NA	NA	0.0	0	127,127,0,0	1	1	0	0.771602011608	0	2	C,C	NA	NA	0.0	0	NA	NA	89,117,1,0	1	1	0	0.786270223569	0	2	C,C	NA	NA	0.00484262447579	0	NA	NA	118,120,102,108	1	1	0	379.061835073	1
chr2_ref_v2	476414	0	C,CT	1	1	146,130,0,0	1	1	0	2	C,C	NA	NA	0.000893159035242	0	107,123,0,1	1	1	0	1.51592564102	0	2	C,C	NA	NA	0.000268878922025	0	NA	NA	89,122,0,0	1	1	0	3.1737010791	0	2	C,C	NA	NA	0.00502848800297	0	NA	NA	102,107,89,111	1	1	0	372.907369787	1
chr2_ref_v2	476634	0	A,G	1	0	165,175,1,0	1	1	0	2	A,A	NA	NA	0.00293685967331	0	71,59,62,71	1	1	0	342.128227425	1	2	A,G	NA	NA	0.0228146777662	0	g.476634A>G	0	73,90,0,0	1	1	0	0.757107110786	0	2	A,A	NA	NA	0.0	0	NA	NA	186,201,0,0	1	1	0	0.460320632927	0
chr2_ref_v2	476892	0	A,G	1	0	128,167,0,0	1	1	0	2	A,A	NA	NA	0.0	0	68,66,44,73	1	1	0	334.176125616	1	2	A,G	A,A	0.125	0.115648563128	0	g.476892A>G	0	95,103,0,0	1	1	0	0.98662648691	0	2	A,A	NA	NA	0.0	0	NA	NA	185,203,0,0	1	1	0	1.33403871143	0
chr2_ref_v2	477056	0	GTA,G,GTATA	1	1	39,45,19,15,4,3	1	1	0	2	GTA,GTA	GTA,G	0.5	0.929750087275	0	14,13,42,33,24,18	1	1	0	17.8020069862	1	2	G,GTATA	GTA,G	0.25	0.122012248044	0	g.477057_477058delTA,g.477056_477057insTA	0,0	60,44,14,17,6,8	1	1	0	1.96058331885	0	2	GTA,GTA	GTA,G	0.125	0.478630387311	0	NA	NA	76,88,19,14,66,48	1	1	0	41.8152049599	1
chr2_ref_v2	477307	0	A,G	1	0	132,115,0,0	1	1	0	2	A,A	NA	NA	0.0	0	47,64,42,64	1	1	0	327.486515259	1	2	A,G	NA	NA	0.0460911072003	0	g.477307A>G	0	104,120,0,0	1	1	0	1.75240805434	0	2	A,A	NA	NA	0.0	0	NA	NA	178,209,0,0	1	1	1	2.79987422524	0
chr2_ref_v2	477341	0	GA,G	1	1	121,97,1,0	1	1	0	2	GA,GA	NA	NA	1.51877256684	0	77,96,0,3	1	1	0	2.70561842719	0	2	GA,GA	NA	NA	1.85978376737	0	NA	NA	56,50,56,38	1	1	0	321.773327527	1	2	GA,G	GA,GA	0.125	0.0187246925427	0	g.477342delA	0	166,170,4,4	1	1	1	1.70224537004	0
chr2_ref_v2	477475	0	AT,A	1	1	136,106,4,5	1	1	0	2	AT,AT	NA	NA	0.833598766441	0	117,63,18,12	1	1	0	9.14630524537	1	2	AT,AT	NA	NA	0.498435533364	0	NA	NA	150,96,13,6	1	1	1	3.48375784018	0	2	AT,AT	NA	NA	0.897413309954	0	NA	NA	255,181,37,23	1	1	1	14.3093266959	1
chr2_ref_v2	479239	0	CAA,C,CA,CAAA	1	1	33,12,14,3,46,28,2,7	1	1	0	2	CAA,CA	CA,CAAA	0.125	0.742037659595	0	38,26,46,32,21,14,6,7	1	1	0	22.566176537	1	2	CAA,C	CAA,CAAA	0.125	0.569945909245	0	g.479239_479242A>	0	13,7,11,5,34,17,27,32	1	1	0	26.0993710802	1	2	CA,CAAA	CAAA,CAAA	0.125	1.08638153117	0	g.479239_479240insA	0	50,24,98,65,33,17,10,8	1	1	0	53.9816248367	1
chr2_ref_v2	479712	0	A,G	1	0	171,184,0,1	1	1	0	2	A,A	NA	NA	0.00281294137661	0	145,174,0,0	1	1	0	0.79561006437	0	2	A,A	NA	NA	0.0	0	NA	NA	37,43,45,51	1	1	0	327.464732411	1	2	A,G	G,G	0.125	0.068992871487	0	g.479712A>G	0	168,172,0,0	1	1	0	0.52762515181	0
chr2_ref_v2	479763	0	CA,C	1	1	147,123,9,14	1	1	0	2	CA,CA	NA	NA	0.0048133606898	0	48,65,58,60	1	1	0	310.743990694	1	2	CA,C	CA,CA	0.25	0.075039523345	0	g.479764delA	0	39,39,48,47	1	1	0	309.992505197	1	2	CA,C	NA	NA	0.0112192453909	0	g.479764delA	0	144,157,16,13	1	1	0	1.68485862494	0
chr2_ref_v2	480671	0	A,G	0	0	135,158,0,1	1	1	0	2	A,A	NA	NA	0.00340715832161	0	102,115,0,0	1	1	0	0.456468634467	0	2	A,A	NA	NA	0.0	0	NA	NA	63,41,46,39	1	1	0	320.282154708	1	2	A,G	A,A	0.125	0.0495747856298	0	g.480671A>G	0	159,196,0,1	1	1	0	0.507113340932	0
chr2_ref_v2	480816	0	A,G	1	0	163,159,0,0	1	1	0	2	A,A	NA	NA	0.0	0	134,116,0,1	1	1	0	0.716141906012	0	2	A,A	NA	NA	0.00399202126954	0	NA	NA	102,119,0,0	1	1	0	1.01110237304	0	2	A,A	NA	NA	0.0	0	NA	NA	77,85,79,79	1	1	0	352.770786874	1
chr2_ref_v2	480913	0	C,T	0	0	159,178,0,0	1	1	0	2	C,C	NA	NA	0.0	0	107,162,0,0	1	1	0	2.18612110817	0	2	C,C	NA	NA	0.0	0	NA	NA	96,116,0,0	1	1	0	0.522052119827	0	2	C,C	NA	NA	0.0	0	NA	NA	175,177,2,0	1	1	0	0.737972032441	0
chr2_ref_v2	481364	0	A,G	0	0	182,166,0,0	1	1	0	2	A,A	NA	NA	0.0	0	152,123,0,0	1	1	0	0.76444785874	0	2	A,A	NA	NA	0.0	0	NA	NA	99,91,0,0	1	1	0	0.392547598414	0	2	A,A	NA	NA	0.0	0	NA	NA	80,88,103,89	1	1	0	378.431603086	1
chr2_ref_v2	481636	0	C,T	0	0	209,225,0,1	1	1	0	2	C,C	NA	NA	0.00230149698828	0	150,148,0,0	1	1	0	0.651887189555	0	2	C,C	NA	NA	0.0	0	NA	NA	66,91,1,0	1	1	0	1.2088565873	0	2	C,C	NA	NA	0.00634922767866	0	NA	NA	82,101,91,86	1	1	0	372.106443569	1
chr2_ref_v2	482008	0	G,A	0	0	199,178,0,0	1	1	0	2	G,G	NA	NA	0.0	0	143,98,0,1	1	1	0	1.66046603432	0	2	G,G	NA	NA	0.00414079266603	0	NA	NA	94,99,0,0	1	1	0	0.863799870796	0	2	G,G	NA	NA	0.0	0	NA	NA	88,92,103,88	1	1	0	379.209114141	1
chr2_ref_v2	482420	0	CA,C	1	1	158,197,0,0	1	1	0	2	CA,CA	NA	NA	0.000284393073142	0	108,135,0,0	1	1	0	0.395047296308	0	2	CA,CA	NA	NA	0.00115919724766	0	NA	NA	74,97,0,0	1	1	0	0.435266942066	0	2	CA,CA	NA	NA	0.00105952659193	0	NA	NA	82,85,79,84	1	1	0	358.002065572	1
chr2_ref_v2	482969	0	T,A	0	0	205,127,0,0	1	1	0	2	T,T	NA	NA	0.0	0	88,64,75,51	1	1	0	338.180010368	1	2	T,A	T,T	0.125	0.0637158143861	0	g.482969T>A	0	101,97,0,0	1	1	0	3.13929586122	0	2	T,T	NA	NA	0.0	0	NA	NA	157,171,0,0	1	1	0	7.1936434499	0
chr2_ref_v2	483095	0	A,G	0	0	165,210,0,0	1	1	0	2	A,A	NA	NA	0.0	0	60,89,45,72	1	1	0	336.287023759	1	2	A,G	A,A	0.125	0.0095420571332	0	g.483095A>G	0	101,100,0,0	1	1	0	1.43128767693	0	2	A,A	NA	NA	0.0	0	NA	NA	165,187,0,0	1	1	0	0.834034443943	0
chr2_ref_v2	483429	0	C,T	1	0	195,205,0,1	1	1	0	2	C,C	NA	NA	0.00249688019859	0	131,158,0,0	1	1	0	0.918761560777	0	2	C,C	NA	NA	0.0	0	NA	NA	98,87,0,0	1	1	0	0.887465609309	0	2	C,C	NA	NA	0.0	0	NA	NA	72,96,90,87	1	1	0	371.062558809	1
chr2_ref_v2	483869	0	T,C	1	0	236,189,0,0	1	1	0	2	T,T	NA	NA	0.0	0	183,124,1,0	1	1	0	1.08188479702	0	2	T,T	NA	NA	0.00325203538638	0	NA	NA	45,48,47,54	1	1	0	330.905025025	1	2	T,C	NA	NA	0.082521023688	0	g.483869T>C	0	166,182,0,0	1	1	0	2.88169298714	0
chr2_ref_v2	483883	0	CA,C	1	1	241,201,0,0	1	1	0	2	CA,CA	NA	NA	0.000139639104125	0	187,126,1,0	1	1	0	1.46759111437	0	2	CA,CA	NA	NA	0.00267030771924	0	NA	NA	47,44,45,55	1	1	0	331.209512247	1	2	CA,C	NA	NA	0.0933420171684	0	g.483884delA	0	177,181,1,0	1	1	0	1.53758648496	0
chr2_ref_v2	483932	0	A,G	1	0	187,224,0,0	1	1	0	2	A,A	NA	NA	0.0	0	65,59,74,68	1	1	0	351.516263851	1	2	A,G	G,G	0.125	0.115768936285	0	g.483932A>G	0	92,99,0,1	1	1	0	0.656366688593	0	2	A,A	NA	NA	0.00522194398115	0	NA	NA	173,172,1,0	1	1	0	1.3374524776	0
chr2_ref_v2	484479	0	A,G	0	0	149,185,0,0	1	1	0	2	A,A	NA	NA	0.0	0	48,74,51,82	1	1	0	345.730114124	1	2	A,G	NA	NA	0.0863280834885	0	g.484479A>G	0	101,103,0,0	1	1	0	1.07550114701	0	2	A,A	NA	NA	0.0	0	NA	NA	162,174,0,0	1	1	0	1.01212479376	0
chr2_ref_v2	484645	0	C,T	0	0	158,184,0,0	1	1	0	2	C,C	NA	NA	0.0	0	62,59,81,53	1	1	0	346.163904208	1	2	C,T	NA	NA	0.102049254354	0	g.484645C>T	0	115,92,0,0	1	1	0	2.56020847579	0	2	C,C	NA	NA	0.0	0	NA	NA	182,160,0,0	1	1	0	2.37747374378	0
chr2_ref_v2	485157	0	A,G	0	0	228,208,0,0	1	1	0	2	A,A	NA	NA	0.0	0	67,69,69,68	1	1	0	348.309520292	1	2	A,G	NA	NA	0.00732604009207	0	g.485157A>G	0	87,106,0,0	1	1	0	1.68823566036	0	2	A,A	NA	NA	0.0	0	NA	NA	185,165,0,0	1	1	0	0.420361694037	0
chr2_ref_v2	485790	0	A,G	0	0	136,156,0,0	1	1	0	2	A,A	NA	NA	0.0	0	119,139,0,0	1	1	0	0.405450272994	0	2	A,A	NA	NA	0.0	0	NA	NA	94,66,0,0	1	1	0	3.17123639709	0	2	A,A	NA	NA	0.0	0	NA	NA	165,164,0,0	1	1	0	0.988113041544	0
chr2_ref_v2	485894	0	GT,G,GTT	1	1	48,46,11,14,12,2	1	1	0	2	GT,GT	GT,GTT	0.125	0.284714902042	0	37,35,45,41,4,3	1	1	0	15.2617127265	1	2	GT,GT	GT,G	0.25	0.514991491114	0	NA	NA	23,25,33,35,9,4	1	1	0	12.2705277339	1	2	GT,G	GT,GTT	0.125	0.117237601235	0	NA	NA	58,79,20,17,16,16	1	1	0	6.93187318678	0
chr2_ref_v2	486061	0	C,T	0	0	112,205,1,0	1	1	0	2	C,C	NA	NA	0.0031496089029	0	93,152,0,0	1	1	0	0.7102636496	0	2	C,C	NA	NA	0.0	0	NA	NA	78,105,0,0	1	1	0	1.70052640557	0	2	C,C	NA	NA	0.0	0	NA	NA	150,173,0,0	1	1	0	4.92347383002	0
chr2_ref_v2	487015	0	TA,T,TAA	1	1	83,67,5,3,61,63	1	1	0	2	TA,TAA	NA	NA	0.427072617398	0	65,49,3,0,42,41	1	1	0	0.81227620226	0	2	TAA,TAA	TA,TAA	0.25	1.15985011105	1	NA	NA	11,12,41,39,36,34	1	1	0	311.795634088	1	2	T,TAA	NA	NA	0.138572541637	0	g.487016delA	0	72,75,98,81,3,3	1	1	0	330.17326793	1
chr2_ref_v2	487214	0	C,T	0	0	187,159,0,0	1	1	0	2	C,C	NA	NA	0.0	0	139,119,0,0	1	1	0	0.397369083978	0	2	C,C	NA	NA	0.0	0	NA	NA	87,93,0,0	1	1	0	1.19184677115	0	2	C,C	NA	NA	0.0	0	NA	NA	192,173,0,0	1	1	0	0.530841500982	0
chr2_ref_v2	488557	0	TA,T	1	1	123,171,1,1	1	1	0	2	TA,TA	NA	NA	0.924136707794	0	133,115,1,0	1	1	0	4.12249172606	0	2	TA,TA	NA	NA	2.13340621083	0	NA	NA	86,106,2,1	1	1	0	0.909493574193	0	2	TA,TA	NA	NA	1.1781650239	0	NA	NA	75,88,75,92	1	1	0	357.189738561	1
chr2_ref_v2	489101	0	G,A	0	0	169,118,0,0	1	1	0	2	G,G	NA	NA	0.0	0	120,101,0,0	1	1	0	1.05207459408	0	2	G,G	NA	NA	0.0	0	NA	NA	89,83,0,0	1	1	0	1.53920608141	0	2	G,G	NA	NA	0.0	0	NA	NA	89,95,71,79	1	1	0	344.163585331	1
chr2_ref_v2	489638	0	AC,A	1	1	177,154,0,0	1	1	0	2	AC,AC	NA	NA	0.000139639104125	0	134,142,0,0	1	1	0	1.28213338152	0	2	AC,AC	NA	NA	0.000519487648857	0	NA	NA	86,121,0,0	1	1	0	3.76739990177	0	2	AC,AC	NA	NA	0.000509689476033	0	NA	NA	202,221,0,1	1	1	1	1.97355259189	0
chr2_ref_v2	490292	0	T,C	0	0	138,151,0,0	1	1	0	2	T,T	NA	NA	0.0	0	102,131,0,0	1	1	0	0.920903465	0	2	T,T	NA	NA	0.0	0	NA	NA	52,58,52,65	1	1	0	333.117857556	1	2	T,C	NA	NA	0.0616935690053	0	g.490292T>C	0	208,260,0,0	1	1	1	1.09594562295	0
chr2_ref_v2	490798	0	G,A	1	0	133,135,0,0	1	1	0	2	G,G	NA	NA	0.0	0	63,74,60,74	1	1	0	338.354869544	1	2	G,A	NA	NA	0.0221411258772	0	g.490798G>A	0	149,131,0,0	1	1	0	0.910593743392	0	2	G,G	NA	NA	0.0	0	NA	NA	251,251,0,0	1	1	1	0.417213888256	0
chr2_ref_v2	491057	0	CT,C	1	1	109,76,35,21	1	1	0	2	CT,CT	CT,C	0.25	0.00378799266724	0	45,50,54,73	1	1	0	26.7604090341	1	2	CT,C	CT,CT	0.125	0.0421218326503	0	g.491058delT	0	73,105,11,12	1	1	0	9.85249067005	0	2	CT,CT	NA	NA	0.802089831699	0	NA	NA	121,211,23,34	1	1	0	20.8477809706	0
chr2_ref_v2	491183	0	C,CA	1	1	120,161,2,2	1	1	0	2	C,C	NA	NA	0.641028992411	0	103,101,1,2	1	1	0	1.82075795185	0	2	C,C	NA	NA	1.20207683099	0	NA	NA	82,77,7,6	1	1	0	5.11435448147	0	2	C,C	NA	NA	0.136366385103	0	NA	NA	112,81,87,77	1	1	0	336.061577595	1
chr2_ref_v2	491793	0	G,A	0	0	176,186,0,0	1	1	0	2	G,G	NA	NA	0.0	0	146,147,0,0	1	1	0	0.473439326634	0	2	G,G	NA	NA	0.0	0	NA	NA	77,86,0,0	1	1	0	0.443315676725	0	2	G,G	NA	NA	0.0	0	NA	NA	82,89,78,89	1	1	0	361.170240202	1
chr2_ref_v2	492311	0	G,A	1	0	178,213,0,0	1	1	0	2	G,G	NA	NA	0.0	0	144,178,1,0	1	1	0	0.429117470997	0	2	G,G	NA	NA	0.00310077767825	0	NA	NA	79,97,0,0	1	1	0	0.402611023547	0	2	G,G	NA	NA	0.0	0	NA	NA	142,184,0,0	1	1	0	0.604905809534	0
chr2_ref_v2	492679	0	T,C	0	0	175,219,0,0	1	1	0	2	T,T	NA	NA	0.0	0	134,139,0,0	1	1	0	1.20602323844	0	2	T,T	NA	NA	0.0	0	NA	NA	103,89,0,0	1	1	0	2.39770867806	0	2	T,T	NA	NA	0.0	0	NA	NA	75,88,80,86	1	1	0	363.175538464	1
chr2_ref_v2	492917	0	GAAAA,G,GA,GAA,GAAA	1	1	14,19,4,6,17,18,32,31,13,9	1	1	0	2	GAAAA,GAA	GA,GAA	0.5	0.947404424308	0	1,2,51,49,19,24,10,10,5,3	1	1	0	311.408156804	1	2	G,GA	GA,GAAA	0.25	0.607163688836	0	g.492918_492920delAAA|g.492918_492921delAAAA,g.492917_492921A>|g.492917_492922AA>	0|0,0|0	8,11,15,5,22,22,18,5,16,9	1	1	0	6.86558997332	0	2	GA,GAA	GAAAA,GA	0.5	0.699457472363	1	NA	NA	6,2,62,57,28,17,27,28,6,6	1	1	0	312.051779862	1
chr2_ref_v2	493435	0	G,A	0	0	210,189,0,0	1	1	0	2	G,G	NA	NA	0.0	0	160,136,0,0	1	1	0	0.501160956234	0	2	G,G	NA	NA	0.0	0	NA	NA	92,110,1,0	1	1	0	1.6711503021	0	2	G,G	NA	NA	0.00493828164058	0	NA	NA	81,87,84,102	1	1	0	378.921074099	1
chr2_ref_v2	493814	0	A,G	0	0	191,193,19,16	1	1	0	2	A,A	A,G	0.125	0.312755710004	1	125,147,0,0	1	1	0	4.86167586662	0	2	A,A	NA	NA	0.0	0	NA	NA	106,88,0,0	1	1	0	3.69783028356	0	2	A,A	NA	NA	0.0	0	NA	NA	187,185,0,0	1	1	0	6.08878510464	0
chr2_ref_v2	494522	0	CT,C	1	1	195,225,0,0	1	1	0	2	CT,CT	NA	NA	0.000139639104125	0	115,131,1,0	1	1	0	0.420607924049	0	2	CT,CT	NA	NA	0.00353731304676	0	NA	NA	51,52,43,55	1	1	0	329.084003809	1	2	CT,C	NA	NA	0.0507301718619	0	g.494523delT	0	170,190,0,0	1	1	0	0.441881153753	0
chr2_ref_v2	494892	0	G,A	0	0	199,176,0,0	1	1	0	2	G,G	NA	NA	0.0	0	143,119,0,0	1	1	0	0.499518217862	0	2	G,G	NA	NA	0.0	0	NA	NA	84,90,0,0	1	1	0	0.962255740987	0	2	G,G	NA	NA	0.0	0	NA	NA	109,96,71,81	1	1	0	349.648230389	1
chr2_ref_v2	496108	0	T,C	0	0	160,223,0,0	1	1	0	2	T,T	NA	NA	0.0	0	113,183,0,0	1	1	0	0.95897746224	0	2	T,T	NA	NA	0.0	0	NA	NA	78,94,0,0	1	1	0	0.734700098161	0	2	T,T	NA	NA	0.0	0	NA	NA	73,94,76,75	1	1	0	351.967229053	1
chr2_ref_v2	496608	0	C,A	0	0	160,204,0,0	1	1	0	2	C,C	NA	NA	0.0	0	117,158,0,0	1	1	0	0.492045567884	0	2	C,C	NA	NA	0.0	0	NA	NA	112,90,0,0	1	1	0	3.50394031366	0	2	C,C	NA	NA	0.0	0	NA	NA	186,199,0,0	1	1	0	1.35745163678	0
chr2_ref_v2	496851	0	G,A	1	0	130,165,0,0	1	1	0	2	G,G	NA	NA	0.0	0	125,156,0,0	1	1	0	0.406430934197	0	2	G,G	NA	NA	0.0	0	NA	NA	102,95,0,0	1	1	0	1.85294870931	0	2	G,G	NA	NA	0.0	0	NA	NA	106,87,95,77	1	1	0	357.711538365	1
chr2_ref_v2	497571	0	T,C	0	0	142,166,0,0	1	1	0	2	T,T	NA	NA	0.0	0	51,74,67,59	1	1	0	337.003826462	1	2	T,C	NA	NA	0.00796816964918	0	g.497571T>C	0	79,98,0,0	1	1	0	0.456979756011	0	2	T,T	NA	NA	0.0	0	NA	NA	177,167,0,0	1	1	0	1.62666662682	0
chr2_ref_v2	497841	0	C,A	0	0	200,157,0,0	1	1	0	2	C,C	NA	NA	0.0	0	154,178,0,0	1	1	0	3.84044243995	0	2	C,C	NA	NA	0.0	0	NA	NA	94,100,0,0	1	1	0	1.80295640665	0	2	C,C	NA	NA	0.0	0	NA	NA	169,183,0,0	1	1	0	2.98610424087	0
chr2_ref_v2	498471	0	C,A	0	0	177,158,0,1	1	1	0	2	C,C	NA	NA	0.00298062813814	0	130,138,0,0	1	1	0	1.12008052674	0	2	C,C	NA	NA	0.0	0	NA	NA	51,44,43,45	1	1	0	322.627247559	1	2	C,A	NA	NA	0.0765400771223	0	g.498471C>A	0	156,157,0,0	1	1	0	0.85581266409	0
chr2_ref_v2	498575	0	T,C	1	0	167,189,0,0	1	1	0	2	T,T	NA	NA	0.0	0	146,150,0,0	1	1	0	0.670008400038	0	2	T,T	NA	NA	0.0	0	NA	NA	44,37,48,49	1	1	0	327.700965045	1	2	T,C	C,C	0.125	0.07105260445	0	g.498575T>C	0	193,172,0,0	1	1	0	1.97019066009	0
chr2_ref_v2	498753	0	G,A	0	0	185,158,0,1	1	1	0	2	G,G	NA	NA	0.00291121020746	0	115,130,0,0	1	1	0	1.89225798334	0	2	G,G	NA	NA	0.0	0	NA	NA	48,48,45,51	1	1	0	326.132421435	1	2	G,A	NA	NA	0.0	0	g.498753G>A	0	153,174,0,0	1	1	0	2.39812251108	0
chr2_ref_v2	498845	0	CA,C	1	1	155,167,24,32	1	1	0	2	CA,CA	CA,C	0.25	0.150357722701	1	138,149,1,5	1	1	0	6.37676312516	0	2	CA,CA	NA	NA	0.236292428396	0	NA	NA	94,86,3,2	1	1	0	4.06711229334	0	2	CA,CA	NA	NA	0.307713291013	0	NA	NA	104,89,89,77	1	1	0	309.23123888	1
chr2_ref_v2	498951	0	T,C	0	0	151,193,0,0	1	1	0	2	T,T	NA	NA	0.0	0	91,124,0,0	1	1	0	0.485155110394	0	2	T,T	NA	NA	0.0	0	NA	NA	40,42,56,48	1	1	0	330.769977142	1	2	T,C	C,C	0.125	0.0136427764038	0	g.498951T>C	0	169,172,0,0	1	1	0	1.75937363963	0
chr2_ref_v2	499503	0	CAAAA,C,CA	1	1	91,100,0,0,0,0	1	1	0	2	CAAAA,CAAAA	NA	NA	0.0	0	55,78,1,1,8,3	1	1	0	6.50647523691	0	2	CAAAA,CAAAA	NA	NA	1.79800558573	0	NA	NA	33,48,11,10,1,2	1	1	0	16.5595044119	1	2	CAAAA,CAAAA	CAAAA,C	0.5	0.251203593601	1	NA	NA	82,97,7,4,8,8	1	1	0	7.79896612616	0
chr2_ref_v2	500146	0	T,C	0	0	77,91,53,70	1	1	0	2	T,C	T,T	0.125	0.0604651957499	0	85,102,0,0	1	1	0	307.925957099	1	2	T,T	NA	NA	0.0	0	g.500145_500147C>T	1	37,42,40,45	1	1	0	1.76428544071	0	2	T,C	NA	NA	0.0732034040233	0	NA	NA	145,173,0,0	1	1	0	308.379795852	1
chr2_ref_v2	500235	0	G,A	1	0	136,182,0,0	1	1	0	2	G,G	NA	NA	0.0	0	89,141,0,0	1	1	0	0.948593500581	0	2	G,G	NA	NA	0.0	0	NA	NA	85,76,0,1	1	1	0	2.32072047866	0	2	G,G	NA	NA	0.00619197024792	0	NA	NA	81,76,82,95	1	1	0	365.867238254	1
chr2_ref_v2	500884	0	GA,G	0	0	86,57,89,57	1	1	0	2	GA,G	NA	NA	0.0207619914484	0	64,58,61,49	1	1	0	1.56059699504	0	2	GA,G	NA	NA	0.103540678941	0	NA	NA	50,46,57,48	1	1	0	1.10286917601	0	2	GA,G	NA	NA	0.0896121586897	0	NA	NA	90,69,93,64	1	1	0	0.735722535595	0
chr2_ref_v2	501113	0	G,A	0	0	137,133,0,0	1	1	0	2	G,G	NA	NA	0.0	0	51,48,60,75	1	1	0	342.188684848	1	2	G,A	A,A	0.125	0.0588405000229	0	g.501113G>A	0	95,103,0,0	1	1	0	0.631564070549	0	2	G,G	NA	NA	0.0	0	NA	NA	201,218,0,0	1	1	0	0.865808482661	0
chr2_ref_v2	501195	0	T,C	1	0	138,104,0,1	1	1	0	2	T,T	NA	NA	0.00412371718386	0	92,105,0,0	1	1	0	2.84583549693	0	2	T,T	NA	NA	0.0	0	NA	NA	113,90,0,0	1	1	0	0.494608436079	0	2	T,T	NA	NA	0.0	0	NA	NA	173,233,0,1	1	1	0	8.78683434474	0
chr2_ref_v2	502314	0	T,C	0	0	206,175,0,0	1	1	0	2	T,T	NA	NA	0.0	0	109,140,0,0	1	1	0	3.43898847593	0	2	T,T	NA	NA	0.0	0	NA	NA	44,49,39,42	1	1	0	321.055730228	1	2	T,C	T,T	0.125	0.1131640898	0	g.502314T>C	0	169,160,0,0	1	1	0	0.764165318803	0
chr2_ref_v2	503261	0	G,A	1	0	158,139,0,0	1	1	0	2	G,G	NA	NA	0.0	0	157,111,0,0	1	1	0	1.40565738159	0	2	G,G	NA	NA	0.0	0	NA	NA	84,116,0,0	1	1	0	3.2854551576	0	2	G,G	NA	NA	0.0	0	NA	NA	98,91,88,100	1	1	0	368.039891818	1
chr2_ref_v2	503547	0	C,A	1	0	214,197,0,0	1	1	0	2	C,C	NA	NA	0.0	0	69,88,75,79	1	1	0	356.445392504	1	2	C,A	NA	NA	0.0192932029347	0	g.503547C>A	0	104,94,0,0	1	1	0	0.399371307918	0	2	C,C	NA	NA	0.0	0	NA	NA	190,210,0,1	1	1	0	1.42297873172	0
chr2_ref_v2	504061	0	T,C	0	0	198,191,0,0	1	1	0	2	T,T	NA	NA	0.0	0	150,129,0,0	1	1	0	0.745731941404	0	2	T,T	NA	NA	0.0	0	NA	NA	89,89,0,0	1	1	0	0.41630781663	0	2	T,T	NA	NA	0.0	0	NA	NA	93,94,88,97	1	1	0	374.463609306	1
chr2_ref_v2	504322	0	CCA,C	1	1	124,66,12,7	1	1	0	2	CCA,CCA	NA	NA	0.0720793977587	0	47,40,54,41	1	1	0	309.285984873	1	2	CCA,C	CCA,CCA	0.125	0.0900676598262	0	g.504323_504324delCA	0	77,61,16,11	1	1	0	2.43845300311	0	2	CCA,CCA	NA	NA	0.0985243876317	0	NA	NA	0,0,0,0	0	0	0	0.0	0
chr2_ref_v2	504542	0	G,A	0	0	156,126,0,0	1	1	0	2	G,G	NA	NA	0.0	0	120,99,0,0	1	1	0	0.404892031619	0	2	G,G	NA	NA	0.0	0	NA	NA	95,87,0,0	1	1	0	0.670425276811	0	2	G,G	NA	NA	0.0	0	NA	NA	196,165,0,0	1	1	0	0.468788913089	0
chr2_ref_v2	504640	0	A,AT	1	1	100,136,0,2	1	1	0	2	A,A	NA	NA	0.109020851832	0	100,93,0,0	1	1	0	2.56197595695	0	2	A,A	NA	NA	1.06320584594	0	NA	NA	41,48,48,43	1	1	0	319.166831856	1	2	A,AT	AT,AT	0.125	0.0791964825146	0	g.504640_504641insT	0	139,177,8,1	1	1	0	4.1558355616	0
chr2_ref_v2	505169	0	G,A	1	0	155,124,0,0	1	1	0	2	G,G	NA	NA	0.0	0	113,110,0,0	1	1	0	1.12175716168	0	2	G,G	NA	NA	0.0	0	NA	NA	122,125,0,1	1	1	0	1.52555722701	0	2	G,G	NA	NA	0.004040409537	0	NA	NA	231,244,1,0	1	1	0	2.84031621256	0
chr2_ref_v2	505379	0	CA,C,CAA	1	1	36,72,8,13,4,15	1	1	0	2	CA,CA	CA,CAA	0.125	0.551914078568	0	27,23,7,3,43,37	1	1	0	35.6095812729	1	2	CAA,CAA	C,CAA	0.125	0.622213373998	0	g.505379_505380insA,g.505379_505380insA	0,1	61,52,9,5,23,18	1	1	0	10.290807545	0	2	CA,CAA	CAA,CAA	0.5	1.30989262345	0	NA	NA	72,51,71,49,20,16	1	1	0	30.089884716	1
chr2_ref_v2	506361	0	T,C	1	0	130,158,0,0	1	1	0	2	T,T	NA	NA	0.0	0	53,56,59,60	1	1	0	333.467931769	1	2	T,C	NA	NA	0.0877756108824	0	g.506361T>C	0	73,88,0,0	1	1	0	0.38951558588	0	2	T,T	NA	NA	0.0	0	NA	NA	147,179,0,0	1	1	0	0.399164737618	0
chr2_ref_v2	506389	0	G,A	0	0	144,162,0,0	1	1	0	2	G,G	NA	NA	0.0	0	129,115,0,0	1	1	0	1.45543964284	0	2	G,G	NA	NA	0.0	0	NA	NA	78,100,0,1	1	1	0	0.681906493578	0	2	G,G	NA	NA	0.00560225554867	0	NA	NA	90,85,84,92	1	1	0	361.984125553	1
chr2_ref_v2	506917	0	C,A	0	0	158,179,0,0	1	1	0	2	C,C	NA	NA	0.0	0	95,134,1,0	1	1	0	1.24804447649	0	2	C,C	NA	NA	0.00435730536896	0	NA	NA	92,98,0,0	1	1	0	0.470229829276	0	2	C,C	NA	NA	0.0	0	NA	NA	177,188,0,0	1	1	0	0.558956628446	0
chr2_ref_v2	507651	0	G,A	0	0	185,189,0,0	1	1	0	2	G,G	NA	NA	0.0	0	68,76,70,85	1	1	0	356.833536601	1	2	G,A	NA	NA	0.0736118173432	0	g.507651G>A	0	85,80,0,0	1	1	0	0.506791900771	0	2	G,G	NA	NA	0.0	0	NA	NA	205,151,0,1	1	1	0	2.96034336905	0
chr2_ref_v2	508732	0	T,C	0	0	168,171,1,0	1	1	0	2	T,T	NA	NA	0.00294551022976	0	74,86,59,72	1	1	0	339.175464808	1	2	T,C	T,T	0.125	0.0513379362482	0	g.508732T>C	0	84,117,1,0	1	1	0	1.80379130716	0	2	T,T	NA	NA	0.00496278934213	0	NA	NA	169,192,0,0	1	1	0	0.85255247865	0
chr2_ref_v2	508765	0	C,T	0	0	162,151,0,0	1	1	0	2	C,C	NA	NA	0.0	0	123,140,0,0	1	1	0	1.26249612777	0	2	C,C	NA	NA	0.0	0	NA	NA	70,97,0,0	1	1	0	2.35533040507	0	2	C,C	NA	NA	0.0	0	NA	NA	179,174,0,0	1	1	0	0.469111677772	0
chr2_ref_v2	508982	0	C,T	1	0	183,179,0,0	1	1	0	2	C,C	NA	NA	0.0	0	123,141,0,0	1	1	0	0.981381096997	0	2	C,C	NA	NA	0.0	0	NA	NA	71,82,0,0	1	1	0	0.782969951943	0	2	C,C	NA	NA	0.0	0	NA	NA	142,154,0,0	1	1	0	0.702814320141	0
chr2_ref_v2	509675	0	A,G	0	0	202,223,0,0	1	1	0	2	A,A	NA	NA	0.0	0	64,90,73,81	1	1	0	357.695850477	1	2	A,G	NA	NA	0.0	0	g.509675A>G	0	99,79,0,0	1	1	0	1.87303707083	0	2	A,A	NA	NA	0.0	0	NA	NA	154,185,0,0	1	1	0	0.639393588724	0
chr2_ref_v2	510661	0	T,C	0	0	184,184,0,0	1	1	0	2	T,T	NA	NA	0.0	0	130,130,0,0	1	1	0	0.396085003594	0	2	T,T	NA	NA	0.0	0	NA	NA	95,87,0,0	1	1	0	0.537573987474	0	2	T,T	NA	NA	0.0	0	NA	NA	73,79,85,84	1	1	0	364.358442574	1
chr2_ref_v2	510913	0	G,A	0	0	129,112,0,0	1	1	0	2	G,G	NA	NA	0.0	0	126,89,2,0	1	1	0	1.10368437448	0	2	G,G	NA	NA	0.414724433521	0	NA	NA	43,47,51,41	1	1	0	321.970391506	1	2	G,A	NA	NA	0.0219789067188	0	g.510913G>A	0	200,171,0,0	1	1	0	0.410624095595	0
chr2_ref_v2	511881	0	G,T	1	0	216,181,0,0	1	1	0	2	G,G	NA	NA	0.0	0	141,130,0,0	1	1	0	0.643097277526	0	2	G,G	NA	NA	0.0	0	NA	NA	86,75,0,0	1	1	0	0.417528854453	0	2	G,G	NA	NA	0.0	0	NA	NA	90,84,80,72	1	1	0	353.090824667	1
chr2_ref_v2	514006	0	AT,A	1	1	132,192,0,1	1	1	0	2	AT,AT	NA	NA	0.002959574882	0	1,1,116,114	1	1	0	438.038959576	1	2	A,A	NA	NA	0.00458854006654	0	g.514007delT,g.514007delT	0,1	84,100,1,1	1	1	0	0.965699490643	0	2	AT,AT	NA	NA	0.63055634758	0	NA	NA	184,140,0,1	1	1	0	8.90671913689	0
chr2_ref_v2	514791	0	G,A	1	0	71,87,77,89	1	1	0	2	G,A	NA	NA	0.0493927553296	0	56,60,64,57	1	1	0	0.867736766633	0	2	G,A	NA	NA	0.0422003544904	0	NA	NA	43,52,56,44	1	1	0	1.20644481111	0	2	G,A	NA	NA	0.0512932943876	0	NA	NA	85,91,88,105	1	1	0	0.539490618107	0
chr2_ref_v2	516418	0	A,G	0	0	166,224,0,0	1	1	0	2	A,A	NA	NA	0.0	0	131,160,0,0	1	1	0	0.678433358438	0	2	A,A	NA	NA	0.0	0	NA	NA	77,80,0,0	1	1	0	1.29193217007	0	2	A,A	NA	NA	0.0	0	NA	NA	77,79,99,84	1	1	0	376.812148101	1
chr2_ref_v2	516635	0	C,A	1	0	178,161,0,1	1	1	0	2	C,C	NA	NA	0.00294551022976	0	113,138,0,0	1	1	0	2.11439553261	0	2	C,C	NA	NA	0.0	0	NA	NA	83,87,0,0	1	1	0	0.760828775973	0	2	C,C	NA	NA	0.0	0	NA	NA	74,75,88,93	1	1	0	371.018249408	1
chr2_ref_v2	517357	0	CT,C	1	1	177,136,0,0	1	1	0	2	CT,CT	NA	NA	0.000284393073142	0	135,98,0,0	1	1	0	0.473329267653	0	2	CT,CT	NA	NA	0.00115919724766	0	NA	NA	102,86,0,0	1	1	0	0.558049167699	0	2	CT,CT	NA	NA	0.00105952659193	0	NA	NA	100,92,91,86	1	1	0	361.619063826	1
chr2_ref_v2	518095	0	G,A	0	0	198,151,0,0	1	1	0	2	G,G	NA	NA	0.0	0	146,107,0,1	1	1	0	0.435153698188	0	2	G,G	NA	NA	0.00394477829102	0	NA	NA	48,51,61,49	1	1	0	332.94703131	1	2	G,A	NA	NA	0.105360515658	0	g.518095G>A	0	222,165,0,0	1	1	0	0.429218984186	0
chr2_ref_v2	518536	0	G,A	1	0	159,133,1,0	1	1	0	2	G,G	NA	NA	0.00341880674879	0	125,118,0,0	1	1	0	0.769519735027	0	2	G,G	NA	NA	0.0	0	NA	NA	36,47,46,48	1	1	0	324.442565244	1	2	G,A	NA	NA	0.124454174473	0	g.518536G>A	0	170,156,0,0	1	1	0	0.720754336822	0
chr2_ref_v2	519227	0	T,C	1	0	139,139,0,0	1	1	0	2	T,T	NA	NA	0.0	0	87,136,0,1	1	1	0	3.31275746231	0	2	T,T	NA	NA	0.00447428039492	0	NA	NA	71,89,0,0	1	1	0	1.08575161257	0	2	T,T	NA	NA	0.0	0	NA	NA	73,83,91,96	1	1	0	368.217783541	1
chr2_ref_v2	521605	0	T,C	0	0	188,192,0,0	1	1	0	2	T,T	NA	NA	0.0	0	147,145,0,0	1	1	0	0.437546828506	0	2	T,T	NA	NA	0.0	0	NA	NA	43,37,61,50	1	1	0	335.973284338	1	2	T,C	C,C	0.125	0.0761891383575	0	g.521605T>C	0	200,158,0,0	1	1	0	2.15090732253	0
chr2_ref_v2	522694	0	T,C	0	0	129,189,0,0	1	1	0	2	T,T	NA	NA	0.0	0	113,138,0,0	1	1	0	1.09722216477	0	2	T,T	NA	NA	0.0	0	NA	NA	81,102,0,0	1	1	0	0.778383074275	0	2	T,T	NA	NA	0.0	0	NA	NA	97,108,71,60	1	1	0	335.283302192	1
chr2_ref_v2	522848	0	C,A	0	0	118,145,0,0	1	1	0	2	C,C	NA	NA	0.0	0	106,116,0,0	1	1	0	0.682607740814	0	2	C,C	NA	NA	0.0	0	NA	NA	79,94,0,0	1	1	0	0.410157196559	0	2	C,C	NA	NA	0.0	0	NA	NA	182,170,0,0	1	1	0	2.3128271678	0
chr2_ref_v2	523540	0	AT,A	1	1	177,196,0,0	1	1	0	2	AT,AT	NA	NA	0.122307625345	0	129,105,0,0	1	1	0	2.08595590627	0	2	AT,AT	NA	NA	1.13074361666	0	NA	NA	43,43,50,41	1	1	0	325.536571882	1	2	AT,A	NA	NA	0.0265186357561	0	g.523541delT	0	175,171,3,1	1	1	0	1.29804313678	0
chr2_ref_v2	523615	0	G,A	1	0	62,122,64,93	1	1	0	2	G,A	G,G	0.125	0.0926244760202	0	122,157,0,0	1	1	0	308.666660216	1	2	G,G	NA	NA	0.0	0	g.523614_523616A>G	1	48,45,35,47	1	1	0	2.98331853084	0	2	G,A	G,G	0.125	0.125434182392	0	NA	NA	194,195,0,0	1	1	0	311.009654993	1
chr2_ref_v2	524260	0	T,A	0	0	203,221,0,1	1	1	0	2	T,T	NA	NA	0.00235571369246	0	142,146,0,0	1	1	0	0.523881610036	0	2	T,T	NA	NA	0.0	0	NA	NA	75,89,0,0	1	1	0	0.532685414084	0	2	T,T	NA	NA	0.0	0	NA	NA	177,195,0,0	1	1	0	0.436538340485	0
chr2_ref_v2	524485	0	T,C	0	0	170,143,0,0	1	1	0	2	T,T	NA	NA	0.0	0	97,113,0,0	1	1	0	2.08560472193	0	2	T,T	NA	NA	0.0	0	NA	NA	44,62,43,41	1	1	0	320.144826756	1	2	T,C	T,T	0.125	0.0186921330122	0	g.524485T>C	0	161,172,1,0	1	1	0	1.77685616741	0
chr2_ref_v2	524731	0	G,A	0	0	160,138,0,0	1	1	0	2	G,G	NA	NA	0.0	0	135,112,0,0	1	1	0	0.436387115086	0	2	G,G	NA	NA	0.0	0	NA	NA	104,94,0,0	1	1	0	0.440543730723	0	2	G,G	NA	NA	0.0	0	NA	NA	95,88,93,85	1	1	0	361.806287583	1
chr2_ref_v2	524962	0	T,C	1	0	260,196,1,1	1	1	0	2	T,T	NA	NA	0.0043763745998	0	148,131,0,0	1	1	0	1.06092529663	0	2	T,T	NA	NA	0.0	0	NA	NA	113,101,0,0	1	1	0	0.972061734932	0	2	T,T	NA	NA	0.0	0	NA	NA	111,100,103,83	1	1	0	379.398909725	1
chr2_ref_v2	525117	0	T,C	1	0	170,294,0,0	1	1	0	2	T,T	NA	NA	0.0	0	114,154,0,0	1	1	0	1.65984046554	0	2	T,T	NA	NA	0.0	0	NA	NA	89,106,0,0	1	1	0	2.43503589517	0	2	T,T	NA	NA	0.0	0	NA	NA	202,234,1,0	1	1	0	4.89777589298	0
chr2_ref_v2	525143	0	T,C	1	0	165,263,0,0	1	1	0	2	T,T	NA	NA	0.0	0	57,66,63,78	1	1	0	352.580845218	1	2	T,C	C,C	0.125	0.114738893275	0	g.525143T>C	0	97,111,0,0	1	1	0	2.13838625112	0	2	T,T	NA	NA	0.0	0	NA	NA	194,214,0,0	1	1	0	4.15354297625	0
chr2_ref_v2	526523	0	C,CA	1	1	175,174,0,0	1	1	0	2	C,C	NA	NA	0.00350366586938	0	52,40,56,61	1	1	0	336.573599836	1	2	C,CA	CA,CA	0.125	0.110562982278	0	g.526523_526524insA	0	74,81,0,0	1	1	0	0.536752291687	0	2	C,C	NA	NA	0.283910104554	0	NA	NA	153,182,2,0	1	1	0	1.24749696994	0
chr2_ref_v2	526797	0	G,GA	0	0	166,143,0,0	1	1	0	2	G,G	NA	NA	0.0	0	114,114,0,0	1	1	0	0.856685418387	0	2	G,G	NA	NA	0.0	0	NA	NA	54,39,34,24	1	1	0	313.5081237	1	2	G,GA	G,G	0.25	0.0386691411592	0	g.526797_526798insA	0	181,151,0,0	1	1	0	0.437294329683	0
chr2_ref_v2	526798	0	GA,G,AA	1	1	96,115,14,20,1,3	1	1	0	2	GA,GA	NA	NA	0.783765629611	0	80,84,8,16,0,3	1	1	0	0.729019615696	0	2	GA,GA	NA	NA	1.78913503294	0	NA	NA	39,25,6,6,45,46	1	1	0	318.393287189	1	2	GA,AA	AA,AA	0.125	0.461547091904	0	g.526798G>A	0	128,107,22,19,2,10	1	1	0	2.65584887074	0
chr2_ref_v2	527138	0	G,A	0	0	141,118,0,1	1	1	0	2	G,G	NA	NA	0.00385356931599	0	53,63,49,50	1	1	0	323.461727158	1	2	G,A	G,G	0.125	0.0928440873091	0	g.527138G>A	0	111,96,0,0	1	1	0	0.450273176165	0	2	G,G	NA	NA	0.0	0	NA	NA	236,190,0,0	1	1	0	0.551243526596	0
chr2_ref_v2	528032	0	C,T	0	0	127,183,0,0	1	1	0	2	C,C	NA	NA	0.0	0	95,126,0,0	1	1	0	0.549311544297	0	2	C,C	NA	NA	0.0	0	NA	NA	86,110,0,0	1	1	0	0.661210413252	0	2	C,C	NA	NA	0.0	0	NA	NA	171,241,0,0	1	1	0	0.424816976071	0
chr2_ref_v2	528088	0	A,AT	1	1	116,96,0,3	1	1	0	2	A,A	NA	NA	0.703695268146	0	57,47,41,50	1	1	0	315.734802885	1	2	A,AT	NA	NA	0.0323210648686	0	g.528088_528089insT	0	75,89,1,0	1	1	0	2.14145657428	0	2	A,A	NA	NA	0.340351415459	0	NA	NA	173,171,0,3	1	1	0	1.33906877926	0
chr2_ref_v2	528460	0	T,C	0	0	63,226,0,0	1	1	0	2	T,T	NA	NA	0.0	0	34,84,34,65	1	1	0	327.705463306	1	2	T,C	T,T	0.125	0.0757496539498	0	g.528460T>C	0	53,113,0,0	1	1	0	3.05475939455	0	2	T,T	NA	NA	0.0	0	NA	NA	101,227,0,0	1	1	0	4.25248421676	0
chr2_ref_v2	528534	0	A,G	0	0	229,191,0,0	1	1	0	2	A,A	NA	NA	0.0	0	81,52,65,53	1	1	0	337.281925651	1	2	A,G	NA	NA	0.119664503756	0	g.528534A>G	0	126,90,0,0	1	1	0	0.858707227505	0	2	A,A	NA	NA	0.0	0	NA	NA	194,173,0,0	1	1	0	0.570777555831	0
chr2_ref_v2	528644	0	T,C	1	0	126,195,0,1	1	1	0	2	T,T	NA	NA	0.00311042241439	0	47,57,50,60	1	1	0	331.404776233	1	2	T,C	NA	NA	0.056089466651	0	g.528644T>C	0	74,106,1,0	1	1	0	0.523213555606	0	2	T,T	NA	NA	0.00554018037562	0	NA	NA	156,209,0,0	1	1	0	1.08590784953	0
chr2_ref_v2	530408	0	G,A	0	0	198,151,0,0	1	1	0	2	G,G	NA	NA	0.0	0	73,58,54,46	1	1	0	326.192606656	1	2	G,A	G,G	0.125	0.0187127089322	0	g.530408G>A	0	130,102,0,0	1	1	0	0.415778132294	0	2	G,G	NA	NA	0.0	0	NA	NA	238,221,0,0	1	1	0	1.75304106307	0
chr2_ref_v2	530518	0	CA,C	1	1	141,197,0,0	1	1	0	2	CA,CA	NA	NA	0.00201070419324	0	61,65,66,55	1	1	0	336.021147996	1	2	CA,C	NA	NA	0.0567404047445	0	g.530519delA	0	76,127,1,0	1	1	0	0.92105958278	0	2	CA,CA	NA	NA	0.00242285823444	0	NA	NA	170,211,2,1	1	1	0	0.828718465693	0
chr2_ref_v2	531527	0	T,C	1	0	122,181,0,0	1	1	0	2	T,T	NA	NA	0.0	0	115,133,0,0	1	1	0	1.59419509664	0	2	T,T	NA	NA	0.0	0	NA	NA	45,47,36,54	1	1	0	323.898266381	1	2	T,C	NA	NA	0.0219789067188	0	g.531527T>C	0	168,163,0,0	1	1	0	4.41205832542	0
chr2_ref_v2	531865	0	A,G	1	0	190,162,0,2	1	1	0	2	A,A	NA	NA	0.411130845644	0	171,89,0,0	1	1	0	4.63942048416	0	2	A,A	NA	NA	0.0	0	NA	NA	67,46,53,50	1	1	0	325.181293002	1	2	A,G	NA	NA	0.0926588304827	0	g.531865A>G	0	174,175,0,2	1	1	0	1.16917436703	0
chr2_ref_v2	532264	0	C,T	0	0	171,178,0,0	1	1	0	2	C,C	NA	NA	0.0	0	85,54,79,52	1	1	0	343.162182634	1	2	C,T	NA	NA	0.0592766099295	0	g.532264C>T	0	87,90,0,0	1	1	0	0.390801903412	0	2	C,C	NA	NA	0.0	0	NA	NA	184,187,0,0	1	1	0	0.425224117416	0
chr2_ref_v2	532376	0	C,T	0	0	170,185,0,0	1	1	0	2	C,C	NA	NA	0.0	0	142,160,0,0	1	1	0	0.438993878641	0	2	C,C	NA	NA	0.0	0	NA	NA	100,91,0,0	1	1	0	0.938740198042	0	2	C,C	NA	NA	0.0	0	NA	NA	186,154,0,1	1	1	0	2.18694309326	0
chr2_ref_v2	533211	0	G,GA	1	1	118,141,0,0	1	1	0	2	G,G	NA	NA	0.00350366586938	0	95,95,0,0	1	1	0	0.927177329537	0	2	G,G	NA	NA	0.238878141906	0	NA	NA	74,101,1,0	1	1	0	0.666345500601	0	2	G,G	NA	NA	0.405270961558	0	NA	NA	74,104,65,91	1	1	0	347.605052526	1
chr2_ref_v2	533326	0	G,A	0	0	132,140,0,0	1	1	0	2	G,G	NA	NA	0.0	0	138,97,0,0	1	1	0	3.17635320597	0	2	G,G	NA	NA	0.0	0	NA	NA	95,76,1,0	1	1	0	1.43354876975	0	2	G,G	NA	NA	0.00583092031079	0	NA	NA	90,74,95,71	1	1	0	355.281867331	1
chr2_ref_v2	533466	0	G,A	1	0	136,125,0,0	1	1	0	2	G,G	NA	NA	0.0	0	49,46,60,67	1	1	0	337.167799003	1	2	G,A	A,A	0.125	0.0389957665771	0	g.533466G>A	0	109,88,0,0	1	1	0	0.705920399802	0	2	G,G	NA	NA	0.0	0	NA	NA	179,173,0,0	1	1	0	0.496539985928	0
chr2_ref_v2	533750	0	GA,G	1	1	131,159,0,0	1	1	0	2	GA,GA	NA	NA	0.000284393073142	0	59,50,37,69	1	1	0	331.403520158	1	2	GA,G	NA	NA	0.0300907731625	0	g.533751delA	0	98,116,0,0	1	1	0	0.408677208795	0	2	GA,GA	NA	NA	0.00105952659193	0	NA	NA	169,172,0,0	1	1	0	1.26424604817	0
chr2_ref_v2	534278	0	G,A	0	0	149,140,0,0	1	1	0	2	G,G	NA	NA	0.0	0	148,116,1,0	1	1	0	1.07958996831	0	2	G,G	NA	NA	0.00378072283991	0	NA	NA	57,70,75,50	1	1	0	337.377291187	1	2	G,A	NA	NA	0.0158733491563	0	g.534278G>A	0	244,232,0,1	1	1	0	0.393368007699	0
chr2_ref_v2	534575	0	G,A	0	0	220,186,0,0	1	1	0	2	G,G	NA	NA	0.0	0	83,67,72,66	1	1	0	346.568459496	1	2	G,A	NA	NA	0.0833816089391	0	g.534575G>A	0	97,101,0,0	1	1	0	1.13337506745	0	2	G,G	NA	NA	0.0	0	NA	NA	188,177,0,0	1	1	0	0.795190306009	0
chr2_ref_v2	534578	0	GT,G	1	1	222,181,0,0	1	1	0	2	GT,GT	NA	NA	0.000139639104125	0	154,133,0,0	1	1	0	0.500133981626	0	2	GT,GT	NA	NA	0.000519487648857	0	NA	NA	92,99,0,0	1	1	0	1.58380404002	0	2	GT,GT	NA	NA	0.000509689476033	0	NA	NA	118,111,63,54	1	1	0	330.922913668	1
chr2_ref_v2	535910	0	G,A	0	0	139,141,0,0	1	1	0	2	G,G	NA	NA	0.0	0	105,134,0,0	1	1	0	1.40184400192	0	2	G,G	NA	NA	0.0	0	NA	NA	110,103,0,0	1	1	0	0.535811578901	0	2	G,G	NA	NA	0.0	0	NA	NA	105,125,73,99	1	1	0	354.534878825	1
chr2_ref_v2	537110	0	T,C	0	0	199,175,0,0	1	1	0	2	T,T	NA	NA	0.0	0	128,137,0,0	1	1	0	1.25055871078	0	2	T,T	NA	NA	0.0	0	NA	NA	43,43,49,32	1	1	0	322.39513665	1	2	T,C	NA	NA	0.0598981415811	0	g.537110T>C	0	173,175,0,0	1	1	0	0.997594666831	0
chr2_ref_v2	537126	0	TA,T	1	1	169,186,5,0	1	1	0	2	TA,TA	NA	NA	0.0140624412622	0	124,122,3,1	1	1	0	0.677781028005	0	2	TA,TA	NA	NA	1.43216182004	0	NA	NA	90,68,1,0	1	1	0	2.14090593793	0	2	TA,TA	NA	NA	1.38872979301	0	NA	NA	77,87,80,71	1	1	0	334.966883377	1
chr2_ref_v2	537745	0	CA,C	1	1	146,145,0,0	1	1	0	2	CA,CA	NA	NA	0.000284393073142	0	133,126,0,0	1	1	0	0.45973632976	0	2	CA,CA	NA	NA	0.00115919724766	0	NA	NA	68,84,10,12	1	1	0	16.5817862517	1	2	CA,CA	CA,C	0.25	0.00470122342259	1	NA	NA	164,195,0,0	1	1	0	1.33499359612	0
chr2_ref_v2	538361	0	A,G	1	0	190,239,0,0	1	1	0	2	A,A	NA	NA	0.0	0	151,168,0,0	1	1	0	0.840825490547	0	2	A,A	NA	NA	0.0	0	NA	NA	90,109,0,0	1	1	0	0.424389002459	0	2	A,A	NA	NA	0.0	0	NA	NA	86,88,93,110	1	1	0	394.530371368	1
chr2_ref_v2	538412	0	C,T	0	0	180,240,0,0	1	1	0	2	C,C	NA	NA	0.0	0	132,150,0,0	1	1	0	1.02533239395	0	2	C,C	NA	NA	0.0	0	NA	NA	84,109,0,0	1	1	0	0.407715718742	0	2	C,C	NA	NA	0.0	0	NA	NA	184,166,0,0	1	1	0	4.10671698366	0
chr2_ref_v2	538499	0	T,A	1	0	197,165,0,1	1	1	0	2	T,T	NA	NA	0.00275862243908	0	60,69,86,77	1	1	0	362.44899618	1	2	T,A	A,A	0.125	0.0173766318358	0	g.538499T>A	0	112,87,0,0	1	1	0	0.533552437186	0	2	T,T	NA	NA	0.0	0	NA	NA	200,199,0,0	1	1	0	1.40782781303	0
chr2_ref_v2	538726	0	A,G	0	0	155,146,0,0	1	1	0	2	A,A	NA	NA	0.0	0	133,115,0,1	1	1	0	0.564934038685	0	2	A,A	NA	NA	0.00402415029973	0	NA	NA	112,120,0,0	1	1	0	0.757251093127	0	2	A,A	NA	NA	0.0	0	NA	NA	170,175,0,0	1	1	0	0.666886262372	0
chr2_ref_v2	539193	0	GA,G,GAA	1	1	63,72,19,14,8,11	1	1	0	2	GA,GA	GA,GAA	0.125	0.404441000694	0	27,38,44,44,5,11	1	1	0	17.4010197045	1	2	GA,G	GA,GAA	0.25	0.328566069512	0	g.539194delA	0	14,7,28,32,32,44	1	1	0	308.426372509	1	2	G,GAA	GAA,GAA	0.125	0.909792204943	0	g.539194delA,g.539193_539194insA	0,0	79,70,21,18,28,35	1	1	0	8.05399384175	0
chr2_ref_v2	540107	0	C,A	0	0	173,84,0,47	1	1	0	2	C,C	C,A	0.25	0.268035075068	0	138,59,0,29	1	1	0	0.953208306614	0	2	C,C	C,A	0.25	0.0639038019795	0	NA	NA	107,53,0,19	1	1	0	0.852917393121	0	2	C,C	C,A	0.25	0.133531392625	0	NA	NA	213,111,0,31	1	1	0	1.87527673808	0
chr2_ref_v2	540879	0	T,C	0	0	147,187,0,0	1	1	0	2	T,T	NA	NA	0.0	0	122,144,0,0	1	1	0	0.551449235984	0	2	T,T	NA	NA	0.0	0	NA	NA	46,31,50,47	1	1	0	327.355733452	1	2	T,C	C,C	0.125	0.0204088716312	0	g.540879T>C	0	175,159,0,0	1	1	0	3.07221114247	0
chr2_ref_v2	541575	0	TTTA,T	1	1	68,63,5,2	1	1	0	2	TTTA,TTTA	NA	NA	0.326710107328	0	80,70,11,9	1	1	0	3.35457673884	0	2	TTTA,TTTA	TTTA,T	0.125	0.0550755509497	0	NA	NA	72,41,11,6	1	1	0	3.07952591245	0	2	TTTA,TTTA	TTTA,T	0.125	0.170372215866	0	NA	NA	146,92,11,6	1	1	0	2.2183802849	0
chr2_ref_v2	541888	0	G,A	0	0	203,156,0,0	1	1	0	2	G,G	NA	NA	0.0	0	59,52,76,59	1	1	0	346.639446416	1	2	G,A	A,A	0.125	0.0555698511548	0	g.541888G>A	0	120,89,0,0	1	1	0	0.420977985094	0	2	G,G	NA	NA	0.0	0	NA	NA	191,162,0,0	1	1	0	0.727171358583	0
chr2_ref_v2	542005	0	TA,T	1	1	154,194,2,4	1	1	0	2	TA,TA	NA	NA	0.00585286843871	0	65,49,64,76	1	1	0	329.306549935	1	2	TA,T	NA	NA	0.104233646459	0	g.542006delA	0	104,91,2,1	1	1	0	2.24816364256	0	2	TA,TA	NA	NA	1.19366921044	0	NA	NA	91,91,88,82	1	1	0	337.473116414	1
chr2_ref_v2	543626	0	G,A	0	0	224,213,0,0	1	1	0	2	G,G	NA	NA	0.0	0	170,137,0,0	1	1	0	1.11468882169	0	2	G,G	NA	NA	0.0	0	NA	NA	52,47,59,46	1	1	0	333.371629525	1	2	G,A	NA	NA	0.0588405000229	0	g.543626G>A	0	163,183,2,0	1	1	0	1.21249359228	0
chr2_ref_v2	545170	0	T,C	0	0	73,95,53,60	1	1	0	2	T,C	T,T	0.25	0.114249463075	0	111,113,1,0	1	1	0	308.006526475	1	2	T,T	NA	NA	0.00445435034938	0	g.545169_545171C>T	1	51,63,62,55	1	1	0	2.91995465609	0	2	T,C	NA	NA	0.0259754864033	0	NA	NA	169,181,0,0	1	1	0	308.415909469	1
chr2_ref_v2	545933	0	T,C	1	0	144,133,0,0	1	1	0	2	T,T	NA	NA	0.0	0	102,124,0,0	1	1	0	1.71485389802	0	2	T,T	NA	NA	0.0	0	NA	NA	77,109,1,0	1	1	0	2.72145432346	0	2	T,T	NA	NA	0.00536194314139	0	NA	NA	148,202,0,0	1	1	0	3.97398959923	0
chr2_ref_v2	546156	0	AT,A	1	1	159,191,1,0	1	1	0	2	AT,AT	NA	NA	0.0586623601848	0	60,53,51,53	1	1	0	328.728576775	1	2	AT,A	AT,AT	0.125	0.116732239329	0	g.546157delT	0	89,92,0,0	1	1	0	0.793600089387	0	2	AT,AT	NA	NA	0.614117621237	0	NA	NA	178,184,0,0	1	1	0	1.14144784874	0
chr2_ref_v2	547313	0	A,AT	1	1	182,173,0,0	1	1	0	2	A,A	NA	NA	0.000247416599914	0	134,106,0,0	1	1	0	1.0861962528	0	2	A,A	NA	NA	0.000940435345514	0	NA	NA	76,99,0,0	1	1	0	1.75827673586	0	2	A,A	NA	NA	0.00112521172309	0	NA	NA	52,84,66,80	1	1	0	350.505594955	1
chr2_ref_v2	547623	0	T,C	1	0	132,157,0,0	1	1	0	2	T,T	NA	NA	0.0	0	90,118,0,0	1	1	0	0.588871596659	0	2	T,T	NA	NA	0.0	0	NA	NA	93,86,0,0	1	1	0	1.32525192435	0	2	T,T	NA	NA	0.0	0	NA	NA	211,195,0,0	1	1	0	2.27276111856	0
chr2_ref_v2	548588	0	G,A	1	0	130,182,0,0	1	1	0	2	G,G	NA	NA	0.0	0	106,141,0,0	1	1	0	0.465669639403	0	2	G,G	NA	NA	0.0	0	NA	NA	81,109,0,0	1	1	0	0.424504729756	0	2	G,G	NA	NA	0.0	0	NA	NA	84,98,102,88	1	1	0	371.856661191	1
chr2_ref_v2	548608	0	C,T	0	0	112,179,0,0	1	1	0	2	C,C	NA	NA	0.0	0	98,150,0,0	1	1	0	0.445374015878	0	2	C,C	NA	NA	0.0	0	NA	NA	74,103,0,0	1	1	0	0.706172319462	0	2	C,C	NA	NA	0.0	0	NA	NA	170,185,0,0	1	1	0	3.91382403827	0
chr2_ref_v2	548721	0	G,A	0	0	168,139,0,0	1	1	0	2	G,G	NA	NA	0.0	0	139,105,0,0	1	1	0	0.595558611626	0	2	G,G	NA	NA	0.0	0	NA	NA	47,39,55,42	1	1	0	326.562372945	1	2	G,A	NA	NA	0.12036368225	0	g.548721G>A	0	183,178,1,0	1	1	0	1.1445747859	0
chr2_ref_v2	549653	0	A,G	1	0	156,188,0,0	1	1	0	2	A,A	NA	NA	0.0	0	119,148,0,0	1	1	0	0.425642312728	0	2	A,A	NA	NA	0.0	0	NA	NA	84,126,0,0	1	1	0	1.21359297076	0	2	A,A	NA	NA	0.0	0	NA	NA	188,233,0,0	1	1	0	0.438869688167	0
chr2_ref_v2	550169	0	C,T	0	0	152,193,0,0	1	1	0	2	C,C	NA	NA	0.0	0	124,149,0,0	1	1	0	0.486822231758	0	2	C,C	NA	NA	0.0	0	NA	NA	79,76,0,0	1	1	0	1.37809732944	0	2	C,C	NA	NA	0.0	0	NA	NA	84,71,84,93	1	1	0	368.156948636	1
chr2_ref_v2	550228	0	CT,C	1	1	147,160,0,0	1	1	0	2	CT,CT	NA	NA	0.000702873463254	0	128,119,0,0	1	1	0	0.940439947816	0	2	CT,CT	NA	NA	0.00309622087796	0	NA	NA	94,74,0,0	1	1	0	1.76987278847	0	2	CT,CT	NA	NA	0.00264115211591	0	NA	NA	94,88,77,69	1	1	0	343.491485619	1
chr2_ref_v2	550328	0	A,G	0	0	168,148,0,0	1	1	0	2	A,A	NA	NA	0.0	0	57,67,67,71	1	1	0	343.785629594	1	2	A,G	NA	NA	0.106972119552	0	g.550328A>G	0	88,106,0,0	1	1	0	1.86428586743	0	2	A,A	NA	NA	0.0	0	NA	NA	191,178,0,0	1	1	0	0.525138748418	0
chr2_ref_v2	550397	0	T,C	0	0	189,164,0,1	1	1	0	2	T,T	NA	NA	0.00282885620048	0	153,142,0,1	1	1	0	0.532138018153	0	2	T,T	NA	NA	0.00338409798424	0	NA	NA	102,98,0,0	1	1	0	0.625106830673	0	2	T,T	NA	NA	0.0	0	NA	NA	173,202,2,0	1	1	0	2.68994587653	0
chr2_ref_v2	550841	0	AG,A	0	0	100,99,90,116	1	1	0	2	AG,A	NA	NA	0.0345713440651	0	67,77,67,64	1	1	0	1.06628662866	0	2	AG,A	NA	NA	0.0946159763748	0	NA	NA	62,47,52,42	1	1	0	1.61834093048	0	2	AG,A	AG,AG	0.125	0.103261328322	0	NA	NA	105,85,92,74	1	1	0	1.90866533723	0
chr2_ref_v2	551145	0	G,A	1	0	73,85,62,88	1	1	0	2	G,A	NA	NA	0.0519597389307	0	40,78,58,77	1	1	0	1.16654452229	0	2	G,A	A,A	0.125	0.116724274308	0	NA	NA	43,38,46,45	1	1	0	1.70007769487	0	2	G,A	NA	NA	0.116410351844	0	NA	NA	83,98,80,118	1	1	0	0.956718649715	0
chr2_ref_v2	551609	0	T,C	0	0	166,152,0,0	1	1	0	2	T,T	NA	NA	0.0	0	66,44,61,43	1	1	0	329.011233808	1	2	T,C	NA	NA	0.056089466651	0	g.551609T>C	0	84,104,0,0	1	1	0	1.73357001108	0	2	T,T	NA	NA	0.0	0	NA	NA	197,192,0,0	1	1	0	0.559342619331	0
chr2_ref_v2	551720	0	T,C	1	0	158,161,0,0	1	1	0	2	T,T	NA	NA	0.0	0	114,105,0,0	1	1	0	0.617557875781	0	2	T,T	NA	NA	0.0	0	NA	NA	90,102,0,0	1	1	0	0.609033728938	0	2	T,T	NA	NA	0.0	0	NA	NA	153,217,0,0	1	1	0	3.17999708725	0
chr2_ref_v2	552342	0	AT,A,ATT	1	1	169,142,5,1,0,0	1	1	0	2	AT,AT	NA	NA	0.711671547136	0	117,93,3,2,0,0	1	1	0	0.849692339479	0	2	AT,AT	NA	NA	2.22399329118	0	NA	NA	52,51,1,0,55,31	1	1	0	323.107515091	1	2	AT,ATT	NA	NA	0.942802394849	0	g.552342_552343insT	0	78,84,92,71,1,0	1	1	0	335.865823855	1
chr2_ref_v2	552937	0	C,T	0	0	178,193,0,1	1	1	0	2	C,C	NA	NA	0.00269179166571	0	136,136,0,0	1	1	0	0.608736638661	0	2	C,C	NA	NA	0.0	0	NA	NA	92,99,0,0	1	1	0	0.411794133415	0	2	C,C	NA	NA	0.0	0	NA	NA	175,208,0,0	1	1	0	0.75595178643	0
chr2_ref_v2	553479	0	GA,G	1	1	137,110,2,5	1	1	0	2	GA,GA	NA	NA	1.10536380519	0	100,97,8,8	1	1	0	3.80433077537	0	2	GA,GA	NA	NA	1.21729107063	0	NA	NA	70,82,5,8	1	1	0	2.9425905478	0	2	GA,GA	NA	NA	0.795451916573	0	NA	NA	142,167,11,16	1	1	0	5.32498167488	0
chr2_ref_v2	553742	0	T,C	0	0	213,163,1,0	1	1	0	2	T,T	NA	NA	0.00265604405812	0	86,59,87,61	1	1	0	354.104088161	1	2	T,C	NA	NA	0.0204785313435	0	g.553742T>C	0	102,77,0,0	1	1	0	0.412036931361	0	2	T,T	NA	NA	0.0	0	NA	NA	169,163,0,0	1	1	0	1.7971337157	0
chr2_ref_v2	554674	0	CA,C,CAA	1	1	112,147,5,3,2,4	1	1	0	2	CA,CA	NA	NA	0.512625040344	0	44,64,49,66,2,0	1	1	0	318.099816555	1	2	CA,C	CA,CA	0.125	0.711732576467	0	g.554675delA	0	64,80,4,5,4,5	1	1	0	1.86692171003	0	2	CA,CA	NA	NA	0.794509078048	0	NA	NA	88,94,6,9,73,89	1	1	0	327.372229198	1
chr2_ref_v2	555750	0	G,A	0	0	144,124,0,0	1	1	0	2	G,G	NA	NA	0.0	0	116,91,0,0	1	1	0	0.573260937502	0	2	G,G	NA	NA	0.0	0	NA	NA	76,56,57,43	1	1	0	323.998430968	1	2	G,A	G,G	0.125	0.0263173083174	0	g.555750G>A	0	251,183,0,0	1	1	0	1.34539261485	0
chr2_ref_v2	555879	0	G,A	0	0	145,147,0,0	1	1	0	2	G,G	NA	NA	0.0	0	58,68,54,79	1	1	0	341.682549284	1	2	G,A	NA	NA	0.0540672212703	0	g.555879G>A	0	93,148,0,0	1	1	0	3.7315907654	0	2	G,G	NA	NA	0.0	0	NA	NA	174,248,0,0	1	1	0	3.66802506297	0
chr2_ref_v2	556177	0	GAT,G,GATAT	1	1	110,135,5,8,0,1	1	1	0	2	GAT,GAT	GAT,G	0.125	0.356652925757	0	51,56,8,7,43,47	1	1	0	320.131441191	1	2	GAT,GATAT	GAT,G	0.125	0.0225566930958	0	g.556177_556178insAT	0	72,76,4,6,0,3	1	1	0	1.61032990979	0	2	GAT,GAT	NA	NA	0.654467171274	0	NA	NA	127,137,13,22,4,4	1	1	0	4.37929245786	0
chr2_ref_v2	556253	0	A,G	0	0	155,192,0,0	1	1	0	2	A,A	NA	NA	0.0	0	122,153,0,0	1	1	0	0.401309312852	0	2	A,A	NA	NA	0.0	0	NA	NA	87,78,1,0	1	1	0	1.74214765715	0	2	A,A	NA	NA	0.00604231445596	0	NA	NA	94,86,71,86	1	1	0	353.23263641	1
chr2_ref_v2	556885	0	C,T	1	0	141,177,0,0	1	1	0	2	C,C	NA	NA	0.0	0	109,132,0,0	1	1	0	0.430187375302	0	2	C,C	NA	NA	0.0	0	NA	NA	104,100,0,0	1	1	0	1.55286723792	0	2	C,C	NA	NA	0.0	0	NA	NA	160,204,0,0	1	1	0	0.410188480561	0
chr2_ref_v2	557667	0	T,C	0	0	159,212,0,0	1	1	0	2	T,T	NA	NA	0.0	0	117,153,0,0	1	1	0	0.408293031426	0	2	T,T	NA	NA	0.0	0	NA	NA	112,83,1,0	1	1	0	4.95576978039	0	2	T,T	NA	NA	0.00511510066677	0	NA	NA	89,79,99,84	1	1	0	373.914722436	1
chr2_ref_v2	559596	0	C,T	0	0	91,131,0,0	1	1	0	2	C,C	NA	NA	0.0	0	45,68,32,56	1	1	0	320.487619835	1	2	C,T	C,C	0.125	0.00126342404677	0	g.559596C>T	0	90,82,0,0	1	1	0	2.96503204458	0	2	C,C	NA	NA	0.0	0	NA	NA	143,183,0,0	1	1	0	0.807013882087	0
chr2_ref_v2	559661	0	TA,T	1	1	68,132,0,0	1	1	0	2	TA,TA	NA	NA	0.00201070419324	0	96,122,0,0	1	1	0	3.03242686915	0	2	TA,TA	NA	NA	0.00910566725771	0	NA	NA	92,92,0,0	1	1	0	5.68638254882	0	2	TA,TA	NA	NA	0.00733687303687	0	NA	NA	166,157,0,0	1	1	0	10.5224585121	0
chr2_ref_v2	559729	0	CAT,C,CATAT	1	1	37,38,8,7,3,4	1	1	0	2	CAT,CAT	NA	NA	0.186250159325	0	40,35,9,10,4,3	1	1	0	0.792413322971	0	2	CAT,CAT	NA	NA	0.550900092037	0	NA	NA	32,34,13,19,6,10	1	1	0	3.49091088766	0	2	CAT,CAT	CAT,C	0.25	0.0758225495171	0	NA	NA	54,59,9,7,36,56	1	1	0	31.9287078739	1
chr2_ref_v2	559897	0	CA,C,CAA	1	1	158,99,1,1,4,3	1	1	0	2	CA,CA	NA	NA	2.97373132691	0	51,32,0,0,49,38	1	1	0	313.350867998	1	2	CAA,CAA	CA,CAA	0.125	0.771659527256	0	g.559897_559898insA,g.559897_559898insA	0,1	89,74,6,5,7,7	1	1	0	5.60795788112	0	2	CA,CA	NA	NA	1.34427545932	0	NA	NA	160,140,9,12,12,14	1	1	0	9.9002056501	1
chr2_ref_v2	561189	0	GAAAAAAA,G,GAA	1	1	32,39,0,0,0,5	1	1	0	2	GAAAAAAA,GAAAAAAA	GAAAAAAA,GAA	0.125	0.237129793289	0	15,33,6,11,1,7	1	1	0	9.74650553119	1	2	GAAAAAAA,G	GAAAAAAA,GAA	0.25	0.881881952189	0	NA	NA	34,39,1,4,2,16	1	1	0	3.4614952311	0	2	GAAAAAAA,GAAAAAAA	GAAAAAAA,GAA	0.5	1.21776612646	0	NA	NA	42,73,0,4,2,32	1	1	0	8.45336801416	0
chr2_ref_v2	561209	0	AAAAAG,A	1	0	60,76,0,0	1	1	0	2	AAAAAG,AAAAAG	NA	NA	0.0	0	42,97,0,0	1	1	0	3.49198452278	0	2	AAAAAG,AAAAAG	NA	NA	0.0	0	NA	NA	38,92,0,0	1	1	0	3.7202842811	0	2	AAAAAG,AAAAAG	NA	NA	0.0	0	NA	NA	52,182,0,0	1	1	0	12.405365361	0
chr2_ref_v2	562481	0	C,T	0	0	156,145,0,0	1	1	0	2	C,C	NA	NA	0.0	0	51,50,50,45	1	1	0	324.149742328	1	2	C,T	NA	NA	0.0612436252407	0	g.562481C>T	0	90,97,0,0	1	1	0	0.77489849585	0	2	C,C	NA	NA	0.0	0	NA	NA	174,174,0,0	1	1	0	0.590217196574	0
chr2_ref_v2	562979	0	AT,A,ATT	1	1	95,25,4,0,1,1	1	1	0	2	AT,AT	NA	NA	2.66720820178	0	81,23,10,1,2,0	1	1	0	2.407735295	0	2	AT,AT	NA	NA	2.52011309955	0	NA	NA	51,14,8,2,45,12	1	1	0	61.1616040688	1	2	AT,ATT	ATT,ATT	0.25	0.37792793741	0	g.562979_562980insT	0	163,37,13,7,13,6	1	1	0	7.39737652607	0
chr2_ref_v2	562998	0	GT,G,GTTT	1	1	2,20,4,17,6,5	1	1	0	2	GT,GTTT	GT,G	0.5	0.343186404683	0	2,19,5,35,3,3	1	1	0	3.51344210171	0	2	GT,G	GT,GTTT	0.25	0.587218530399	0	NA	NA	2,29,0,26,11,15	1	1	0	2.21316694927	0	2	GT,GTTT	GT,G	0.25	0.398613234445	0	NA	NA	9,56,7,20,15,22	1	1	0	2.51859266049	0
chr2_ref_v2	563512	0	C,T	1	0	143,148,0,0	1	1	0	2	C,C	NA	NA	0.0	0	98,126,0,0	1	1	0	1.25814434922	0	2	C,C	NA	NA	0.0	0	NA	NA	61,53,63,43	1	1	0	328.883021982	1	2	C,T	NA	NA	0.0727593542824	0	g.563512C>T	0	200,159,0,0	1	1	0	2.21608816555	0
chr2_ref_v2	563806	0	C,T	1	0	189,150,0,0	1	1	0	2	C,C	NA	NA	0.0	0	85,45,63,50	1	1	0	332.063736439	1	2	C,T	C,C	0.125	0.111167796538	0	g.563806C>T	0	119,111,0,0	1	1	0	0.930124265653	0	2	C,C	NA	NA	0.0	0	NA	NA	228,257,0,0	1	1	0	4.37339482793	0
chr2_ref_v2	564078	0	C,T	0	0	171,201,0,0	1	1	0	2	C,C	NA	NA	0.0	0	123,137,1,0	1	1	0	0.480684770672	0	2	C,C	NA	NA	0.00383877630717	0	NA	NA	58,68,40,67	1	1	0	332.789009107	1	2	C,T	C,C	0.125	0.0878613557913	0	g.564078C>T	0	184,251,0,0	1	1	0	1.19042312619	0
chr2_ref_v2	564951	0	C,T	0	0	146,124,0,0	1	1	0	2	C,C	NA	NA	0.0	0	92,101,0,0	1	1	0	1.41929666503	0	2	C,C	NA	NA	0.0	0	NA	NA	111,101,0,0	1	1	0	0.500967499008	0	2	C,C	NA	NA	0.0	0	NA	NA	110,113,80,85	1	1	0	348.197137235	1
chr2_ref_v2	565077	0	G,T	0	0	125,147,1,0	1	1	0	2	G,G	NA	NA	0.00366972888896	0	81,104,0,0	1	1	0	0.5693534073	0	2	G,G	NA	NA	0.0	0	NA	NA	111,98,0,0	1	1	0	1.75286778141	0	2	G,G	NA	NA	0.0	0	NA	NA	215,194,0,1	1	1	0	2.45476937273	0
chr2_ref_v2	565290	0	C,T	1	0	155,134,0,1	1	1	0	2	C,C	NA	NA	0.00345423486809	0	131,93,0,0	1	1	0	1.15536152315	0	2	C,C	NA	NA	0.0	0	NA	NA	93,103,0,0	1	1	0	1.39485610568	0	2	C,C	NA	NA	0.0	0	NA	NA	182,178,0,0	1	1	0	0.950997835245	0
chr2_ref_v2	565428	0	TG,T	0	0	183,157,0,0	1	1	0	2	TG,TG	NA	NA	0.0	0	155,131,0,0	1	1	0	0.40454857877	0	2	TG,TG	NA	NA	0.0	0	NA	NA	90,99,0,0	1	1	0	1.35571754452	0	2	TG,TG	NA	NA	0.0	0	NA	NA	160,179,0,0	1	1	0	2.17183012681	0
chr2_ref_v2	566570	0	A,G	1	0	192,190,0,0	1	1	0	2	A,A	NA	NA	0.0	0	121,159,0,0	1	1	0	2.09144533045	0	2	A,A	NA	NA	0.0	0	NA	NA	47,55,48,50	1	1	0	327.574883299	1	2	A,G	NA	NA	0.0400053346137	0	g.566570A>G	0	153,183,0,0	1	1	0	1.37617930458	0
chr2_ref_v2	566730	0	GT,G	1	1	146,142,1,0	1	1	0	2	GT,GT	NA	NA	1.79723798419	0	92,111,7,4	1	1	0	5.76998692337	0	2	GT,GT	NA	NA	1.00809724024	0	NA	NA	96,83,0,0	1	1	0	0.664081161399	0	2	GT,GT	NA	NA	2.25845257676	0	NA	NA	89,72,81,70	1	1	0	346.733348759	1
chr2_ref_v2	566741	0	C,T	0	0	160,156,0,1	1	1	0	2	C,C	NA	NA	0.00315956029037	0	115,127,0,0	1	1	0	0.784393938553	0	2	C,C	NA	NA	0.0	0	NA	NA	46,54,48,33	1	1	0	320.281457196	1	2	C,T	C,C	0.125	0.0405933969653	0	g.566741C>T	0	189,161,1,2	1	1	0	0.876588005651	0
chr2_ref_v2	569293	0	G,T	0	0	166,203,0,0	1	1	0	2	G,G	NA	NA	0.0	0	79,75,71,65	1	1	0	343.286539603	1	2	G,T	NA	NA	0.124297716678	0	g.569293G>T	0	109,103,0,0	1	1	0	1.53179031416	0	2	G,G	NA	NA	0.0	0	NA	NA	198,190,0,0	1	1	0	2.10012674528	0
chr2_ref_v2	570423	0	C,T	0	0	176,183,0,1	1	1	0	2	C,C	NA	NA	0.00278164296188	0	163,146,0,0	1	1	0	1.03703914604	0	2	C,C	NA	NA	0.0	0	NA	NA	98,103,0,0	1	1	0	0.415704473458	0	2	C,C	NA	NA	0.0	0	NA	NA	99,103,112,79	1	1	0	378.368418695	1
chr2_ref_v2	570590	0	G,GCAGCATGTGTCA	1	0	151,145,0,0	1	1	0	2	G,G	NA	NA	0.0	0	98,128,0,0	1	1	0	2.00596839626	0	2	G,G	NA	NA	0.0	0	NA	NA	74,73,0,0	1	1	0	0.398891412698	0	2	G,G	NA	NA	0.0	0	NA	NA	86,80,52,73	1	1	0	334.562207072	1
chr2_ref_v2	571295	0	CAA,C,CA	1	1	37,84,5,2,3,3	1	1	0	2	CAA,CAA	CAA,C	0.125	2.32383763403	0	29,42,13,7,8,4	1	1	0	5.56194981477	0	2	CAA,CAA	CAA,C	0.5	2.15421453798	1	NA	NA	41,80,2,1,8,2	1	1	0	1.97373445229	0	2	CAA,CAA	CAA,CA	0.125	2.16956941503	0	NA	NA	54,79,15,7,16,12	1	1	0	6.54231157335	0
chr2_ref_v2	571432	0	A,G	1	0	150,190,0,1	1	1	0	2	A,A	NA	NA	0.00293685967331	0	44,72,56,78	1	1	0	345.395774786	1	2	A,G	G,G	0.125	0.107064819436	0	g.571432A>G	0	101,128,0,0	1	1	0	0.418879934749	0	2	A,A	NA	NA	0.0	0	NA	NA	200,228,0,0	1	1	0	0.890010519253	0
chr2_ref_v2	571972	0	G,GA	1	1	202,172,0,0	1	1	0	2	G,G	NA	NA	0.000893159035242	0	149,152,0,0	1	1	0	1.22034375388	0	2	G,G	NA	NA	0.00406952267657	0	NA	NA	61,49,47,47	1	1	0	325.176349151	1	2	G,GA	G,G	0.125	0.11827762246	0	g.571972_571973insA	0	148,178,0,0	1	1	0	3.15968723362	0
chr2_ref_v2	571984	0	GA,G	1	1	132,85,107,84	1	1	0	2	GA,G	GA,GA	0.125	0.122248436929	0	80,68,85,73	1	1	0	1.21265091658	0	2	GA,G	NA	NA	0.0596360951504	0	NA	NA	56,47,50,48	1	1	0	0.869657351071	0	2	GA,G	NA	NA	0.0545532239166	0	NA	NA	87,84,77,82	1	1	0	1.75180206714	0
chr2_ref_v2	573354	0	C,T	0	0	176,232,0,0	1	1	0	2	C,C	NA	NA	0.0	0	135,156,0,0	1	1	0	0.85745163623	0	2	C,C	NA	NA	0.0	0	NA	NA	53,43,58,50	1	1	0	333.828869438	1	2	C,T	NA	NA	0.117783035656	0	g.573354C>T	0	180,162,0,0	1	1	0	3.87430242492	0
chr2_ref_v2	573745	0	C,T	0	0	187,199,0,0	1	1	0	2	C,C	NA	NA	0.0	0	134,153,0,0	1	1	0	0.545768860991	0	2	C,C	NA	NA	0.0	0	NA	NA	85,104,0,1	1	1	0	0.763498379959	0	2	C,C	NA	NA	0.00527705710084	0	NA	NA	130,143,74,71	1	1	0	341.924170547	1
chr2_ref_v2	574656	0	A,G	0	0	124,177,0,0	1	1	0	2	A,A	NA	NA	0.0	0	44,57,49,58	1	1	0	329.349327649	1	2	A,G	NA	NA	0.0577083176206	0	g.574656A>G	0	112,108,0,1	1	1	0	2.74534287235	0	2	A,A	NA	NA	0.00453515516539	0	NA	NA	156,184,0,0	1	1	0	1.38191793573	0
chr2_ref_v2	575997	0	TAAA,T,TA,TAA,TAAAA	1	1	32,28,2,2,1,7,9,9,10,5	1	1	0	2	TAAA,TAAA	TAAA,TA	0.25	1.56036557707	0	19,9,47,37,2,3,9,7,3,3	1	1	0	55.5294780012	1	2	TAAA,T	NA	NA	1.20005053119	0	NA	NA	36,18,7,2,3,2,21,7,6,5	1	1	0	3.67325896681	0	2	TAAA,TAAA	TAAA,TA	0.25	1.63926969459	0	NA	NA	32,19,4,4,5,2,10,2,67,41	1	1	0	28.6429698711	1
chr2_ref_v2	576597	0	C,T	0	0	165,145,1,0	1	1	0	2	C,C	NA	NA	0.00322061470004	0	64,38,78,41	1	1	0	340.302357057	1	2	C,T	T,T	0.125	0.0971637484536	0	g.576597C>T	0	97,78,0,0	1	1	0	0.55810588063	0	2	C,C	NA	NA	0.0	0	NA	NA	201,156,0,0	1	1	0	0.94738494693	0
chr2_ref_v2	576921	0	G,GA	1	1	121,159,0,0	1	1	0	2	G,G	NA	NA	0.00350366586938	0	95,103,0,1	1	1	0	1.00289521731	0	2	G,G	NA	NA	0.28012110044	0	NA	NA	78,83,0,1	1	1	0	1.00609280257	0	2	G,G	NA	NA	0.321889352619	0	NA	NA	148,173,0,0	1	1	0	0.802704789787	0
chr2_ref_v2	577103	0	C,T	1	0	147,133,0,0	1	1	0	2	C,C	NA	NA	0.0	0	95,96,0,0	1	1	0	0.624264634889	0	2	C,C	NA	NA	0.0	0	NA	NA	115,82,0,0	1	1	0	1.29464375956	0	2	C,C	NA	NA	0.0	0	NA	NA	195,171,0,0	1	1	0	0.440591184144	0
chr2_ref_v2	577216	0	C,T	1	0	116,160,0,0	1	1	0	2	C,C	NA	NA	0.0	0	98,103,0,0	1	1	0	1.56582734856	0	2	C,C	NA	NA	0.0	0	NA	NA	82,121,0,0	1	1	0	0.486591495599	0	2	C,C	NA	NA	0.0	0	NA	NA	169,198,2,0	1	1	0	1.15067917764	0
chr2_ref_v2	577474	0	A,G	0	0	183,179,0,0	1	1	0	2	A,A	NA	NA	0.0	0	103,118,0,0	1	1	0	0.892713428329	0	2	A,A	NA	NA	0.0	0	NA	NA	94,90,0,0	1	1	0	0.400276670279	0	2	A,A	NA	NA	0.0	0	NA	NA	176,211,1,0	1	1	0	1.58289091861	0
chr2_ref_v2	577647	0	A,G	0	0	231,174,0,0	1	1	0	2	A,A	NA	NA	0.0	0	96,57,70,56	1	1	0	339.95379679	1	2	A,G	A,A	0.125	0.0571584138399	0	g.577647A>G	0	145,80,0,1	1	1	0	1.92396948415	0	2	A,A	NA	NA	0.00443459706787	0	NA	NA	232,166,0,0	1	1	0	0.51061182291	0
chr2_ref_v2	579542	0	C,T	0	0	185,190,0,0	1	1	0	2	C,C	NA	NA	0.0	0	147,146,0,0	1	1	0	0.434979171707	0	2	C,C	NA	NA	0.0	0	NA	NA	65,100,1,0	1	1	0	2.35825592692	0	2	C,C	NA	NA	0.00604231445596	0	NA	NA	174,173,1,0	1	1	0	0.430760413772	0
chr2_ref_v2	580046	0	A,AT	1	1	222,181,1,1	1	1	0	2	A,A	NA	NA	0.00144683929048	0	156,119,1,0	1	1	0	0.535064334518	0	2	A,A	NA	NA	0.608625167412	0	NA	NA	149,116,3,1	1	1	0	1.56666540948	0	2	A,A	NA	NA	0.127067633061	0	NA	NA	112,120,122,121	1	1	1	419.124921167	1
chr2_ref_v2	580313	0	C,T	0	0	89,106,91,113	1	1	0	2	C,T	NA	NA	0.0451204352805	0	59,86,86,91	1	1	0	1.29178637551	0	2	C,T	T,T	0.125	0.0518984381277	0	NA	NA	49,72,48,59	1	1	0	1.29947976306	0	2	C,T	NA	NA	0.122961711135	0	NA	NA	93,96,86,108	1	1	0	0.726275175282	0
chr2_ref_v2	581525	0	ATT,A,AT	1	1	73,44,2,3,64,48	1	1	0	2	ATT,ATT	ATT,AT	0.5	0.988013423976	1	33,56,4,5,41,48	1	1	0	4.36759727436	0	2	ATT,ATT	ATT,AT	0.25	0.521279312438	0	NA	NA	39,43,1,2,38,37	1	1	0	2.12847542256	0	2	ATT,ATT	ATT,AT	0.25	0.986791335786	0	NA	NA	66,82,80,83,13,8	1	1	0	329.526888974	1
chr2_ref_v2	581549	0	GA,G	1	1	140,130,0,0	1	1	0	2	GA,GA	NA	NA	0.00201070419324	0	57,66,49,55	1	1	0	325.47888326	1	2	GA,G	GA,GA	0.125	0.0644956627958	0	g.581550delA	0	96,92,1,2	1	1	0	0.957622146246	0	2	GA,GA	NA	NA	0.413959700288	0	NA	NA	177,190,1,1	1	1	0	0.977659062372	0
chr2_ref_v2	582067	0	C,T	0	0	72,117,59,87	1	1	0	2	C,T	C,C	0.125	0.0068259650704	0	70,79,70,69	1	1	0	2.72942156715	0	2	C,T	NA	NA	0.0694723728148	0	NA	NA	62,66,59,57	1	1	0	2.40011008979	0	2	C,T	NA	NA	0.0984400728133	0	NA	NA	126,115,125,100	1	1	0	6.96447559739	0
chr2_ref_v2	582493	0	A,G	0	0	86,127,112,108	1	1	0	2	A,G	NA	NA	0.0323353806429	0	134,183,0,0	1	1	0	309.262251736	1	2	A,A	NA	NA	0.0	0	g.582492_582494G>A	1	58,53,48,43	1	1	0	2.88589316275	0	2	A,G	A,A	0.125	0.0526437334854	0	NA	NA	210,192,0,0	1	1	0	311.44732547	1
chr2_ref_v2	582592	0	C,T	0	0	85,101,74,106	1	1	0	2	C,T	NA	NA	0.032789822823	0	73,64,64,89	1	1	0	0.863701479543	0	2	C,T	NA	NA	0.110456995564	0	NA	NA	45,58,53,47	1	1	0	1.6387112458	0	2	C,T	NA	NA	0.0295588022415	0	NA	NA	98,124,95,105	1	1	0	0.883345877238	0
chr2_ref_v2	583486	0	C,T	0	0	143,111,0,0	1	1	0	2	C,C	NA	NA	0.0	0	92,40,86,54	1	1	0	343.604066693	1	2	C,T	NA	NA	0.0588405000229	0	g.583486C>T	0	100,132,0,1	1	1	0	4.61885055644	0	2	C,C	NA	NA	0.00430108189939	0	NA	NA	225,241,0,0	1	1	0	3.63408865661	0
chr2_ref_v2	583658	0	A,G	0	0	176,150,0,0	1	1	0	2	A,A	NA	NA	0.0	0	124,170,0,0	1	1	0	4.87173458069	0	2	A,A	NA	NA	0.0	0	NA	NA	93,114,0,0	1	1	0	2.43152292287	0	2	A,A	NA	NA	0.0	0	NA	NA	154,229,0,0	1	1	0	7.92275206615	0
chr2_ref_v2	585039	0	A,G	0	0	152,140,1,1	1	1	0	2	A,A	NA	NA	0.0068259650704	0	159,109,0,0	1	1	0	2.20109762826	0	2	A,A	NA	NA	0.0	0	NA	NA	78,82,0,0	1	1	0	0.710776624964	0	2	A,A	NA	NA	0.0	0	NA	NA	91,79,86,94	1	1	0	363.940130353	1
chr2_ref_v2	586257	0	C,T	0	0	117,86,0,0	1	1	0	2	C,C	NA	NA	0.0	0	102,69,0,0	1	1	0	0.507563008386	0	2	C,C	NA	NA	0.0	0	NA	NA	99,75,0,0	1	1	0	0.407719412673	0	2	C,C	NA	NA	0.0	0	NA	NA	95,62,95,71	1	1	0	348.673655099	1
chr2_ref_v2	586298	0	TA,T,TAA	1	1	70,55,5,6,4,2	1	1	0	2	TA,TA	NA	NA	0.940505697918	0	62,39,5,5,2,5	1	1	0	1.58520495283	0	2	TA,TA	NA	NA	1.74736572634	0	NA	NA	39,62,8,9,7,9	1	1	0	4.40718943348	0	2	TA,TA	NA	NA	0.788098514048	0	NA	NA	101,117,20,22,6,6	1	1	0	3.79694055113	0
chr2_ref_v2	586310	0	A,G	1	0	109,97,0,0	1	1	0	2	A,A	NA	NA	0.0	0	91,64,0,0	1	1	0	1.09869159431	0	2	A,A	NA	NA	0.0	0	NA	NA	64,97,0,0	1	1	0	3.54007630903	0	2	A,A	NA	NA	0.0	0	NA	NA	68,83,70,88	1	1	0	344.643189364	1
chr2_ref_v2	586471	0	A,G	0	0	140,158,0,0	1	1	0	2	A,A	NA	NA	0.0	0	60,53,44,53	1	1	0	324.412452113	1	2	A,G	A,A	0.125	0.0986375880719	0	g.586471A>G	0	118,89,0,0	1	1	0	2.82656319153	0	2	A,A	NA	NA	0.0	0	NA	NA	198,161,0,0	1	1	0	3.08575589312	0
chr2_ref_v2	587452	0	C,T	0	0	158,147,0,0	1	1	0	2	C,C	NA	NA	0.0	0	99,140,0,0	1	1	0	3.33435361427	0	2	C,C	NA	NA	0.0	0	NA	NA	106,106,0,0	1	1	0	0.510719202074	0	2	C,C	NA	NA	0.0	0	NA	NA	192,178,0,0	1	1	0	0.401281820545	0
chr2_ref_v2	587724	0	C,T	0	0	137,119,0,0	1	1	0	2	C,C	NA	NA	0.0	0	99,100,0,0	1	1	0	0.809908049606	0	2	C,C	NA	NA	0.0	0	NA	NA	40,51,50,42	1	1	0	322.293214626	1	2	C,T	NA	NA	0.0109290705322	0	g.587724C>T	0	169,162,0,0	1	1	0	0.707925142998	0
chr2_ref_v2	588109	0	C,T	1	0	167,140,0,0	1	1	0	2	C,C	NA	NA	0.0	0	123,135,0,0	1	1	0	1.83447247138	0	2	C,C	NA	NA	0.0	0	NA	NA	113,91,4,0	1	1	0	2.48707231404	0	2	C,C	NA	NA	0.935708817731	0	NA	NA	164,167,0,0	1	1	0	1.40268257161	0
chr2_ref_v2	588904	0	C,T	0	0	168,129,0,0	1	1	0	2	C,C	NA	NA	0.0	0	147,107,0,0	1	1	0	0.472080424817	0	2	C,C	NA	NA	0.0	0	NA	NA	107,89,0,0	1	1	0	0.523442719075	0	2	C,C	NA	NA	0.0	0	NA	NA	110,105,105,74	1	1	0	362.463300774	1
chr2_ref_v2	589244	0	A,G	0	0	150,171,1,0	1	1	0	2	A,A	NA	NA	0.00311042241439	0	126,134,0,0	1	1	0	0.56102630413	0	2	A,A	NA	NA	0.0	0	NA	NA	77,88,0,0	1	1	0	0.409324073973	0	2	A,A	NA	NA	0.0	0	NA	NA	92,90,89,97	1	1	0	369.613136606	1
chr2_ref_v2	589511	0	AT,A	1	1	132,103,5,2	1	1	0	2	AT,AT	NA	NA	1.05556098271	0	2,2,100,91	1	1	0	353.221397633	1	2	A,A	NA	NA	0.848548192737	0	g.589512delT,g.589512delT	0,1	75,81,5,3	1	1	0	1.38029967971	0	2	AT,AT	NA	NA	1.30693521876	0	NA	NA	68,98,77,104	1	1	0	337.054351526	1
chr2_ref_v2	589629	0	A,G	0	0	156,161,0,0	1	1	0	2	A,A	NA	NA	0.0	0	148,122,0,0	1	1	0	1.48137275877	0	2	A,A	NA	NA	0.0	0	NA	NA	103,96,0,0	1	1	0	0.600817766631	0	2	A,A	NA	NA	0.0	0	NA	NA	115,92,106,96	1	1	0	378.150385736	1
chr2_ref_v2	589747	0	C,T	0	0	182,149,0,0	1	1	0	2	C,C	NA	NA	0.0	0	165,125,0,0	1	1	0	0.573177146048	0	2	C,C	NA	NA	0.0	0	NA	NA	40,61,46,48	1	1	0	324.540557602	1	2	C,T	NA	NA	0.0718257345713	0	g.589747C>T	0	179,193,2,1	1	1	0	2.25987111435	0
chr2_ref_v2	589922	0	CA,C	1	1	179,197,0,0	1	1	0	2	CA,CA	NA	NA	0.000284393073142	0	55,75,57,76	1	1	0	344.973710303	1	2	CA,C	NA	NA	0.0206326927207	0	g.589923delA	0	102,91,0,0	1	1	0	1.12398294965	0	2	CA,CA	NA	NA	0.00105952659193	0	NA	NA	159,178,0,0	1	1	0	0.410753266937	0
chr2_ref_v2	590617	0	G,A	1	0	188,210,0,0	1	1	0	2	G,G	NA	NA	0.0	0	151,162,0,0	1	1	0	0.455639881017	0	2	G,G	NA	NA	0.0	0	NA	NA	59,61,50,38	1	1	0	323.367392824	1	2	G,A	G,G	0.125	0.0588405000229	0	g.590617G>A	0	181,169,0,0	1	1	0	1.32262205992	0
chr2_ref_v2	590779	0	C,T	1	0	156,153,0,0	1	1	0	2	C,C	NA	NA	0.0	0	98,136,1,0	1	1	0	2.35403862788	0	2	C,C	NA	NA	0.00426439878646	0	NA	NA	93,112,0,0	1	1	0	1.12600309081	0	2	C,C	NA	NA	0.0	0	NA	NA	90,96,80,86	1	1	0	354.836122855	1
chr2_ref_v2	590830	0	A,G	0	0	172,160,0,0	1	1	0	2	A,A	NA	NA	0.0	0	88,70,57,46	1	1	0	325.844406345	1	2	A,G	A,A	0.25	0.0829595789687	0	g.590830A>G	0	96,108,0,0	1	1	0	1.03480706052	0	2	A,A	NA	NA	0.0	0	NA	NA	166,173,0,2	1	1	0	0.795485722305	0
chr2_ref_v2	591320	0	G,A	0	0	117,163,0,0	1	1	0	2	G,G	NA	NA	0.0	0	80,115,0,0	1	1	0	0.411473270209	0	2	G,G	NA	NA	0.0	0	NA	NA	108,88,0,1	1	1	0	4.15682605078	0	2	G,G	NA	NA	0.00508906950747	0	NA	NA	181,204,0,0	1	1	0	1.70916270628	0
chr2_ref_v2	592133	0	G,A	0	0	1,0,0,0	0	0	1	2	NA	NA	NA	NA	0	13,0,0,0	0	0	1	0.0	0	2	NA	NA	NA	NA	0	NA	NA	15,0,0,0	0	0	1	0.0	0	2	NA	NA	NA	NA	0	NA	NA	8,1,5,0	1	0	1	0.0	0
chr2_ref_v2	592861	0	C,T	1	0	143,97,0,1	1	1	0	2	C,C	NA	NA	0.00415801014866	0	69,39,68,42	1	1	0	329.628496474	1	2	C,T	NA	NA	0.0183491386682	0	g.592861C>T	0	156,84,0,0	1	1	0	1.41604830678	0	2	C,C	NA	NA	0.0	0	NA	NA	278,164,0,1	1	1	0	1.11236846035	0
chr2_ref_v2	593012	0	GA,G	1	1	138,146,2,1	1	1	0	2	GA,GA	NA	NA	0.409931844287	0	103,130,0,0	1	1	0	1.16775089264	0	2	GA,GA	NA	NA	1.12646095487	0	NA	NA	64,63,43,75	1	1	0	333.404971358	1	2	GA,G	NA	NA	0.1034960365	0	g.593013delA	0	116,122,94,142	1	1	1	394.880087144	1
chr2_ref_v2	593290	0	AG,A	1	1	116,128,1,0	1	1	0	2	AG,AG	NA	NA	0.00380559217838	0	48,43,48,62	1	1	0	329.306626262	1	2	AG,A	A,A	0.125	0.0635990352182	0	g.593291delG	0	92,103,0,0	1	1	0	0.429567765229	0	2	AG,AG	NA	NA	0.00105952659193	0	NA	NA	150,167,0,0	1	1	0	0.458096769639	0
chr2_ref_v2	595293	0	C,T	0	0	157,130,0,0	1	1	0	2	C,C	NA	NA	0.0	0	87,105,0,0	1	1	0	2.41703606563	0	2	C,C	NA	NA	0.0	0	NA	NA	107,89,0,0	1	1	0	0.39210534369	0	2	C,C	NA	NA	0.0	0	NA	NA	102,81,77,68	1	1	0	341.638871899	1
chr2_ref_v2	596430	0	G,A	0	0	157,160,0,0	1	1	0	2	G,G	NA	NA	0.0	0	51,69,46,56	1	1	0	326.728819089	1	2	G,A	G,G	0.125	0.0887954987831	0	g.596430G>A	0	80,112,0,0	1	1	0	1.87333291251	0	2	G,G	NA	NA	0.0	0	NA	NA	177,196,0,0	1	1	0	0.654324686064	0
chr2_ref_v2	596661	0	C,A	1	0	159,132,0,0	1	1	0	2	C,C	NA	NA	0.0	0	130,131,0,0	1	1	0	1.21116902418	0	2	C,C	NA	NA	0.0	0	NA	NA	102,101,0,0	1	1	0	0.951280466987	0	2	C,C	NA	NA	0.0	0	NA	NA	187,200,0,0	1	1	0	2.21122747216	0
chr2_ref_v2	596949	0	C,T	1	0	123,173,0,0	1	1	0	2	C,C	NA	NA	0.0	0	99,116,0,0	1	1	0	1.01309312984	0	2	C,C	NA	NA	0.0	0	NA	NA	100,102,0,0	1	1	0	1.98295748698	0	2	C,C	NA	NA	0.0	0	NA	NA	90,95,94,78	1	1	0	358.258447844	1
chr2_ref_v2	597082	0	A,AT	1	1	147,120,0,0	1	1	0	2	A,A	NA	NA	0.00350366586938	0	121,100,0,0	1	1	0	0.397533921455	0	2	A,A	NA	NA	0.390016771263	0	NA	NA	48,54,57,41	1	1	0	324.955225409	1	2	A,AT	NA	NA	0.0229232075974	0	g.597082_597083insT	0	204,139,0,0	1	1	0	1.2832233244	0
chr2_ref_v2	597719	0	TA,T	1	1	136,171,0,0	1	1	0	2	TA,TA	NA	NA	0.00604124141941	0	107,124,0,1	1	1	0	0.547450907262	0	2	TA,TA	NA	NA	1.11784021183	0	NA	NA	85,111,1,1	1	1	0	0.532062046572	0	2	TA,TA	NA	NA	0.693735249201	0	NA	NA	163,178,0,1	1	1	0	0.957030255368	0
chr2_ref_v2	597875	0	C,T	0	0	213,163,0,0	1	1	0	2	C,C	NA	NA	0.0	0	173,100,0,1	1	1	0	1.88134228405	0	2	C,C	NA	NA	0.00365631120311	0	NA	NA	38,52,41,55	1	1	0	328.034520104	1	2	C,T	NA	NA	0.0645385211376	0	g.597875C>T	0	178,174,0,0	1	1	0	1.99110551818	0
chr2_ref_v2	598494	0	CA,C	1	1	225,177,2,4	1	1	0	2	CA,CA	NA	NA	0.901430994348	0	74,70,69,49	1	1	0	325.334266568	1	2	CA,C	CA,CA	0.125	0.000600483789252	0	g.598495delA	0	91,85,2,0	1	1	0	0.921120593591	0	2	CA,CA	NA	NA	0.180639476901	0	NA	NA	193,184,1,2	1	1	0	1.57998265557	0
chr2_ref_v2	598611	0	A,G	0	0	197,251,1,0	1	1	0	2	A,A	NA	NA	0.00222965532727	0	111,142,0,0	1	1	0	0.415177943445	0	2	A,A	NA	NA	0.0	0	NA	NA	105,107,0,0	1	1	0	1.28123352001	0	2	A,A	NA	NA	0.0	0	NA	NA	84,93,90,92	1	1	0	377.493697401	1
chr2_ref_v2	598802	0	C,T	1	0	157,215,0,0	1	1	0	2	C,C	NA	NA	0.0	0	131,130,0,0	1	1	0	2.40982582715	0	2	C,C	NA	NA	0.0	0	NA	NA	70,54,56,58	1	1	0	333.525819315	1	2	C,T	NA	NA	0.0840831172105	0	g.598802C>T	0	183,159,0,0	1	1	0	5.17153823511	0
chr2_ref_v2	602202	0	A,G	0	0	178,181,0,0	1	1	0	2	A,A	NA	NA	0.0	0	67,67,86,69	1	1	0	357.044021196	1	2	A,G	G,G	0.125	0.105729111313	0	g.602202A>G	0	145,104,0,0	1	1	0	2.60576770981	0	2	A,A	NA	NA	0.0	0	NA	NA	257,195,0,0	1	1	0	3.08428075993	0
chr2_ref_v2	602271	0	G,T	0	0	129,189,0,0	1	1	0	2	G,G	NA	NA	0.0	0	123,116,0,0	1	1	0	3.65794103275	0	2	G,G	NA	NA	0.0	0	NA	NA	135,135,0,0	1	1	0	3.18243323775	0	2	G,G	NA	NA	0.0	0	NA	NA	252,232,0,0	1	1	0	7.02705397999	0
chr2_ref_v2	603457	0	C,T	0	0	161,215,0,0	1	1	0	2	C,C	NA	NA	0.0	0	59,76,56,73	1	1	0	342.008259484	1	2	C,T	NA	NA	0.0454623740768	0	g.603457C>T	0	91,95,0,0	1	1	0	1.32908218691	0	2	C,C	NA	NA	0.0	0	NA	NA	188,191,1,0	1	1	0	2.37669389236	0
chr2_ref_v2	603563	0	T,C	0	0	134,143,0,0	1	1	0	2	T,T	NA	NA	0.0	0	125,100,0,0	1	1	0	1.82292238445	0	2	T,T	NA	NA	0.0	0	NA	NA	129,81,0,0	1	1	0	4.3881791472	0	2	T,T	NA	NA	0.0	0	NA	NA	101,81,133,87	1	1	0	395.45427668	1
chr2_ref_v2	603568	0	CT,C	1	1	104,113,6,5	1	1	0	2	CT,CT	NA	NA	0.190573234647	0	103,86,2,4	1	1	0	1.61219334685	0	2	CT,CT	NA	NA	1.54277407983	0	NA	NA	46,25,65,51	1	1	0	314.643595382	1	2	CT,C	C,C	0.25	0.070171841204	0	g.603569delT	0	85,66,107,78	1	1	0	322.873265626	1
chr2_ref_v2	603625	0	C,T	1	0	117,126,0,0	1	1	0	2	C,C	NA	NA	0.0	0	42,55,50,59	1	1	0	327.980858369	1	2	C,T	NA	NA	0.116636903726	0	g.603625C>T	0	100,98,0,0	1	1	0	0.572163150302	0	2	C,C	NA	NA	0.0	0	NA	NA	193,185,1,0	1	1	0	0.829104473753	0
chr2_ref_v2	604880	0	CT,C	1	1	69,78,6,3	1	1	0	2	CT,CT	NA	NA	0.877091951532	0	71,64,14,11	1	1	0	4.45494313467	0	2	CT,CT	NA	NA	0.860574208476	0	NA	NA	39,46,38,38	1	1	0	37.2052974622	1	2	CT,C	CT,CT	0.25	0.035027658357	0	g.604881delT	0	127,158,17,17	1	1	0	3.86296143088	0
chr2_ref_v2	605375	0	C,T	0	0	139,73,0,0	1	1	0	2	C,C	NA	NA	0.0	0	112,87,0,0	1	1	0	2.51907309207	0	2	C,C	NA	NA	0.0	0	NA	NA	64,44,54,18	1	1	0	318.208561526	1	2	C,T	C,C	0.25	0.105360515658	0	g.605375C>T	0	237,156,0,1	1	1	0	1.75339518323	0
chr2_ref_v2	605992	0	C,T	0	0	138,114,0,0	1	1	0	2	C,C	NA	NA	0.0	0	97,106,0,0	1	1	0	1.63591759695	0	2	C,C	NA	NA	0.0	0	NA	NA	77,70,64,52	1	1	0	328.549169985	1	2	C,T	C,C	0.125	0.0144720326085	0	g.605992C>T	0	257,209,0,0	1	1	0	0.41624199441	0
chr2_ref_v2	606000	0	C,T	0	0	133,106,0,0	1	1	0	2	C,C	NA	NA	0.0	0	95,102,0,0	1	1	0	1.74296241459	0	2	C,C	NA	NA	0.0	0	NA	NA	142,132,0,0	1	1	0	0.962907317794	0	2	C,C	NA	NA	0.0	0	NA	NA	126,99,141,114	1	1	0	405.561507456	1
chr2_ref_v2	607070	0	A,G	0	0	81,134,0,0	1	1	0	2	A,A	NA	NA	0.0	0	71,107,0,0	1	1	0	0.544617351293	0	2	A,A	NA	NA	0.0	0	NA	NA	87,88,0,0	1	1	0	3.34809073131	0	2	A,A	NA	NA	0.0	0	NA	NA	128,90,44,22	1	1	0	56.6858307867	1
chr2_ref_v2	608146	0	G,T	0	0	173,118,0,0	1	1	0	2	G,G	NA	NA	0.0	0	147,91,0,0	1	1	0	0.605947706695	0	2	G,G	NA	NA	0.0	0	NA	NA	80,72,83,52	1	1	0	341.822850293	1	2	G,T	NA	NA	0.118605742408	0	g.608146G>T	0	332,214,0,0	1	1	1	0.575833068944	0
chr2_ref_v2	608512	0	A,G	1	0	138,181,0,0	1	1	0	2	A,A	NA	NA	0.0	0	104,118,0,1	1	1	0	0.811732105825	0	2	A,A	NA	NA	0.00449438958784	0	NA	NA	46,56,49,62	1	1	0	332.160267332	1	2	A,G	NA	NA	0.0845573880281	0	g.608512A>G	0	184,240,0,0	1	1	0	0.403791546316	0
chr2_ref_v2	609895	0	C,T	0	0	152,157,0,0	1	1	0	2	C,C	NA	NA	0.0	0	130,128,0,1	1	1	0	0.451380997955	0	2	C,C	NA	NA	0.00386847677792	0	NA	NA	105,100,0,0	1	1	0	0.5340578768	0	2	C,C	NA	NA	0.0	0	NA	NA	209,198,0,0	1	1	0	0.696197615866	0
chr2_ref_v2	610076	0	GA,G	1	1	167,144,0,0	1	1	0	2	GA,GA	NA	NA	0.000284393073142	0	122,126,0,0	1	1	0	1.08731809815	0	2	GA,GA	NA	NA	0.00115919724766	0	NA	NA	100,105,0,0	1	1	0	1.07817189312	0	2	GA,GA	NA	NA	0.00105952659193	0	NA	NA	184,192,0,0	1	1	0	1.48116476655	0
chr2_ref_v2	610650	0	C,T	1	0	86,82,71,67	1	1	0	2	C,T	C,C	0.125	0.0546041340349	0	51,57,67,69	1	1	0	2.40634227394	0	2	C,T	T,T	0.125	0.0207907696691	0	NA	NA	57,66,51,56	1	1	0	0.712267246884	0	2	C,T	C,C	0.125	0.11195890737	0	NA	NA	111,108,110,109	1	1	0	1.34951617563	0
chr2_ref_v2	610917	0	A,G	0	0	185,182,0,0	1	1	0	2	A,A	NA	NA	0.0	0	134,114,0,0	1	1	0	0.870387175021	0	2	A,A	NA	NA	0.0	0	NA	NA	100,110,0,0	1	1	0	0.651462530435	0	2	A,A	NA	NA	0.0	0	NA	NA	213,174,0,0	1	1	0	1.46103821196	0
chr2_ref_v2	612032	0	C,T	0	0	134,167,0,0	1	1	0	2	C,C	NA	NA	0.0	0	102,152,0,0	1	1	0	1.06932238511	0	2	C,C	NA	NA	0.0	0	NA	NA	65,51,44,49	1	1	0	322.65457748	1	2	C,T	C,C	0.125	0.0303237303278	0	g.612032C>T	0	159,214,0,0	1	1	0	0.617396299436	0
chr2_ref_v2	614701	0	C,T	0	0	122,126,0,0	1	1	0	2	C,C	NA	NA	0.0	0	54,56,46,52	1	1	0	323.081072789	1	2	C,T	NA	NA	0.115512887122	0	g.614701C>T	0	115,95,0,0	1	1	0	1.25207356717	0	2	C,C	NA	NA	0.0	0	NA	NA	184,181,1,1	1	1	0	0.449589922707	0
chr2_ref_v2	614766	0	G,T	0	0	111,120,0,0	1	1	0	2	G,G	NA	NA	0.0	0	52,55,50,61	1	1	0	327.708360633	1	2	G,T	NA	NA	0.0367013668504	0	g.614766G>T	0	121,91,0,0	1	1	0	2.41391282469	0	2	G,G	NA	NA	0.0	0	NA	NA	158,193,0,0	1	1	0	0.866683256782	0
chr2_ref_v2	614792	0	CA,C	1	1	99,114,2,2	1	1	0	2	CA,CA	NA	NA	0.802422489201	0	95,92,1,0	1	1	0	1.02211302161	0	2	CA,CA	NA	NA	2.63074797029	0	NA	NA	89,79,6,2	1	1	0	2.28606957389	0	2	CA,CA	NA	NA	0.808736389199	0	NA	NA	9,5,146,167	1	1	0	441.134390436	1
chr2_ref_v2	615083	0	A,G	0	0	186,147,0,0	1	1	0	2	A,A	NA	NA	0.0	0	112,139,0,0	1	1	0	3.96687313386	0	2	A,A	NA	NA	0.0	0	NA	NA	109,92,0,0	1	1	0	0.486065060383	0	2	A,A	NA	NA	0.0	0	NA	NA	75,83,91,118	1	1	0	393.052086551	1
chr2_ref_v2	615951	0	GA,G	1	1	92,132,8,10	1	1	0	2	GA,GA	GA,G	0.125	0.31836106792	0	51,46,49,54	1	1	0	310.138676458	1	2	GA,G	GA,GA	0.125	0.070087878939	0	g.615952delA	0	84,89,3,7	1	1	0	1.77912953062	0	2	GA,GA	NA	NA	0.614920452979	0	NA	NA	139,173,9,9	1	1	0	1.16245445446	0
chr2_ref_v2	616733	0	C,T	0	0	157,134,0,1	1	1	0	2	C,C	NA	NA	0.00343053509679	0	69,58,64,51	1	1	0	331.223418116	1	2	C,T	NA	NA	0.0992549580953	0	g.616733C>T	0	125,134,0,0	1	1	0	1.50832327094	0	2	C,C	NA	NA	0.0	0	NA	NA	260,227,0,0	1	1	0	0.507970318963	0
chr2_ref_v2	617067	0	C,T	0	0	139,175,0,0	1	1	0	2	C,C	NA	NA	0.0	0	106,103,0,0	1	1	0	1.51770246107	0	2	C,C	NA	NA	0.0	0	NA	NA	58,47,39,52	1	1	0	323.321577306	1	2	C,T	C,C	0.125	0.10821358464	0	g.617067C>T	0	168,185,0,0	1	1	0	0.955954446679	0
chr2_ref_v2	618587	0	C,T	0	0	218,193,1,0	1	1	0	2	C,C	NA	NA	0.00243013485329	0	156,167,0,1	1	1	0	1.34056614387	0	2	C,C	NA	NA	0.00309119256967	0	NA	NA	125,152,1,0	1	1	0	2.3574499153	0	2	C,C	NA	NA	0.0036036075033	0	NA	NA	236,285,0,0	1	1	0	3.86914347186	0
chr2_ref_v2	620029	0	C,T	1	0	163,147,0,0	1	1	0	2	C,C	NA	NA	0.0	0	80,74,77,66	1	1	0	344.23240846	1	2	C,T	NA	NA	0.0741079721537	0	g.620029C>T	0	99,97,0,0	1	1	0	0.533308899888	0	2	C,C	NA	NA	0.0	0	NA	NA	182,183,1,0	1	1	0	0.773828170277	0
chr2_ref_v2	620374	0	A,G	0	0	158,123,0,0	1	1	0	2	A,A	NA	NA	0.0	0	137,111,0,0	1	1	0	0.439771569583	0	2	A,A	NA	NA	0.0	0	NA	NA	89,84,0,0	1	1	0	0.957164984923	0	2	A,A	NA	NA	0.0	0	NA	NA	101,105,107,91	1	1	0	371.740000478	1
chr2_ref_v2	620702	0	GA,G	1	1	168,161,0,0	1	1	0	2	GA,GA	NA	NA	0.00201070419324	0	48,60,50,69	1	1	0	336.824223067	1	2	GA,G	NA	NA	0.0807432225975	0	g.620703delA	0	104,88,0,0	1	1	0	0.679495528389	0	2	GA,GA	NA	NA	0.00733687303687	0	NA	NA	182,215,2,0	1	1	0	1.65147411731	0
chr2_ref_v2	620896	0	A,G	0	0	167,188,0,1	1	1	0	2	A,A	NA	NA	0.00281294137661	0	124,133,0,1	1	1	0	0.453976382626	0	2	A,A	NA	NA	0.0038835000264	0	NA	NA	125,97,0,0	1	1	0	2.63897121378	0	2	A,A	NA	NA	0.0	0	NA	NA	81,101,86,113	1	1	0	384.884077833	1
chr2_ref_v2	621364	0	A,C	0	0	137,213,1,7	1	1	0	2	A,A	A,C	0.125	1.0704414117	0	113,166,0,0	1	1	0	1.02942373414	0	2	A,A	NA	NA	0.0	0	NA	NA	130,103,0,0	1	1	0	8.13378092843	0	2	A,A	NA	NA	0.0	0	NA	NA	222,214,0,0	1	1	0	8.02831391908	0
chr2_ref_v2	621494	0	C,T	1	0	130,122,0,0	1	1	0	2	C,C	NA	NA	0.0	0	63,67,60,51	1	1	0	327.254341576	1	2	C,T	C,C	0.125	0.0933101791377	0	g.621494C>T	0	109,158,0,0	1	1	0	3.8065553124	0	2	C,C	NA	NA	0.0	0	NA	NA	214,277,0,0	1	1	0	3.75803990502	0
chr2_ref_v2	621761	0	A,C	0	0	146,144,0,4	1	1	0	2	A,A	NA	NA	0.929989576232	0	68,48,76,55	1	1	0	334.763033797	1	2	A,C	NA	NA	0.121607132095	0	g.621761A>C	0	106,104,0,0	1	1	0	0.626410599846	0	2	A,A	NA	NA	0.0	0	NA	NA	221,186,0,0	1	1	0	1.81724080409	0
chr2_ref_v2	622734	0	AT,A	1	1	189,138,0,0	1	1	0	2	AT,AT	NA	NA	0.000284393073142	0	147,118,0,0	1	1	0	0.63142030458	0	2	AT,AT	NA	NA	0.00115919724766	0	NA	NA	113,102,0,0	1	1	0	1.20278948084	0	2	AT,AT	NA	NA	0.00105952659193	0	NA	NA	97,70,88,60	1	1	0	349.482578122	1
chr2_ref_v2	622815	0	TA,T	1	1	156,161,3,3	1	1	0	2	TA,TA	NA	NA	0.0991535743359	0	102,133,2,1	1	1	0	1.45409189625	0	2	TA,TA	NA	NA	1.6740978707	0	NA	NA	99,96,2,5	1	1	0	1.41321751673	0	2	TA,TA	NA	NA	0.346371350048	0	NA	NA	194,176,3,3	1	1	0	0.961528370865	0
chr2_ref_v2	623443	0	T,C	1	0	94,71,92,70	1	1	0	2	T,C	NA	NA	0.0183491386682	0	119,128,0,0	1	1	0	308.784808924	1	2	T,T	NA	NA	0.0	0	g.623442_623444C>T	1	52,54,50,51	1	1	0	1.14383064477	0	2	T,C	NA	NA	0.0483185772708	0	NA	NA	185,205,0,0	1	1	0	310.536991342	1
chr2_ref_v2	623642	0	A,G	0	0	167,204,0,0	1	1	0	2	A,A	NA	NA	0.0	0	66,69,49,68	1	1	0	335.657041532	1	2	A,G	A,A	0.125	0.10821358464	0	g.623642A>G	0	96,99,0,1	1	1	0	0.910769015765	0	2	A,A	NA	NA	0.00511510066677	0	NA	NA	173,221,0,0	1	1	0	0.485892034094	0
chr2_ref_v2	624894	0	T,C	1	0	147,148,0,0	1	1	0	2	T,T	NA	NA	0.0	0	130,90,0,0	1	1	0	2.61740801304	0	2	T,T	NA	NA	0.0	0	NA	NA	125,121,0,1	1	1	0	0.427898589166	0	2	T,T	NA	NA	0.00405680069561	0	NA	NA	116,104,113,100	1	1	0	382.400910593	1
chr2_ref_v2	625091	0	T,C	1	0	167,144,0,1	1	1	0	2	T,T	NA	NA	0.00321027563025	0	133,147,0,1	1	1	0	1.67622288098	0	2	T,T	NA	NA	0.0035650661645	0	NA	NA	55,54,52,56	1	1	0	329.46319749	1	2	T,C	NA	NA	0.00921665510492	0	g.625091T>C	0	196,189,0,0	1	1	0	0.897403964231	0
chr2_ref_v2	626090	0	T,C	1	0	221,141,0,0	1	1	0	2	T,T	NA	NA	0.0	0	134,127,0,0	1	1	0	3.29816130241	0	2	T,T	NA	NA	0.0	0	NA	NA	129,113,0,0	1	1	0	2.2098129907	0	2	T,T	NA	NA	0.0	0	NA	NA	190,186,1,1	1	1	0	4.70610688179	0
chr2_ref_v2	626274	0	A,T	1	0	179,179,1,0	1	1	0	2	A,A	NA	NA	0.00278940208758	0	106,121,0,0	1	1	0	0.794477108066	0	2	A,A	NA	NA	0.0	0	NA	NA	84,118,0,0	1	1	0	2.13932208394	0	2	A,A	NA	NA	0.0	0	NA	NA	82,105,61,92	1	1	0	353.594930501	1
chr2_ref_v2	626513	0	G,A	0	0	208,207,0,0	1	1	0	2	G,G	NA	NA	0.0	0	174,126,0,0	1	1	0	2.60648385421	0	2	G,G	NA	NA	0.0	0	NA	NA	89,87,0,0	1	1	0	0.396383021527	0	2	G,G	NA	NA	0.0	0	NA	NA	100,75,88,79	1	1	0	364.348457192	1
chr2_ref_v2	626628	0	A,G	0	0	186,206,0,0	1	1	0	2	A,A	NA	NA	0.0	0	135,168,0,0	1	1	0	0.780751732413	0	2	A,A	NA	NA	0.0	0	NA	NA	99,89,0,0	1	1	0	1.10069255317	0	2	A,A	NA	NA	0.0	0	NA	NA	174,210,0,1	1	1	0	0.656782870223	0
chr2_ref_v2	626663	0	G,A	0	0	170,210,0,0	1	1	0	2	G,G	NA	NA	0.0	0	73,86,65,77	1	1	0	347.401787745	1	2	G,A	NA	NA	0.113077144619	0	g.626663G>A	0	110,85,0,0	1	1	0	3.50622986305	0	2	G,G	NA	NA	0.0	0	NA	NA	183,198,0,0	1	1	0	0.986875953738	0
chr2_ref_v2	627037	0	G,A	1	0	200,236,0,0	1	1	0	2	G,G	NA	NA	0.0	0	50,87,60,65	1	1	0	341.034573483	1	2	G,A	NA	NA	0.0916671885258	0	g.627037G>A	0	110,104,0,1	1	1	0	1.28551211268	0	2	G,G	NA	NA	0.00466201310581	0	NA	NA	219,192,1,0	1	1	0	2.88854913083	0
chr2_ref_v2	627857	0	A,G	1	0	147,200,0,0	1	1	0	2	A,A	NA	NA	0.0	0	60,70,48,56	1	1	0	327.882518353	1	2	A,G	A,A	0.125	0.0281708769667	0	g.627857A>G	0	107,101,0,0	1	1	0	2.47298441666	0	2	A,A	NA	NA	0.0	0	NA	NA	216,191,0,0	1	1	0	5.38834760507	0
chr2_ref_v2	628283	0	TA,T	1	1	99,115,6,5	1	1	0	2	TA,TA	NA	NA	0.204494573165	0	38,52,38,64	1	1	0	313.281121446	1	2	TA,T	NA	NA	0.0758343706916	0	g.628284delA	0	116,134,3,12	1	1	0	1.8084227325	0	2	TA,TA	NA	NA	0.577624668236	0	NA	NA	160,211,14,18	1	1	0	2.45836887646	0
chr2_ref_v2	628525	0	GT,G,GTT	1	1	10,33,4,9,2,9	1	1	0	2	GT,GT	GT,GTT	0.25	0.307321197835	0	7,22,17,30,0,6	1	1	0	9.24721892767	1	2	GT,G	GT,GTT	0.125	0.281344900762	0	NA	NA	15,70,5,6,1,21	1	1	0	1.80495673187	0	2	GT,GT	GT,GTT	0.25	1.21468558547	0	NA	NA	4,27,32,73,6,70	1	1	0	19.27854474	1
chr2_ref_v2	628708	0	G,A	1	0	99,79,0,0	1	1	0	2	G,G	NA	NA	0.0	0	93,86,0,0	1	1	0	0.752667861227	0	2	G,G	NA	NA	0.0	0	NA	NA	91,111,0,1	1	1	0	2.80252270922	0	2	G,G	NA	NA	0.00493828164058	0	NA	NA	179,228,0,0	1	1	0	5.97551284657	0
chr2_ref_v2	628816	0	G,A	1	0	67,99,0,0	1	1	0	2	G,G	NA	NA	0.0	0	85,125,0,1	1	1	0	0.368619500375	0	2	G,G	NA	NA	0.0047506027586	0	NA	NA	96,101,0,1	1	1	0	1.9627329488	0	2	G,G	NA	NA	0.00506330195655	0	NA	NA	76,100,72,107	1	1	0	350.427050163	1
chr2_ref_v2	628865	0	C,CAT,CATAT	1	1	3,1,6,7,47,60	1	1	0	2	CATAT,CATAT	C,CATAT	0.125	0.804700131757	0	5,3,14,14,51,64	1	1	0	2.26056917344	0	2	CATAT,CATAT	C,CATAT	0.125	0.549945252095	0	NA	NA	3,2,11,8,56,57	1	1	0	1.19567464836	0	2	CATAT,CATAT	C,CATAT	0.125	0.733284298044	0	NA	NA	7,6,15,21,95,109	1	1	0	1.79710651854	0
chr2_ref_v2	629827	0	G,A	0	0	159,150,0,0	1	1	0	2	G,G	NA	NA	0.0	0	125,137,0,0	1	1	0	0.921416204364	0	2	G,G	NA	NA	0.0	0	NA	NA	100,87,0,0	1	1	0	0.519573111111	0	2	G,G	NA	NA	0.0	0	NA	NA	221,174,0,1	1	1	0	1.36397041226	0
chr2_ref_v2	630807	0	C,T	0	0	160,195,0,0	1	1	0	2	C,C	NA	NA	0.0	0	133,133,0,0	1	1	0	1.26148882634	0	2	C,C	NA	NA	0.0	0	NA	NA	113,121,0,0	1	1	0	0.764428956643	0	2	C,C	NA	NA	0.0	0	NA	NA	165,183,0,1	1	1	0	0.681288788027	0
chr2_ref_v2	631074	0	C,T	0	0	72,79,95,89	1	1	0	2	C,T	T,T	0.125	0.0536585074868	0	66,67,54,69	1	1	0	1.51922770506	0	2	C,T	NA	NA	0.0781647728493	0	NA	NA	46,51,62,59	1	1	0	0.443925130225	0	2	C,T	T,T	0.125	0.0302348611875	0	NA	NA	115,110,97,104	1	1	0	2.59337506144	0
chr2_ref_v2	631206	0	T,C	0	0	171,183,0,0	1	1	0	2	T,T	NA	NA	0.0	0	106,140,0,0	1	1	0	1.28670734365	0	2	T,T	NA	NA	0.0	0	NA	NA	91,113,0,0	1	1	0	0.80790477513	0	2	T,T	NA	NA	0.0	0	NA	NA	101,94,90,110	1	1	0	382.888519528	1
chr2_ref_v2	632884	0	T,C	0	0	161,152,0,1	1	1	0	2	T,T	NA	NA	0.0031897953681	0	110,130,0,0	1	1	0	1.40658279649	0	2	T,T	NA	NA	0.0	0	NA	NA	56,52,54,42	1	1	0	325.003567056	1	2	T,C	NA	NA	0.117783035656	0	g.632884T>C	0	178,216,0,0	1	1	0	2.27921235807	0
chr2_ref_v2	633176	0	T,C	1	0	212,158,1,0	1	1	0	2	T,T	NA	NA	0.00269905696917	0	132,123,0,0	1	1	0	1.44118764282	0	2	T,T	NA	NA	0.0	0	NA	NA	113,98,0,0	1	1	0	0.856246166777	0	2	T,T	NA	NA	0.0	0	NA	NA	105,108,102,96	1	1	0	379.961126398	1
chr2_ref_v2	633251	0	G,A	0	0	203,211,0,0	1	1	0	2	G,G	NA	NA	0.0	0	58,78,60,77	1	1	0	348.449255826	1	2	G,A	NA	NA	0.00732604009207	0	g.633251G>A	0	112,103,0,0	1	1	0	0.705390932259	0	2	G,G	NA	NA	0.0	0	NA	NA	178,189,0,0	1	1	0	0.419751959031	0
chr2_ref_v2	633575	0	T,C	1	0	178,143,1,0	1	1	0	2	T,T	NA	NA	0.00311042241439	0	53,69,62,61	1	1	0	336.14135406	1	2	T,C	NA	NA	0.00816331063916	0	g.633575T>C	0	115,97,0,0	1	1	0	0.4740236762	0	2	T,T	NA	NA	0.0	0	NA	NA	211,207,0,1	1	1	0	1.68851607162	0
chr2_ref_v2	634622	0	AT,A	0	0	139,152,0,0	1	1	0	2	AT,AT	NA	NA	0.0	0	65,52,73,55	1	1	0	338.661738215	1	2	AT,A	NA	NA	0.0898563291219	0	g.634623delT	0	115,117,0,0	1	1	0	0.522443754654	0	2	AT,AT	NA	NA	0.0	0	NA	NA	216,198,0,0	1	1	0	1.42264296542	0
chr2_ref_v2	634941	0	G,A	0	0	127,108,0,0	1	1	0	2	G,G	NA	NA	0.0	0	61,67,55,66	1	1	0	330.73108637	1	2	G,A	NA	NA	0.0562397183229	0	g.634941G>A	0	89,102,0,0	1	1	0	1.70878940406	0	2	G,G	NA	NA	0.0	0	NA	NA	206,199,0,0	1	1	0	0.97316953524	0
chr2_ref_v2	635556	0	CG,C	1	1	133,101,0,0	1	1	0	2	CG,CG	NA	NA	0.000284393073142	0	123,80,0,0	1	1	0	0.819115071848	0	2	CG,CG	NA	NA	0.00115919724766	0	NA	NA	122,101,0,1	1	1	0	0.545758623497	0	2	CG,CG	NA	NA	0.00341475380299	0	NA	NA	103,81,98,84	1	1	0	357.755491139	1
chr2_ref_v2	635669	0	T,C	1	0	188,167,0,0	1	1	0	2	T,T	NA	NA	0.0	0	63,61,70,53	1	1	0	338.595319763	1	2	T,C	NA	NA	0.00809721023262	0	g.635669T>C	0	103,131,0,0	1	1	0	2.61470330126	0	2	T,T	NA	NA	0.0	0	NA	NA	205,221,0,0	1	1	0	1.63936425442	0
chr2_ref_v2	638136	0	C,A	0	0	100,86,104,67	1	1	0	2	C,A	NA	NA	0.0840831172105	0	142,120,0,0	1	1	0	308.504438362	1	2	C,C	NA	NA	0.0	0	g.638135_638137A>C	1	49,47,34,48	1	1	0	2.59887047519	0	2	C,A	C,C	0.125	0.0936854840773	0	NA	NA	138,200,1,0	1	1	0	310.555963647	1
chr2_ref_v2	638511	0	G,A	0	0	208,187,0,0	1	1	0	2	G,G	NA	NA	0.0	0	168,155,0,1	1	1	0	0.419136186468	0	2	G,G	NA	NA	0.00309119256967	0	NA	NA	89,90,0,0	1	1	0	0.637205818378	0	2	G,G	NA	NA	0.0	0	NA	NA	105,82,99,91	1	1	0	378.713176893	1
chr2_ref_v2	640611	0	T,C	1	0	194,228,0,0	1	1	0	2	T,T	NA	NA	0.0	0	119,180,0,1	1	1	0	1.77400422199	0	2	T,T	NA	NA	0.00333890126551	0	NA	NA	90,100,0,0	1	1	0	0.457462850654	0	2	T,T	NA	NA	0.0	0	NA	NA	89,85,88,102	1	1	0	382.842857134	1
chr2_ref_v2	641472	0	T,C	1	0	143,157,0,0	1	1	0	2	T,T	NA	NA	0.0	0	109,116,0,0	1	1	0	0.418924219718	0	2	T,T	NA	NA	0.0	0	NA	NA	142,99,0,0	1	1	0	3.82504432064	0	2	T,T	NA	NA	0.0	0	NA	NA	229,177,1,0	1	1	0	3.63695877759	0
chr2_ref_v2	641830	0	T,C	1	0	120,82,0,1	1	1	0	2	T,T	NA	NA	0.00493828164058	0	50,29,65,43	1	1	0	328.158230173	1	2	T,C	C,C	0.125	0.0613689463763	0	g.641830T>C	0	101,70,0,0	1	1	0	0.430074466352	0	2	T,T	NA	NA	0.0	0	NA	NA	203,136,1,0	1	1	0	0.462879802693	0
chr2_ref_v2	641833	0	T,C	1	0	118,83,0,0	1	1	0	2	T,T	NA	NA	0.0	0	115,71,0,0	1	1	0	0.677640406227	0	2	T,T	NA	NA	0.0	0	NA	NA	107,70,0,0	1	1	0	0.483507054936	0	2	T,T	NA	NA	0.0	0	NA	NA	209,143,0,0	1	1	0	0.428601230013	0
chr2_ref_v2	642163	0	G,A	0	0	100,183,0,1	1	1	0	2	G,G	NA	NA	0.00352734051797	0	98,157,0,0	1	1	0	0.825534619143	0	2	G,G	NA	NA	0.0	0	NA	NA	47,64,41,47	1	1	0	320.690196577	1	2	G,A	G,G	0.125	0.0191210414468	0	g.642163G>A	0	171,176,0,0	1	1	0	7.67688239546	0
chr2_ref_v2	642330	0	G,GA	1	1	139,105,0,0	1	1	0	2	G,G	NA	NA	0.335705685947	0	109,91,0,1	1	1	0	0.579366215118	0	2	G,G	NA	NA	1.09883302358	0	NA	NA	63,36,41,38	1	1	0	317.282272767	1	2	G,GA	G,G	0.125	0.108157517648	0	g.642330_642331insA	0	166,164,1,4	1	1	0	1.92129944399	0
chr2_ref_v2	642960	0	C,CA	1	1	85,98,0,2	1	1	0	2	C,C	NA	NA	1.04520580055	0	75,72,1,5	1	1	0	1.64751144072	0	2	C,C	NA	NA	0.455067332545	0	NA	NA	82,107,3,9	1	1	0	3.67436756009	0	2	C,C	NA	NA	0.452264255435	0	NA	NA	67,122,45,108	1	1	0	334.20177996	1
chr2_ref_v2	644035	0	C,A	1	0	163,180,0,0	1	1	0	2	C,C	NA	NA	0.0	0	125,150,0,0	1	1	0	0.58895535753	0	2	C,C	NA	NA	0.0	0	NA	NA	104,116,0,0	1	1	0	0.395991979129	0	2	C,C	NA	NA	0.0	0	NA	NA	183,209,0,0	1	1	0	0.450793220087	0
chr2_ref_v2	644775	0	T,G	1	0	215,181,1,0	1	1	0	2	T,T	NA	NA	0.00252206943271	0	155,150,0,0	1	1	0	0.957875912717	0	2	T,T	NA	NA	0.0	0	NA	NA	114,101,0,0	1	1	0	0.475316269065	0	2	T,T	NA	NA	0.0	0	NA	NA	215,231,0,0	1	1	0	2.38578264035	0
chr2_ref_v2	645958	0	GA,G	1	1	77,163,0,2	1	1	0	2	GA,GA	NA	NA	0.315730755689	0	61,131,2,4	1	1	0	1.33377354522	0	2	GA,GA	NA	NA	0.778860548028	0	NA	NA	61,107,0,3	1	1	0	0.817778826334	0	2	GA,GA	NA	NA	0.756951558823	0	NA	NA	125,180,2,6	1	1	0	2.9743167938	0
chr2_ref_v2	646078	0	CAT,C,CATAT	1	1	18,43,6,8,2,3	1	1	0	2	CAT,CAT	NA	NA	0.15871112124	0	24,19,13,21,3,2	1	1	0	5.39894319171	0	2	CAT,CAT	CAT,C	0.5	0.258873716786	0	NA	NA	38,28,3,5,2,2	1	1	0	6.58821713387	0	2	CAT,CAT	NA	NA	2.00852938654	0	NA	NA	13,14,2,0,30,27	1	1	1	33.1507674251	1
chr2_ref_v2	646287	0	G,A	0	0	217,120,0,0	1	1	0	2	G,G	NA	NA	0.0	0	160,81,0,0	1	1	0	0.564505259488	0	2	G,G	NA	NA	0.0	0	NA	NA	96,89,0,0	1	1	0	3.87883160429	0	2	G,G	NA	NA	0.0	0	NA	NA	188,177,0,0	1	1	0	7.01327313585	0
chr2_ref_v2	647557	0	ATT,A,AT	1	1	78,55,3,0,84,60	1	1	0	2	ATT,AT	NA	NA	0.360325080214	0	71,40,1,1,48,33	1	1	0	2.38814186177	0	2	ATT,ATT	ATT,AT	0.125	0.754920624711	1	NA	NA	7,5,3,3,123,71	1	1	0	308.131067675	1	2	AT,AT	NA	NA	1.47932691263	0	g.647558delT	1	87,60,106,79,14,12	1	1	0	347.961182335	1
chr2_ref_v2	647678	0	AT,A	1	1	156,198,0,1	1	1	0	2	AT,AT	NA	NA	0.000810172148402	0	102,118,0,1	1	1	0	0.57034377567	0	2	AT,AT	NA	NA	0.00617837040369	0	NA	NA	123,130,1,0	1	1	0	1.11330659642	0	2	AT,AT	NA	NA	0.00339209474585	0	NA	NA	105,112,121,109	1	1	0	403.739502795	1
chr2_ref_v2	648409	0	T,C	1	0	184,195,0,0	1	1	0	2	T,T	NA	NA	0.0	0	126,133,0,0	1	1	0	0.396516843053	0	2	T,T	NA	NA	0.0	0	NA	NA	50,44,50,50	1	1	0	328.881579286	1	2	T,C	NA	NA	0.0618754037181	0	g.648409T>C	0	189,195,0,0	1	1	0	0.432749511831	0
chr2_ref_v2	648470	0	T,C	0	0	183,190,0,0	1	1	0	2	T,T	NA	NA	0.0	0	60,71,57,67	1	1	0	338.678369221	1	2	T,C	NA	NA	0.0549157575961	0	g.648470T>C	0	132,95,0,0	1	1	0	2.63251345925	0	2	T,T	NA	NA	0.0	0	NA	NA	277,192,0,0	1	1	0	5.37489618063	0
chr2_ref_v2	649367	0	G,A	1	0	122,123,0,0	1	1	0	2	G,G	NA	NA	0.0	0	67,58,46,51	1	1	0	321.890579176	1	2	G,A	G,G	0.125	0.00228833051801	0	g.649367G>A	0	120,117,3,0	1	1	0	1.19672792683	0	2	G,G	NA	NA	0.705725962767	0	NA	NA	216,237,0,0	1	1	0	0.71317709355	0
chr2_ref_v2	649687	0	T,C	0	0	230,163,0,1	1	1	0	2	T,T	NA	NA	0.00254129742867	0	73,54,69,59	1	1	0	342.113586865	1	2	T,C	NA	NA	0.00784317746103	0	g.649687T>C	0	109,109,0,0	1	1	0	2.32028134343	0	2	T,T	NA	NA	0.0	0	NA	NA	224,228,0,0	1	1	0	4.4159250771	0
chr2_ref_v2	649931	0	G,A	0	0	209,184,0,0	1	1	0	2	G,G	NA	NA	0.0	0	139,112,0,0	1	1	0	0.593634402689	0	2	G,G	NA	NA	0.0	0	NA	NA	108,105,0,0	1	1	0	0.605743707053	0	2	G,G	NA	NA	0.0	0	NA	NA	194,199,0,0	1	1	0	1.17289044867	0
chr2_ref_v2	650228	0	C,CAT	1	1	102,116,2,1	1	1	0	2	C,C	NA	NA	0.415068149648	0	73,104,1,1	1	1	0	1.12046645534	0	2	C,C	NA	NA	0.00384726030393	0	NA	NA	99,97,1,0	1	1	0	0.86496919721	0	2	C,C	NA	NA	1.41245124053	0	NA	NA	99,100,70,77	1	1	0	331.739655235	1
chr2_ref_v2	650603	0	G,A	0	0	144,158,0,0	1	1	0	2	G,G	NA	NA	0.0	0	83,121,1,0	1	1	0	1.60138527963	0	2	G,G	NA	NA	0.00488998529419	0	NA	NA	130,105,0,0	1	1	0	2.05645710615	0	2	G,G	NA	NA	0.0	0	NA	NA	126,127,117,111	1	1	0	390.750951059	1
chr2_ref_v2	651169	0	C,T	1	0	123,149,0,0	1	1	0	2	C,C	NA	NA	0.0	0	113,108,0,0	1	1	0	1.39662656997	0	2	C,C	NA	NA	0.0	0	NA	NA	61,79,64,89	1	1	0	350.013201725	1	2	C,T	NA	NA	0.0887954987831	0	g.651169C>T	0	233,286,1,1	1	1	0	0.375769529892	0
chr2_ref_v2	651489	0	G,A	1	0	63,54,47,54	1	1	0	2	G,A	G,G	0.125	0.104261010324	0	95,98,0,0	1	1	0	308.098456505	1	2	G,G	NA	NA	0.0	0	g.651488_651490A>G	1	58,58,74,54	1	1	0	3.11231108068	0	2	G,A	NA	NA	0.0984400728133	0	NA	NA	274,249,1,0	1	1	0	310.301215177	1
chr2_ref_v2	651598	0	G,A	1	0	110,107,0,0	1	1	0	2	G,G	NA	NA	0.0	0	103,116,0,0	1	1	0	0.821819539284	0	2	G,G	NA	NA	0.0	0	NA	NA	53,65,68,61	1	1	0	333.483068355	1	2	G,A	NA	NA	0.089127779896	0	g.651598G>A	0	239,260,0,0	1	1	0	0.948801939242	0
chr2_ref_v2	652270	0	C,T	0	0	239,197,0,0	1	1	0	2	C,C	NA	NA	0.0	0	148,109,0,0	1	1	0	0.704701743163	0	2	C,C	NA	NA	0.0	0	NA	NA	94,106,0,0	1	1	0	1.93903846246	0	2	C,C	NA	NA	0.0	0	NA	NA	111,119,90,99	1	1	0	377.178121149	1
chr2_ref_v2	652381	0	G,A	0	0	218,249,0,1	1	1	0	2	G,G	NA	NA	0.00213903824875	0	77,86,65,74	1	1	0	349.184713297	1	2	G,A	G,G	0.125	0.0920381606048	0	g.652381G>A	0	106,114,0,0	1	1	0	0.497599817601	0	2	G,G	NA	NA	0.0	0	NA	NA	206,202,0,0	1	1	0	1.23141690639	0
chr2_ref_v2	653006	0	C,CA	1	1	120,108,2,6	1	1	0	2	C,C	NA	NA	0.28423602365	0	36,53,35,45	1	1	0	311.453609456	1	2	C,CA	CA,CA	0.25	0.0644545916126	0	g.653006_653007insA	0	78,90,3,12	1	1	0	2.75406652736	0	2	C,C	NA	NA	0.111337668464	0	NA	NA	136,194,15,10	1	1	0	6.55019797083	0
chr2_ref_v2	653611	0	G,A	0	0	179,156,0,0	1	1	0	2	G,G	NA	NA	0.0	0	67,65,69,65	1	1	0	341.971145107	1	2	G,A	NA	NA	0.0150378773645	0	g.653611G>A	0	117,90,0,0	1	1	0	0.699170956915	0	2	G,G	NA	NA	0.0	0	NA	NA	217,176,0,0	1	1	0	0.604963403297	0
chr2_ref_v2	654479	0	GA,G	1	1	185,148,1,2	1	1	0	2	GA,GA	NA	NA	0.643234322327	0	139,129,1,0	1	1	0	0.979165258045	0	2	GA,GA	NA	NA	2.21096444518	0	NA	NA	38,71,47,46	1	1	0	321.159782141	1	2	GA,G	GA,GA	0.125	0.0124720712428	0	g.654480delA	0	217,217,1,2	1	1	0	1.98658875095	0
chr2_ref_v2	655683	0	A,G	0	0	167,186,0,1	1	1	0	2	A,A	NA	NA	0.00282885620048	0	114,132,0,0	1	1	0	0.463345560147	0	2	A,A	NA	NA	0.0	0	NA	NA	103,118,0,0	1	1	0	0.437232451342	0	2	A,A	NA	NA	0.0	0	NA	NA	183,191,0,0	1	1	0	0.60676903044	0
chr2_ref_v2	656224	0	G,A	0	0	168,192,0,0	1	1	0	2	G,G	NA	NA	0.0	0	137,120,0,0	1	1	0	1.80876276383	0	2	G,G	NA	NA	0.0	0	NA	NA	123,94,0,1	1	1	0	2.8598496275	0	2	G,G	NA	NA	0.00459770924863	0	NA	NA	202,198,0,0	1	1	0	1.18832679228	0
chr2_ref_v2	656404	0	AT,A	1	1	162,167,0,0	1	1	0	2	AT,AT	NA	NA	0.00201070419324	0	55,57,64,62	1	1	0	338.798191882	1	2	AT,A	NA	NA	0.101533992267	0	g.656405delT	0	91,93,0,0	1	1	0	0.392273585742	0	2	AT,AT	NA	NA	0.00733687303687	0	NA	NA	203,168,0,0	1	1	0	1.76402770376	0
chr2_ref_v2	656891	0	G,A	0	0	150,192,1,0	1	1	0	2	G,G	NA	NA	0.00291971010333	0	121,172,0,0	1	1	0	0.740653345603	0	2	G,G	NA	NA	0.0	0	NA	NA	94,114,0,0	1	1	0	0.482147080569	0	2	G,G	NA	NA	0.0	0	NA	NA	86,117,93,75	1	1	0	358.376394857	1
chr2_ref_v2	657282	0	G,A	0	0	222,221,0,0	1	1	0	2	G,G	NA	NA	0.0	0	133,164,0,1	1	1	0	1.45628646601	0	2	G,G	NA	NA	0.0033613477027	0	NA	NA	41,45,57,49	1	1	0	334.572827612	1	2	G,A	A,A	0.125	0.0422226304223	0	g.657282G>A	0	193,168,0,0	1	1	0	0.974533068328	0
chr2_ref_v2	657920	0	A,G	0	0	172,142,0,0	1	1	0	2	A,A	NA	NA	0.0	0	112,111,1,0	1	1	0	1.01686117031	0	2	A,A	NA	NA	0.00447428039492	0	NA	NA	67,32,50,49	1	1	0	326.184986408	1	2	A,G	NA	NA	0.0	0	g.657920A>G	0	220,181,1,0	1	1	0	0.38510589218	0
chr2_ref_v2	659314	0	C,T	0	0	181,182,0,0	1	1	0	2	C,C	NA	NA	0.0	0	133,159,0,0	1	1	0	1.13705041792	0	2	C,C	NA	NA	0.0	0	NA	NA	51,42,51,54	1	1	0	330.870168938	1	2	C,T	NA	NA	0.121360857004	0	g.659314C>T	0	220,194,0,0	1	1	0	1.01938996627	0
chr2_ref_v2	660240	0	C,T	1	0	40,61,0,52	1	1	0	2	C,T	C,C	0.25	0.134002979523	0	79,130,0,0	1	1	0	307.845980388	1	2	C,C	NA	NA	0.0	0	g.660239_660241T>C	1	0,1,2,111	1	1	0	311.24997715	0	2	T,T	NA	NA	0.00881062968215	0	NA	NA	168,181,0,0	1	1	0	308.221268783	1
chr2_ref_v2	660902	0	C,A	1	0	193,144,0,0	1	1	1	2	C,C	NA	NA	0.0	0	67,55,63,42	1	1	0	329.830858116	1	2	C,A	C,C	0.125	0.101253733705	0	NA	NA	119,73,0,0	1	1	0	1.00555063562	0	2	C,C	NA	NA	0.0	0	NA	NA	220,138,0,0	1	1	0	1.24865501461	0
chr2_ref_v2	661750	0	G,A	0	0	115,65,0,0	1	1	0	2	G,G	NA	NA	0.0	0	113,78,0,0	1	1	0	1.01776409517	0	2	G,G	NA	NA	0.0	0	NA	NA	61,42,57,21	1	1	0	318.81796151	1	2	G,A	G,G	0.125	0.0267057332591	0	g.661750G>A	0	248,188,0,0	1	1	0	2.87596905131	0
[truncated: 19,764 more rows]
[truncated: 22 more columns]
