# Supplementary material for: Muver, a computational framework for accurately calling accumulated mutations
Source: BMC Genomics. 2018 May 9;19:345. doi: 10.1186/s12864-018-4753-3 (PMC5944071; doi:10.1186/s12864-018-4753-3)
Supplement: Supplementary file 2 — Results Files. Zip file containing VCF and TXT formatted muver results for all yeast data sets analyzed. (ZIP 10697 kb) [file 12864_2018_4753_MOESM2_ESM.zip › t0TAK163_pol3LM_msh2delta.mutations.vcf]

##INFO=<ID=IntersectsRepeat,Number=0,Type=Flag,Description="Intersects with repeat">
##INFO=<ID=RepeatCorrectionApplied,Number=0,Type=Flag,Description="Repeat correction applied">
##FILTER=<ID=ExcRegion,Description="Intersects with excluded region">
##FORMAT=<ID=SAC,Number=.,Type=Integer,Description="Strand allele counts">
##FORMAT=<ID=ACF,Number=0,Type=Flag,Description="Allele count flag">
##FORMAT=<ID=DF,Number=0,Type=Flag,Description="Depth flag">
##FORMAT=<ID=PD,Number=1,Type=Integer,Description="Ploidy, specified by user">
##FORMAT=<ID=GT,Number=1,Type=String,Description="Genotype">
##FORMAT=<ID=SGT,Number=1,Type=String,Description="Subclonal genotype">
##FORMAT=<ID=SF,Number=1,Type=Float,Description="Subclonal frequency">
##FORMAT=<ID=SV,Number=0,Type=Flag,Description="Subclonal valid flag">
##FORMAT=<ID=RD,Number=0,Type=Flag,Description="Read difference flag">
##FORMAT=<ID=MT,Number=.,Type=String,Description="Called mutations">
##FORMAT=<ID=PAC,Number=.,Type=String,Description="Called PAC flags">
#CHROM	POS	ID	REF	ALT	QUAL	FILTER	INFO	FORMAT	TAK163	TAK215	TAK279	TAK280	TAK281
chr1_ref_v2	637	.	A	G	.	ExcRegion	IntersectsRepeat=0;RepeatCorrectionApplied=0	SAC:ACF:DF:PD:GT:SGT:SF:SV:SIG:MT:PAC	163,114,0,0:1:1:2:./.:./.:.:0	156,118,0,0:1:1:2:./.:./.:.:0:0:.:.	64,74,48,38:1:1:2:./.:./.:.:0:1:.:.	139,130,0,0:1:1:2:./.:./.:.:0:0:.:.	101,119,0,0:1:1:2:./.:./.:.:0:0:.:.
chr1_ref_v2	1731	.	A	G	.	PASS	IntersectsRepeat=1;RepeatCorrectionApplied=0	SAC:ACF:DF:PD:GT:SGT:SF:SV:SIG:MT:PAC	52,85,0,1:1:1:2:0/0:./.:.:0	73,85,0,0:1:1:2:0/0:./.:.:0:0:.:.	114,83,0,0:1:1:2:0/0:./.:.:0:0:.:.	79,86,8,18:1:1:2:0/0:0/1:0.25:0:1:.:.	69,67,0,0:1:1:2:0/0:./.:.:0:0:.:.
chr1_ref_v2	4617	.	TA	T	.	PASS	IntersectsRepeat=1;RepeatCorrectionApplied=1	SAC:ACF:DF:PD:GT:SGT:SF:SV:SIG:MT:PAC	200,186,3,4:1:1:2:0/0:./.:.:0	60,73,54,55:1:1:2:0/1:0/0:0.125:0:1:g.4618delA:0	92,107,1,3:1:1:2:0/0:./.:.:0:0:.:.	227,213,13,3:1:1:2:0/0:./.:.:0:0:.:.	109,85,2,3:1:1:2:0/0:./.:.:0:0:.:.
chr1_ref_v2	4657	.	A	G	.	PASS	IntersectsRepeat=0;RepeatCorrectionApplied=0	SAC:ACF:DF:PD:GT:SGT:SF:SV:SIG:MT:PAC	213,211,0,0:1:1:2:0/0:./.:.:0	103,136,0,0:1:1:2:0/0:./.:.:0:0:.:.	53,59,52,49:1:1:2:0/1:./.:.:0:1:g.4657A>G:0	212,254,0,0:1:1:2:0/0:./.:.:0:0:.:.	102,117,0,0:1:1:2:0/0:./.:.:0:0:.:.
chr1_ref_v2	5068	.	AT	A,ATT	.	PASS	IntersectsRepeat=1;RepeatCorrectionApplied=1	SAC:ACF:DF:PD:GT:SGT:SF:SV:SIG:MT:PAC	81,84,10,4,5,2:1:1:2:0/0:./.:.:0	69,56,18,12,7,6:1:1:2:0/0:./.:.:0:0:.:.	75,66,11,9,11,10:1:1:2:0/0:./.:.:0:0:.:.	52,26,10,10,121,121:1:1:2:2/2:1/2:0.125:1:1:g.5068_5069insT,g.5068_5069insT:0,1	63,65,13,3,6,10:1:1:2:0/0:./.:.:0:0:.:.
chr1_ref_v2	5624	.	TA	T	.	PASS	IntersectsRepeat=1;RepeatCorrectionApplied=1	SAC:ACF:DF:PD:GT:SGT:SF:SV:SIG:MT:PAC	130,138,0,0:1:1:2:0/0:./.:.:0	93,140,0,0:1:1:2:0/0:./.:.:0:0:.:.	98,95,0,0:1:1:2:0/0:./.:.:0:0:.:.	2,5,197,216:1:1:2:1/1:./.:.:0:1:g.5625delA,g.5625delA:0,1	98,104,0,0:1:1:2:0/0:./.:.:0:0:.:.
chr1_ref_v2	6093	.	CT	C	.	PASS	IntersectsRepeat=1;RepeatCorrectionApplied=1	SAC:ACF:DF:PD:GT:SGT:SF:SV:SIG:MT:PAC	91,68,91,68:1:1:2:0/1:./.:.:0	108,90,1,1:1:1:2:0/0:./.:.:0:1:g.6093_6095>T:1	69,61,51,39:1:1:2:0/1:0/0:0.25:0:0:.:.	260,231,3,1:1:1:2:0/0:./.:.:0:1:g.6093_6095>T:1	103,93,1,1:1:1:2:0/0:./.:.:0:1:.:.
chr1_ref_v2	6271	.	T	C	.	PASS	IntersectsRepeat=0;RepeatCorrectionApplied=0	SAC:ACF:DF:PD:GT:SGT:SF:SV:SIG:MT:PAC	178,255,0,0:1:1:2:0/0:./.:.:0	129,131,0,0:1:1:2:0/0:./.:.:0:0:.:.	131,134,0,0:1:1:2:0/0:./.:.:0:0:.:.	133,137,119,106:1:1:2:0/1:0/0:0.125:0:1:g.6271T>C:0	104,102,0,0:1:1:2:0/0:./.:.:0:0:.:.
chr1_ref_v2	6736	.	C	CAA	.	PASS	IntersectsRepeat=1;RepeatCorrectionApplied=1	SAC:ACF:DF:PD:GT:SGT:SF:SV:SIG:MT:PAC	6,13,49,37:1:1:2:0/1:1/1:0.5:1	9,5,19,22:1:1:2:1/1:0/1:0.5:0:0:.:.	8,8,31,47:1:1:2:1/1:0/1:0.25:1:0:.:.	9,7,70,80:1:1:2:1/1:0/1:0.25:1:0:.:.	4,5,35,32:1:1:2:1/1:0/1:0.25:0:0:.:.
chr1_ref_v2	6783	.	C	T	.	PASS	IntersectsRepeat=0;RepeatCorrectionApplied=0	SAC:ACF:DF:PD:GT:SGT:SF:SV:SIG:MT:PAC	94,182,0,0:1:1:2:0/0:./.:.:0	42,65,30,65:1:1:2:0/1:./.:.:0:1:g.6783C>T:0	77,159,0,0:1:1:2:0/0:./.:.:0:0:.:.	122,345,0,0:1:1:2:0/0:./.:.:0:0:.:.	40,158,0,0:1:1:2:0/0:./.:.:0:0:.:.
chr1_ref_v2	7101	.	G	A	.	PASS	IntersectsRepeat=0;RepeatCorrectionApplied=0	SAC:ACF:DF:PD:GT:SGT:SF:SV:SIG:MT:PAC	159,148,0,0:1:1:2:0/0:./.:.:0	138,116,0,0:1:1:2:0/0:./.:.:0:0:.:.	59,63,66,56:1:1:2:0/1:./.:.:0:1:g.7101G>A:0	236,231,0,0:1:1:2:0/0:./.:.:0:0:.:.	111,109,0,0:1:1:2:0/0:./.:.:0:0:.:.
chr1_ref_v2	7558	.	G	A	.	PASS	IntersectsRepeat=0;RepeatCorrectionApplied=0	SAC:ACF:DF:PD:GT:SGT:SF:SV:SIG:MT:PAC	164,197,0,1:1:1:2:0/0:./.:.:0	134,118,0,0:1:1:2:0/0:./.:.:0:0:.:.	138,118,0,0:1:1:2:0/0:./.:.:0:0:.:.	126,113,141,108:1:1:2:0/1:./.:.:0:1:g.7558G>A:0	107,86,0,0:1:1:2:0/0:./.:.:0:0:.:.
chr1_ref_v2	7792	.	T	C	.	PASS	IntersectsRepeat=0;RepeatCorrectionApplied=0	SAC:ACF:DF:PD:GT:SGT:SF:SV:SIG:MT:PAC	210,237,1,0:1:1:2:0/0:./.:.:0	116,134,0,0:1:1:2:0/0:./.:.:0:0:.:.	126,118,0,0:1:1:2:0/0:./.:.:0:0:.:.	3,2,266,273:1:1:2:1/1:./.:.:0:1:g.7792T>C,g.7792T>C:0,1	106,107,0,0:1:1:2:0/0:./.:.:0:0:.:.
chr1_ref_v2	8257	.	A	G	.	PASS	IntersectsRepeat=0;RepeatCorrectionApplied=0	SAC:ACF:DF:PD:GT:SGT:SF:SV:SIG:MT:PAC	175,168,0,0:1:1:2:0/0:./.:.:0	133,100,1,0:1:1:2:0/0:./.:.:0:0:.:.	66,65,48,54:1:1:2:0/1:0/0:0.125:0:1:g.8257A>G:0	252,239,0,0:1:1:2:0/0:./.:.:0:0:.:.	109,108,0,0:1:1:2:0/0:./.:.:0:0:.:.
chr1_ref_v2	8341	.	A	G	.	PASS	IntersectsRepeat=0;RepeatCorrectionApplied=0	SAC:ACF:DF:PD:GT:SGT:SF:SV:SIG:MT:PAC	189,179,0,0:1:1:2:0/0:./.:.:0	68,70,68,71:1:1:2:0/1:./.:.:0:1:g.8341A>G:0	132,109,0,0:1:1:2:0/0:./.:.:0:0:.:.	257,268,0,1:1:1:2:0/0:./.:.:0:0:.:.	96,108,0,0:1:1:2:0/0:./.:.:0:0:.:.
chr1_ref_v2	9608	.	A	G	.	PASS	IntersectsRepeat=0;RepeatCorrectionApplied=0	SAC:ACF:DF:PD:GT:SGT:SF:SV:SIG:MT:PAC	185,225,0,0:1:1:2:0/0:./.:.:0	140,141,0,0:1:1:2:0/0:./.:.:0:0:.:.	142,121,0,0:1:1:2:0/0:./.:.:0:0:.:.	232,250,0,1:1:1:2:0/0:./.:.:0:0:.:.	0,0,102,93:1:1:2:1/1:./.:.:0:1:.:.
chr1_ref_v2	10679	.	A	G	.	PASS	IntersectsRepeat=0;RepeatCorrectionApplied=0	SAC:ACF:DF:PD:GT:SGT:SF:SV:SIG:MT:PAC	193,142,0,1:1:1:2:0/0:./.:.:0	51,50,70,46:1:1:2:0/1:1/1:0.125:0:1:g.10679A>G:0	122,94,0,0:1:1:2:0/0:./.:.:0:0:.:.	258,225,0,1:1:1:2:0/0:./.:.:0:0:.:.	88,91,0,1:1:1:2:0/0:./.:.:0:0:.:.
chr1_ref_v2	10758	.	A	G	.	PASS	IntersectsRepeat=1;RepeatCorrectionApplied=0	SAC:ACF:DF:PD:GT:SGT:SF:SV:SIG:MT:PAC	159,187,0,0:1:1:2:0/0:./.:.:0	123,107,0,0:1:1:2:0/0:./.:.:0:0:.:.	97,118,0,0:1:1:2:0/0:./.:.:0:0:.:.	121,123,113,107:1:1:2:0/1:./.:.:0:1:g.10758A>G:0	108,95,0,0:1:1:2:0/0:./.:.:0:0:.:.
chr1_ref_v2	12870	.	G	T	.	PASS	IntersectsRepeat=1;RepeatCorrectionApplied=0	SAC:ACF:DF:PD:GT:SGT:SF:SV:SIG:MT:PAC	56,37,24,6:1:1:2:0/0:0/1:0.5:0	88,33,0,0:1:1:2:0/0:./.:.:0:0:.:.	42,23,22,7:1:1:2:0/0:0/1:0.5:0:0:.:.	229,130,0,0:1:1:2:0/0:./.:.:0:1:.:.	83,62,0,0:1:1:2:0/0:./.:.:0:0:.:.
chr1_ref_v2	13322	.	A	AAGTGAAAGTACCGGTCCATGGTTC	.	PASS	IntersectsRepeat=0;RepeatCorrectionApplied=0	SAC:ACF:DF:PD:GT:SGT:SF:SV:SIG:MT:PAC	231,232,17,0:1:1:2:0/0:0/1:0.125:0	185,162,25,0:1:1:2:0/0:0/1:0.125:0:0:.:.	137,118,19,0:1:1:2:0/0:0/1:0.125:0:0:.:.	258,274,21,0:1:1:2:0/0:0/1:0.125:0:0:.:.	105,105,7,0:1:1:2:0/0:0/1:0.125:0:0:.:.
chr1_ref_v2	13326	.	G	T	.	PASS	IntersectsRepeat=0;RepeatCorrectionApplied=0	SAC:ACF:DF:PD:GT:SGT:SF:SV:SIG:MT:PAC	285,230,0,0:1:1:2:0/0:./.:.:0	241,166,0,0:1:1:2:0/0:./.:.:0:0:.:.	113,71,58,54:1:1:2:0/1:0/0:0.25:0:1:g.13326G>T:0	303,275,0,0:1:1:2:0/0:./.:.:0:0:.:.	125,100,0,0:1:1:2:0/0:./.:.:0:0:.:.
chr1_ref_v2	13385	.	G	GAC	.	PASS	IntersectsRepeat=0;RepeatCorrectionApplied=0	SAC:ACF:DF:PD:GT:SGT:SF:SV:SIG:MT:PAC	235,172,183,1:1:1:2:0/1:0/0:0.25:0	156,172,149,7:1:1:2:0/1:0/0:0.25:0:0:.:.	118,132,90,5:1:1:2:0/1:0/0:0.5:0:0:.:.	209,272,179,5:1:1:2:0/1:0/0:0.5:0:0:.:.	95,92,67,2:1:1:2:0/1:0/0:0.5:0:0:.:.
chr1_ref_v2	13413	.	G	A	.	PASS	IntersectsRepeat=0;RepeatCorrectionApplied=0	SAC:ACF:DF:PD:GT:SGT:SF:SV:SIG:MT:PAC	229,188,224,6:1:1:2:0/1:0/0:0.25:0	144,163,155,8:1:1:2:0/1:0/0:0.25:0:0:.:.	112,137,106,3:1:1:2:0/1:0/0:0.5:0:0:.:.	228,248,230,18:1:1:2:0/1:0/0:0.25:0:0:.:.	107,95,82,10:1:1:2:0/1:0/0:0.25:0:0:.:.
chr1_ref_v2	13420	.	A	G	.	PASS	IntersectsRepeat=1;RepeatCorrectionApplied=0	SAC:ACF:DF:PD:GT:SGT:SF:SV:SIG:MT:PAC	223,199,212,14:1:1:2:0/1:0/0:0.25:0	140,173,146,12:1:1:2:0/1:0/0:0.25:0:0:.:.	109,143,113,7:1:1:2:0/1:0/0:0.25:0:0:.:.	226,253,231,34:1:1:2:0/1:0/0:0.25:0:0:.:.	109,97,80,14:1:1:2:0/1:0/0:0.25:0:0:.:.
chr1_ref_v2	13442	.	A	C	.	PASS	IntersectsRepeat=0;RepeatCorrectionApplied=0	SAC:ACF:DF:PD:GT:SGT:SF:SV:SIG:MT:PAC	223,225,231,52:1:1:2:0/1:0/0:0.25:0	136,189,147,20:1:1:2:0/1:0/0:0.25:0:0:.:.	116,145,115,20:1:1:2:0/1:0/0:0.25:0:0:.:.	229,269,242,85:1:1:2:0/1:0/0:0.25:0:0:.:.	111,109,97,35:1:1:2:0/1:0/0:0.25:0:0:.:.
chr1_ref_v2	13616	.	G	T	.	PASS	IntersectsRepeat=0;RepeatCorrectionApplied=0	SAC:ACF:DF:PD:GT:SGT:SF:SV:SIG:MT:PAC	69,165,31,205:1:1:2:0/1:./.:.:0	105,118,25,127:1:1:2:0/1:0/0:0.25:0:0:.:.	109,131,23,118:1:1:2:0/1:0/0:0.25:0:0:.:.	225,244,73,217:1:1:2:0/1:0/0:0.25:0:0:.:.	83,106,31,91:1:1:2:0/1:0/0:0.25:0:0:.:.
chr1_ref_v2	13654	.	G	A	.	PASS	IntersectsRepeat=0;RepeatCorrectionApplied=0	SAC:ACF:DF:PD:GT:SGT:SF:SV:SIG:MT:PAC	79,135,15,165:1:1:2:0/1:0/0:0.125:0	100,111,17,126:1:1:2:0/1:0/0:0.25:0:0:.:.	90,136,9,116:1:1:2:0/1:0/0:0.25:0:0:.:.	189,268,25,189:1:1:2:0/1:0/0:0.25:1:0:.:.	68,103,5,76:1:1:2:0/1:0/0:0.25:0:0:.:.
chr1_ref_v2	13798	.	A	T	.	PASS	IntersectsRepeat=0;RepeatCorrectionApplied=0	SAC:ACF:DF:PD:GT:SGT:SF:SV:SIG:MT:PAC	9,51,0,10:1:1:2:0/0:0/1:0.25:0	31,101,0,22:1:1:2:0/0:0/1:0.25:0:0:.:.	37,74,0,22:1:1:2:0/0:0/1:0.25:0:0:.:.	42,120,0,26:1:1:2:0/0:0/1:0.25:0:0:.:.	10,43,1,4:1:1:2:0/0:0/1:0.125:0:0:.:.
chr1_ref_v2	13807	.	T	G	.	PASS	IntersectsRepeat=0;RepeatCorrectionApplied=0	SAC:ACF:DF:PD:GT:SGT:SF:SV:SIG:MT:PAC	15,49,0,11:1:1:2:0/0:0/1:0.25:0	38,96,0,21:1:1:2:0/0:0/1:0.25:0:0:.:.	41,70,0,19:1:1:2:0/0:0/1:0.25:0:0:.:.	46,112,0,25:1:1:2:0/0:0/1:0.25:0:0:.:.	12,39,1,3:1:1:2:0/0:0/1:0.125:0:0:.:.
chr1_ref_v2	13830	.	T	C	.	PASS	IntersectsRepeat=0;RepeatCorrectionApplied=0	SAC:ACF:DF:PD:GT:SGT:SF:SV:SIG:MT:PAC	34,37,0,9:1:1:2:0/0:0/1:0.25:0	55,80,0,16:1:1:2:0/0:0/1:0.25:0:0:.:.	45,55,0,13:1:1:2:0/0:0/1:0.25:0:0:.:.	51,83,0,19:1:1:2:0/0:0/1:0.25:0:0:.:.	14,31,1,0:1:1:2:0/0:./.:.:0:0:.:.
chr1_ref_v2	13848	.	A	G	.	PASS	IntersectsRepeat=0;RepeatCorrectionApplied=0	SAC:ACF:DF:PD:GT:SGT:SF:SV:SIG:MT:PAC	41,22,0,8:1:1:2:0/0:0/1:0.25:0	59,63,0,14:1:1:2:0/0:0/1:0.25:0:0:.:.	48,49,0,11:1:1:2:0/0:0/1:0.25:0:0:.:.	58,58,0,15:1:1:2:0/0:0/1:0.25:0:0:.:.	17,23,1,1:1:1:2:0/0:./.:.:0:0:.:.
chr1_ref_v2	16196	.	A	G	.	PASS	IntersectsRepeat=0;RepeatCorrectionApplied=0	SAC:ACF:DF:PD:GT:SGT:SF:SV:SIG:MT:PAC	124,164,30,15:1:1:2:0/0:0/1:0.25:1	112,127,13,4:1:1:2:0/0:0/1:0.125:1:0:.:.	88,105,18,10:1:1:2:0/0:0/1:0.25:1:0:.:.	220,238,34,23:1:1:2:0/0:0/1:0.25:1:0:.:.	84,101,13,15:1:1:2:0/0:0/1:0.25:0:0:.:.
chr1_ref_v2	16264	.	A	T	.	PASS	IntersectsRepeat=1;RepeatCorrectionApplied=0	SAC:ACF:DF:PD:GT:SGT:SF:SV:SIG:MT:PAC	107,143,0,47:1:1:2:0/0:0/1:0.25:0	114,125,0,20:1:1:2:0/0:0/1:0.125:0:0:.:.	99,94,0,23:1:1:2:0/0:0/1:0.25:0:0:.:.	202,240,0,48:1:1:2:0/0:0/1:0.25:0:0:.:.	85,95,1,14:1:1:2:0/0:0/1:0.125:0:0:.:.
chr1_ref_v2	18377	.	C	T	.	PASS	IntersectsRepeat=0;RepeatCorrectionApplied=0	SAC:ACF:DF:PD:GT:SGT:SF:SV:SIG:MT:PAC	118,31,4,1:1:1:2:0/0:0/1:0.125:0	76,28,4,0:1:1:2:0/0:0/1:0.125:0:0:.:.	61,34,0,0:1:1:2:0/0:./.:.:0:0:.:.	115,62,12,0:1:1:2:0/0:0/1:0.125:0:0:.:.	38,24,9,1:1:1:2:0/0:0/1:0.25:0:0:.:.
chr1_ref_v2	18413	.	G	C	.	PASS	IntersectsRepeat=1;RepeatCorrectionApplied=0	SAC:ACF:DF:PD:GT:SGT:SF:SV:SIG:MT:PAC	10,2,103,1:1:1:2:1/1:0/1:0.25:0	8,1,34,0:1:1:2:1/1:0/1:0.5:0:0:.:.	2,0,42,0:1:1:2:1/1:0/1:0.125:0:0:.:.	21,3,111,3:1:1:2:1/1:0/1:0.25:0:0:.:.	12,3,41,2:1:1:2:1/1:0/1:0.5:0:0:.:.
chr1_ref_v2	18425	.	C	T	.	PASS	IntersectsRepeat=0;RepeatCorrectionApplied=0	SAC:ACF:DF:PD:GT:SGT:SF:SV:SIG:MT:PAC	10,4,101,4:1:1:2:1/1:0/1:0.25:0	8,1,30,1:1:1:2:1/1:0/1:0.5:0:0:.:.	2,0,40,2:1:1:2:1/1:0/1:0.125:0:0:.:.	21,4,121,11:1:1:2:1/1:0/1:0.25:0:0:.:.	12,3,41,10:1:1:2:1/1:0/1:0.5:0:0:.:.
chr1_ref_v2	18457	.	C	T	.	PASS	IntersectsRepeat=1;RepeatCorrectionApplied=0	SAC:ACF:DF:PD:GT:SGT:SF:SV:SIG:MT:PAC	130,62,9,9:1:1:2:0/0:0/1:0.125:0	47,50,8,6:1:1:2:0/0:0/1:0.25:0:0:.:.	60,42,3,1:1:1:2:0/0:0/1:0.125:0:0:.:.	171,82,18,18:1:1:2:0/0:0/1:0.25:0:0:.:.	59,32,12,11:1:1:2:0/0:0/1:0.5:0:0:.:.
chr1_ref_v2	20925	.	A	G	.	PASS	IntersectsRepeat=0;RepeatCorrectionApplied=0	SAC:ACF:DF:PD:GT:SGT:SF:SV:SIG:MT:PAC	1,1,1,0:1:1:2:./.:./.:.:0	0,0,0,0:0:1:2:./.:./.:.:0:0:.:.	0,2,0,1:1:1:2:./.:./.:.:0:0:.:.	1,10,0,0:1:1:2:./.:./.:.:0:0:.:.	1,7,0,0:1:1:2:./.:./.:.:0:0:.:.
chr1_ref_v2	21543	.	A	T	.	PASS	IntersectsRepeat=0;RepeatCorrectionApplied=0	SAC:ACF:DF:PD:GT:SGT:SF:SV:SIG:MT:PAC	0,0,0,56:0:1:2:1/1:./.:.:0	0,0,0,18:0:1:2:./.:./.:.:0:0:.:.	0,0,0,19:0:1:2:./.:./.:.:0:0:.:.	0,1,0,41:1:1:2:1/1:./.:.:0:0:.:.	0,0,0,15:0:1:2:./.:./.:.:0:0:.:.
chr1_ref_v2	23241	.	C	CT	.	PASS	IntersectsRepeat=1;RepeatCorrectionApplied=1	SAC:ACF:DF:PD:GT:SGT:SF:SV:SIG:MT:PAC	21,10,1,1:1:1:2:0/0:./.:.:0	30,25,0,0:1:1:2:0/0:./.:.:0:0:.:.	8,8,0,0:1:1:2:./.:./.:.:0:0:.:.	11,9,5,3:1:1:2:0/0:0/1:0.5:0:0:.:.	42,28,1,0:1:1:2:0/0:./.:.:0:0:.:.
chr1_ref_v2	25287	.	A	G	.	ExcRegion	IntersectsRepeat=1;RepeatCorrectionApplied=0	SAC:ACF:DF:PD:GT:SGT:SF:SV:SIG:MT:PAC	135,65,0,0:1:1:2:./.:./.:.:0	70,68,0,0:1:1:2:./.:./.:.:0:0:.:.	67,57,0,0:1:1:2:./.:./.:.:0:0:.:.	156,82,0,0:1:1:2:./.:./.:.:0:0:.:.	0,0,23,9:1:1:2:./.:./.:.:0:1:.:.
chr1_ref_v2	25489	.	G	A	.	ExcRegion	IntersectsRepeat=0;RepeatCorrectionApplied=0	SAC:ACF:DF:PD:GT:SGT:SF:SV:SIG:MT:PAC	0,0,0,0:0:1:2:./.:./.:.:0	0,0,0,2:0:1:2:./.:./.:.:0:0:.:.	0,0,0,0:0:1:2:./.:./.:.:0:0:.:.	0,0,0,2:0:1:2:./.:./.:.:0:0:.:.	0,0,0,1:0:1:2:./.:./.:.:0:0:.:.
chr1_ref_v2	28226	.	G	T	.	PASS	IntersectsRepeat=1;RepeatCorrectionApplied=0	SAC:ACF:DF:PD:GT:SGT:SF:SV:SIG:MT:PAC	205,163,0,0:1:1:2:0/0:./.:.:0	120,111,0,0:1:1:2:0/0:./.:.:0:0:.:.	118,121,1,0:1:1:2:0/0:./.:.:0:0:.:.	122,120,119,93:1:1:2:0/1:0/0:0.125:0:1:g.28226G>T:0	73,99,0,1:1:1:2:0/0:./.:.:0:0:.:.
chr1_ref_v2	28288	.	C	T	.	PASS	IntersectsRepeat=0;RepeatCorrectionApplied=0	SAC:ACF:DF:PD:GT:SGT:SF:SV:SIG:MT:PAC	188,205,0,1:1:1:2:0/0:./.:.:0	53,66,69,64:1:1:2:0/1:./.:.:0:1:g.28288C>T:0	94,133,0,0:1:1:2:0/0:./.:.:0:0:.:.	212,277,0,0:1:1:2:0/0:./.:.:0:0:.:.	78,97,0,0:1:1:2:0/0:./.:.:0:0:.:.
chr1_ref_v2	28395	.	CA	C	.	PASS	IntersectsRepeat=1;RepeatCorrectionApplied=1	SAC:ACF:DF:PD:GT:SGT:SF:SV:SIG:MT:PAC	151,181,0,0:1:1:2:0/0:./.:.:0	100,104,1,0:1:1:2:0/0:./.:.:0:0:.:.	116,94,2,0:1:1:2:0/0:./.:.:0:0:.:.	108,93,92,101:1:1:2:0/1:./.:.:0:1:g.28396delA:0	99,84,0,0:1:1:2:0/0:./.:.:0:0:.:.
chr1_ref_v2	28777	.	C	T	.	PASS	IntersectsRepeat=1;RepeatCorrectionApplied=0	SAC:ACF:DF:PD:GT:SGT:SF:SV:SIG:MT:PAC	218,146,0,0:1:1:2:0/0:./.:.:0	154,91,0,0:1:1:2:0/0:./.:.:0:0:.:.	132,113,0,0:1:1:2:0/0:./.:.:0:0:.:.	148,91,122,125:1:1:2:0/1:./.:.:0:1:g.28777C>T:0	87,81,0,0:1:1:2:0/0:./.:.:0:0:.:.
chr1_ref_v2	28853	.	A	G	.	PASS	IntersectsRepeat=1;RepeatCorrectionApplied=0	SAC:ACF:DF:PD:GT:SGT:SF:SV:SIG:MT:PAC	169,185,0,1:1:1:2:0/0:./.:.:0	115,116,0,0:1:1:2:0/0:./.:.:0:0:.:.	107,108,0,1:1:1:2:0/0:./.:.:0:0:.:.	120,113,105,103:1:1:2:0/1:./.:.:0:1:g.28853A>G:0	78,77,0,0:1:1:2:0/0:./.:.:0:0:.:.
chr1_ref_v2	28995	.	C	CT	.	PASS	IntersectsRepeat=1;RepeatCorrectionApplied=1	SAC:ACF:DF:PD:GT:SGT:SF:SV:SIG:MT:PAC	107,101,0,1:1:1:2:0/0:./.:.:0	42,39,37,49:1:1:2:0/1:1/1:0.25:0:1:g.28995_28996insT:0	88,87,3,7:1:1:2:0/0:./.:.:0:0:.:.	162,193,14,13:1:1:2:0/0:./.:.:0:1:.:	63,70,3,4:1:1:2:0/0:./.:.:0:0:.:.
chr1_ref_v2	29057	.	A	G	.	PASS	IntersectsRepeat=0;RepeatCorrectionApplied=0	SAC:ACF:DF:PD:GT:SGT:SF:SV:SIG:MT:PAC	132,138,0,0:1:1:2:0/0:./.:.:0	58,68,67,51:1:1:2:0/1:./.:.:0:1:g.29057A>G:0	89,99,0,0:1:1:2:0/0:./.:.:0:0:.:.	212,233,0,0:1:1:2:0/0:./.:.:0:0:.:.	103,75,0,0:1:1:2:0/0:./.:.:0:0:.:.
chr1_ref_v2	29613	.	A	G	.	PASS	IntersectsRepeat=1;RepeatCorrectionApplied=0	SAC:ACF:DF:PD:GT:SGT:SF:SV:SIG:MT:PAC	206,194,0,1:1:1:2:0/0:./.:.:0	130,170,0,0:1:1:2:0/0:./.:.:0:0:.:.	63,67,59,54:1:1:2:0/1:0/0:0.125:0:1:g.29613A>G:0	229,231,0,0:1:1:2:0/0:./.:.:0:0:.:.	91,86,0,0:1:1:2:0/0:./.:.:0:0:.:.
chr1_ref_v2	29629	.	A	G	.	PASS	IntersectsRepeat=0;RepeatCorrectionApplied=0	SAC:ACF:DF:PD:GT:SGT:SF:SV:SIG:MT:PAC	177,184,1,0:1:1:2:0/0:./.:.:0	140,160,0,0:1:1:2:0/0:./.:.:0:0:.:.	119,118,0,1:1:1:2:0/0:./.:.:0:0:.:.	107,103,120,118:1:1:2:0/1:./.:.:0:1:g.29629A>G:0	85,86,0,0:1:1:2:0/0:./.:.:0:0:.:.
chr1_ref_v2	29809	.	AT	A	.	PASS	IntersectsRepeat=1;RepeatCorrectionApplied=1	SAC:ACF:DF:PD:GT:SGT:SF:SV:SIG:MT:PAC	155,153,11,17:1:1:2:0/0:./.:.:0	111,140,5,4:1:1:2:0/0:./.:.:0:0:.:.	100,96,3,8:1:1:2:0/0:./.:.:0:0:.:.	9,18,193,186:1:1:2:1/1:./.:.:0:1:g.29810delT,g.29810delT:0,1	4,5,79,81:1:1:2:1/1:./.:.:0:1:.:.
chr1_ref_v2	30713	.	T	C	.	PASS	IntersectsRepeat=1;RepeatCorrectionApplied=0	SAC:ACF:DF:PD:GT:SGT:SF:SV:SIG:MT:PAC	107,190,0,0:1:1:2:0/0:./.:.:0	128,133,0,0:1:1:2:0/0:./.:.:0:0:.:.	108,148,0,0:1:1:2:0/0:./.:.:0:0:.:.	243,287,0,0:1:1:2:0/0:./.:.:0:0:.:.	0,0,95,70:1:1:2:1/1:./.:.:0:1:.:.
chr1_ref_v2	30834	.	CAT	C	.	PASS	IntersectsRepeat=1;RepeatCorrectionApplied=1	SAC:ACF:DF:PD:GT:SGT:SF:SV:SIG:MT:PAC	50,67,11,9:1:1:2:0/0:./.:.:0	65,72,18,17:1:1:2:0/0:./.:.:0:0:.:.	39,37,34,37:1:1:2:0/1:0/0:0.125:0:1:g.30835_30836delAT:0	143,145,32,38:1:1:2:0/0:0/1:0.125:0:0:.:.	47,43,12,21:1:1:2:0/0:0/1:0.25:0:0:.:.
chr1_ref_v2	31195	.	CCA	C	.	PASS	IntersectsRepeat=1;RepeatCorrectionApplied=1	SAC:ACF:DF:PD:GT:SGT:SF:SV:SIG:MT:PAC	99,111,5,12:1:1:2:0/0:./.:.:0	89,112,1,6:1:1:2:0/0:./.:.:0:0:.:.	82,97,7,6:1:1:2:0/0:./.:.:0:0:.:.	211,171,10,7:1:1:2:0/0:./.:.:0:0:.:.	11,17,42,45:1:1:2:0/1:1/1:0.5:0:1:.:.
chr1_ref_v2	31216	.	CAT	C	.	PASS	IntersectsRepeat=1;RepeatCorrectionApplied=1	SAC:ACF:DF:PD:GT:SGT:SF:SV:SIG:MT:PAC	97,148,1,3:1:1:2:0/0:./.:.:0	40,73,29,35:1:1:2:0/1:0/0:0.25:0:1:g.31217_31218delAT:0	79,119,4,5:1:1:2:0/0:./.:.:0:0:.:.	196,221,11,3:1:1:2:0/0:./.:.:0:0:.:.	99,96,0,3:1:1:2:0/0:./.:.:0:0:.:.
chr1_ref_v2	32929	.	A	T	.	PASS	IntersectsRepeat=0;RepeatCorrectionApplied=0	SAC:ACF:DF:PD:GT:SGT:SF:SV:SIG:MT:PAC	174,189,0,0:1:1:2:0/0:./.:.:0	154,139,0,0:1:1:2:0/0:./.:.:0:0:.:.	116,166,0,0:1:1:2:0/0:./.:.:0:0:.:.	125,147,127,153:1:1:2:0/1:./.:.:0:1:g.32929A>T:0	125,121,0,0:1:1:2:0/0:./.:.:0:0:.:.
chr1_ref_v2	33520	.	G	A	.	PASS	IntersectsRepeat=1;RepeatCorrectionApplied=0	SAC:ACF:DF:PD:GT:SGT:SF:SV:SIG:MT:PAC	134,122,1,0:1:1:2:0/0:./.:.:0	80,97,0,0:1:1:2:0/0:./.:.:0:0:.:.	138,126,1,0:1:1:2:0/0:./.:.:0:0:.:.	279,330,0,2:1:1:2:0/0:./.:.:0:0:.:.	0,0,107,121:1:1:2:1/1:./.:.:0:1:g.33520G>A,g.33520G>A:0,1
chr1_ref_v2	33636	.	AG	A	.	PASS	IntersectsRepeat=0;RepeatCorrectionApplied=0	SAC:ACF:DF:PD:GT:SGT:SF:SV:SIG:MT:PAC	139,146,0,0:1:1:2:0/0:./.:.:0	114,95,0,0:1:1:2:0/0:./.:.:0:0:.:.	147,121,0,0:1:1:2:0/0:./.:.:0:0:.:.	173,164,156,124:1:1:2:0/1:0/0:0.125:0:1:g.33637delG:0	108,116,0,0:1:1:2:0/0:./.:.:0:0:.:.
chr1_ref_v2	34311	.	G	A	.	PASS	IntersectsRepeat=0;RepeatCorrectionApplied=0	SAC:ACF:DF:PD:GT:SGT:SF:SV:SIG:MT:PAC	209,180,0,0:1:1:2:0/0:./.:.:0	127,116,0,0:1:1:2:0/0:./.:.:0:0:.:.	119,143,0,0:1:1:2:0/0:./.:.:0:0:.:.	232,259,0,0:1:1:2:0/0:./.:.:0:0:.:.	2,2,94,100:1:1:2:1/1:./.:.:0:1:.:.
chr1_ref_v2	34758	.	T	C	.	PASS	IntersectsRepeat=0;RepeatCorrectionApplied=0	SAC:ACF:DF:PD:GT:SGT:SF:SV:SIG:MT:PAC	183,124,0,0:1:1:2:0/0:./.:.:0	132,103,0,0:1:1:2:0/0:./.:.:0:0:.:.	146,124,0,0:1:1:2:0/0:./.:.:0:0:.:.	165,117,150,118:1:1:2:0/1:./.:.:0:1:.:.	132,101,0,0:1:1:2:0/0:./.:.:0:0:.:.
chr1_ref_v2	34825	.	GAAA	G,GAA,GAAAA	.	PASS	IntersectsRepeat=1;RepeatCorrectionApplied=1	SAC:ACF:DF:PD:GT:SGT:SF:SV:SIG:MT:PAC	48,38,3,2,23,16,6,4:1:1:2:0/0:0/1:0.125:0	0,1,93,84,0,1,0,0:1:1:2:1/1:./.:.:0:1:g.34826_34828delAAA,g.34826_34828delAAA:0,1	38,24,3,2,30,28,6,15:1:1:2:0/0:0/1:0.125:0:0:.:.	74,53,11,6,95,63,17,31:1:1:2:0/0:0/1:0.125:0:0:.:.	34,44,1,2,16,10,13,21:1:1:2:0/0:0/3:0.5:0:1:.:.
chr1_ref_v2	35259	.	T	C	.	PASS	IntersectsRepeat=0;RepeatCorrectionApplied=0	SAC:ACF:DF:PD:GT:SGT:SF:SV:SIG:MT:PAC	212,162,0,0:1:1:2:0/0:./.:.:0	125,97,0,0:1:1:2:0/0:./.:.:0:0:.:.	70,82,64,74:1:1:2:0/1:./.:.:0:1:g.35259T>C:0	288,316,0,0:1:1:2:0/0:./.:.:0:0:.:.	134,119,0,0:1:1:2:0/0:./.:.:0:0:.:.
chr1_ref_v2	35818	.	T	G	.	PASS	IntersectsRepeat=0;RepeatCorrectionApplied=0	SAC:ACF:DF:PD:GT:SGT:SF:SV:SIG:MT:PAC	179,177,1,0:1:1:2:0/0:./.:.:0	111,133,0,0:1:1:2:0/0:./.:.:0:0:.:.	123,141,0,0:1:1:2:0/0:./.:.:0:0:.:.	155,156,150,165:1:1:2:0/1:./.:.:0:1:g.35818T>G:0	105,117,1,0:1:1:2:0/0:./.:.:0:0:.:.
chr1_ref_v2	35954	.	A	G	.	PASS	IntersectsRepeat=0;RepeatCorrectionApplied=0	SAC:ACF:DF:PD:GT:SGT:SF:SV:SIG:MT:PAC	152,186,0,0:1:1:2:0/0:./.:.:0	110,110,0,0:1:1:2:0/0:./.:.:0:0:.:.	146,153,0,0:1:1:2:0/0:./.:.:0:0:.:.	106,149,103,151:1:1:2:0/1:./.:.:0:1:g.35954A>G:0	83,91,0,0:1:1:2:0/0:./.:.:0:0:.:.
chr1_ref_v2	36133	.	AT	A,ATT	.	PASS	IntersectsRepeat=1;RepeatCorrectionApplied=1	SAC:ACF:DF:PD:GT:SGT:SF:SV:SIG:MT:PAC	136,85,8,4,1,0:1:1:2:0/0:./.:.:0	66,36,2,2,56,28:1:1:2:2/2:0/2:0.25:1:1:g.36133_36134insT,g.36133_36134insT:0,1	135,92,8,18,8,5:1:1:2:0/0:./.:.:0:0:.:.	241,154,34,24,15,17:1:1:2:0/0:./.:.:0:1:.:	106,58,6,3,9,9:1:1:2:0/0:./.:.:0:1:.:.
chr1_ref_v2	36148	.	CT	C	.	PASS	IntersectsRepeat=1;RepeatCorrectionApplied=1	SAC:ACF:DF:PD:GT:SGT:SF:SV:SIG:MT:PAC	152,96,2,1:1:1:2:0/0:./.:.:0	138,92,1,0:1:1:2:0/0:./.:.:0:0:.:.	143,134,4,0:1:1:2:0/0:./.:.:0:0:.:.	149,124,113,80:1:1:2:0/1:0/0:0.25:0:1:g.36149delT:0	124,97,1,0:1:1:2:0/0:./.:.:0:0:.:.
chr1_ref_v2	36486	.	G	A	.	PASS	IntersectsRepeat=1;RepeatCorrectionApplied=0	SAC:ACF:DF:PD:GT:SGT:SF:SV:SIG:MT:PAC	183,201,0,0:1:1:2:0/0:./.:.:0	130,123,1,0:1:1:2:0/0:./.:.:0:0:.:.	65,57,56,63:1:1:2:0/1:./.:.:0:1:g.36486G>A:0	252,246,0,0:1:1:2:0/0:./.:.:0:0:.:.	93,111,0,0:1:1:2:0/0:./.:.:0:0:.:.
chr1_ref_v2	36806	.	C	T	.	PASS	IntersectsRepeat=1;RepeatCorrectionApplied=0	SAC:ACF:DF:PD:GT:SGT:SF:SV:SIG:MT:PAC	168,183,0,0:1:1:2:0/0:./.:.:0	65,78,67,61:1:1:2:0/1:./.:.:0:1:g.36806C>T:0	136,117,0,0:1:1:2:0/0:./.:.:0:0:.:.	213,241,0,0:1:1:2:0/0:./.:.:0:0:.:.	90,84,0,0:1:1:2:0/0:./.:.:0:0:.:.
chr1_ref_v2	37392	.	G	A	.	PASS	IntersectsRepeat=0;RepeatCorrectionApplied=0	SAC:ACF:DF:PD:GT:SGT:SF:SV:SIG:MT:PAC	174,186,0,0:1:1:2:0/0:./.:.:0	117,118,0,0:1:1:2:0/0:./.:.:0:0:.:.	131,154,0,0:1:1:2:0/0:./.:.:0:0:.:.	164,153,132,128:1:1:2:0/1:0/0:0.125:0:1:g.37392G>A:0	120,117,0,0:1:1:2:0/0:./.:.:0:0:.:.
chr1_ref_v2	38463	.	A	G	.	PASS	IntersectsRepeat=1;RepeatCorrectionApplied=0	SAC:ACF:DF:PD:GT:SGT:SF:SV:SIG:MT:PAC	171,157,0,0:1:1:2:0/0:./.:.:0	58,54,56,60:1:1:2:0/1:./.:.:0:1:g.38463A>G:0	150,126,0,0:1:1:2:0/0:./.:.:0:0:.:.	304,279,0,0:1:1:2:0/0:./.:.:0:0:.:.	110,90,0,0:1:1:2:0/0:./.:.:0:0:.:.
chr1_ref_v2	39453	.	C	T	.	PASS	IntersectsRepeat=0;RepeatCorrectionApplied=0	SAC:ACF:DF:PD:GT:SGT:SF:SV:SIG:MT:PAC	99,57,106,79:1:1:2:0/1:1/1:0.125:0	76,52,63,77:1:1:2:0/1:./.:.:0:0:.:.	72,52,61,54:1:1:2:0/1:./.:.:0:0:.:.	118,104,142,106:1:1:2:0/1:./.:.:0:0:.:.	1,1,97,91:1:1:2:1/1:./.:.:0:1:.:.
chr1_ref_v2	40200	.	T	C	.	PASS	IntersectsRepeat=0;RepeatCorrectionApplied=0	SAC:ACF:DF:PD:GT:SGT:SF:SV:SIG:MT:PAC	202,210,0,0:1:1:2:0/0:./.:.:0	112,145,0,0:1:1:2:0/0:./.:.:0:0:.:.	122,129,0,0:1:1:2:0/0:./.:.:0:0:.:.	140,132,106,122:1:1:2:0/1:0/0:0.125:0:1:g.40200T>C:0	111,102,0,0:1:1:2:0/0:./.:.:0:0:.:.
chr1_ref_v2	41797	.	GA	G	.	PASS	IntersectsRepeat=1;RepeatCorrectionApplied=1	SAC:ACF:DF:PD:GT:SGT:SF:SV:SIG:MT:PAC	64,85,92,78:1:1:2:0/1:./.:.:0	61,58,67,77:1:1:2:0/1:0/0:0.25:0:0:.:.	71,75,84,66:1:1:2:0/1:0/0:0.125:0:0:.:.	142,144,154,154:1:1:2:0/1:0/0:0.125:0:0:.:.	103,106,12,11:1:1:2:0/0:./.:.:0:1:.:.
chr1_ref_v2	42197	.	G	A	.	PASS	IntersectsRepeat=1;RepeatCorrectionApplied=0	SAC:ACF:DF:PD:GT:SGT:SF:SV:SIG:MT:PAC	193,193,0,0:1:1:2:0/0:./.:.:0	115,114,0,0:1:1:2:0/0:./.:.:0:0:.:.	121,184,0,0:1:1:2:0/0:./.:.:0:0:.:.	122,168,108,138:1:1:2:0/1:0/0:0.125:0:1:g.42197G>A:0	108,136,0,0:1:1:2:0/0:./.:.:0:0:.:.
chr1_ref_v2	42326	.	T	C	.	PASS	IntersectsRepeat=1;RepeatCorrectionApplied=0	SAC:ACF:DF:PD:GT:SGT:SF:SV:SIG:MT:PAC	86,103,74,108:1:1:2:0/1:./.:.:0	94,48,65,48:1:1:2:0/1:0/0:0.125:0:0:.:.	79,77,67,68:1:1:2:0/1:0/0:0.125:0:0:.:.	128,101,159,150:1:1:2:0/1:1/1:0.125:0:0:.:.	119,112,0,0:1:1:2:0/0:./.:.:0:1:.:.
chr1_ref_v2	42550	.	GA	G	.	PASS	IntersectsRepeat=1;RepeatCorrectionApplied=1	SAC:ACF:DF:PD:GT:SGT:SF:SV:SIG:MT:PAC	121,107,15,10:1:1:2:0/0:./.:.:0	58,51,50,61:1:1:2:0/1:0/0:0.25:0:1:g.42551delA:0	71,65,61,83:1:1:2:0/1:0/0:0.125:0:1:g.42551delA:0	225,205,23,14:1:1:2:0/0:./.:.:0:0:.:.	85,109,6,6:1:1:2:0/0:./.:.:0:0:.:.
chr1_ref_v2	43258	.	A	G	.	PASS	IntersectsRepeat=0;RepeatCorrectionApplied=0	SAC:ACF:DF:PD:GT:SGT:SF:SV:SIG:MT:PAC	132,139,1,0:1:1:2:0/0:./.:.:0	99,110,1,0:1:1:2:0/0:./.:.:0:0:.:.	145,132,0,0:1:1:2:0/0:./.:.:0:0:.:.	158,167,153,155:1:1:2:0/1:./.:.:0:1:.:.	107,120,0,0:1:1:2:0/0:./.:.:0:0:.:.
chr1_ref_v2	45071	.	AG	A	.	PASS	IntersectsRepeat=1;RepeatCorrectionApplied=1	SAC:ACF:DF:PD:GT:SGT:SF:SV:SIG:MT:PAC	31,19,42,31:1:1:2:0/1:1/1:0.125:0	29,29,44,35:1:1:2:0/1:1/1:0.125:0:0:.:.	13,5,84,102:1:1:2:1/1:0/1:0.125:0:1:g.45072delG:1	95,77,127,135:1:1:2:0/1:1/1:0.125:0:0:.:.	6,1,74,95:1:1:2:1/1:./.:.:0:1:.:.
chr1_ref_v2	45306	.	CT	C	.	PASS	IntersectsRepeat=1;RepeatCorrectionApplied=1	SAC:ACF:DF:PD:GT:SGT:SF:SV:SIG:MT:PAC	171,123,0,0:1:1:2:0/0:./.:.:0	135,79,1,0:1:1:2:0/0:./.:.:0:0:.:.	143,88,0,0:1:1:2:0/0:./.:.:0:0:.:.	150,107,146,92:1:1:2:0/1:./.:.:0:1:g.45307delT:0	118,78,0,0:1:1:2:0/0:./.:.:0:0:.:.
chr1_ref_v2	45346	.	CTT	C,CT	.	PASS	IntersectsRepeat=1;RepeatCorrectionApplied=1	SAC:ACF:DF:PD:GT:SGT:SF:SV:SIG:MT:PAC	39,59,11,7,8,15:1:1:2:0/0:0/1:0.25:1	58,49,9,8,22,27:1:1:2:0/0:0/1:0.25:1:0:.:.	32,37,10,13,20,36:1:1:2:0/2:0/0:0.125:0:0:.:.	26,20,27,44,77,127:1:1:2:2/2:./.:.:0:1:g.45347delT,g.45347delT:0,1	14,16,14,15,35,47:1:1:2:0/2:2/2:0.5:0:1:.:.
chr1_ref_v2	47239	.	C	T	.	PASS	IntersectsRepeat=0;RepeatCorrectionApplied=0	SAC:ACF:DF:PD:GT:SGT:SF:SV:SIG:MT:PAC	172,269,0,0:1:1:2:0/0:./.:.:0	62,93,62,77:1:1:2:0/1:./.:.:0:1:g.47239C>T:0	118,133,0,0:1:1:2:0/0:./.:.:0:0:.:.	250,248,0,0:1:1:2:0/0:./.:.:0:0:.:.	97,95,0,0:1:1:2:0/0:./.:.:0:0:.:.
chr1_ref_v2	47390	.	C	A	.	PASS	IntersectsRepeat=1;RepeatCorrectionApplied=0	SAC:ACF:DF:PD:GT:SGT:SF:SV:SIG:MT:PAC	190,148,0,2:1:1:2:0/0:./.:.:0	154,110,0,0:1:1:2:0/0:./.:.:0:0:.:.	126,132,0,0:1:1:2:0/0:./.:.:0:0:.:.	121,128,135,129:1:1:2:0/1:./.:.:0:1:g.47390C>A:0	91,94,1,0:1:1:2:0/0:./.:.:0:0:.:.
chr1_ref_v2	47415	.	T	C	.	PASS	IntersectsRepeat=0;RepeatCorrectionApplied=0	SAC:ACF:DF:PD:GT:SGT:SF:SV:SIG:MT:PAC	174,138,0,0:1:1:2:0/0:./.:.:0	100,60,64,54:1:1:2:0/1:0/0:0.125:0:1:g.47415T>C:0	114,120,1,0:1:1:2:0/0:./.:.:0:0:.:.	266,275,0,0:1:1:2:0/0:./.:.:0:0:.:.	84,98,0,0:1:1:2:0/0:./.:.:0:0:.:.
chr1_ref_v2	47619	.	G	A	.	PASS	IntersectsRepeat=0;RepeatCorrectionApplied=0	SAC:ACF:DF:PD:GT:SGT:SF:SV:SIG:MT:PAC	198,237,0,0:1:1:2:0/0:./.:.:0	108,160,0,0:1:1:2:0/0:./.:.:0:0:.:.	83,66,83,63:1:1:2:0/1:./.:.:0:1:g.47619G>A:0	314,270,0,0:1:1:2:0/0:./.:.:0:0:.:.	111,96,0,0:1:1:2:0/0:./.:.:0:0:.:.
chr1_ref_v2	47856	.	T	C	.	PASS	IntersectsRepeat=0;RepeatCorrectionApplied=0	SAC:ACF:DF:PD:GT:SGT:SF:SV:SIG:MT:PAC	125,163,0,0:1:1:2:0/0:./.:.:0	118,124,0,0:1:1:2:0/0:./.:.:0:0:.:.	124,162,0,0:1:1:2:0/0:./.:.:0:0:.:.	139,169,121,162:1:1:2:0/1:./.:.:0:1:g.47856T>C:0	108,119,0,0:1:1:2:0/0:./.:.:0:0:.:.
chr1_ref_v2	48206	.	T	C	.	PASS	IntersectsRepeat=1;RepeatCorrectionApplied=0	SAC:ACF:DF:PD:GT:SGT:SF:SV:SIG:MT:PAC	166,209,0,0:1:1:2:0/0:./.:.:0	70,70,39,64:1:1:2:0/1:0/0:0.125:0:1:g.48206T>C:0	139,127,0,0:1:1:2:0/0:./.:.:0:0:.:.	266,273,0,0:1:1:2:0/0:./.:.:0:0:.:.	101,88,0,0:1:1:2:0/0:./.:.:0:0:.:.
chr1_ref_v2	49539	.	G	T	.	PASS	IntersectsRepeat=1;RepeatCorrectionApplied=0	SAC:ACF:DF:PD:GT:SGT:SF:SV:SIG:MT:PAC	164,202,1,1:1:1:2:0/0:./.:.:0	126,109,1,0:1:1:2:0/0:./.:.:0:0:.:.	113,114,0,0:1:1:2:0/0:./.:.:0:0:.:.	196,231,0,0:1:1:2:0/0:./.:.:0:0:.:.	1,1,102,79:1:1:2:1/1:./.:.:0:1:.:.
chr1_ref_v2	49699	.	CT	C	.	PASS	IntersectsRepeat=1;RepeatCorrectionApplied=1	SAC:ACF:DF:PD:GT:SGT:SF:SV:SIG:MT:PAC	193,148,0,0:1:1:2:0/0:./.:.:0	76,62,63,44:1:1:2:0/1:0/0:0.125:0:1:g.49700delT:0	111,116,0,0:1:1:2:0/0:./.:.:0:0:.:.	213,203,0,1:1:1:2:0/0:./.:.:0:0:.:.	119,79,0,0:1:1:2:0/0:./.:.:0:0:.:.
chr1_ref_v2	51642	.	T	G	.	PASS	IntersectsRepeat=0;RepeatCorrectionApplied=0	SAC:ACF:DF:PD:GT:SGT:SF:SV:SIG:MT:PAC	48,123,29,0:1:1:2:0/0:0/1:0.25:0	25,108,19,0:1:1:2:0/0:0/1:0.25:0:0:.:.	53,101,18,0:1:1:2:0/0:0/1:0.25:0:0:.:.	62,187,34,0:1:1:2:0/0:0/1:0.25:0:0:.:.	31,82,20,0:1:1:2:0/0:0/1:0.25:0:0:.:.
chr1_ref_v2	52367	.	G	A	.	PASS	IntersectsRepeat=0;RepeatCorrectionApplied=0	SAC:ACF:DF:PD:GT:SGT:SF:SV:SIG:MT:PAC	158,177,0,0:1:1:2:0/0:./.:.:0	115,114,0,0:1:1:2:0/0:./.:.:0:0:.:.	50,51,62,65:1:1:2:0/1:1/1:0.125:0:1:g.52367G>A:0	208,213,0,0:1:1:2:0/0:./.:.:0:0:.:.	97,77,0,0:1:1:2:0/0:./.:.:0:0:.:.
chr1_ref_v2	53544	.	G	T	.	PASS	IntersectsRepeat=0;RepeatCorrectionApplied=0	SAC:ACF:DF:PD:GT:SGT:SF:SV:SIG:MT:PAC	95,85,71,80:1:1:2:0/1:0/0:0.125:0	75,46,58,54:1:1:2:0/1:./.:.:0:0:.:.	61,57,61,55:1:1:2:0/1:./.:.:0:0:.:.	94,124,109,128:1:1:2:0/1:./.:.:0:0:.:.	109,92,0,0:1:1:2:0/0:./.:.:0:1:.:.
chr1_ref_v2	54966	.	G	A	.	PASS	IntersectsRepeat=0;RepeatCorrectionApplied=0	SAC:ACF:DF:PD:GT:SGT:SF:SV:SIG:MT:PAC	180,191,0,0:1:1:2:0/0:./.:.:0	128,95,0,0:1:1:2:0/0:./.:.:0:0:.:.	63,53,60,54:1:1:2:0/1:./.:.:0:1:g.54966G>A:0	249,222,0,0:1:1:2:0/0:./.:.:0:0:.:.	93,87,0,0:1:1:2:0/0:./.:.:0:0:.:.
chr1_ref_v2	56907	.	C	T	.	PASS	IntersectsRepeat=0;RepeatCorrectionApplied=0	SAC:ACF:DF:PD:GT:SGT:SF:SV:SIG:MT:PAC	180,166,0,0:1:1:2:0/0:./.:.:0	107,130,0,0:1:1:2:0/0:./.:.:0:0:.:.	141,170,0,1:1:1:2:0/0:./.:.:0:0:.:.	168,161,141,162:1:1:2:0/1:./.:.:0:1:g.56907C>T:0	134,134,0,1:1:1:2:0/0:./.:.:0:0:.:.
chr1_ref_v2	57018	.	A	G	.	PASS	IntersectsRepeat=0;RepeatCorrectionApplied=0	SAC:ACF:DF:PD:GT:SGT:SF:SV:SIG:MT:PAC	179,158,0,0:1:1:2:0/0:./.:.:0	149,108,0,0:1:1:2:0/0:./.:.:0:0:.:.	165,139,0,0:1:1:2:0/0:./.:.:0:0:.:.	167,160,159,137:1:1:2:0/1:./.:.:0:1:g.57018A>G:0	120,121,0,0:1:1:2:0/0:./.:.:0:0:.:.
chr1_ref_v2	57358	.	C	T	.	PASS	IntersectsRepeat=0;RepeatCorrectionApplied=0	SAC:ACF:DF:PD:GT:SGT:SF:SV:SIG:MT:PAC	173,187,0,0:1:1:2:0/0:./.:.:0	135,121,0,0:1:1:2:0/0:./.:.:0:0:.:.	79,84,89,71:1:1:2:0/1:./.:.:0:1:g.57358C>T:0	301,337,0,1:1:1:2:0/0:./.:.:0:0:.:.	128,160,0,0:1:1:2:0/0:./.:.:0:0:.:.
chr1_ref_v2	58022	.	A	G	.	PASS	IntersectsRepeat=0;RepeatCorrectionApplied=0	SAC:ACF:DF:PD:GT:SGT:SF:SV:SIG:MT:PAC	194,140,0,0:1:1:2:0/0:./.:.:0	125,75,16,13:1:1:2:0/0:0/1:0.25:1:1:.:	151,115,0,0:1:1:2:0/0:./.:.:0:0:.:.	285,302,0,0:1:1:2:0/0:./.:.:0:0:.:.	111,138,0,0:1:1:2:0/0:./.:.:0:0:.:.
chr1_ref_v2	58911	.	C	T	.	PASS	IntersectsRepeat=0;RepeatCorrectionApplied=0	SAC:ACF:DF:PD:GT:SGT:SF:SV:SIG:MT:PAC	145,201,0,0:1:1:2:0/0:./.:.:0	110,113,0,0:1:1:2:0/0:./.:.:0:0:.:.	157,165,0,1:1:1:2:0/0:./.:.:0:0:.:.	146,151,142,142:1:1:2:0/1:./.:.:0:1:g.58911C>T:0	100,100,0,0:1:1:2:0/0:./.:.:0:0:.:.
chr1_ref_v2	60324	.	G	A	.	PASS	IntersectsRepeat=0;RepeatCorrectionApplied=0	SAC:ACF:DF:PD:GT:SGT:SF:SV:SIG:MT:PAC	186,165,0,0:1:1:2:0/0:./.:.:0	57,61,60,54:1:1:2:0/1:./.:.:0:1:g.60324G>A:0	149,158,0,1:1:1:2:0/0:./.:.:0:0:.:.	342,321,0,0:1:1:2:0/0:./.:.:0:0:.:.	126,106,0,0:1:1:2:0/0:./.:.:0:0:.:.
chr1_ref_v2	61303	.	A	G	.	PASS	IntersectsRepeat=1;RepeatCorrectionApplied=0	SAC:ACF:DF:PD:GT:SGT:SF:SV:SIG:MT:PAC	125,147,1,0:1:1:2:0/0:./.:.:0	93,79,0,0:1:1:2:0/0:./.:.:0:0:.:.	158,146,0,0:1:1:2:0/0:./.:.:0:0:.:.	148,139,151,149:1:1:2:0/1:./.:.:0:1:.:.	137,142,0,0:1:1:2:0/0:./.:.:0:0:.:.
chr1_ref_v2	61905	.	C	T	.	PASS	IntersectsRepeat=0;RepeatCorrectionApplied=0	SAC:ACF:DF:PD:GT:SGT:SF:SV:SIG:MT:PAC	160,160,0,0:1:1:2:0/0:./.:.:0	104,110,0,0:1:1:2:0/0:./.:.:0:0:.:.	72,83,66,81:1:1:2:0/1:./.:.:0:1:g.61905C>T:0	268,345,0,2:1:1:2:0/0:./.:.:0:0:.:.	106,123,0,0:1:1:2:0/0:./.:.:0:0:.:.
chr1_ref_v2	61928	.	C	T	.	PASS	IntersectsRepeat=0;RepeatCorrectionApplied=0	SAC:ACF:DF:PD:GT:SGT:SF:SV:SIG:MT:PAC	164,173,0,0:1:1:2:0/0:./.:.:0	53,55,41,52:1:1:2:0/1:0/0:0.125:0:1:g.61928C>T:0	149,164,0,0:1:1:2:0/0:./.:.:0:0:.:.	280,326,0,0:1:1:2:0/0:./.:.:0:0:.:.	115,125,0,0:1:1:2:0/0:./.:.:0:0:.:.
chr1_ref_v2	65211	.	T	C	.	PASS	IntersectsRepeat=0;RepeatCorrectionApplied=0	SAC:ACF:DF:PD:GT:SGT:SF:SV:SIG:MT:PAC	209,181,1,0:1:1:2:0/0:./.:.:0	143,94,0,0:1:1:2:0/0:./.:.:0:0:.:.	64,60,68,53:1:1:2:0/1:./.:.:0:1:g.65211T>C:0	230,223,0,0:1:1:2:0/0:./.:.:0:0:.:.	107,92,0,0:1:1:2:0/0:./.:.:0:0:.:.
chr1_ref_v2	65326	.	ATT	A,AT	.	PASS	IntersectsRepeat=1;RepeatCorrectionApplied=1	SAC:ACF:DF:PD:GT:SGT:SF:SV:SIG:MT:PAC	133,150,0,1,10,8:1:1:2:0/0:./.:.:0	41,64,2,1,34,53:1:1:2:0/0:0/2:0.125:0:1:.:	54,49,4,5,27,39:1:1:2:0/0:0/2:0.5:0:1:.:	95,86,88,88,18,21:1:1:2:0/1:./.:.:0:1:g.65327_65328delTT:0	57,70,0,0,5,9:1:1:2:0/0:./.:.:0:0:.:.
chr1_ref_v2	65473	.	A	AT	.	PASS	IntersectsRepeat=1;RepeatCorrectionApplied=1	SAC:ACF:DF:PD:GT:SGT:SF:SV:SIG:MT:PAC	152,130,2,1:1:1:2:0/0:./.:.:0	106,77,3,0:1:1:2:0/0:./.:.:0:0:.:.	126,84,7,6:1:1:2:0/0:./.:.:0:0:.:.	241,199,13,11:1:1:2:0/0:./.:.:0:0:.:.	87,73,13,9:1:1:2:0/0:0/1:0.125:0:1:.:.
chr1_ref_v2	65578	.	C	T	.	PASS	IntersectsRepeat=0;RepeatCorrectionApplied=0	SAC:ACF:DF:PD:GT:SGT:SF:SV:SIG:MT:PAC	126,229,0,0:1:1:2:0/0:./.:.:0	89,157,0,0:1:1:2:0/0:./.:.:0:0:.:.	147,150,0,1:1:1:2:0/0:./.:.:0:0:.:.	216,291,0,0:1:1:2:0/0:./.:.:0:0:.:.	1,1,93,126:1:1:2:1/1:./.:.:0:1:.:.
chr1_ref_v2	65796	.	TG	T	.	PASS	IntersectsRepeat=1;RepeatCorrectionApplied=1	SAC:ACF:DF:PD:GT:SGT:SF:SV:SIG:MT:PAC	206,170,0,0:1:1:2:0/0:./.:.:0	132,115,2,0:1:1:2:0/0:./.:.:0:0:.:.	119,138,0,0:1:1:2:0/0:./.:.:0:0:.:.	142,120,110,109:1:1:2:0/1:0/0:0.125:0:1:g.65797delG:0	92,109,0,0:1:1:2:0/0:./.:.:0:0:.:.
chr1_ref_v2	65852	.	A	G	.	PASS	IntersectsRepeat=0;RepeatCorrectionApplied=0	SAC:ACF:DF:PD:GT:SGT:SF:SV:SIG:MT:PAC	191,225,0,0:1:1:2:0/0:./.:.:0	60,84,70,78:1:1:2:0/1:./.:.:0:1:g.65852A>G:0	141,133,0,0:1:1:2:0/0:./.:.:0:0:.:.	269,247,0,0:1:1:2:0/0:./.:.:0:0:.:.	84,102,3,1:1:1:2:0/0:./.:.:0:0:.:.
chr1_ref_v2	66632	.	G	T	.	PASS	IntersectsRepeat=0;RepeatCorrectionApplied=0	SAC:ACF:DF:PD:GT:SGT:SF:SV:SIG:MT:PAC	155,220,0,0:1:1:2:0/0:./.:.:0	101,116,0,0:1:1:2:0/0:./.:.:0:0:.:.	59,70,58,82:1:1:2:0/1:./.:.:0:1:g.66632G>T:0	213,258,0,0:1:1:2:0/0:./.:.:0:0:.:.	81,102,0,0:1:1:2:0/0:./.:.:0:0:.:.
chr1_ref_v2	67237	.	C	T	.	PASS	IntersectsRepeat=0;RepeatCorrectionApplied=0	SAC:ACF:DF:PD:GT:SGT:SF:SV:SIG:MT:PAC	247,130,0,0:1:1:2:0/0:./.:.:0	183,117,0,0:1:1:2:0/0:./.:.:0:0:.:.	62,97,79,59:1:1:2:0/1:0/0:0.125:0:1:g.67237C>T:0	275,346,0,0:1:1:2:0/0:./.:.:0:0:.:.	116,130,0,0:1:1:2:0/0:./.:.:0:0:.:.
chr1_ref_v2	67687	.	GA	G	.	PASS	IntersectsRepeat=1;RepeatCorrectionApplied=1	SAC:ACF:DF:PD:GT:SGT:SF:SV:SIG:MT:PAC	155,166,0,5:1:1:2:0/0:./.:.:0	54,68,32,68:1:1:2:0/1:0/0:0.25:0:1:g.67688delA:0	68,74,66,71:1:1:2:0/1:0/0:0.125:0:1:g.67688delA:0	219,238,8,8:1:1:2:0/0:./.:.:0:0:.:.	102,86,4,2:1:1:2:0/0:./.:.:0:0:.:.
chr1_ref_v2	67823	.	A	G	.	PASS	IntersectsRepeat=0;RepeatCorrectionApplied=0	SAC:ACF:DF:PD:GT:SGT:SF:SV:SIG:MT:PAC	145,185,0,0:1:1:2:0/0:./.:.:0	115,115,0,0:1:1:2:0/0:./.:.:0:0:.:.	173,124,0,0:1:1:2:0/0:./.:.:0:0:.:.	154,107,175,110:1:1:2:0/1:./.:.:0:1:g.67823A>G:0	114,91,0,0:1:1:2:0/0:./.:.:0:0:.:.
chr1_ref_v2	67840	.	CT	C,CTT	.	PASS	IntersectsRepeat=1;RepeatCorrectionApplied=1	SAC:ACF:DF:PD:GT:SGT:SF:SV:SIG:MT:PAC	125,109,3,4,6,4:1:1:2:0/0:./.:.:0	96,86,6,2,4,5:1:1:2:0/0:./.:.:0:0:.:.	125,73,10,13,18,18:1:1:2:0/0:0/2:0.125:0:0:.:.	145,89,140,91,11,6:1:1:2:0/1:0/0:0.125:0:1:g.67841delT:0	80,64,8,4,8,6:1:1:2:0/0:./.:.:0:0:.:.
chr1_ref_v2	69263	.	T	C	.	PASS	IntersectsRepeat=1;RepeatCorrectionApplied=0	SAC:ACF:DF:PD:GT:SGT:SF:SV:SIG:MT:PAC	203,163,0,0:1:1:2:0/0:./.:.:0	126,121,0,0:1:1:2:0/0:./.:.:0:0:.:.	136,152,1,0:1:1:2:0/0:./.:.:0:0:.:.	239,327,0,0:1:1:2:0/0:./.:.:0:0:.:.	2,1,100,129:1:1:2:1/1:./.:.:0:1:.:.
chr1_ref_v2	69446	.	TG	T,TGG	.	PASS	IntersectsRepeat=1;RepeatCorrectionApplied=1	SAC:ACF:DF:PD:GT:SGT:SF:SV:SIG:MT:PAC	131,102,2,2,0,0:1:1:2:0/0:./.:.:0	38,41,0,0,33,41:1:1:2:0/2:./.:.:0:1:g.69446_69447insG:0	102,121,0,2,2,2:1:1:2:0/0:./.:.:0:0:.:.	97,109,100,123,2,4:1:1:2:0/1:./.:.:0:1:g.69447delG:0	1,0,70,86,0,0:1:1:2:1/1:./.:.:0:1:.:.
chr1_ref_v2	69540	.	CTT	C,CT	.	PASS	IntersectsRepeat=1;RepeatCorrectionApplied=1	SAC:ACF:DF:PD:GT:SGT:SF:SV:SIG:MT:PAC	35,44,7,9,23,35:1:1:2:0/2:0/0:0.125:0	28,27,14,14,27,29:1:1:2:0/0:0/1:0.5:1:0:.:.	52,26,9,10,36,30:1:1:2:0/2:0/0:0.25:0:0:.:.	84,53,88,65,15,26:1:1:2:0/1:./.:.:0:1:g.69540_69543T>:0	8,13,20,16,35,29:1:1:2:2/2:0/2:0.25:0:1:.:.
chr1_ref_v2	69902	.	GA	G	.	PASS	IntersectsRepeat=1;RepeatCorrectionApplied=1	SAC:ACF:DF:PD:GT:SGT:SF:SV:SIG:MT:PAC	196,173,0,0:1:1:2:0/0:./.:.:0	56,70,38,45:1:1:2:0/1:0/0:0.25:0:1:g.69903delA:0	116,132,0,0:1:1:2:0/0:./.:.:0:0:.:.	191,281,3,2:1:1:2:0/0:./.:.:0:0:.:.	6,4,62,87:1:1:2:1/1:0/1:0.125:0:1:.:.
chr1_ref_v2	70066	.	T	C	.	PASS	IntersectsRepeat=0;RepeatCorrectionApplied=0	SAC:ACF:DF:PD:GT:SGT:SF:SV:SIG:MT:PAC	172,251,1,0:1:1:2:0/0:./.:.:0	100,127,0,0:1:1:2:0/0:./.:.:0:0:.:.	132,132,0,0:1:1:2:0/0:./.:.:0:0:.:.	113,148,92,119:1:1:2:0/1:0/0:0.125:0:1:g.70066T>C:0	88,101,0,0:1:1:2:0/0:./.:.:0:0:.:.
chr1_ref_v2	70561	.	T	C	.	PASS	IntersectsRepeat=1;RepeatCorrectionApplied=0	SAC:ACF:DF:PD:GT:SGT:SF:SV:SIG:MT:PAC	116,89,0,3:1:1:2:0/0:./.:.:0	52,46,59,48:1:1:2:0/1:./.:.:0:1:g.70561T>C:0	152,87,0,0:1:1:2:0/0:./.:.:0:0:.:.	285,172,0,4:1:1:2:0/0:./.:.:0:0:.:.	114,70,0,1:1:1:2:0/0:./.:.:0:0:.:.
chr1_ref_v2	70618	.	GAAA	G	.	PASS	IntersectsRepeat=1;RepeatCorrectionApplied=1	SAC:ACF:DF:PD:GT:SGT:SF:SV:SIG:MT:PAC	43,18,0,1:1:1:2:0/0:./.:.:0	25,17,0,2:1:1:2:0/0:0/1:0.125:0:0:.:.	22,12,5,6:1:1:2:0/0:0/1:0.5:0:0:.:.	35,24,10,7:1:1:2:0/0:0/1:0.5:1:0:.:.	64,44,3,1:1:1:2:0/0:0/1:0.125:0:0:.:.
chr1_ref_v2	70784	.	G	A	.	PASS	IntersectsRepeat=0;RepeatCorrectionApplied=0	SAC:ACF:DF:PD:GT:SGT:SF:SV:SIG:MT:PAC	123,136,0,1:1:1:2:0/0:./.:.:0	80,116,0,0:1:1:2:0/0:./.:.:0:0:.:.	151,170,0,0:1:1:2:0/0:./.:.:0:0:.:.	126,144,112,154:1:1:2:0/1:./.:.:0:1:g.70784G>A:0	102,103,0,0:1:1:2:0/0:./.:.:0:0:.:.
chr1_ref_v2	70828	.	GAA	G,GA	.	PASS	IntersectsRepeat=1;RepeatCorrectionApplied=1	SAC:ACF:DF:PD:GT:SGT:SF:SV:SIG:MT:PAC	79,97,0,1,6,8:1:1:2:0/0:./.:.:0	61,63,0,0,1,6:1:1:2:0/0:./.:.:0:0:.:.	56,73,4,7,47,55:1:1:2:0/2:0/0:0.25:0:1:g.70829delA:0	90,102,113,122,17,20:1:1:2:0/1:./.:.:0:1:g.70829_70830delAA:0	69,72,1,2,9,5:1:1:2:0/0:0/2:0.25:0:0:.:.
chr1_ref_v2	71242	.	TAA	T,TA	.	PASS	IntersectsRepeat=1;RepeatCorrectionApplied=1	SAC:ACF:DF:PD:GT:SGT:SF:SV:SIG:MT:PAC	97,123,1,1,9,17:1:1:2:0/0:./.:.:0	89,80,3,3,20,12:1:1:2:0/0:0/2:0.25:0:0:.:.	43,34,54,41,9,8:1:1:2:0/1:1/1:0.125:0:1:g.71243_71244delAA:0	138,115,6,7,27,21:1:1:2:0/0:0/1:0.125:0:0:.:.	9,9,12,13,43,41:1:1:2:2/2:0/2:0.125:0:1:.:.
chr1_ref_v2	72113	.	G	A	.	PASS	IntersectsRepeat=1;RepeatCorrectionApplied=0	SAC:ACF:DF:PD:GT:SGT:SF:SV:SIG:MT:PAC	205,206,0,1:1:1:2:0/0:./.:.:0	141,174,0,0:1:1:2:0/0:./.:.:0:0:.:.	73,83,64,70:1:1:2:0/1:0/0:0.125:0:1:.:.	234,332,0,0:1:1:2:0/0:./.:.:0:0:.:.	113,115,0,0:1:1:2:0/0:./.:.:0:0:.:.
chr1_ref_v2	72316	.	C	A	.	PASS	IntersectsRepeat=1;RepeatCorrectionApplied=0	SAC:ACF:DF:PD:GT:SGT:SF:SV:SIG:MT:PAC	209,206,0,0:1:1:2:0/0:./.:.:0	59,77,60,76:1:1:2:0/1:./.:.:0:1:g.72316C>A:0	164,143,0,0:1:1:2:0/0:./.:.:0:0:.:.	297,254,0,0:1:1:2:0/0:./.:.:0:0:.:.	134,88,0,0:1:1:2:0/0:./.:.:0:0:.:.
chr1_ref_v2	72908	.	G	A	.	PASS	IntersectsRepeat=0;RepeatCorrectionApplied=0	SAC:ACF:DF:PD:GT:SGT:SF:SV:SIG:MT:PAC	143,197,1,0:1:1:2:0/0:./.:.:0	110,120,1,1:1:1:2:0/0:./.:.:0:0:.:.	117,146,0,2:1:1:2:0/0:./.:.:0:0:.:.	97,140,112,122:1:1:2:0/1:./.:.:0:1:g.72908G>A:0	92,77,0,0:1:1:2:0/0:./.:.:0:0:.:.
chr1_ref_v2	74254	.	G	A	.	PASS	IntersectsRepeat=1;RepeatCorrectionApplied=0	SAC:ACF:DF:PD:GT:SGT:SF:SV:SIG:MT:PAC	100,90,116,78:1:1:2:0/1:./.:.:0	80,59,79,49:1:1:2:0/1:./.:.:0:0:.:.	46,50,71,58:1:1:2:0/1:1/1:0.125:0:0:.:.	94,109,107,88:1:1:2:0/1:./.:.:0:0:.:.	0,2,101,75:1:1:2:1/1:./.:.:0:1:.:.
chr1_ref_v2	74575	.	GT	G,GTT	.	PASS	IntersectsRepeat=1;RepeatCorrectionApplied=1	SAC:ACF:DF:PD:GT:SGT:SF:SV:SIG:MT:PAC	156,129,0,2,1,0:1:1:2:0/0:./.:.:0	79,128,0,0,0,0:1:1:2:0/0:./.:.:0:0:.:.	53,62,0,0,46,60:1:1:2:0/2:./.:.:0:1:g.74575_74576insT:0	173,186,2,1,2,1:1:1:2:0/0:./.:.:0:0:.:.	0,2,53,62,0,0:1:1:2:1/1:./.:.:0:1:.:.
chr1_ref_v2	74711	.	AT	A	.	PASS	IntersectsRepeat=1;RepeatCorrectionApplied=1	SAC:ACF:DF:PD:GT:SGT:SF:SV:SIG:MT:PAC	100,73,15,18:1:1:2:0/0:./.:.:0	44,19,61,38:1:1:2:0/1:0/0:0.25:0:1:g.74712delT:0	106,68,18,16:1:1:2:0/0:./.:.:0:0:.:.	77,82,106,62:1:1:2:0/1:0/0:0.25:0:1:g.74712delT:0	61,53,14,9:1:1:2:0/0:./.:.:0:0:.:.
chr1_ref_v2	75309	.	C	CT	.	PASS	IntersectsRepeat=1;RepeatCorrectionApplied=1	SAC:ACF:DF:PD:GT:SGT:SF:SV:SIG:MT:PAC	174,163,3,0:1:1:2:0/0:./.:.:0	117,111,3,0:1:1:2:0/0:./.:.:0:0:.:.	112,85,4,3:1:1:2:0/0:./.:.:0:0:.:.	114,88,92,88:1:1:2:0/1:./.:.:0:1:g.75309_75310insT:0	78,60,2,0:1:1:2:0/0:./.:.:0:0:.:.
chr1_ref_v2	76640	.	G	A	.	PASS	IntersectsRepeat=0;RepeatCorrectionApplied=0	SAC:ACF:DF:PD:GT:SGT:SF:SV:SIG:MT:PAC	204,189,0,0:1:1:2:0/0:./.:.:0	80,59,93,69:1:1:2:0/1:1/1:0.125:0:1:g.76640G>A:0	166,151,0,0:1:1:2:0/0:./.:.:0:0:.:.	270,258,0,0:1:1:2:0/0:./.:.:0:0:.:.	122,96,0,0:1:1:2:0/0:./.:.:0:0:.:.
chr1_ref_v2	77223	.	G	GAGAAGA	.	PASS	IntersectsRepeat=1;RepeatCorrectionApplied=1	SAC:ACF:DF:PD:GT:SGT:SF:SV:SIG:MT:PAC	92,141,0,0:1:1:2:0/0:./.:.:0	50,74,0,1:1:1:2:0/0:./.:.:0:0:.:.	100,117,1,0:1:1:2:0/0:./.:.:0:0:.:.	79,104,43,64:1:1:2:0/1:0/0:0.25:0:1:g.77223_77224insAGAAGA:0	73,86,0,0:1:1:2:0/0:./.:.:0:0:.:.
chr1_ref_v2	77468	.	G	A	.	PASS	IntersectsRepeat=0;RepeatCorrectionApplied=0	SAC:ACF:DF:PD:GT:SGT:SF:SV:SIG:MT:PAC	174,190,0,0:1:1:2:0/0:./.:.:0	64,77,75,51:1:1:2:0/1:./.:.:0:1:g.77468G>A:0	107,141,0,0:1:1:2:0/0:./.:.:0:0:.:.	206,251,0,0:1:1:2:0/0:./.:.:0:0:.:.	78,65,0,0:1:1:2:0/0:./.:.:0:0:.:.
chr1_ref_v2	77641	.	T	C	.	PASS	IntersectsRepeat=0;RepeatCorrectionApplied=0	SAC:ACF:DF:PD:GT:SGT:SF:SV:SIG:MT:PAC	210,239,0,0:1:1:2:0/0:./.:.:0	182,150,0,0:1:1:2:0/0:./.:.:0:0:.:.	61,64,64,50:1:1:2:0/1:./.:.:0:1:g.77641T>C:0	238,235,0,0:1:1:2:0/0:./.:.:0:0:.:.	102,82,0,0:1:1:2:0/0:./.:.:0:0:.:.
chr1_ref_v2	78920	.	C	T	.	PASS	IntersectsRepeat=1;RepeatCorrectionApplied=0	SAC:ACF:DF:PD:GT:SGT:SF:SV:SIG:MT:PAC	159,142,0,0:1:1:2:0/0:./.:.:0	63,44,55,54:1:1:2:0/1:./.:.:0:1:g.78920C>T:0	153,136,0,0:1:1:2:0/0:./.:.:0:0:.:.	311,265,0,1:1:1:2:0/0:./.:.:0:0:.:.	126,92,0,0:1:1:2:0/0:./.:.:0:0:.:.
chr1_ref_v2	79477	.	G	A	.	PASS	IntersectsRepeat=0;RepeatCorrectionApplied=0	SAC:ACF:DF:PD:GT:SGT:SF:SV:SIG:MT:PAC	194,204,0,0:1:1:2:0/0:./.:.:0	103,147,0,0:1:1:2:0/0:./.:.:0:0:.:.	116,128,0,0:1:1:2:0/0:./.:.:0:0:.:.	101,132,112,139:1:1:2:0/1:./.:.:0:1:g.79477G>A:0	110,84,0,0:1:1:2:0/0:./.:.:0:0:.:.
chr1_ref_v2	80083	.	G	A	.	PASS	IntersectsRepeat=0;RepeatCorrectionApplied=0	SAC:ACF:DF:PD:GT:SGT:SF:SV:SIG:MT:PAC	178,237,0,1:1:1:2:0/0:./.:.:0	141,174,1,0:1:1:2:0/0:./.:.:0:0:.:.	60,77,64,57:1:1:2:0/1:./.:.:0:1:g.80083G>A:0	262,245,0,0:1:1:2:0/0:./.:.:0:0:.:.	114,95,0,0:1:1:2:0/0:./.:.:0:0:.:.
chr1_ref_v2	80243	.	A	G	.	PASS	IntersectsRepeat=1;RepeatCorrectionApplied=0	SAC:ACF:DF:PD:GT:SGT:SF:SV:SIG:MT:PAC	175,177,0,0:1:1:2:0/0:./.:.:0	58,78,49,72:1:1:2:0/1:./.:.:0:1:g.80243A>G:0	122,128,0,0:1:1:2:0/0:./.:.:0:0:.:.	218,247,0,0:1:1:2:0/0:./.:.:0:0:.:.	106,118,0,0:1:1:2:0/0:./.:.:0:0:.:.
chr1_ref_v2	81092	.	T	C	.	PASS	IntersectsRepeat=1;RepeatCorrectionApplied=0	SAC:ACF:DF:PD:GT:SGT:SF:SV:SIG:MT:PAC	164,211,0,0:1:1:2:0/0:./.:.:0	129,152,0,0:1:1:2:0/0:./.:.:0:0:.:.	135,139,0,0:1:1:2:0/0:./.:.:0:0:.:.	118,123,107,123:1:1:2:0/1:./.:.:0:1:g.81092T>C:0	118,108,1,0:1:1:2:0/0:./.:.:0:0:.:.
chr1_ref_v2	81173	.	G	A	.	PASS	IntersectsRepeat=0;RepeatCorrectionApplied=0	SAC:ACF:DF:PD:GT:SGT:SF:SV:SIG:MT:PAC	85,91,70,96:1:1:2:0/1:./.:.:0	74,84,63,67:1:1:2:0/1:0/0:0.125:0:0:.:.	83,80,85,61:1:1:2:0/1:./.:.:0:0:.:.	143,123,154,115:1:1:2:0/1:./.:.:0:0:.:.	121,111,0,0:1:1:2:0/0:./.:.:0:1:.:.
chr1_ref_v2	81338	.	C	T	.	PASS	IntersectsRepeat=0;RepeatCorrectionApplied=0	SAC:ACF:DF:PD:GT:SGT:SF:SV:SIG:MT:PAC	132,128,0,0:1:1:2:0/0:./.:.:0	106,142,0,1:1:1:2:0/0:./.:.:0:0:.:.	86,80,71,73:1:1:2:0/1:0/0:0.125:0:1:g.81338C>T:0	240,276,0,1:1:1:2:0/0:./.:.:0:0:.:.	110,103,0,0:1:1:2:0/0:./.:.:0:0:.:.
chr1_ref_v2	81738	.	T	C	.	PASS	IntersectsRepeat=0;RepeatCorrectionApplied=0	SAC:ACF:DF:PD:GT:SGT:SF:SV:SIG:MT:PAC	159,196,0,0:1:1:2:0/0:./.:.:0	128,157,0,0:1:1:2:0/0:./.:.:0:0:.:.	62,72,62,61:1:1:2:0/1:./.:.:0:1:g.81738T>C:0	240,252,1,0:1:1:2:0/0:./.:.:0:0:.:.	94,79,0,0:1:1:2:0/0:./.:.:0:0:.:.
chr1_ref_v2	83645	.	G	A	.	PASS	IntersectsRepeat=0;RepeatCorrectionApplied=0	SAC:ACF:DF:PD:GT:SGT:SF:SV:SIG:MT:PAC	233,240,0,0:1:1:2:0/0:./.:.:0	153,140,0,0:1:1:2:0/0:./.:.:0:0:.:.	78,69,70,68:1:1:2:0/1:./.:.:0:1:g.83645G>A:0	270,234,1,0:1:1:2:0/0:./.:.:0:0:.:.	121,75,0,0:1:1:2:0/0:./.:.:0:0:.:.
chr1_ref_v2	84169	.	T	C	.	PASS	IntersectsRepeat=1;RepeatCorrectionApplied=0	SAC:ACF:DF:PD:GT:SGT:SF:SV:SIG:MT:PAC	60,80,54,73:1:1:2:0/1:./.:.:0	101,121,0,0:1:1:2:0/0:./.:.:0:1:g.84168_84170C>T:1	62,94,43,84:1:1:2:0/1:0/0:0.125:0:0:.:.	233,265,1,0:1:1:2:0/0:./.:.:0:1:g.84168_84170C>T:1	79,104,0,0:1:1:2:0/0:./.:.:0:1:.:.
chr1_ref_v2	84413	.	CT	C	.	PASS	IntersectsRepeat=1;RepeatCorrectionApplied=1	SAC:ACF:DF:PD:GT:SGT:SF:SV:SIG:MT:PAC	161,161,1,3:1:1:2:0/0:./.:.:0	133,107,0,2:1:1:2:0/0:./.:.:0:0:.:.	74,42,59,54:1:1:2:0/1:0/0:0.125:0:1:g.84414delT:0	213,191,7,5:1:1:2:0/0:./.:.:0:0:.:.	76,65,6,5:1:1:2:0/0:./.:.:0:0:.:.
chr1_ref_v2	84455	.	G	A	.	PASS	IntersectsRepeat=0;RepeatCorrectionApplied=0	SAC:ACF:DF:PD:GT:SGT:SF:SV:SIG:MT:PAC	141,170,0,1:1:1:2:0/0:./.:.:0	116,107,0,0:1:1:2:0/0:./.:.:0:0:.:.	136,122,0,0:1:1:2:0/0:./.:.:0:0:.:.	116,96,110,101:1:1:2:0/1:./.:.:0:1:g.84455G>A:0	73,94,0,0:1:1:2:0/0:./.:.:0:0:.:.
chr1_ref_v2	85372	.	G	A	.	PASS	IntersectsRepeat=0;RepeatCorrectionApplied=0	SAC:ACF:DF:PD:GT:SGT:SF:SV:SIG:MT:PAC	65,71,76,97:1:1:2:0/1:1/1:0.125:0	120,134,0,0:1:1:2:0/0:./.:.:0:1:g.85371_85373A>G:1	56,71,57,79:1:1:2:0/1:./.:.:0:0:.:.	227,289,0,1:1:1:2:0/0:./.:.:0:1:g.85371_85373A>G:1	83,110,0,0:1:1:2:0/0:./.:.:0:1:.:.
chr1_ref_v2	85415	.	GT	G	.	PASS	IntersectsRepeat=1;RepeatCorrectionApplied=1	SAC:ACF:DF:PD:GT:SGT:SF:SV:SIG:MT:PAC	155,146,0,0:1:1:2:0/0:./.:.:0	56,55,54,69:1:1:2:0/1:./.:.:0:1:g.85416delT:0	104,124,0,1:1:1:2:0/0:./.:.:0:0:.:.	205,232,0,0:1:1:2:0/0:./.:.:0:0:.:.	94,80,0,0:1:1:2:0/0:./.:.:0:0:.:.
chr1_ref_v2	86122	.	C	T	.	PASS	IntersectsRepeat=0;RepeatCorrectionApplied=0	SAC:ACF:DF:PD:GT:SGT:SF:SV:SIG:MT:PAC	164,216,0,0:1:1:2:0/0:./.:.:0	133,147,0,0:1:1:2:0/0:./.:.:0:0:.:.	62,54,61,55:1:1:2:0/1:./.:.:0:1:g.86122C>T:0	201,218,0,0:1:1:2:0/0:./.:.:0:0:.:.	87,72,0,0:1:1:2:0/0:./.:.:0:0:.:.
chr1_ref_v2	88567	.	G	T	.	PASS	IntersectsRepeat=0;RepeatCorrectionApplied=0	SAC:ACF:DF:PD:GT:SGT:SF:SV:SIG:MT:PAC	215,257,0,0:1:1:2:0/0:./.:.:0	131,197,0,0:1:1:2:0/0:./.:.:0:0:.:.	133,128,0,0:1:1:2:0/0:./.:.:0:0:.:.	109,109,91,114:1:1:2:0/1:./.:.:0:1:g.88567G>T:0	92,94,0,0:1:1:2:0/0:./.:.:0:0:.:.
chr1_ref_v2	88571	.	C	A	.	PASS	IntersectsRepeat=0;RepeatCorrectionApplied=0	SAC:ACF:DF:PD:GT:SGT:SF:SV:SIG:MT:PAC	209,255,0,1:1:1:2:0/0:./.:.:0	130,193,0,0:1:1:2:0/0:./.:.:0:0:.:.	130,126,0,0:1:1:2:0/0:./.:.:0:0:.:.	200,224,0,0:1:1:2:0/0:./.:.:0:0:.:.	1,2,87,92:1:1:2:1/1:./.:.:0:1:.:.
chr1_ref_v2	89078	.	G	A	.	PASS	IntersectsRepeat=1;RepeatCorrectionApplied=0	SAC:ACF:DF:PD:GT:SGT:SF:SV:SIG:MT:PAC	220,210,0,0:1:1:2:0/0:./.:.:0	132,151,0,0:1:1:2:0/0:./.:.:0:0:.:.	122,146,0,0:1:1:2:0/0:./.:.:0:0:.:.	118,129,119,122:1:1:2:0/1:./.:.:0:1:g.89078G>A:0	84,104,0,0:1:1:2:0/0:./.:.:0:0:.:.
chr1_ref_v2	89963	.	A	G	.	PASS	IntersectsRepeat=0;RepeatCorrectionApplied=0	SAC:ACF:DF:PD:GT:SGT:SF:SV:SIG:MT:PAC	184,222,2,0:1:1:2:0/0:./.:.:0	112,134,0,0:1:1:2:0/0:./.:.:0:0:.:.	105,123,0,0:1:1:2:0/0:./.:.:0:0:.:.	190,222,0,0:1:1:2:0/0:./.:.:0:0:.:.	1,0,66,82:1:1:2:1/1:./.:.:0:1:.:.
chr1_ref_v2	90969	.	T	C	.	PASS	IntersectsRepeat=0;RepeatCorrectionApplied=0	SAC:ACF:DF:PD:GT:SGT:SF:SV:SIG:MT:PAC	175,177,0,0:1:1:2:0/0:./.:.:0	65,56,60,57:1:1:2:0/1:./.:.:0:1:g.90969T>C:0	122,110,0,0:1:1:2:0/0:./.:.:0:0:.:.	231,200,1,0:1:1:2:0/0:./.:.:0:0:.:.	101,73,0,1:1:1:2:0/0:./.:.:0:0:.:.
chr1_ref_v2	91929	.	C	T	.	PASS	IntersectsRepeat=0;RepeatCorrectionApplied=0	SAC:ACF:DF:PD:GT:SGT:SF:SV:SIG:MT:PAC	142,210,0,0:1:1:2:0/0:./.:.:0	131,140,0,0:1:1:2:0/0:./.:.:0:0:.:.	57,56,55,53:1:1:2:0/1:./.:.:0:1:g.91929C>T:0	240,208,0,0:1:1:2:0/0:./.:.:0:0:.:.	100,70,0,0:1:1:2:0/0:./.:.:0:0:.:.
chr1_ref_v2	92012	.	G	GT	.	PASS	IntersectsRepeat=1;RepeatCorrectionApplied=1	SAC:ACF:DF:PD:GT:SGT:SF:SV:SIG:MT:PAC	186,160,0,0:1:1:2:0/0:./.:.:0	154,130,1,0:1:1:2:0/0:./.:.:0:0:.:.	77,67,52,54:1:1:2:0/1:0/0:0.125:0:1:g.92012_92013insT:0	209,231,1,3:1:1:2:0/0:./.:.:0:0:.:.	86,95,1,0:1:1:2:0/0:./.:.:0:0:.:.
chr1_ref_v2	92141	.	TA	T	.	PASS	IntersectsRepeat=1;RepeatCorrectionApplied=1	SAC:ACF:DF:PD:GT:SGT:SF:SV:SIG:MT:PAC	102,78,109,98:1:1:2:0/1:./.:.:0	68,73,72,71:1:1:2:0/1:./.:.:0:0:.:.	57,61,49,43:1:1:2:0/1:0/0:0.125:0:0:.:.	125,115,110,120:1:1:2:0/1:./.:.:0:0:.:.	79,79,8,16:1:1:2:0/0:0/1:0.25:0:1:.:.
chr1_ref_v2	92314	.	CT	C	.	PASS	IntersectsRepeat=1;RepeatCorrectionApplied=1	SAC:ACF:DF:PD:GT:SGT:SF:SV:SIG:MT:PAC	82,85,107,104:1:1:2:0/1:./.:.:0	72,70,98,77:1:1:2:0/1:0/0:0.25:0:0:.:.	58,52,56,62:1:1:2:0/1:0/0:0.125:0:0:.:.	14,15,173,172:1:1:2:1/1:./.:.:0:1:g.92315delT:1	71,71,11,9:1:1:2:0/0:./.:.:0:1:.:.
chr1_ref_v2	93605	.	T	C	.	PASS	IntersectsRepeat=1;RepeatCorrectionApplied=0	SAC:ACF:DF:PD:GT:SGT:SF:SV:SIG:MT:PAC	213,170,32,23:1:1:2:0/0:0/1:0.25:1	155,151,0,0:1:1:2:0/0:./.:.:0:0:.:.	114,174,0,0:1:1:2:0/0:./.:.:0:0:.:.	219,350,0,0:1:1:2:0/0:./.:.:0:0:.:.	86,136,0,0:1:1:2:0/0:./.:.:0:0:.:.
chr1_ref_v2	94084	.	CA	C	.	PASS	IntersectsRepeat=1;RepeatCorrectionApplied=1	SAC:ACF:DF:PD:GT:SGT:SF:SV:SIG:MT:PAC	163,159,1,2:1:1:2:0/0:./.:.:0	124,109,1,1:1:1:2:0/0:./.:.:0:0:.:.	112,110,1,4:1:1:2:0/0:./.:.:0:0:.:.	121,96,112,111:1:1:2:0/1:./.:.:0:1:g.94085delA:0	76,70,0,0:1:1:2:0/0:./.:.:0:0:.:.
chr1_ref_v2	94308	.	GA	G	.	PASS	IntersectsRepeat=1;RepeatCorrectionApplied=1	SAC:ACF:DF:PD:GT:SGT:SF:SV:SIG:MT:PAC	197,184,0,0:1:1:2:0/0:./.:.:0	130,124,0,0:1:1:2:0/0:./.:.:0:0:.:.	65,63,77,62:1:1:2:0/1:./.:.:0:1:g.94309delA:0	244,216,0,0:1:1:2:0/0:./.:.:0:0:.:.	101,99,0,1:1:1:2:0/0:./.:.:0:0:.:.
chr1_ref_v2	94666	.	TC	T	.	PASS	IntersectsRepeat=1;RepeatCorrectionApplied=1	SAC:ACF:DF:PD:GT:SGT:SF:SV:SIG:MT:PAC	171,189,0,0:1:1:2:0/0:./.:.:0	132,135,0,0:1:1:2:0/0:./.:.:0:0:.:.	117,102,0,0:1:1:2:0/0:./.:.:0:0:.:.	213,195,0,0:1:1:2:0/0:./.:.:0:0:.:.	1,0,77,58:1:1:2:1/1:./.:.:0:1:.:.
chr1_ref_v2	94945	.	G	A	.	PASS	IntersectsRepeat=0;RepeatCorrectionApplied=0	SAC:ACF:DF:PD:GT:SGT:SF:SV:SIG:MT:PAC	162,187,0,0:1:1:2:0/0:./.:.:0	102,155,0,0:1:1:2:0/0:./.:.:0:0:.:.	98,121,0,0:1:1:2:0/0:./.:.:0:0:.:.	230,192,0,0:1:1:2:0/0:./.:.:0:0:.:.	0,0,85,76:1:1:2:1/1:./.:.:0:1:.:.
chr1_ref_v2	95656	.	G	A	.	PASS	IntersectsRepeat=0;RepeatCorrectionApplied=0	SAC:ACF:DF:PD:GT:SGT:SF:SV:SIG:MT:PAC	178,178,0,0:1:1:2:0/0:./.:.:0	138,116,0,0:1:1:2:0/0:./.:.:0:0:.:.	119,134,0,0:1:1:2:0/0:./.:.:0:0:.:.	104,119,118,122:1:1:2:0/1:./.:.:0:1:g.95656G>A:0	67,76,0,0:1:1:2:0/0:./.:.:0:0:.:.
chr1_ref_v2	96101	.	GA	G	.	PASS	IntersectsRepeat=1;RepeatCorrectionApplied=1	SAC:ACF:DF:PD:GT:SGT:SF:SV:SIG:MT:PAC	243,185,1,0:1:1:2:0/0:./.:.:0	86,73,71,66:1:1:2:0/1:0/0:0.125:0:1:g.96102delA:0	106,96,0,0:1:1:2:0/0:./.:.:0:0:.:.	195,187,0,0:1:1:2:0/0:./.:.:0:0:.:.	83,76,0,0:1:1:2:0/0:./.:.:0:0:.:.
chr1_ref_v2	97444	.	C	T	.	PASS	IntersectsRepeat=0;RepeatCorrectionApplied=0	SAC:ACF:DF:PD:GT:SGT:SF:SV:SIG:MT:PAC	181,150,1,0:1:1:2:0/0:./.:.:0	68,61,62,61:1:1:2:0/1:./.:.:0:1:g.97444C>T:0	91,106,0,0:1:1:2:0/0:./.:.:0:0:.:.	212,212,0,0:1:1:2:0/0:./.:.:0:0:.:.	106,82,0,0:1:1:2:0/0:./.:.:0:0:.:.
chr1_ref_v2	98116	.	C	T	.	PASS	IntersectsRepeat=0;RepeatCorrectionApplied=0	SAC:ACF:DF:PD:GT:SGT:SF:SV:SIG:MT:PAC	254,189,0,0:1:1:2:0/0:./.:.:0	182,109,1,0:1:1:2:0/0:./.:.:0:0:.:.	106,124,0,1:1:1:2:0/0:./.:.:0:0:.:.	178,246,0,0:1:1:2:0/0:./.:.:0:0:.:.	0,1,80,87:1:1:2:1/1:./.:.:0:1:.:.
chr1_ref_v2	98347	.	C	T	.	PASS	IntersectsRepeat=0;RepeatCorrectionApplied=0	SAC:ACF:DF:PD:GT:SGT:SF:SV:SIG:MT:PAC	204,195,2,0:1:1:2:0/0:./.:.:0	111,165,1,1:1:1:2:0/0:./.:.:0:0:.:.	49,59,76,40:1:1:2:0/1:./.:.:0:1:g.98347C>T:0	225,209,2,0:1:1:2:0/0:./.:.:0:0:.:.	87,76,0,0:1:1:2:0/0:./.:.:0:0:.:.
chr1_ref_v2	98717	.	TA	T	.	PASS	IntersectsRepeat=1;RepeatCorrectionApplied=1	SAC:ACF:DF:PD:GT:SGT:SF:SV:SIG:MT:PAC	140,155,1,2:1:1:2:0/0:./.:.:0	50,56,56,55:1:1:2:0/1:./.:.:0:1:g.98718delA:0	113,96,1,0:1:1:2:0/0:./.:.:0:0:.:.	188,216,1,3:1:1:2:0/0:./.:.:0:0:.:.	90,76,0,2:1:1:2:0/0:./.:.:0:0:.:.
chr1_ref_v2	99253	.	C	T	.	PASS	IntersectsRepeat=0;RepeatCorrectionApplied=0	SAC:ACF:DF:PD:GT:SGT:SF:SV:SIG:MT:PAC	157,169,0,0:1:1:2:0/0:./.:.:0	69,57,58,59:1:1:2:0/1:./.:.:0:1:g.99253C>T:0	125,100,0,0:1:1:2:0/0:./.:.:0:0:.:.	253,192,0,0:1:1:2:0/0:./.:.:0:0:.:.	117,87,0,0:1:1:2:0/0:./.:.:0:0:.:.
chr1_ref_v2	99512	.	C	T	.	PASS	IntersectsRepeat=1;RepeatCorrectionApplied=0	SAC:ACF:DF:PD:GT:SGT:SF:SV:SIG:MT:PAC	193,192,0,0:1:1:2:0/0:./.:.:0	64,61,53,51:1:1:2:0/1:0/0:0.125:0:1:g.99512C>T:0	113,100,0,0:1:1:2:0/0:./.:.:0:0:.:.	194,232,0,0:1:1:2:0/0:./.:.:0:0:.:.	69,82,0,0:1:1:2:0/0:./.:.:0:0:.:.
chr1_ref_v2	99719	.	AT	A,ATT	.	PASS	IntersectsRepeat=1;RepeatCorrectionApplied=1	SAC:ACF:DF:PD:GT:SGT:SF:SV:SIG:MT:PAC	12,69,0,12,8,4:1:1:2:0/0:0/2:0.125:0	6,42,16,52,6,8:1:1:2:0/1:0/2:0.25:0:1:g.99720delT:0	7,36,10,37,10,9:1:1:2:0/2:0/1:0.5:0:1:g.99719_99720insT:0	19,104,9,26,32,33:1:1:2:0/2:0/0:0.25:0:1:g.99719_99720insT:0	5,7,23,39,1,3:1:1:2:1/1:1/2:0.125:0:1:.:.
chr1_ref_v2	100615	.	T	G	.	PASS	IntersectsRepeat=0;RepeatCorrectionApplied=0	SAC:ACF:DF:PD:GT:SGT:SF:SV:SIG:MT:PAC	193,235,4,0:1:1:2:0/0:./.:.:0	134,156,0,0:1:1:2:0/0:./.:.:0:0:.:.	115,124,0,0:1:1:2:0/0:./.:.:0:0:.:.	98,137,124,123:1:1:2:0/1:./.:.:0:1:g.100615T>G:0	82,82,0,0:1:1:2:0/0:./.:.:0:0:.:.
chr1_ref_v2	100993	.	CAA	C,CAAA,CAAAAA	.	PASS	IntersectsRepeat=1;RepeatCorrectionApplied=1	SAC:ACF:DF:PD:GT:SGT:SF:SV:SIG:MT:PAC	3,8,2,0,2,6,10,21:1:1:2:0/3:2/3:0.5:0	6,6,19,8,1,1,4,3:1:1:2:0/1:1/3:0.25:0:1:g.100993_100996AAAAA>:0	3,3,8,11,1,9,10,14:1:1:2:2/3:1/3:0.5:1:0:.:.	3,10,2,3,8,14,20,59:1:1:2:3/3:2/3:0.5:1:0:.:.	2,1,0,0,4,2,10,24:1:1:2:3/3:2/3:0.5:0:0:.:.
chr1_ref_v2	101162	.	TAA	T,TA	.	PASS	IntersectsRepeat=1;RepeatCorrectionApplied=1	SAC:ACF:DF:PD:GT:SGT:SF:SV:SIG:MT:PAC	87,154,2,0,12,20:1:1:2:0/0:./.:.:0	3,1,58,58,38,32:1:1:2:1/2:./.:.:0:1:g.101163_101164delAA,g.101163delA:0,0	45,63,2,5,39,54:1:1:2:0/0:0/2:0.25:0:1:.:	145,160,1,4,16,24:1:1:2:0/0:0/2:0.125:0:0:.:.	0,0,72,76,3,2:1:1:2:1/1:./.:.:0:1:.:.
chr1_ref_v2	102578	.	A	G	.	PASS	IntersectsRepeat=1;RepeatCorrectionApplied=0	SAC:ACF:DF:PD:GT:SGT:SF:SV:SIG:MT:PAC	169,145,0,0:1:1:2:0/0:./.:.:0	122,120,0,0:1:1:2:0/0:./.:.:0:0:.:.	55,60,52,56:1:1:2:0/1:./.:.:0:1:g.102578A>G:0	221,228,1,0:1:1:2:0/0:./.:.:0:0:.:.	82,95,0,0:1:1:2:0/0:./.:.:0:0:.:.
chr1_ref_v2	103298	.	G	GT	.	PASS	IntersectsRepeat=1;RepeatCorrectionApplied=1	SAC:ACF:DF:PD:GT:SGT:SF:SV:SIG:MT:PAC	163,146,1,0:1:1:2:0/0:./.:.:0	111,100,0,0:1:1:2:0/0:./.:.:0:0:.:.	50,55,64,52:1:1:2:0/1:1/1:0.125:0:1:g.103298_103299insT:0	212,178,0,0:1:1:2:0/0:./.:.:0:0:.:.	95,78,0,0:1:1:2:0/0:./.:.:0:0:.:.
chr1_ref_v2	104466	.	A	G	.	PASS	IntersectsRepeat=1;RepeatCorrectionApplied=0	SAC:ACF:DF:PD:GT:SGT:SF:SV:SIG:MT:PAC	180,170,0,1:1:1:2:0/0:./.:.:0	121,123,0,0:1:1:2:0/0:./.:.:0:0:.:.	120,138,0,0:1:1:2:0/0:./.:.:0:0:.:.	103,117,111,117:1:1:2:0/1:./.:.:0:1:g.104466A>G:0	82,80,0,1:1:1:2:0/0:./.:.:0:0:.:.
chr1_ref_v2	104954	.	C	T	.	PASS	IntersectsRepeat=1;RepeatCorrectionApplied=0	SAC:ACF:DF:PD:GT:SGT:SF:SV:SIG:MT:PAC	197,140,0,1:1:1:2:0/0:./.:.:0	52,52,65,51:1:1:2:0/1:./.:.:0:1:g.104954C>T:0	110,87,0,0:1:1:2:0/0:./.:.:0:0:.:.	209,205,0,0:1:1:2:0/0:./.:.:0:0:.:.	82,61,0,0:1:1:2:0/0:./.:.:0:0:.:.
chr1_ref_v2	105856	.	A	G	.	PASS	IntersectsRepeat=0;RepeatCorrectionApplied=0	SAC:ACF:DF:PD:GT:SGT:SF:SV:SIG:MT:PAC	176,226,0,1:1:1:2:0/0:./.:.:0	103,128,0,0:1:1:2:0/0:./.:.:0:0:.:.	116,134,0,0:1:1:2:0/0:./.:.:0:0:.:.	109,103,96,119:1:1:2:0/1:./.:.:0:1:g.105856A>G:0	100,108,0,0:1:1:2:0/0:./.:.:0:0:.:.
chr1_ref_v2	107091	.	GA	G	.	PASS	IntersectsRepeat=1;RepeatCorrectionApplied=1	SAC:ACF:DF:PD:GT:SGT:SF:SV:SIG:MT:PAC	212,221,0,0:1:1:2:0/0:./.:.:0	81,93,79,79:1:1:2:0/1:./.:.:0:1:g.107092delA:0	139,159,0,0:1:1:2:0/0:./.:.:0:0:.:.	209,308,0,0:1:1:2:0/0:./.:.:0:0:.:.	91,105,0,0:1:1:2:0/0:./.:.:0:0:.:.
chr1_ref_v2	107537	.	A	G	.	PASS	IntersectsRepeat=0;RepeatCorrectionApplied=0	SAC:ACF:DF:PD:GT:SGT:SF:SV:SIG:MT:PAC	219,262,0,0:1:1:2:0/0:./.:.:0	67,90,71,93:1:1:2:0/1:./.:.:0:1:g.107537A>G:0	119,120,0,0:1:1:2:0/0:./.:.:0:0:.:.	223,221,0,0:1:1:2:0/0:./.:.:0:0:.:.	95,74,0,0:1:1:2:0/0:./.:.:0:0:.:.
chr1_ref_v2	107744	.	C	T	.	PASS	IntersectsRepeat=0;RepeatCorrectionApplied=0	SAC:ACF:DF:PD:GT:SGT:SF:SV:SIG:MT:PAC	132,207,0,0:1:1:2:0/0:./.:.:0	111,119,0,0:1:1:2:0/0:./.:.:0:0:.:.	150,130,0,0:1:1:2:0/0:./.:.:0:0:.:.	114,104,103,108:1:1:2:0/1:./.:.:0:1:g.107744C>T:0	88,83,0,0:1:1:2:0/0:./.:.:0:0:.:.
chr1_ref_v2	108459	.	GT	G,GTT	.	PASS	IntersectsRepeat=1;RepeatCorrectionApplied=1	SAC:ACF:DF:PD:GT:SGT:SF:SV:SIG:MT:PAC	117,118,8,10,12,5:1:1:2:0/0:./.:.:0	97,86,7,11,2,8:1:1:2:0/0:./.:.:0:0:.:.	47,54,61,56,7,6:1:1:2:0/1:0/0:0.125:0:1:g.108460delT:0	104,99,110,113,13,14:1:1:2:0/1:0/0:0.125:0:1:g.108460delT:0	77,75,9,8,16,20:1:1:2:0/0:0/2:0.25:0:1:.:
chr1_ref_v2	110082	.	C	T	.	PASS	IntersectsRepeat=0;RepeatCorrectionApplied=0	SAC:ACF:DF:PD:GT:SGT:SF:SV:SIG:MT:PAC	152,168,0,0:1:1:2:0/0:./.:.:0	52,55,67,53:1:1:2:0/1:./.:.:0:1:g.110082C>T:0	153,149,0,0:1:1:2:0/0:./.:.:0:0:.:.	331,241,1,0:1:1:2:0/0:./.:.:0:0:.:.	124,113,0,0:1:1:2:0/0:./.:.:0:0:.:.
chr1_ref_v2	110174	.	A	G	.	PASS	IntersectsRepeat=1;RepeatCorrectionApplied=0	SAC:ACF:DF:PD:GT:SGT:SF:SV:SIG:MT:PAC	169,151,27,33:1:1:2:0/0:0/1:0.25:1	142,123,0,0:1:1:2:0/0:./.:.:0:1:.:	141,151,0,0:1:1:2:0/0:./.:.:0:0:.:.	240,315,0,0:1:1:2:0/0:./.:.:0:0:.:.	89,115,0,0:1:1:2:0/0:./.:.:0:0:.:.
chr1_ref_v2	110407	.	AAG	A	.	PASS	IntersectsRepeat=1;RepeatCorrectionApplied=1	SAC:ACF:DF:PD:GT:SGT:SF:SV:SIG:MT:PAC	141,165,6,7:1:1:2:0/0:./.:.:0	99,113,6,9:1:1:2:0/0:./.:.:0:0:.:.	128,101,9,18:1:1:2:0/0:./.:.:0:0:.:.	247,214,25,19:1:1:2:0/0:./.:.:0:0:.:.	79,90,11,8:1:1:2:0/0:./.:.:0:0:.:.
chr1_ref_v2	111031	.	C	T	.	PASS	IntersectsRepeat=0;RepeatCorrectionApplied=0	SAC:ACF:DF:PD:GT:SGT:SF:SV:SIG:MT:PAC	152,219,0,0:1:1:2:0/0:./.:.:0	63,67,67,80:1:1:2:0/1:./.:.:0:1:g.111031C>T:0	127,125,0,0:1:1:2:0/0:./.:.:0:0:.:.	234,227,0,0:1:1:2:0/0:./.:.:0:0:.:.	91,67,0,0:1:1:2:0/0:./.:.:0:0:.:.
chr1_ref_v2	111975	.	C	T	.	PASS	IntersectsRepeat=0;RepeatCorrectionApplied=0	SAC:ACF:DF:PD:GT:SGT:SF:SV:SIG:MT:PAC	168,158,0,1:1:1:2:0/0:./.:.:0	53,64,60,57:1:1:2:0/1:./.:.:0:1:g.111975C>T:0	156,136,0,0:1:1:2:0/0:./.:.:0:0:.:.	266,260,0,1:1:1:2:0/0:./.:.:0:0:.:.	124,95,0,0:1:1:2:0/0:./.:.:0:0:.:.
chr1_ref_v2	112307	.	G	T	.	PASS	IntersectsRepeat=0;RepeatCorrectionApplied=0	SAC:ACF:DF:PD:GT:SGT:SF:SV:SIG:MT:PAC	160,174,1,0:1:1:2:0/0:./.:.:0	139,115,0,0:1:1:2:0/0:./.:.:0:0:.:.	155,166,0,0:1:1:2:0/0:./.:.:0:0:.:.	144,139,138,143:1:1:2:0/1:./.:.:0:1:.:.	124,127,0,0:1:1:2:0/0:./.:.:0:0:.:.
chr1_ref_v2	112427	.	A	G	.	PASS	IntersectsRepeat=0;RepeatCorrectionApplied=0	SAC:ACF:DF:PD:GT:SGT:SF:SV:SIG:MT:PAC	113,158,0,1:1:1:2:0/0:./.:.:0	48,64,65,59:1:1:2:0/1:./.:.:0:1:g.112427A>G:0	153,148,0,0:1:1:2:0/0:./.:.:0:0:.:.	300,328,0,0:1:1:2:0/0:./.:.:0:0:.:.	121,134,0,0:1:1:2:0/0:./.:.:0:0:.:.
chr1_ref_v2	112570	.	C	T	.	PASS	IntersectsRepeat=0;RepeatCorrectionApplied=0	SAC:ACF:DF:PD:GT:SGT:SF:SV:SIG:MT:PAC	139,90,29,28:1:1:2:0/0:0/1:0.5:1	133,102,0,1:1:1:2:0/0:./.:.:0:1:.:	163,162,2,0:1:1:2:0/0:./.:.:0:0:.:.	316,339,0,1:1:1:2:0/0:./.:.:0:0:.:.	115,112,0,0:1:1:2:0/0:./.:.:0:0:.:.
chr1_ref_v2	113877	.	C	T	.	PASS	IntersectsRepeat=0;RepeatCorrectionApplied=0	SAC:ACF:DF:PD:GT:SGT:SF:SV:SIG:MT:PAC	141,101,0,0:1:1:2:0/0:./.:.:0	60,40,53,50:1:1:2:0/1:./.:.:0:1:g.113877C>T:0	137,136,0,0:1:1:2:0/0:./.:.:0:0:.:.	274,268,0,1:1:1:2:0/0:./.:.:0:0:.:.	109,118,0,0:1:1:2:0/0:./.:.:0:0:.:.
chr1_ref_v2	115801	.	C	T	.	PASS	IntersectsRepeat=0;RepeatCorrectionApplied=0	SAC:ACF:DF:PD:GT:SGT:SF:SV:SIG:MT:PAC	169,173,0,2:1:1:2:0/0:./.:.:0	125,143,0,0:1:1:2:0/0:./.:.:0:0:.:.	186,155,0,0:1:1:2:0/0:./.:.:0:0:.:.	280,308,0,2:1:1:2:0/0:./.:.:0:0:.:.	2,2,121,112:1:1:2:1/1:./.:.:0:1:.:.
chr1_ref_v2	117106	.	CA	C	.	PASS	IntersectsRepeat=1;RepeatCorrectionApplied=1	SAC:ACF:DF:PD:GT:SGT:SF:SV:SIG:MT:PAC	138,158,2,5:1:1:2:0/0:./.:.:0	99,130,2,0:1:1:2:0/0:./.:.:0:0:.:.	112,106,2,3:1:1:2:0/0:./.:.:0:0:.:.	191,236,8,4:1:1:2:0/0:./.:.:0:0:.:.	0,2,80,99:1:1:2:1/1:./.:.:0:1:.:.
chr1_ref_v2	117632	.	A	G	.	PASS	IntersectsRepeat=0;RepeatCorrectionApplied=0	SAC:ACF:DF:PD:GT:SGT:SF:SV:SIG:MT:PAC	158,211,0,0:1:1:2:0/0:./.:.:0	61,72,55,85:1:1:2:0/1:./.:.:0:1:g.117632A>G:0	127,122,0,0:1:1:2:0/0:./.:.:0:0:.:.	237,219,0,0:1:1:2:0/0:./.:.:0:0:.:.	81,86,0,0:1:1:2:0/0:./.:.:0:0:.:.
chr1_ref_v2	118043	.	TA	T	.	PASS	IntersectsRepeat=1;RepeatCorrectionApplied=1	SAC:ACF:DF:PD:GT:SGT:SF:SV:SIG:MT:PAC	165,178,0,0:1:1:2:0/0:./.:.:0	131,134,0,0:1:1:2:0/0:./.:.:0:0:.:.	141,129,0,0:1:1:2:0/0:./.:.:0:0:.:.	295,248,0,0:1:1:2:0/0:./.:.:0:0:.:.	1,0,101,106:1:1:2:1/1:./.:.:0:1:.:.
chr1_ref_v2	118104	.	C	T	.	PASS	IntersectsRepeat=0;RepeatCorrectionApplied=0	SAC:ACF:DF:PD:GT:SGT:SF:SV:SIG:MT:PAC	182,119,0,1:1:1:2:0/0:./.:.:0	64,53,58,61:1:1:2:0/1:./.:.:0:1:g.118104C>T:0	134,141,1,0:1:1:2:0/0:./.:.:0:0:.:.	258,273,1,0:1:1:2:0/0:./.:.:0:0:.:.	96,109,0,0:1:1:2:0/0:./.:.:0:0:.:.
chr1_ref_v2	118636	.	C	T	.	PASS	IntersectsRepeat=0;RepeatCorrectionApplied=0	SAC:ACF:DF:PD:GT:SGT:SF:SV:SIG:MT:PAC	211,175,0,1:1:1:2:0/0:./.:.:0	158,124,0,0:1:1:2:0/0:./.:.:0:0:.:.	116,129,0,0:1:1:2:0/0:./.:.:0:0:.:.	100,108,113,115:1:1:2:0/1:./.:.:0:1:g.118636C>T:0	102,97,0,0:1:1:2:0/0:./.:.:0:0:.:.
chr1_ref_v2	118882	.	C	T	.	PASS	IntersectsRepeat=1;RepeatCorrectionApplied=0	SAC:ACF:DF:PD:GT:SGT:SF:SV:SIG:MT:PAC	314,192,2,0:1:1:2:0/0:./.:.:0	170,178,0,0:1:1:2:0/0:./.:.:0:0:.:.	60,55,56,70:1:1:2:0/1:./.:.:0:1:g.118882C>T:0	220,231,1,0:1:1:2:0/0:./.:.:0:0:.:.	88,104,0,0:1:1:2:0/0:./.:.:0:0:.:.
chr1_ref_v2	119037	.	A	G	.	PASS	IntersectsRepeat=0;RepeatCorrectionApplied=0	SAC:ACF:DF:PD:GT:SGT:SF:SV:SIG:MT:PAC	125,152,104,136:1:1:2:0/1:0/0:0.125:0	141,164,0,0:1:1:2:0/0:./.:.:0:1:g.119036_119038G>A:1	70,53,55,54:1:1:2:0/1:./.:.:0:0:.:.	196,187,0,0:1:1:2:0/0:./.:.:0:1:g.119036_119038G>A:1	86,83,0,0:1:1:2:0/0:./.:.:0:1:.:.
chr1_ref_v2	119362	.	A	G	.	PASS	IntersectsRepeat=1;RepeatCorrectionApplied=0	SAC:ACF:DF:PD:GT:SGT:SF:SV:SIG:MT:PAC	141,150,1,0:1:1:2:0/0:./.:.:0	121,125,0,0:1:1:2:0/0:./.:.:0:0:.:.	132,127,0,0:1:1:2:0/0:./.:.:0:0:.:.	237,252,0,0:1:1:2:0/0:./.:.:0:0:.:.	0,0,80,115:1:1:2:1/1:./.:.:0:1:.:.
chr1_ref_v2	119480	.	C	T	.	PASS	IntersectsRepeat=0;RepeatCorrectionApplied=0	SAC:ACF:DF:PD:GT:SGT:SF:SV:SIG:MT:PAC	130,124,0,0:1:1:2:0/0:./.:.:0	104,117,1,0:1:1:2:0/0:./.:.:0:0:.:.	58,62,59,53:1:1:2:0/1:./.:.:0:1:g.119480C>T:0	241,244,0,1:1:1:2:0/0:./.:.:0:0:.:.	92,93,0,0:1:1:2:0/0:./.:.:0:0:.:.
chr1_ref_v2	119619	.	GT	G	.	PASS	IntersectsRepeat=1;RepeatCorrectionApplied=1	SAC:ACF:DF:PD:GT:SGT:SF:SV:SIG:MT:PAC	66,73,58,68:1:1:2:0/1:./.:.:0	42,64,50,61:1:1:2:0/1:./.:.:0:0:.:.	44,69,45,57:1:1:2:0/1:./.:.:0:0:.:.	97,122,93,109:1:1:2:0/1:./.:.:0:0:.:.	81,86,1,0:1:1:2:0/0:./.:.:0:1:.:.
chr1_ref_v2	120668	.	A	G	.	PASS	IntersectsRepeat=1;RepeatCorrectionApplied=0	SAC:ACF:DF:PD:GT:SGT:SF:SV:SIG:MT:PAC	178,134,0,1:1:1:2:0/0:./.:.:0	133,108,0,0:1:1:2:0/0:./.:.:0:0:.:.	120,118,0,0:1:1:2:0/0:./.:.:0:0:.:.	113,104,106,87:1:1:2:0/1:./.:.:0:1:g.120668A>G:0	97,88,0,0:1:1:2:0/0:./.:.:0:0:.:.
chr1_ref_v2	120825	.	A	G	.	PASS	IntersectsRepeat=0;RepeatCorrectionApplied=0	SAC:ACF:DF:PD:GT:SGT:SF:SV:SIG:MT:PAC	161,165,23,11:1:1:2:0/0:0/1:0.25:1	156,134,0,0:1:1:2:0/0:./.:.:0:0:.:.	110,123,0,0:1:1:2:0/0:./.:.:0:0:.:.	214,211,0,0:1:1:2:0/0:./.:.:0:0:.:.	91,92,0,0:1:1:2:0/0:./.:.:0:0:.:.
chr1_ref_v2	121319	.	G	T	.	PASS	IntersectsRepeat=0;RepeatCorrectionApplied=0	SAC:ACF:DF:PD:GT:SGT:SF:SV:SIG:MT:PAC	167,167,0,0:1:1:2:0/0:./.:.:0	102,125,0,0:1:1:2:0/0:./.:.:0:0:.:.	101,109,0,0:1:1:2:0/0:./.:.:0:0:.:.	110,111,102,120:1:1:2:0/1:./.:.:0:1:g.121319G>T:0	93,105,0,0:1:1:2:0/0:./.:.:0:0:.:.
chr1_ref_v2	122117	.	C	T	.	PASS	IntersectsRepeat=1;RepeatCorrectionApplied=0	SAC:ACF:DF:PD:GT:SGT:SF:SV:SIG:MT:PAC	186,163,0,0:1:1:2:0/0:./.:.:0	125,90,0,1:1:1:2:0/0:./.:.:0:0:.:.	122,81,0,0:1:1:2:0/0:./.:.:0:0:.:.	111,107,120,100:1:1:2:0/1:./.:.:0:1:g.122117C>T:0	107,78,0,0:1:1:2:0/0:./.:.:0:0:.:.
chr1_ref_v2	123407	.	CA	C	.	PASS	IntersectsRepeat=1;RepeatCorrectionApplied=1	SAC:ACF:DF:PD:GT:SGT:SF:SV:SIG:MT:PAC	222,167,0,0:1:1:2:0/0:./.:.:0	145,136,0,0:1:1:2:0/0:./.:.:0:0:.:.	120,109,0,0:1:1:2:0/0:./.:.:0:0:.:.	241,212,0,0:1:1:2:0/0:./.:.:0:0:.:.	0,0,92,101:1:1:2:1/1:./.:.:0:1:.:.
chr1_ref_v2	124239	.	T	A	.	PASS	IntersectsRepeat=0;RepeatCorrectionApplied=0	SAC:ACF:DF:PD:GT:SGT:SF:SV:SIG:MT:PAC	229,194,0,1:1:1:2:0/0:./.:.:0	177,150,0,0:1:1:2:0/0:./.:.:0:0:.:.	125,114,0,0:1:1:2:0/0:./.:.:0:0:.:.	143,110,145,131:1:1:2:0/1:./.:.:0:1:g.124239T>A:0	114,98,1,0:1:1:2:0/0:./.:.:0:0:.:.
chr1_ref_v2	125249	.	T	C	.	PASS	IntersectsRepeat=1;RepeatCorrectionApplied=0	SAC:ACF:DF:PD:GT:SGT:SF:SV:SIG:MT:PAC	189,186,0,0:1:1:2:0/0:./.:.:0	125,122,1,1:1:1:2:0/0:./.:.:0:0:.:.	99,99,0,0:1:1:2:0/0:./.:.:0:0:.:.	120,104,96,111:1:1:2:0/1:./.:.:0:1:g.125249T>C:0	85,79,0,0:1:1:2:0/0:./.:.:0:0:.:.
chr1_ref_v2	126592	.	CT	C,CTT,CTTTTTTTT	.	PASS	IntersectsRepeat=1;RepeatCorrectionApplied=1	SAC:ACF:DF:PD:GT:SGT:SF:SV:SIG:MT:PAC	8,17,1,6,33,36,16,67:1:1:2:2/3:1/2:0.125:0	11,4,35,34,17,12,9,33:1:1:2:1/3:1/2:0.5:1:1:.:.	19,16,42,39,13,21,3,17:1:1:2:1/2:1/3:0.25:0:1:.:.	66,63,34,33,46,44,8,45:1:1:2:0/2:0/3:0.25:0:1:.:.	22,43,18,14,6,6,0,10:1:1:2:0/0:0/3:0.25:0:1:.:.
chr1_ref_v2	127048	.	A	C	.	PASS	IntersectsRepeat=0;RepeatCorrectionApplied=0	SAC:ACF:DF:PD:GT:SGT:SF:SV:SIG:MT:PAC	194,181,0,1:1:1:2:0/0:./.:.:0	110,128,0,0:1:1:2:0/0:./.:.:0:0:.:.	126,150,0,0:1:1:2:0/0:./.:.:0:0:.:.	267,287,0,0:1:1:2:0/0:./.:.:0:0:.:.	1,2,123,97:1:1:2:1/1:./.:.:0:1:.:.
chr1_ref_v2	127446	.	A	G	.	PASS	IntersectsRepeat=0;RepeatCorrectionApplied=0	SAC:ACF:DF:PD:GT:SGT:SF:SV:SIG:MT:PAC	191,236,0,0:1:1:2:0/0:./.:.:0	57,89,59,100:1:1:2:0/1:./.:.:0:1:g.127446A>G:0	137,131,0,0:1:1:2:0/0:./.:.:0:0:.:.	240,231,1,0:1:1:2:0/0:./.:.:0:0:.:.	132,88,0,0:1:1:2:0/0:./.:.:0:0:.:.
chr1_ref_v2	127815	.	ATT	A,AT,ATTT	.	PASS	IntersectsRepeat=1;RepeatCorrectionApplied=1	SAC:ACF:DF:PD:GT:SGT:SF:SV:SIG:MT:PAC	40,27,0,1,10,12,4,2:1:1:2:0/0:./.:.:0	5,15,9,12,32,33,17,29:1:1:2:2/3:0/3:0.25:0:1:g.127816delT,g.127815_127816insT:0,0	48,43,4,3,14,10,3,13:1:1:2:0/0:0/1:0.125:0:0:.:.	6,7,69,109,47,55,1,2:1:1:2:1/2:1/1:0.25:0:1:.:.	38,34,5,5,7,16,1,4:1:1:2:0/0:0/1:0.25:0:0:.:.
chr1_ref_v2	127905	.	GA	G,GAA	.	PASS	IntersectsRepeat=1;RepeatCorrectionApplied=1	SAC:ACF:DF:PD:GT:SGT:SF:SV:SIG:MT:PAC	125,88,27,19,2,4:1:1:2:0/0:0/1:0.25:0	50,52,75,59,2,1:1:1:2:0/1:./.:.:0:1:g.127906delA:0	15,5,71,57,68,50:1:1:2:1/2:./.:.:0:1:g.127906delA,g.127905_127906insA:0,0	211,164,23,18,29,13:1:1:2:0/0:./.:.:0:1:.:.	80,60,17,8,14,12:1:1:2:0/0:0/2:0.125:0:1:.:.
chr1_ref_v2	129415	.	A	G	.	PASS	IntersectsRepeat=0;RepeatCorrectionApplied=0	SAC:ACF:DF:PD:GT:SGT:SF:SV:SIG:MT:PAC	145,178,0,0:1:1:2:0/0:./.:.:0	40,71,58,73:1:1:2:0/1:1/1:0.125:0:1:g.129415A>G:0	150,194,0,1:1:1:2:0/0:./.:.:0:0:.:.	272,360,0,0:1:1:2:0/0:./.:.:0:0:.:.	123,138,0,0:1:1:2:0/0:./.:.:0:0:.:.
chr1_ref_v2	129497	.	C	T	.	PASS	IntersectsRepeat=1;RepeatCorrectionApplied=0	SAC:ACF:DF:PD:GT:SGT:SF:SV:SIG:MT:PAC	134,156,0,0:1:1:2:0/0:./.:.:0	64,53,54,66:1:1:2:0/1:./.:.:0:1:g.129497C>T:0	152,204,0,0:1:1:2:0/0:./.:.:0:0:.:.	294,314,0,0:1:1:2:0/0:./.:.:0:0:.:.	111,125,0,0:1:1:2:0/0:./.:.:0:0:.:.
chr1_ref_v2	129526	.	C	T	.	PASS	IntersectsRepeat=1;RepeatCorrectionApplied=0	SAC:ACF:DF:PD:GT:SGT:SF:SV:SIG:MT:PAC	120,140,0,0:1:1:2:0/0:./.:.:0	118,124,0,0:1:1:2:0/0:./.:.:0:0:.:.	130,203,0,0:1:1:2:0/0:./.:.:0:0:.:.	133,161,144,167:1:1:2:0/1:./.:.:0:1:.:.	101,122,0,0:1:1:2:0/0:./.:.:0:0:.:.
chr1_ref_v2	129573	.	CA	C	.	PASS	IntersectsRepeat=1;RepeatCorrectionApplied=1	SAC:ACF:DF:PD:GT:SGT:SF:SV:SIG:MT:PAC	111,135,0,0:1:1:2:0/0:./.:.:0	39,46,58,63:1:1:2:0/1:1/1:0.125:0:1:g.129574delA:0	135,174,2,0:1:1:2:0/0:./.:.:0:0:.:.	265,297,0,0:1:1:2:0/0:./.:.:0:0:.:.	107,123,0,0:1:1:2:0/0:./.:.:0:0:.:.
chr1_ref_v2	130091	.	C	T	.	PASS	IntersectsRepeat=0;RepeatCorrectionApplied=0	SAC:ACF:DF:PD:GT:SGT:SF:SV:SIG:MT:PAC	113,115,0,0:1:1:2:0/0:./.:.:0	105,105,0,0:1:1:2:0/0:./.:.:0:0:.:.	139,162,0,0:1:1:2:0/0:./.:.:0:0:.:.	150,130,162,127:1:1:2:0/1:./.:.:0:1:.:.	125,117,1,1:1:1:2:0/0:./.:.:0:0:.:.
chr1_ref_v2	130800	.	C	T	.	PASS	IntersectsRepeat=0;RepeatCorrectionApplied=0	SAC:ACF:DF:PD:GT:SGT:SF:SV:SIG:MT:PAC	131,135,0,1:1:1:2:0/0:./.:.:0	97,112,0,0:1:1:2:0/0:./.:.:0:0:.:.	126,137,0,1:1:1:2:0/0:./.:.:0:0:.:.	297,276,0,0:1:1:2:0/0:./.:.:0:0:.:.	1,2,126,113:1:1:2:1/1:./.:.:0:1:.:.
chr1_ref_v2	130931	.	A	G	.	PASS	IntersectsRepeat=0;RepeatCorrectionApplied=0	SAC:ACF:DF:PD:GT:SGT:SF:SV:SIG:MT:PAC	149,137,0,0:1:1:2:0/0:./.:.:0	98,112,0,0:1:1:2:0/0:./.:.:0:0:.:.	134,126,1,0:1:1:2:0/0:./.:.:0:0:.:.	339,308,0,0:1:1:2:0/0:./.:.:0:0:.:.	85,87,29,24:1:1:2:0/0:0/1:0.5:0:1:.:.
chr1_ref_v2	132847	.	A	G	.	PASS	IntersectsRepeat=0;RepeatCorrectionApplied=0	SAC:ACF:DF:PD:GT:SGT:SF:SV:SIG:MT:PAC	130,211,0,0:1:1:2:0/0:./.:.:0	51,62,53,57:1:1:2:0/1:./.:.:0:1:g.132847A>G:0	155,119,0,0:1:1:2:0/0:./.:.:0:0:.:.	272,216,0,0:1:1:2:0/0:./.:.:0:0:.:.	95,87,0,0:1:1:2:0/0:./.:.:0:0:.:.
chr1_ref_v2	132858	.	CA	C	.	PASS	IntersectsRepeat=1;RepeatCorrectionApplied=1	SAC:ACF:DF:PD:GT:SGT:SF:SV:SIG:MT:PAC	122,193,2,0:1:1:2:0/0:./.:.:0	52,57,54,65:1:1:2:0/1:./.:.:0:1:g.132859delA:0	151,111,2,0:1:1:2:0/0:./.:.:0:0:.:.	268,201,1,0:1:1:2:0/0:./.:.:0:0:.:.	99,82,0,0:1:1:2:0/0:./.:.:0:0:.:.
chr1_ref_v2	132884	.	C	T	.	PASS	IntersectsRepeat=0;RepeatCorrectionApplied=0	SAC:ACF:DF:PD:GT:SGT:SF:SV:SIG:MT:PAC	152,184,0,0:1:1:2:0/0:./.:.:0	118,126,0,0:1:1:2:0/0:./.:.:0:0:.:.	162,115,0,0:1:1:2:0/0:./.:.:0:0:.:.	158,102,159,93:1:1:2:0/1:./.:.:0:1:g.132884C>T:0	113,82,0,0:1:1:2:0/0:./.:.:0:0:.:.
chr1_ref_v2	132923	.	C	T	.	PASS	IntersectsRepeat=0;RepeatCorrectionApplied=0	SAC:ACF:DF:PD:GT:SGT:SF:SV:SIG:MT:PAC	166,155,0,0:1:1:2:0/0:./.:.:0	121,103,0,0:1:1:2:0/0:./.:.:0:0:.:.	176,119,0,0:1:1:2:0/0:./.:.:0:0:.:.	340,209,0,0:1:1:2:0/0:./.:.:0:0:.:.	2,1,106,88:1:1:2:1/1:./.:.:0:1:.:.
chr1_ref_v2	134310	.	C	T	.	PASS	IntersectsRepeat=0;RepeatCorrectionApplied=0	SAC:ACF:DF:PD:GT:SGT:SF:SV:SIG:MT:PAC	199,199,0,0:1:1:2:0/0:./.:.:0	125,117,0,0:1:1:2:0/0:./.:.:0:0:.:.	119,114,0,0:1:1:2:0/0:./.:.:0:0:.:.	135,99,149,117:1:1:2:0/1:1/1:0.125:0:1:g.134310C>T:0	124,98,0,0:1:1:2:0/0:./.:.:0:0:.:.
chr1_ref_v2	134640	.	G	A	.	PASS	IntersectsRepeat=1;RepeatCorrectionApplied=0	SAC:ACF:DF:PD:GT:SGT:SF:SV:SIG:MT:PAC	187,175,0,0:1:1:2:0/0:./.:.:0	76,83,73,58:1:1:2:0/1:0/0:0.125:0:1:g.134640G>A:0	133,116,0,0:1:1:2:0/0:./.:.:0:0:.:.	217,221,0,0:1:1:2:0/0:./.:.:0:0:.:.	87,81,0,0:1:1:2:0/0:./.:.:0:0:.:.
chr1_ref_v2	136312	.	A	G	.	PASS	IntersectsRepeat=0;RepeatCorrectionApplied=0	SAC:ACF:DF:PD:GT:SGT:SF:SV:SIG:MT:PAC	120,149,0,0:1:1:2:0/0:./.:.:0	97,123,0,0:1:1:2:0/0:./.:.:0:0:.:.	52,80,44,86:1:1:2:0/1:./.:.:0:1:g.136312A>G:0	195,301,0,2:1:1:2:0/0:./.:.:0:0:.:.	82,91,0,1:1:1:2:0/0:./.:.:0:0:.:.
chr1_ref_v2	136484	.	C	T	.	PASS	IntersectsRepeat=0;RepeatCorrectionApplied=0	SAC:ACF:DF:PD:GT:SGT:SF:SV:SIG:MT:PAC	201,133,0,0:1:1:2:0/0:./.:.:0	74,58,65,55:1:1:2:0/1:./.:.:0:1:g.136484C>T:0	121,121,0,0:1:1:2:0/0:./.:.:0:0:.:.	240,218,1,0:1:1:2:0/0:./.:.:0:0:.:.	89,89,0,0:1:1:2:0/0:./.:.:0:0:.:.
chr1_ref_v2	137147	.	G	A	.	PASS	IntersectsRepeat=0;RepeatCorrectionApplied=0	SAC:ACF:DF:PD:GT:SGT:SF:SV:SIG:MT:PAC	277,268,0,0:1:1:2:0/0:./.:.:0	145,134,0,0:1:1:2:0/0:./.:.:0:0:.:.	124,156,0,0:1:1:2:0/0:./.:.:0:0:.:.	135,109,131,92:1:1:2:0/1:./.:.:0:1:g.137147G>A:0	110,109,0,0:1:1:2:0/0:./.:.:0:0:.:.
chr1_ref_v2	137634	.	C	T	.	PASS	IntersectsRepeat=1;RepeatCorrectionApplied=0	SAC:ACF:DF:PD:GT:SGT:SF:SV:SIG:MT:PAC	234,188,0,0:1:1:2:0/0:./.:.:0	83,66,100,49:1:1:2:0/1:./.:.:0:1:g.137634C>T:0	130,119,0,0:1:1:2:0/0:./.:.:0:0:.:.	218,218,0,0:1:1:2:0/0:./.:.:0:0:.:.	89,103,0,0:1:1:2:0/0:./.:.:0:0:.:.
chr1_ref_v2	138081	.	C	T	.	PASS	IntersectsRepeat=0;RepeatCorrectionApplied=0	SAC:ACF:DF:PD:GT:SGT:SF:SV:SIG:MT:PAC	83,104,92,93:1:1:2:0/1:./.:.:0	136,130,0,0:1:1:2:0/0:./.:.:0:1:g.138080_138082T>C:1	63,56,76,66:1:1:2:0/1:1/1:0.125:0:0:.:.	252,202,0,0:1:1:2:0/0:./.:.:0:1:g.138080_138082T>C:1	93,93,0,0:1:1:2:0/0:./.:.:0:1:.:.
chr1_ref_v2	138972	.	A	AT	.	PASS	IntersectsRepeat=1;RepeatCorrectionApplied=1	SAC:ACF:DF:PD:GT:SGT:SF:SV:SIG:MT:PAC	82,118,0,1:1:1:2:0/0:./.:.:0	42,59,29,55:1:1:2:0/1:./.:.:0:1:g.138972_138973insT:0	129,112,0,2:1:1:2:0/0:./.:.:0:0:.:.	194,250,1,0:1:1:2:0/0:./.:.:0:0:.:.	91,96,1,2:1:1:2:0/0:./.:.:0:0:.:.
chr1_ref_v2	139116	.	GTA	G	.	PASS	IntersectsRepeat=1;RepeatCorrectionApplied=1	SAC:ACF:DF:PD:GT:SGT:SF:SV:SIG:MT:PAC	104,114,3,1:1:1:2:0/0:./.:.:0	57,46,37,51:1:1:2:0/1:0/0:0.125:0:1:g.139117_139118delTA:0	141,136,4,2:1:1:2:0/0:./.:.:0:0:.:.	216,218,7,9:1:1:2:0/0:./.:.:0:0:.:.	77,91,5,5:1:1:2:0/0:0/1:0.125:0:0:.:.
chr1_ref_v2	140742	.	T	A	.	PASS	IntersectsRepeat=0;RepeatCorrectionApplied=0	SAC:ACF:DF:PD:GT:SGT:SF:SV:SIG:MT:PAC	0,0,1,0:0:1:2:./.:./.:.:0	0,0,0,0:0:1:2:./.:./.:.:0:0:.:.	0,0,1,0:0:1:2:./.:./.:.:0:0:.:.	0,0,5,0:0:1:2:./.:./.:.:0:0:.:.	0,0,0,0:0:1:2:./.:./.:.:0:0:.:.
chr1_ref_v2	141351	.	C	T	.	PASS	IntersectsRepeat=1;RepeatCorrectionApplied=0	SAC:ACF:DF:PD:GT:SGT:SF:SV:SIG:MT:PAC	113,169,0,0:1:1:2:0/0:./.:.:0	39,78,46,66:1:1:2:0/1:./.:.:0:1:g.141351C>T:0	103,139,0,1:1:1:2:0/0:./.:.:0:0:.:.	210,280,0,0:1:1:2:0/0:./.:.:0:0:.:.	103,92,0,0:1:1:2:0/0:./.:.:0:0:.:.
chr1_ref_v2	141661	.	A	G	.	PASS	IntersectsRepeat=0;RepeatCorrectionApplied=0	SAC:ACF:DF:PD:GT:SGT:SF:SV:SIG:MT:PAC	142,135,0,0:1:1:2:0/0:./.:.:0	69,51,59,55:1:1:2:0/1:./.:.:0:1:g.141661A>G:0	120,125,0,0:1:1:2:0/0:./.:.:0:0:.:.	229,242,0,0:1:1:2:0/0:./.:.:0:0:.:.	96,100,0,0:1:1:2:0/0:./.:.:0:0:.:.
chr1_ref_v2	141895	.	A	G	.	PASS	IntersectsRepeat=0;RepeatCorrectionApplied=0	SAC:ACF:DF:PD:GT:SGT:SF:SV:SIG:MT:PAC	245,185,0,0:1:1:2:0/0:./.:.:0	72,61,59,56:1:1:2:0/1:0/0:0.125:0:1:g.141895A>G:0	163,129,0,0:1:1:2:0/0:./.:.:0:0:.:.	317,295,0,1:1:1:2:0/0:./.:.:0:0:.:.	119,101,0,0:1:1:2:0/0:./.:.:0:0:.:.
chr1_ref_v2	141897	.	C	T	.	PASS	IntersectsRepeat=0;RepeatCorrectionApplied=0	SAC:ACF:DF:PD:GT:SGT:SF:SV:SIG:MT:PAC	241,197,1,0:1:1:2:0/0:./.:.:0	130,117,0,0:1:1:2:0/0:./.:.:0:0:.:.	160,136,0,0:1:1:2:0/0:./.:.:0:0:.:.	131,154,186,153:1:1:2:0/1:1/1:0.125:0:1:g.141897C>T:0	118,105,0,0:1:1:2:0/0:./.:.:0:0:.:.
chr1_ref_v2	142010	.	C	CT	.	PASS	IntersectsRepeat=1;RepeatCorrectionApplied=1	SAC:ACF:DF:PD:GT:SGT:SF:SV:SIG:MT:PAC	170,186,5,6:1:1:2:0/0:./.:.:0	116,122,10,12:1:1:2:0/0:./.:.:0:0:.:.	115,126,9,16:1:1:2:0/0:./.:.:0:0:.:.	208,224,16,30:1:1:2:0/0:./.:.:0:1:.:.	86,95,16,15:1:1:2:0/0:0/1:0.125:0:1:.:.
chr1_ref_v2	142086	.	A	G	.	PASS	IntersectsRepeat=1;RepeatCorrectionApplied=0	SAC:ACF:DF:PD:GT:SGT:SF:SV:SIG:MT:PAC	184,207,0,0:1:1:2:0/0:./.:.:0	154,125,0,0:1:1:2:0/0:./.:.:0:0:.:.	76,82,65,80:1:1:2:0/1:./.:.:0:1:g.142086A>G:0	258,281,0,0:1:1:2:0/0:./.:.:0:0:.:.	123,125,0,0:1:1:2:0/0:./.:.:0:0:.:.
chr1_ref_v2	142692	.	A	G	.	PASS	IntersectsRepeat=0;RepeatCorrectionApplied=0	SAC:ACF:DF:PD:GT:SGT:SF:SV:SIG:MT:PAC	213,183,0,0:1:1:2:0/0:./.:.:0	164,89,0,0:1:1:2:0/0:./.:.:0:0:.:.	56,67,67,68:1:1:2:0/1:./.:.:0:1:g.142692A>G:0	228,300,0,0:1:1:2:0/0:./.:.:0:0:.:.	94,104,0,0:1:1:2:0/0:./.:.:0:0:.:.
chr1_ref_v2	142845	.	C	T	.	PASS	IntersectsRepeat=0;RepeatCorrectionApplied=0	SAC:ACF:DF:PD:GT:SGT:SF:SV:SIG:MT:PAC	113,208,0,1:1:1:2:0/0:./.:.:0	112,171,0,0:1:1:2:0/0:./.:.:0:0:.:.	65,73,59,70:1:1:2:0/1:./.:.:0:1:g.142845C>T:0	224,226,0,0:1:1:2:0/0:./.:.:0:0:.:.	100,102,0,0:1:1:2:0/0:./.:.:0:0:.:.
chr1_ref_v2	142919	.	A	G	.	PASS	IntersectsRepeat=1;RepeatCorrectionApplied=0	SAC:ACF:DF:PD:GT:SGT:SF:SV:SIG:MT:PAC	200,147,0,1:1:1:2:0/0:./.:.:0	144,117,0,0:1:1:2:0/0:./.:.:0:0:.:.	150,125,0,0:1:1:2:0/0:./.:.:0:0:.:.	134,145,111,86:1:1:2:0/1:0/0:0.125:0:1:g.142919A>G:0	114,100,0,0:1:1:2:0/0:./.:.:0:0:.:.
chr1_ref_v2	143287	.	GAA	G,GA,GAAA	.	PASS	IntersectsRepeat=1;RepeatCorrectionApplied=1	SAC:ACF:DF:PD:GT:SGT:SF:SV:SIG:MT:PAC	111,125,3,2,10,11,8,2:1:1:2:0/0:./.:.:0	34,42,52,56,6,7,3,9:1:1:2:0/1:1/3:0.125:0:1:g.143288_143289delAA:0	45,50,7,6,38,45,6,7:1:1:2:0/2:0/0:0.25:0:1:g.143288delA:0	32,26,10,14,103,87,68,95:1:1:2:2/3:./.:.:0:1:g.143288delA,g.143287_143288insA:0,0	53,55,3,1,6,6,7,12:1:1:2:0/0:0/3:0.125:0:0:.:.
chr1_ref_v2	143681	.	C	T	.	PASS	IntersectsRepeat=0;RepeatCorrectionApplied=0	SAC:ACF:DF:PD:GT:SGT:SF:SV:SIG:MT:PAC	112,154,0,0:1:1:2:0/0:./.:.:0	59,59,51,52:1:1:2:0/1:0/0:0.125:0:1:g.143681C>T:0	138,158,0,0:1:1:2:0/0:./.:.:0:0:.:.	241,298,0,0:1:1:2:0/0:./.:.:0:0:.:.	90,111,0,0:1:1:2:0/0:./.:.:0:0:.:.
chr1_ref_v2	145510	.	A	G	.	PASS	IntersectsRepeat=0;RepeatCorrectionApplied=0	SAC:ACF:DF:PD:GT:SGT:SF:SV:SIG:MT:PAC	154,251,0,0:1:1:2:0/0:./.:.:0	121,205,0,0:1:1:2:0/0:./.:.:0:0:.:.	93,130,0,0:1:1:2:0/0:./.:.:0:0:.:.	97,131,92,127:1:1:2:0/1:./.:.:0:1:g.145510A>G:0	58,82,0,0:1:1:2:0/0:./.:.:0:0:.:.
chr1_ref_v2	145960	.	G	GA	.	PASS	IntersectsRepeat=1;RepeatCorrectionApplied=1	SAC:ACF:DF:PD:GT:SGT:SF:SV:SIG:MT:PAC	145,151,0,0:1:1:2:0/0:./.:.:0	51,65,56,65:1:1:2:0/1:./.:.:0:1:g.145960_145961insA:0	110,110,0,0:1:1:2:0/0:./.:.:0:0:.:.	203,207,0,1:1:1:2:0/0:./.:.:0:0:.:.	81,89,0,1:1:1:2:0/0:./.:.:0:0:.:.
chr1_ref_v2	147337	.	T	C	.	PASS	IntersectsRepeat=0;RepeatCorrectionApplied=0	SAC:ACF:DF:PD:GT:SGT:SF:SV:SIG:MT:PAC	239,155,0,0:1:1:2:0/0:./.:.:0	130,112,0,0:1:1:2:0/0:./.:.:0:0:.:.	128,112,0,0:1:1:2:0/0:./.:.:0:0:.:.	143,94,128,103:1:1:2:0/1:./.:.:0:1:g.147337T>C:0	105,86,0,0:1:1:2:0/0:./.:.:0:0:.:.
chr1_ref_v2	147573	.	G	A	.	PASS	IntersectsRepeat=0;RepeatCorrectionApplied=0	SAC:ACF:DF:PD:GT:SGT:SF:SV:SIG:MT:PAC	241,190,0,0:1:1:2:0/0:./.:.:0	165,155,0,0:1:1:2:0/0:./.:.:0:0:.:.	136,113,0,0:1:1:2:0/0:./.:.:0:0:.:.	116,118,99,100:1:1:2:0/1:0/0:0.125:0:1:g.147573G>A:0	103,93,0,1:1:1:2:0/0:./.:.:0:0:.:.
chr1_ref_v2	148381	.	AT	A	.	PASS	IntersectsRepeat=1;RepeatCorrectionApplied=1	SAC:ACF:DF:PD:GT:SGT:SF:SV:SIG:MT:PAC	168,180,0,1:1:1:2:0/0:./.:.:0	61,61,51,62:1:1:2:0/1:./.:.:0:1:g.148382delT:0	139,110,1,1:1:1:2:0/0:./.:.:0:0:.:.	230,207,0,0:1:1:2:0/0:./.:.:0:0:.:.	100,89,0,0:1:1:2:0/0:./.:.:0:0:.:.
chr1_ref_v2	149710	.	G	A	.	PASS	IntersectsRepeat=0;RepeatCorrectionApplied=0	SAC:ACF:DF:PD:GT:SGT:SF:SV:SIG:MT:PAC	229,242,0,0:1:1:2:0/0:./.:.:0	90,68,78,62:1:1:2:0/1:./.:.:0:1:g.149710G>A:0	113,108,0,1:1:1:2:0/0:./.:.:0:0:.:.	255,220,0,1:1:1:2:0/0:./.:.:0:0:.:.	102,96,0,0:1:1:2:0/0:./.:.:0:0:.:.
chr1_ref_v2	150218	.	T	C	.	PASS	IntersectsRepeat=1;RepeatCorrectionApplied=0	SAC:ACF:DF:PD:GT:SGT:SF:SV:SIG:MT:PAC	166,218,0,0:1:1:2:0/0:./.:.:0	60,75,47,79:1:1:2:0/1:./.:.:0:1:g.150218T>C:0	90,123,1,0:1:1:2:0/0:./.:.:0:0:.:.	225,239,0,0:1:1:2:0/0:./.:.:0:0:.:.	107,105,0,0:1:1:2:0/0:./.:.:0:0:.:.
chr1_ref_v2	150265	.	T	C	.	PASS	IntersectsRepeat=0;RepeatCorrectionApplied=0	SAC:ACF:DF:PD:GT:SGT:SF:SV:SIG:MT:PAC	183,176,0,0:1:1:2:0/0:./.:.:0	119,112,0,0:1:1:2:0/0:./.:.:0:0:.:.	51,68,42,48:1:1:2:0/1:0/0:0.125:0:1:g.150265T>C:0	237,237,0,0:1:1:2:0/0:./.:.:0:0:.:.	100,108,0,0:1:1:2:0/0:./.:.:0:0:.:.
chr1_ref_v2	150483	.	CT	C	.	PASS	IntersectsRepeat=1;RepeatCorrectionApplied=1	SAC:ACF:DF:PD:GT:SGT:SF:SV:SIG:MT:PAC	214,185,0,0:1:1:2:0/0:./.:.:0	149,123,0,0:1:1:2:0/0:./.:.:0:0:.:.	128,106,0,0:1:1:2:0/0:./.:.:0:0:.:.	137,118,118,126:1:1:2:0/1:./.:.:0:1:g.150484delT:0	101,104,0,0:1:1:2:0/0:./.:.:0:0:.:.
chr1_ref_v2	150555	.	G	A	.	PASS	IntersectsRepeat=0;RepeatCorrectionApplied=0	SAC:ACF:DF:PD:GT:SGT:SF:SV:SIG:MT:PAC	178,193,0,0:1:1:2:0/0:./.:.:0	78,66,80,101:1:1:2:0/1:1/1:0.125:0:1:g.150555G>A:0	131,122,0,0:1:1:2:0/0:./.:.:0:0:.:.	231,235,0,1:1:1:2:0/0:./.:.:0:0:.:.	112,120,1,0:1:1:2:0/0:./.:.:0:0:.:.
chr1_ref_v2	151330	.	C	CT	.	PASS	IntersectsRepeat=1;RepeatCorrectionApplied=1	SAC:ACF:DF:PD:GT:SGT:SF:SV:SIG:MT:PAC	135,58,1,0:1:1:2:0/0:./.:.:0	97,73,1,0:1:1:2:0/0:./.:.:0:0:.:.	87,99,0,0:1:1:2:0/0:./.:.:0:0:.:.	92,90,80,85:1:1:2:0/1:./.:.:0:1:g.151330_151331insT:0	73,69,0,1:1:1:2:0/0:./.:.:0:0:.:.
chr1_ref_v2	151765	.	CT	C	.	PASS	IntersectsRepeat=1;RepeatCorrectionApplied=1	SAC:ACF:DF:PD:GT:SGT:SF:SV:SIG:MT:PAC	201,193,0,0:1:1:2:0/0:./.:.:0	135,88,0,0:1:1:2:0/0:./.:.:0:0:.:.	111,73,0,0:1:1:2:0/0:./.:.:0:0:.:.	205,192,0,0:1:1:2:0/0:./.:.:0:0:.:.	0,0,77,61:1:1:2:1/1:./.:.:0:1:.:.
chr1_ref_v2	151817	.	CTTT	C,CT,CTT,CTTTTTT	.	PASS	IntersectsRepeat=1;RepeatCorrectionApplied=1	SAC:ACF:DF:PD:GT:SGT:SF:SV:SIG:MT:PAC	27,23,1,3,8,6,27,20,13,19:1:1:2:0/4:0/3:0.5:0	33,11,10,7,23,30,11,6,16,15:1:1:2:0/4:0/2:0.5:1:1:.:	11,6,2,5,9,7,30,23,56,26:1:1:2:3/4:1/3:0.125:0:0:.:.	43,32,77,57,8,4,17,19,11,18:1:1:2:0/1:1/4:0.25:1:1:g.151817_151821TTTTTT>:0	30,22,2,2,3,3,11,14,11,6:1:1:2:0/4:0/2:0.25:0:0:.:.
chr1_ref_v2	154328	.	T	C	.	PASS	IntersectsRepeat=1;RepeatCorrectionApplied=0	SAC:ACF:DF:PD:GT:SGT:SF:SV:SIG:MT:PAC	103,94,83,86:1:1:2:0/1:0/0:0.125:0	54,64,57,59:1:1:2:0/1:./.:.:0:0:.:.	64,53,44,61:1:1:2:0/1:./.:.:0:0:.:.	119,125,119,96:1:1:2:0/1:0/0:0.125:0:0:.:.	0,0,75,93:1:1:2:1/1:./.:.:0:1:.:.
chr1_ref_v2	154529	.	GT	G,GTT	.	PASS	IntersectsRepeat=1;RepeatCorrectionApplied=1	SAC:ACF:DF:PD:GT:SGT:SF:SV:SIG:MT:PAC	130,73,9,6,11,6:1:1:2:0/0:0/2:0.125:0	7,6,56,42,59,43:1:1:2:1/2:./.:.:0:1:g.154530delT,g.154529_154530insT:0,0	59,45,55,47,4,6:1:1:2:0/1:0/0:0.125:0:1:g.154530delT:0	158,153,22,21,11,17:1:1:2:0/0:./.:.:0:0:.:.	77,63,13,8,11,9:1:1:2:0/0:0/2:0.125:0:0:.:.
chr1_ref_v2	154559	.	GT	G,GTT	.	PASS	IntersectsRepeat=1;RepeatCorrectionApplied=1	SAC:ACF:DF:PD:GT:SGT:SF:SV:SIG:MT:PAC	82,164,4,7,4,3:1:1:2:0/0:./.:.:0	42,76,1,9,44,72:1:1:2:0/2:2/2:0.25:0:1:g.154559_154560insT:0	84,114,5,2,5,6:1:1:2:0/0:./.:.:0:0:.:.	139,195,10,15,12,19:1:1:2:0/0:./.:.:0:0:.:.	5,2,84,96,0,0:1:1:2:1/1:./.:.:0:1:.:.
chr1_ref_v2	154602	.	A	G	.	PASS	IntersectsRepeat=1;RepeatCorrectionApplied=0	SAC:ACF:DF:PD:GT:SGT:SF:SV:SIG:MT:PAC	109,203,0,0:1:1:2:0/0:./.:.:0	103,155,0,0:1:1:2:0/0:./.:.:0:0:.:.	42,62,50,64:1:1:2:0/1:./.:.:0:1:g.154602A>G:0	212,236,0,0:1:1:2:0/0:./.:.:0:0:.:.	97,97,0,0:1:1:2:0/0:./.:.:0:0:.:.
chr1_ref_v2	155064	.	A	G	.	PASS	IntersectsRepeat=0;RepeatCorrectionApplied=0	SAC:ACF:DF:PD:GT:SGT:SF:SV:SIG:MT:PAC	191,216,0,0:1:1:2:0/0:./.:.:0	117,141,0,0:1:1:2:0/0:./.:.:0:0:.:.	120,133,0,0:1:1:2:0/0:./.:.:0:0:.:.	115,113,123,116:1:1:2:0/1:./.:.:0:1:g.155064A>G:0	79,102,0,0:1:1:2:0/0:./.:.:0:0:.:.
chr1_ref_v2	155401	.	T	A	.	PASS	IntersectsRepeat=0;RepeatCorrectionApplied=0	SAC:ACF:DF:PD:GT:SGT:SF:SV:SIG:MT:PAC	201,238,2,1:1:1:2:0/0:./.:.:0	114,174,0,0:1:1:2:0/0:./.:.:0:0:.:.	60,65,73,69:1:1:2:0/1:1/1:0.125:0:1:g.155401T>A:0	223,252,0,0:1:1:2:0/0:./.:.:0:0:.:.	116,118,0,1:1:1:2:0/0:./.:.:0:0:.:.
chr1_ref_v2	156310	.	C	T	.	PASS	IntersectsRepeat=0;RepeatCorrectionApplied=0	SAC:ACF:DF:PD:GT:SGT:SF:SV:SIG:MT:PAC	163,198,0,0:1:1:2:0/0:./.:.:0	132,125,0,0:1:1:2:0/0:./.:.:0:0:.:.	69,51,67,43:1:1:2:0/1:./.:.:0:1:g.156310C>T:0	225,231,0,0:1:1:2:0/0:./.:.:0:0:.:.	95,90,0,0:1:1:2:0/0:./.:.:0:0:.:.
chr1_ref_v2	156405	.	G	GT	.	PASS	IntersectsRepeat=1;RepeatCorrectionApplied=1	SAC:ACF:DF:PD:GT:SGT:SF:SV:SIG:MT:PAC	136,130,1,1:1:1:2:0/0:./.:.:0	71,126,2,0:1:1:2:0/0:./.:.:0:0:.:.	91,105,6,8:1:1:2:0/0:./.:.:0:0:.:.	189,203,10,9:1:1:2:0/0:./.:.:0:0:.:.	66,72,9,9:1:1:2:0/0:0/1:0.125:0:1:.:.
chr1_ref_v2	157061	.	A	G	.	PASS	IntersectsRepeat=1;RepeatCorrectionApplied=0	SAC:ACF:DF:PD:GT:SGT:SF:SV:SIG:MT:PAC	179,145,0,1:1:1:2:0/0:./.:.:0	120,100,0,0:1:1:2:0/0:./.:.:0:0:.:.	74,69,57,63:1:1:2:0/1:0/0:0.125:0:1:g.157061A>G:0	273,274,0,0:1:1:2:0/0:./.:.:0:0:.:.	91,98,0,0:1:1:2:0/0:./.:.:0:0:.:.
chr1_ref_v2	157222	.	A	G	.	PASS	IntersectsRepeat=0;RepeatCorrectionApplied=0	SAC:ACF:DF:PD:GT:SGT:SF:SV:SIG:MT:PAC	192,191,2,0:1:1:2:0/0:./.:.:0	128,139,0,0:1:1:2:0/0:./.:.:0:0:.:.	119,114,0,0:1:1:2:0/0:./.:.:0:0:.:.	101,106,108,133:1:1:2:0/1:1/1:0.125:0:1:g.157222A>G:0	92,100,0,0:1:1:2:0/0:./.:.:0:0:.:.
chr1_ref_v2	168558	.	T	C	.	PASS	IntersectsRepeat=1;RepeatCorrectionApplied=0	SAC:ACF:DF:PD:GT:SGT:SF:SV:SIG:MT:PAC	225,193,0,1:1:1:2:0/0:./.:.:0	63,59,69,52:1:1:2:0/1:./.:.:0:1:g.168558T>C:0	117,173,0,0:1:1:2:0/0:./.:.:0:0:.:.	253,350,0,0:1:1:2:0/0:./.:.:0:0:.:.	101,144,0,0:1:1:2:0/0:./.:.:0:0:.:.
chr1_ref_v2	170070	.	C	T	.	PASS	IntersectsRepeat=0;RepeatCorrectionApplied=0	SAC:ACF:DF:PD:GT:SGT:SF:SV:SIG:MT:PAC	169,190,0,0:1:1:2:0/0:./.:.:0	127,105,0,0:1:1:2:0/0:./.:.:0:0:.:.	63,59,55,63:1:1:2:0/1:./.:.:0:1:g.170070C>T:0	222,208,0,0:1:1:2:0/0:./.:.:0:0:.:.	96,102,0,0:1:1:2:0/0:./.:.:0:0:.:.
chr1_ref_v2	170419	.	A	G	.	PASS	IntersectsRepeat=0;RepeatCorrectionApplied=0	SAC:ACF:DF:PD:GT:SGT:SF:SV:SIG:MT:PAC	194,242,1,0:1:1:2:0/0:./.:.:0	138,159,0,0:1:1:2:0/0:./.:.:0:0:.:.	110,124,1,0:1:1:2:0/0:./.:.:0:0:.:.	113,137,107,126:1:1:2:0/1:./.:.:0:1:g.170419A>G:0	91,109,0,0:1:1:2:0/0:./.:.:0:0:.:.
chr1_ref_v2	170427	.	G	A	.	PASS	IntersectsRepeat=0;RepeatCorrectionApplied=0	SAC:ACF:DF:PD:GT:SGT:SF:SV:SIG:MT:PAC	189,239,0,0:1:1:2:0/0:./.:.:0	135,157,0,0:1:1:2:0/0:./.:.:0:0:.:.	106,126,1,1:1:1:2:0/0:./.:.:0:0:.:.	104,131,108,133:1:1:2:0/1:./.:.:0:1:g.170427G>A:0	93,113,0,0:1:1:2:0/0:./.:.:0:0:.:.
chr1_ref_v2	171578	.	T	TA	.	PASS	IntersectsRepeat=1;RepeatCorrectionApplied=1	SAC:ACF:DF:PD:GT:SGT:SF:SV:SIG:MT:PAC	174,185,0,1:1:1:2:0/0:./.:.:0	140,134,2,1:1:1:2:0/0:./.:.:0:0:.:.	84,49,74,47:1:1:2:0/1:./.:.:0:1:g.171578_171579insA:0	230,181,33,20:1:1:2:0/0:0/1:0.125:0:1:.:	95,88,9,7:1:1:2:0/0:./.:.:0:1:.:.
chr1_ref_v2	171594	.	C	T	.	PASS	IntersectsRepeat=0;RepeatCorrectionApplied=0	SAC:ACF:DF:PD:GT:SGT:SF:SV:SIG:MT:PAC	195,209,0,0:1:1:2:0/0:./.:.:0	143,154,0,0:1:1:2:0/0:./.:.:0:0:.:.	156,103,0,1:1:1:2:0/0:./.:.:0:0:.:.	132,106,151,118:1:1:2:0/1:./.:.:0:1:g.171594C>T:0	105,106,0,0:1:1:2:0/0:./.:.:0:0:.:.
chr1_ref_v2	171720	.	GA	G	.	PASS	IntersectsRepeat=1;RepeatCorrectionApplied=1	SAC:ACF:DF:PD:GT:SGT:SF:SV:SIG:MT:PAC	168,195,5,3:1:1:2:0/0:./.:.:0	52,90,59,83:1:1:2:0/1:0/0:0.125:0:1:g.171721delA:0	127,148,1,8:1:1:2:0/0:./.:.:0:0:.:.	202,271,15,11:1:1:2:0/0:./.:.:0:0:.:.	103,115,6,4:1:1:2:0/0:./.:.:0:0:.:.
chr1_ref_v2	172027	.	C	T	.	PASS	IntersectsRepeat=1;RepeatCorrectionApplied=0	SAC:ACF:DF:PD:GT:SGT:SF:SV:SIG:MT:PAC	184,161,0,0:1:1:2:0/0:./.:.:0	122,134,0,0:1:1:2:0/0:./.:.:0:0:.:.	118,113,0,0:1:1:2:0/0:./.:.:0:0:.:.	101,110,122,121:1:1:2:0/1:1/1:0.125:0:1:g.172027C>T:0	83,104,2,0:1:1:2:0/0:./.:.:0:0:.:.
chr1_ref_v2	172110	.	T	TC	.	PASS	IntersectsRepeat=1;RepeatCorrectionApplied=1	SAC:ACF:DF:PD:GT:SGT:SF:SV:SIG:MT:PAC	82,76,73,73:1:1:2:0/1:./.:.:0	106,126,1,0:1:1:2:0/0:./.:.:0:1:g.172110_172112C>:1	51,42,51,55:1:1:2:0/1:1/1:0.125:0:0:.:.	214,201,2,1:1:1:2:0/0:./.:.:0:1:g.172110_172112C>:1	88,75,0,0:1:1:2:0/0:./.:.:0:1:.:.
chr1_ref_v2	173845	.	T	TG	.	PASS	IntersectsRepeat=1;RepeatCorrectionApplied=1	SAC:ACF:DF:PD:GT:SGT:SF:SV:SIG:MT:PAC	132,165,0,0:1:1:2:0/0:./.:.:0	100,100,0,0:1:1:2:0/0:./.:.:0:0:.:.	59,76,53,60:1:1:2:0/1:0/0:0.125:0:1:g.173845_173846insG:0	222,265,0,1:1:1:2:0/0:./.:.:0:0:.:.	106,114,0,0:1:1:2:0/0:./.:.:0:0:.:.
chr1_ref_v2	175255	.	C	T	.	PASS	IntersectsRepeat=0;RepeatCorrectionApplied=0	SAC:ACF:DF:PD:GT:SGT:SF:SV:SIG:MT:PAC	185,185,0,0:1:1:2:0/0:./.:.:0	71,65,76,65:1:1:2:0/1:./.:.:0:1:g.175255C>T:0	94,94,0,0:1:1:2:0/0:./.:.:0:0:.:.	228,242,0,0:1:1:2:0/0:./.:.:0:0:.:.	78,91,0,0:1:1:2:0/0:./.:.:0:0:.:.
chr1_ref_v2	175517	.	TA	T	.	PASS	IntersectsRepeat=1;RepeatCorrectionApplied=1	SAC:ACF:DF:PD:GT:SGT:SF:SV:SIG:MT:PAC	162,152,0,0:1:1:2:0/0:./.:.:0	59,68,60,51:1:1:2:0/1:0/0:0.125:0:1:g.175518delA:0	118,78,0,0:1:1:2:0/0:./.:.:0:0:.:.	221,174,0,0:1:1:2:0/0:./.:.:0:0:.:.	102,91,0,0:1:1:2:0/0:./.:.:0:0:.:.
chr1_ref_v2	176292	.	CT	C	.	PASS	IntersectsRepeat=1;RepeatCorrectionApplied=1	SAC:ACF:DF:PD:GT:SGT:SF:SV:SIG:MT:PAC	66,47,90,32:1:1:2:0/1:./.:.:0	4,1,152,80:1:1:2:1/1:./.:.:0:1:g.176293delT:1	68,46,74,61:1:1:2:0/1:./.:.:0:0:.:.	268,176,40,19:1:1:2:0/0:./.:.:0:1:g.176292_176294>T:1	87,79,9,4:1:1:2:0/0:./.:.:0:1:.:.
chr1_ref_v2	176994	.	GT	G	.	PASS	IntersectsRepeat=1;RepeatCorrectionApplied=1	SAC:ACF:DF:PD:GT:SGT:SF:SV:SIG:MT:PAC	145,197,0,1:1:1:2:0/0:./.:.:0	60,45,57,69:1:1:2:0/1:1/1:0.125:0:1:g.176995delT:0	133,116,0,0:1:1:2:0/0:./.:.:0:0:.:.	253,230,3,2:1:1:2:0/0:./.:.:0:0:.:.	91,92,0,0:1:1:2:0/0:./.:.:0:0:.:.
chr1_ref_v2	177495	.	G	A	.	PASS	IntersectsRepeat=1;RepeatCorrectionApplied=0	SAC:ACF:DF:PD:GT:SGT:SF:SV:SIG:MT:PAC	169,154,0,0:1:1:2:0/0:./.:.:0	41,64,81,45:1:1:2:0/1:1/1:0.125:0:1:g.177495G>A:0	120,112,0,0:1:1:2:0/0:./.:.:0:0:.:.	219,215,1,0:1:1:2:0/0:./.:.:0:0:.:.	80,96,0,0:1:1:2:0/0:./.:.:0:0:.:.
chr1_ref_v2	177673	.	T	C	.	PASS	IntersectsRepeat=1;RepeatCorrectionApplied=0	SAC:ACF:DF:PD:GT:SGT:SF:SV:SIG:MT:PAC	209,191,0,0:1:1:2:0/0:./.:.:0	70,53,78,70:1:1:2:0/1:1/1:0.125:0:1:g.177673T>C:0	111,121,0,0:1:1:2:0/0:./.:.:0:0:.:.	214,212,0,0:1:1:2:0/0:./.:.:0:0:.:.	72,80,0,0:1:1:2:0/0:./.:.:0:0:.:.
chr1_ref_v2	178171	.	G	GT	.	PASS	IntersectsRepeat=1;RepeatCorrectionApplied=1	SAC:ACF:DF:PD:GT:SGT:SF:SV:SIG:MT:PAC	127,124,3,0:1:1:2:0/0:./.:.:0	103,102,0,4:1:1:2:0/0:./.:.:0:0:.:.	79,94,7,9:1:1:2:0/0:./.:.:0:0:.:.	150,175,13,21:1:1:2:0/0:0/1:0.125:0:1:.:	54,68,6,4:1:1:2:0/0:./.:.:0:0:.:.
chr1_ref_v2	178271	.	C	A	.	PASS	IntersectsRepeat=0;RepeatCorrectionApplied=0	SAC:ACF:DF:PD:GT:SGT:SF:SV:SIG:MT:PAC	209,131,0,1:1:1:2:0/0:./.:.:0	86,78,63,59:1:1:2:0/1:0/0:0.125:0:1:g.178271C>A:0	126,121,1,0:1:1:2:0/0:./.:.:0:0:.:.	228,193,0,0:1:1:2:0/0:./.:.:0:0:.:.	83,82,0,0:1:1:2:0/0:./.:.:0:0:.:.
chr1_ref_v2	178276	.	G	A	.	PASS	IntersectsRepeat=0;RepeatCorrectionApplied=0	SAC:ACF:DF:PD:GT:SGT:SF:SV:SIG:MT:PAC	212,132,1,0:1:1:2:0/0:./.:.:0	68,59,87,77:1:1:2:0/1:1/1:0.125:0:1:g.178276G>A:0	135,125,0,0:1:1:2:0/0:./.:.:0:0:.:.	232,190,0,0:1:1:2:0/0:./.:.:0:0:.:.	82,81,0,1:1:1:2:0/0:./.:.:0:0:.:.
chr1_ref_v2	178902	.	C	A	.	PASS	IntersectsRepeat=1;RepeatCorrectionApplied=0	SAC:ACF:DF:PD:GT:SGT:SF:SV:SIG:MT:PAC	128,110,0,0:1:1:2:0/0:./.:.:0	96,117,0,0:1:1:2:0/0:./.:.:0:0:.:.	101,102,0,0:1:1:2:0/0:./.:.:0:0:.:.	187,198,0,2:1:1:2:0/0:./.:.:0:0:.:.	0,3,84,83:1:1:2:1/1:./.:.:0:1:.:.
chr1_ref_v2	178937	.	CA	C,CAA	.	PASS	IntersectsRepeat=1;RepeatCorrectionApplied=1	SAC:ACF:DF:PD:GT:SGT:SF:SV:SIG:MT:PAC	75,114,4,9,6,11:1:1:2:0/0:0/2:0.125:0	24,52,35,49,2,5:1:1:2:0/1:0/0:0.25:0:1:g.178938delA:0	70,88,6,10,7,11:1:1:2:0/0:./.:.:0:0:.:.	59,104,7,9,62,82:1:1:2:0/2:2/2:0.125:0:1:g.178937_178938insA:0	6,7,56,79,1,0:1:1:2:1/1:0/1:0.125:0:1:.:.
chr1_ref_v2	179683	.	G	A	.	PASS	IntersectsRepeat=0;RepeatCorrectionApplied=0	SAC:ACF:DF:PD:GT:SGT:SF:SV:SIG:MT:PAC	191,234,0,0:1:1:2:0/0:./.:.:0	70,83,72,65:1:1:2:0/1:./.:.:0:1:g.179683G>A:0	131,115,0,1:1:1:2:0/0:./.:.:0:0:.:.	211,254,0,0:1:1:2:0/0:./.:.:0:0:.:.	91,108,0,0:1:1:2:0/0:./.:.:0:0:.:.
chr1_ref_v2	179692	.	GT	G	.	PASS	IntersectsRepeat=1;RepeatCorrectionApplied=1	SAC:ACF:DF:PD:GT:SGT:SF:SV:SIG:MT:PAC	181,200,2,4:1:1:2:0/0:./.:.:0	142,131,2,1:1:1:2:0/0:./.:.:0:0:.:.	115,113,0,1:1:1:2:0/0:./.:.:0:0:.:.	118,112,93,117:1:1:2:0/1:0/0:0.125:0:1:g.179693delT:0	81,103,1,2:1:1:2:0/0:./.:.:0:0:.:.
chr1_ref_v2	179830	.	CT	C	.	PASS	IntersectsRepeat=1;RepeatCorrectionApplied=1	SAC:ACF:DF:PD:GT:SGT:SF:SV:SIG:MT:PAC	184,189,0,0:1:1:2:0/0:./.:.:0	64,84,62,68:1:1:2:0/1:0/0:0.125:0:1:g.179831delT:0	107,128,0,1:1:1:2:0/0:./.:.:0:0:.:.	206,228,0,1:1:1:2:0/0:./.:.:0:0:.:.	87,86,0,0:1:1:2:0/0:./.:.:0:0:.:.
chr1_ref_v2	179987	.	AT	A	.	PASS	IntersectsRepeat=1;RepeatCorrectionApplied=1	SAC:ACF:DF:PD:GT:SGT:SF:SV:SIG:MT:PAC	149,155,12,5:1:1:2:0/0:./.:.:0	59,55,54,60:1:1:2:0/1:0/0:0.125:0:1:g.179988delT:0	127,114,1,7:1:1:2:0/0:./.:.:0:0:.:.	218,194,8,13:1:1:2:0/0:./.:.:0:0:.:.	3,3,109,96:1:1:2:1/1:./.:.:0:1:.:.
chr1_ref_v2	180030	.	T	C	.	PASS	IntersectsRepeat=0;RepeatCorrectionApplied=0	SAC:ACF:DF:PD:GT:SGT:SF:SV:SIG:MT:PAC	183,183,0,0:1:1:2:0/0:./.:.:0	144,133,0,0:1:1:2:0/0:./.:.:0:0:.:.	127,137,0,0:1:1:2:0/0:./.:.:0:0:.:.	123,134,141,123:1:1:2:0/1:./.:.:0:1:g.180030T>C:0	114,116,0,0:1:1:2:0/0:./.:.:0:0:.:.
chr1_ref_v2	181099	.	G	A	.	PASS	IntersectsRepeat=0;RepeatCorrectionApplied=0	SAC:ACF:DF:PD:GT:SGT:SF:SV:SIG:MT:PAC	154,166,0,0:1:1:2:0/0:./.:.:0	66,57,56,52:1:1:2:0/1:0/0:0.125:0:1:g.181099G>A:0	112,122,0,0:1:1:2:0/0:./.:.:0:0:.:.	199,286,1,0:1:1:2:0/0:./.:.:0:0:.:.	88,101,0,0:1:1:2:0/0:./.:.:0:0:.:.
chr1_ref_v2	181196	.	G	A	.	PASS	IntersectsRepeat=0;RepeatCorrectionApplied=0	SAC:ACF:DF:PD:GT:SGT:SF:SV:SIG:MT:PAC	223,171,0,0:1:1:2:0/0:./.:.:0	70,58,78,73:1:1:2:0/1:1/1:0.125:0:1:g.181196G>A:0	148,122,0,0:1:1:2:0/0:./.:.:0:0:.:.	262,198,1,0:1:1:2:0/0:./.:.:0:0:.:.	119,105,0,0:1:1:2:0/0:./.:.:0:0:.:.
chr1_ref_v2	181775	.	T	C	.	PASS	IntersectsRepeat=0;RepeatCorrectionApplied=0	SAC:ACF:DF:PD:GT:SGT:SF:SV:SIG:MT:PAC	149,179,0,0:1:1:2:0/0:./.:.:0	123,96,1,0:1:1:2:0/0:./.:.:0:0:.:.	81,69,77,72:1:1:2:0/1:./.:.:0:1:g.181775T>C:0	330,272,0,0:1:1:2:0/0:./.:.:0:0:.:.	117,102,0,0:1:1:2:0/0:./.:.:0:0:.:.
chr1_ref_v2	183275	.	T	C	.	PASS	IntersectsRepeat=0;RepeatCorrectionApplied=0	SAC:ACF:DF:PD:GT:SGT:SF:SV:SIG:MT:PAC	67,75,0,0:1:1:2:0/0:./.:.:0	61,109,0,0:1:1:2:0/0:./.:.:0:0:.:.	73,109,0,0:1:1:2:0/0:./.:.:0:0:.:.	71,112,17,17:1:1:2:0/0:0/1:0.25:0:1:.:.	36,73,0,0:1:1:2:0/0:./.:.:0:0:.:.
chr1_ref_v2	183311	.	GA	G	.	PASS	IntersectsRepeat=1;RepeatCorrectionApplied=1	SAC:ACF:DF:PD:GT:SGT:SF:SV:SIG:MT:PAC	59,50,0,0:1:1:2:0/0:./.:.:0	51,57,1,0:1:1:2:0/0:./.:.:0:0:.:.	79,66,0,0:1:1:2:0/0:./.:.:0:0:.:.	86,73,22,12:1:1:2:0/0:0/1:0.25:0:1:.:.	22,34,0,0:1:1:2:0/0:./.:.:0:0:.:.
chr1_ref_v2	183331	.	GA	G	.	PASS	IntersectsRepeat=1;RepeatCorrectionApplied=1	SAC:ACF:DF:PD:GT:SGT:SF:SV:SIG:MT:PAC	50,36,0,0:1:1:2:0/0:./.:.:0	37,33,6,3:1:1:2:0/0:./.:.:0:0:.:.	43,31,12,6:1:1:2:0/0:0/1:0.125:0:1:.:.	105,64,2,0:1:1:2:0/0:./.:.:0:0:.:.	4,3,6,7:1:1:2:0/1:1/1:0.25:0:1:.:.
chr1_ref_v2	183509	.	T	C	.	PASS	IntersectsRepeat=0;RepeatCorrectionApplied=0	SAC:ACF:DF:PD:GT:SGT:SF:SV:SIG:MT:PAC	199,78,1,0:1:1:2:0/0:./.:.:0	74,36,58,2:1:1:2:0/1:0/0:0.25:0:0:.:.	102,80,0,0:1:1:2:0/0:./.:.:0:0:.:.	223,167,1,0:1:1:2:0/0:./.:.:0:0:.:.	103,57,0,0:1:1:2:0/0:./.:.:0:0:.:.
chr1_ref_v2	184392	.	G	A	.	PASS	IntersectsRepeat=0;RepeatCorrectionApplied=0	SAC:ACF:DF:PD:GT:SGT:SF:SV:SIG:MT:PAC	146,118,0,0:1:1:2:0/0:./.:.:0	138,81,0,1:1:1:2:0/0:./.:.:0:0:.:.	158,116,0,0:1:1:2:0/0:./.:.:0:0:.:.	317,260,1,0:1:1:2:0/0:./.:.:0:0:.:.	0,2,110,97:1:1:2:1/1:./.:.:0:1:.:.
chr1_ref_v2	184513	.	T	C	.	PASS	IntersectsRepeat=0;RepeatCorrectionApplied=0	SAC:ACF:DF:PD:GT:SGT:SF:SV:SIG:MT:PAC	227,158,0,0:1:1:2:0/0:./.:.:0	166,148,2,0:1:1:2:0/0:./.:.:0:0:.:.	107,132,0,0:1:1:2:0/0:./.:.:0:0:.:.	266,275,0,0:1:1:2:0/0:./.:.:0:0:.:.	2,3,110,120:1:1:2:1/1:./.:.:0:1:.:.
chr1_ref_v2	184598	.	T	C	.	PASS	IntersectsRepeat=0;RepeatCorrectionApplied=0	SAC:ACF:DF:PD:GT:SGT:SF:SV:SIG:MT:PAC	253,182,0,0:1:1:2:0/0:./.:.:0	156,144,0,1:1:1:2:0/0:./.:.:0:0:.:.	126,132,0,0:1:1:2:0/0:./.:.:0:0:.:.	123,127,107,114:1:1:2:0/1:./.:.:0:1:g.184598T>C:0	97,88,0,0:1:1:2:0/0:./.:.:0:0:.:.
chr1_ref_v2	185638	.	T	C	.	PASS	IntersectsRepeat=0;RepeatCorrectionApplied=0	SAC:ACF:DF:PD:GT:SGT:SF:SV:SIG:MT:PAC	185,154,0,0:1:1:2:0/0:./.:.:0	109,125,0,0:1:1:2:0/0:./.:.:0:0:.:.	160,115,2,0:1:1:2:0/0:./.:.:0:0:.:.	282,279,0,0:1:1:2:0/0:./.:.:0:0:.:.	1,0,97,88:1:1:2:1/1:./.:.:0:1:.:.
chr1_ref_v2	186212	.	G	A	.	PASS	IntersectsRepeat=1;RepeatCorrectionApplied=0	SAC:ACF:DF:PD:GT:SGT:SF:SV:SIG:MT:PAC	181,166,0,0:1:1:2:0/0:./.:.:0	139,131,0,0:1:1:2:0/0:./.:.:0:0:.:.	57,58,58,56:1:1:2:0/1:./.:.:0:1:g.186212G>A:0	225,258,0,0:1:1:2:0/0:./.:.:0:0:.:.	87,115,0,0:1:1:2:0/0:./.:.:0:0:.:.
chr1_ref_v2	186611	.	T	C	.	PASS	IntersectsRepeat=0;RepeatCorrectionApplied=0	SAC:ACF:DF:PD:GT:SGT:SF:SV:SIG:MT:PAC	181,172,0,0:1:1:2:0/0:./.:.:0	55,62,64,65:1:1:2:0/1:./.:.:0:1:g.186611T>C:0	132,114,0,0:1:1:2:0/0:./.:.:0:0:.:.	243,252,0,1:1:1:2:0/0:./.:.:0:0:.:.	98,101,0,0:1:1:2:0/0:./.:.:0:0:.:.
chr1_ref_v2	186675	.	G	A	.	PASS	IntersectsRepeat=0;RepeatCorrectionApplied=0	SAC:ACF:DF:PD:GT:SGT:SF:SV:SIG:MT:PAC	167,226,0,1:1:1:2:0/0:./.:.:0	116,161,0,0:1:1:2:0/0:./.:.:0:0:.:.	108,113,0,1:1:1:2:0/0:./.:.:0:0:.:.	120,116,104,112:1:1:2:0/1:./.:.:0:1:g.186675G>A:0	89,89,0,0:1:1:2:0/0:./.:.:0:0:.:.
chr1_ref_v2	189224	.	T	C	.	ExcRegion	IntersectsRepeat=1;RepeatCorrectionApplied=0	SAC:ACF:DF:PD:GT:SGT:SF:SV:SIG:MT:PAC	123,73,0,0:1:1:2:./.:./.:.:0	114,76,0,0:1:1:2:./.:./.:.:0:0:.:.	96,55,0,0:1:1:2:./.:./.:.:0:0:.:.	106,55,47,3:1:1:2:./.:./.:.:0:1:.:.	118,50,0,0:1:1:2:./.:./.:.:0:0:.:.
chr1_ref_v2	189981	.	G	A	.	PASS	IntersectsRepeat=0;RepeatCorrectionApplied=0	SAC:ACF:DF:PD:GT:SGT:SF:SV:SIG:MT:PAC	122,89,0,0:1:1:2:0/0:./.:.:0	68,47,0,0:1:1:2:0/0:./.:.:0:0:.:.	148,122,0,0:1:1:2:0/0:./.:.:0:0:.:.	161,139,154,102:1:1:2:0/1:0/0:0.125:0:1:g.189981G>A:0	123,110,0,0:1:1:2:0/0:./.:.:0:0:.:.
chr1_ref_v2	190594	.	G	A	.	PASS	IntersectsRepeat=1;RepeatCorrectionApplied=0	SAC:ACF:DF:PD:GT:SGT:SF:SV:SIG:MT:PAC	96,99,0,0:1:1:2:0/0:./.:.:0	70,91,0,0:1:1:2:0/0:./.:.:0:0:.:.	63,57,48,73:1:1:2:0/1:./.:.:0:1:g.190594G>A:0	277,261,0,1:1:1:2:0/0:./.:.:0:0:.:.	115,123,0,0:1:1:2:0/0:./.:.:0:0:.:.
chr1_ref_v2	190640	.	G	A	.	PASS	IntersectsRepeat=1;RepeatCorrectionApplied=0	SAC:ACF:DF:PD:GT:SGT:SF:SV:SIG:MT:PAC	86,96,0,0:1:1:2:0/0:./.:.:0	35,37,34,49:1:1:2:0/1:1/1:0.125:0:1:.:.	109,149,0,0:1:1:2:0/0:./.:.:0:0:.:.	246,276,0,0:1:1:2:0/0:./.:.:0:0:.:.	112,120,0,0:1:1:2:0/0:./.:.:0:0:.:.
chr1_ref_v2	190842	.	G	A	.	PASS	IntersectsRepeat=1;RepeatCorrectionApplied=0	SAC:ACF:DF:PD:GT:SGT:SF:SV:SIG:MT:PAC	79,83,0,0:1:1:2:0/0:./.:.:0	39,77,0,0:1:1:2:0/0:./.:.:0:0:.:.	86,122,1,0:1:1:2:0/0:./.:.:0:0:.:.	115,127,110,155:1:1:2:0/1:./.:.:0:1:g.190842G>A:0	110,125,0,0:1:1:2:0/0:./.:.:0:0:.:.
chr1_ref_v2	191067	.	A	ATCG	.	PASS	IntersectsRepeat=1;RepeatCorrectionApplied=1	SAC:ACF:DF:PD:GT:SGT:SF:SV:SIG:MT:PAC	4,1,59,36:1:1:2:1/1:0/1:0.125:0	0,0,49,25:1:1:2:1/1:./.:.:0:0:.:.	3,1,90,46:1:1:2:1/1:./.:.:0:0:.:.	3,4,202,98:1:1:2:1/1:0/1:0.125:0:0:.:.	2,0,86,58:1:1:2:1/1:./.:.:0:0:.:.
chr1_ref_v2	191493	.	G	A	.	PASS	IntersectsRepeat=1;RepeatCorrectionApplied=0	SAC:ACF:DF:PD:GT:SGT:SF:SV:SIG:MT:PAC	117,91,0,0:1:1:2:0/0:./.:.:0	45,49,35,45:1:1:2:0/1:0/0:0.125:0:1:g.191493G>A:0	157,166,0,0:1:1:2:0/0:./.:.:0:0:.:.	290,298,0,0:1:1:2:0/0:./.:.:0:0:.:.	122,102,1,1:1:1:2:0/0:./.:.:0:0:.:.
chr1_ref_v2	191762	.	T	C	.	PASS	IntersectsRepeat=1;RepeatCorrectionApplied=0	SAC:ACF:DF:PD:GT:SGT:SF:SV:SIG:MT:PAC	90,109,0,0:1:1:2:0/0:./.:.:0	70,85,0,0:1:1:2:0/0:./.:.:0:0:.:.	62,64,62,64:1:1:2:0/1:./.:.:0:1:g.191762T>C:0	252,258,0,0:1:1:2:0/0:./.:.:0:0:.:.	105,114,0,0:1:1:2:0/0:./.:.:0:0:.:.
chr1_ref_v2	192002	.	T	TTAC	.	PASS	IntersectsRepeat=1;RepeatCorrectionApplied=1	SAC:ACF:DF:PD:GT:SGT:SF:SV:SIG:MT:PAC	88,80,0,0:1:1:2:0/0:./.:.:0	88,66,1,1:1:1:2:0/0:./.:.:0:0:.:.	60,53,56,48:1:1:2:0/1:./.:.:0:1:g.192002_192003insTAC:0	210,209,6,2:1:1:2:0/0:./.:.:0:0:.:.	64,79,0,1:1:1:2:0/0:./.:.:0:0:.:.
chr1_ref_v2	192262	.	CA	C,CAA	.	PASS	IntersectsRepeat=1;RepeatCorrectionApplied=1	SAC:ACF:DF:PD:GT:SGT:SF:SV:SIG:MT:PAC	109,42,16,3,8,8:1:1:2:0/0:./.:.:0	53,22,47,38,3,4:1:1:2:0/0:0/1:0.25:0:1:.:	127,59,19,14,10,7:1:1:2:0/0:./.:.:0:0:.:.	86,14,213,142,3,5:1:1:2:1/1:0/1:0.25:0:1:.:.	83,32,13,6,17,11:1:1:2:0/0:0/2:0.25:0:0:.:.
chr1_ref_v2	193658	.	T	TAAC	.	PASS	IntersectsRepeat=1;RepeatCorrectionApplied=1	SAC:ACF:DF:PD:GT:SGT:SF:SV:SIG:MT:PAC	92,150,0,0:1:1:2:0/0:./.:.:0	29,47,34,62:1:1:2:0/1:1/1:0.125:0:1:g.193658_193659insAAC:0	93,122,0,0:1:1:2:0/0:./.:.:0:0:.:.	176,242,0,0:1:1:2:0/0:./.:.:0:0:.:.	60,104,0,0:1:1:2:0/0:./.:.:0:0:.:.
chr1_ref_v2	193731	.	T	TATG	.	PASS	IntersectsRepeat=1;RepeatCorrectionApplied=1	SAC:ACF:DF:PD:GT:SGT:SF:SV:SIG:MT:PAC	1,0,168,102:1:1:2:1/1:./.:.:0	1,0,133,76:1:1:2:1/1:./.:.:0:0:.:.	1,1,131,115:1:1:2:1/1:./.:.:0:0:.:.	1,2,248,190:1:1:2:1/1:./.:.:0:0:.:.	0,2,91,77:1:1:2:1/1:./.:.:0:0:.:.
chr1_ref_v2	193904	.	T	C	.	PASS	IntersectsRepeat=1;RepeatCorrectionApplied=0	SAC:ACF:DF:PD:GT:SGT:SF:SV:SIG:MT:PAC	180,214,0,1:1:1:2:0/0:./.:.:0	59,69,76,61:1:1:2:0/1:./.:.:0:1:g.193904T>C:0	136,161,0,1:1:1:2:0/0:./.:.:0:0:.:.	239,339,0,0:1:1:2:0/0:./.:.:0:0:.:.	108,139,0,0:1:1:2:0/0:./.:.:0:0:.:.
chr1_ref_v2	194153	.	T	C	.	PASS	IntersectsRepeat=1;RepeatCorrectionApplied=0	SAC:ACF:DF:PD:GT:SGT:SF:SV:SIG:MT:PAC	210,202,0,0:1:1:2:0/0:./.:.:0	67,63,71,65:1:1:2:0/1:./.:.:0:1:g.194153T>C:0	103,103,0,0:1:1:2:0/0:./.:.:0:0:.:.	262,210,0,0:1:1:2:0/0:./.:.:0:0:.:.	108,101,0,0:1:1:2:0/0:./.:.:0:0:.:.
chr1_ref_v2	195121	.	G	A	.	PASS	IntersectsRepeat=1;RepeatCorrectionApplied=0	SAC:ACF:DF:PD:GT:SGT:SF:SV:SIG:MT:PAC	140,173,2,0:1:1:2:0/0:./.:.:0	113,128,0,0:1:1:2:0/0:./.:.:0:0:.:.	125,160,2,0:1:1:2:0/0:./.:.:0:0:.:.	114,148,126,154:1:1:2:0/1:./.:.:0:1:g.195121G>A:0	104,107,0,0:1:1:2:0/0:./.:.:0:0:.:.
chr1_ref_v2	195809	.	T	C	.	PASS	IntersectsRepeat=0;RepeatCorrectionApplied=0	SAC:ACF:DF:PD:GT:SGT:SF:SV:SIG:MT:PAC	224,159,0,0:1:1:2:0/0:./.:.:0	51,61,53,69:1:1:2:0/1:./.:.:0:1:g.195809T>C:0	107,138,0,0:1:1:2:0/0:./.:.:0:0:.:.	208,275,0,0:1:1:2:0/0:./.:.:0:0:.:.	97,112,0,0:1:1:2:0/0:./.:.:0:0:.:.
chr1_ref_v2	196170	.	CA	C	.	PASS	IntersectsRepeat=1;RepeatCorrectionApplied=1	SAC:ACF:DF:PD:GT:SGT:SF:SV:SIG:MT:PAC	158,150,5,2:1:1:2:0/0:./.:.:0	126,139,2,3:1:1:2:0/0:./.:.:0:0:.:.	74,60,44,44:1:1:2:0/1:0/0:0.25:0:1:g.196171delA:0	217,239,9,6:1:1:2:0/0:./.:.:0:0:.:.	89,98,2,3:1:1:2:0/0:./.:.:0:0:.:.
chr1_ref_v2	197034	.	G	A	.	PASS	IntersectsRepeat=0;RepeatCorrectionApplied=0	SAC:ACF:DF:PD:GT:SGT:SF:SV:SIG:MT:PAC	197,232,0,0:1:1:2:0/0:./.:.:0	153,175,0,0:1:1:2:0/0:./.:.:0:0:.:.	50,53,58,50:1:1:2:0/1:./.:.:0:1:g.197034G>A:0	295,245,0,0:1:1:2:0/0:./.:.:0:0:.:.	117,90,0,0:1:1:2:0/0:./.:.:0:0:.:.
chr1_ref_v2	197847	.	T	C	.	PASS	IntersectsRepeat=0;RepeatCorrectionApplied=0	SAC:ACF:DF:PD:GT:SGT:SF:SV:SIG:MT:PAC	208,195,0,0:1:1:2:0/0:./.:.:0	67,63,59,58:1:1:2:0/1:./.:.:0:1:g.197847T>C:0	99,122,0,0:1:1:2:0/0:./.:.:0:0:.:.	212,236,0,0:1:1:2:0/0:./.:.:0:0:.:.	78,88,0,0:1:1:2:0/0:./.:.:0:0:.:.
chr1_ref_v2	198259	.	C	A	.	PASS	IntersectsRepeat=1;RepeatCorrectionApplied=0	SAC:ACF:DF:PD:GT:SGT:SF:SV:SIG:MT:PAC	11,6,105,94:1:1:2:1/1:0/1:0.125:1	10,3,57,99:1:1:2:1/1:0/1:0.125:0:0:.:.	7,7,50,96:1:1:2:1/1:0/1:0.125:0:0:.:.	34,10,150,213:1:1:2:1/1:0/1:0.25:0:0:.:.	6,13,62,88:1:1:2:1/1:0/1:0.25:0:0:.:.
chr1_ref_v2	198268	.	C	T	.	PASS	IntersectsRepeat=1;RepeatCorrectionApplied=0	SAC:ACF:DF:PD:GT:SGT:SF:SV:SIG:MT:PAC	13,8,99,86:1:1:2:1/1:0/1:0.25:1	17,3,52,90:1:1:2:1/1:0/1:0.25:0:0:.:.	12,12,51,91:1:1:2:1/1:0/1:0.25:1:0:.:.	48,27,140,209:1:1:2:1/1:0/1:0.25:1:0:.:.	13,19,57,83:1:1:2:1/1:0/1:0.5:0:0:.:.
chr1_ref_v2	198273	.	G	A	.	PASS	IntersectsRepeat=0;RepeatCorrectionApplied=0	SAC:ACF:DF:PD:GT:SGT:SF:SV:SIG:MT:PAC	15,14,94,83:1:1:2:1/1:0/1:0.25:1	19,3,47,87:1:1:2:1/1:0/1:0.25:0:0:.:.	15,13,49,87:1:1:2:1/1:0/1:0.25:1:0:.:.	51,34,138,208:1:1:2:1/1:0/1:0.5:1:0:.:.	15,25,55,81:1:1:2:1/1:0/1:0.5:0:0:.:.
chr1_ref_v2	198293	.	G	A	.	PASS	IntersectsRepeat=0;RepeatCorrectionApplied=0	SAC:ACF:DF:PD:GT:SGT:SF:SV:SIG:MT:PAC	42,36,57,84:1:1:2:0/1:1/1:0.25:0	48,14,34,84:1:1:2:0/1:1/1:0.25:0:0:.:.	62,34,44,81:1:1:2:0/1:1/1:0.125:0:0:.:.	93,97,96,189:1:1:2:0/1:1/1:0.25:0:0:.:.	47,57,50,79:1:1:2:0/1:1/1:0.125:0:0:.:.
chr1_ref_v2	198300	.	A	G	.	PASS	IntersectsRepeat=1;RepeatCorrectionApplied=0	SAC:ACF:DF:PD:GT:SGT:SF:SV:SIG:MT:PAC	40,37,48,115:1:1:2:0/1:1/1:0.25:0	44,16,28,83:1:1:2:0/1:1/1:0.25:0:0:.:.	57,38,38,79:1:1:2:0/1:1/1:0.125:0:0:.:.	84,115,84,182:1:1:2:0/1:1/1:0.125:0:0:.:.	46,57,44,76:1:1:2:0/1:1/1:0.125:0:0:.:.
chr1_ref_v2	198329	.	T	TTGAATTAAAGTTTGAAATA,TTGAATTAAGGTTTGGAATA	.	PASS	IntersectsRepeat=0;RepeatCorrectionApplied=0	SAC:ACF:DF:PD:GT:SGT:SF:SV:SIG:MT:PAC	0,0,53,61,11,68:1:1:2:1/2:1/1:0.125:0	0,0,56,20,8,50:1:1:2:1/2:1/1:0.125:0:0:.:.	0,0,62,48,19,46:1:1:2:1/2:1/1:0.25:0:0:.:.	0,0,111,147,34,95:1:1:2:1/2:1/1:0.25:1:0:.:.	0,0,53,69,18,41:1:1:2:1/2:1/1:0.25:0:0:.:.
chr1_ref_v2	198379	.	C	CG	.	PASS	IntersectsRepeat=1;RepeatCorrectionApplied=0	SAC:ACF:DF:PD:GT:SGT:SF:SV:SIG:MT:PAC	0,0,154,108:1:1:2:1/1:./.:.:0	0,0,109,72:1:1:2:1/1:./.:.:0:0:.:.	0,0,95,101:1:1:2:1/1:./.:.:0:0:.:.	0,0,212,200:1:1:2:1/1:./.:.:0:0:.:.	0,0,114,87:1:1:2:1/1:./.:.:0:0:.:.
chr1_ref_v2	198380	.	A	AG	.	PASS	IntersectsRepeat=1;RepeatCorrectionApplied=0	SAC:ACF:DF:PD:GT:SGT:SF:SV:SIG:MT:PAC	0,0,157,109:1:1:2:1/1:./.:.:0	0,0,113,74:1:1:2:1/1:./.:.:0:0:.:.	0,0,97,101:1:1:2:1/1:./.:.:0:0:.:.	0,0,215,203:1:1:2:1/1:./.:.:0:0:.:.	0,0,119,89:1:1:2:1/1:./.:.:0:0:.:.
chr1_ref_v2	198585	.	A	AAAAATGCGTAAAAAGAAAGAAGACGTC,AAAAATACGTAAAAAGAAAGAAGACGTC	.	PASS	IntersectsRepeat=0;RepeatCorrectionApplied=0	SAC:ACF:DF:PD:GT:SGT:SF:SV:SIG:MT:PAC	0,0,139,123,0,0:1:1:2:1/1:./.:.:0	0,0,82,100,0,0:1:1:2:1/1:./.:.:0:0:.:.	0,0,66,83,0,0:1:1:2:1/1:./.:.:0:0:.:.	0,0,138,161,0,0:1:1:2:1/1:./.:.:0:0:.:.	0,0,1,0,45,79:1:1:2:2/2:./.:.:0:1:.:.
chr1_ref_v2	198636	.	C	T	.	PASS	IntersectsRepeat=0;RepeatCorrectionApplied=0	SAC:ACF:DF:PD:GT:SGT:SF:SV:SIG:MT:PAC	0,1,70,142:1:1:2:1/1:./.:.:0	0,0,23,102:1:1:2:1/1:./.:.:0:0:.:.	0,0,42,87:1:1:2:1/1:./.:.:0:0:.:.	0,1,98,167:1:1:2:1/1:./.:.:0:0:.:.	0,0,56,69:1:1:2:1/1:./.:.:0:0:.:.
chr1_ref_v2	198637	.	A	ATCCTTGAATAACGAACTTT	.	PASS	IntersectsRepeat=0;RepeatCorrectionApplied=0	SAC:ACF:DF:PD:GT:SGT:SF:SV:SIG:MT:PAC	0,0,83,154:1:1:2:1/1:./.:.:0	0,0,25,118:1:1:2:1/1:./.:.:0:0:.:.	0,0,53,98:1:1:2:1/1:./.:.:0:0:.:.	0,1,107,183:1:1:2:1/1:./.:.:0:0:.:.	0,0,54,72:1:1:2:1/1:./.:.:0:0:.:.
chr1_ref_v2	198643	.	T	TCAA	.	PASS	IntersectsRepeat=1;RepeatCorrectionApplied=0	SAC:ACF:DF:PD:GT:SGT:SF:SV:SIG:MT:PAC	0,1,58,162:1:1:2:1/1:./.:.:0	0,0,17,112:1:1:2:1/1:./.:.:0:0:.:.	0,0,35,102:1:1:2:1/1:./.:.:0:0:.:.	0,0,83,181:1:1:2:1/1:./.:.:0:0:.:.	0,0,42,72:1:1:2:1/1:./.:.:0:0:.:.
chr1_ref_v2	198644	.	T	TGTTTTA	.	PASS	IntersectsRepeat=1;RepeatCorrectionApplied=0	SAC:ACF:DF:PD:GT:SGT:SF:SV:SIG:MT:PAC	0,0,54,165:1:1:2:1/1:./.:.:0	0,0,15,112:1:1:2:1/1:./.:.:0:0:.:.	0,0,32,98:1:1:2:1/1:./.:.:0:0:.:.	0,0,83,174:1:1:2:1/1:./.:.:0:0:.:.	0,0,39,69:1:1:2:1/1:./.:.:0:0:.:.
chr1_ref_v2	198649	.	A	C	.	PASS	IntersectsRepeat=0;RepeatCorrectionApplied=0	SAC:ACF:DF:PD:GT:SGT:SF:SV:SIG:MT:PAC	0,0,59,149:1:1:2:1/1:./.:.:0	0,0,33,115:1:1:2:1/1:./.:.:0:0:.:.	0,0,41,91:1:1:2:1/1:./.:.:0:0:.:.	0,0,77,168:1:1:2:1/1:./.:.:0:0:.:.	0,0,44,67:1:1:2:1/1:./.:.:0:0:.:.
chr1_ref_v2	198651	.	C	G	.	PASS	IntersectsRepeat=0;RepeatCorrectionApplied=0	SAC:ACF:DF:PD:GT:SGT:SF:SV:SIG:MT:PAC	0,0,53,142:1:1:2:1/1:./.:.:0	0,0,32,115:1:1:2:1/1:./.:.:0:0:.:.	0,0,40,89:1:1:2:1/1:./.:.:0:0:.:.	0,0,74,169:1:1:2:1/1:./.:.:0:0:.:.	0,0,43,65:1:1:2:1/1:./.:.:0:0:.:.
chr1_ref_v2	198963	.	G	GCTTCCTCTGACGACAAGTCCGCTCCCACTTATAGTGTCCTGAGTGATTATTTATTTTTATGTGAACACCAAAAGGAATAA	.	PASS	IntersectsRepeat=0;RepeatCorrectionApplied=0	SAC:ACF:DF:PD:GT:SGT:SF:SV:SIG:MT:PAC	0,0,17,12:1:1:2:1/1:./.:.:0	0,0,15,6:1:1:2:1/1:./.:.:0:0:.:.	0,1,6,5:1:1:2:./.:./.:.:0:0:.:.	0,0,9,28:1:1:2:1/1:./.:.:0:0:.:.	0,0,3,14:1:1:2:./.:./.:.:0:0:.:.
chr1_ref_v2	199065	.	C	CACAATATCACTT	.	PASS	IntersectsRepeat=1;RepeatCorrectionApplied=0	SAC:ACF:DF:PD:GT:SGT:SF:SV:SIG:MT:PAC	38,108,0,0:1:1:2:0/0:./.:.:0	17,44,16,48:1:1:2:0/1:./.:.:0:1:.:.	35,72,0,0:1:1:2:0/0:./.:.:0:0:.:.	56,174,0,0:1:1:2:0/0:./.:.:0:0:.:.	27,62,0,0:1:1:2:0/0:./.:.:0:0:.:.
chr1_ref_v2	199072	.	T	TCACTTACCATATCAACCATTATGTTCAGTTAACTCACCTTTAAAGTACTGTGCACAACACCCTATTTCCATCTGATCGGTCGCTTTATCTGG	.	PASS	IntersectsRepeat=1;RepeatCorrectionApplied=0	SAC:ACF:DF:PD:GT:SGT:SF:SV:SIG:MT:PAC	0,0,23,97:1:1:2:1/1:./.:.:0	0,0,12,63:1:1:2:1/1:./.:.:0:0:.:.	0,0,12,64:1:1:2:1/1:./.:.:0:0:.:.	0,0,24,164:1:1:2:1/1:./.:.:0:0:.:.	0,0,7,54:1:1:2:1/1:./.:.:0:0:.:.
chr1_ref_v2	199130	.	G	GAGACCC	.	PASS	IntersectsRepeat=0;RepeatCorrectionApplied=0	SAC:ACF:DF:PD:GT:SGT:SF:SV:SIG:MT:PAC	6,45,0,7:1:1:2:0/0:0/1:0.25:0	0,40,1,15:1:1:2:0/0:0/1:0.5:0:0:.:.	1,27,0,10:1:1:2:0/0:0/1:0.5:0:0:.:.	4,51,0,11:1:1:2:0/0:0/1:0.25:0:0:.:.	4,33,0,6:1:1:2:0/0:0/1:0.25:0:0:.:.
chr1_ref_v2	199131	.	T	TGCCCGC	.	PASS	IntersectsRepeat=0;RepeatCorrectionApplied=0	SAC:ACF:DF:PD:GT:SGT:SF:SV:SIG:MT:PAC	6,45,0,8:1:1:2:0/0:0/1:0.25:0	0,40,0,9:1:1:2:0/0:0/1:0.5:0:0:.:.	1,28,0,6:1:1:2:0/0:0/1:0.5:0:0:.:.	4,52,0,9:1:1:2:0/0:0/1:0.25:0:0:.:.	4,33,0,4:1:1:2:0/0:0/1:0.25:0:0:.:.
chr1_ref_v2	199170	.	G	A	.	PASS	IntersectsRepeat=1;RepeatCorrectionApplied=0	SAC:ACF:DF:PD:GT:SGT:SF:SV:SIG:MT:PAC	58,70,0,0:1:1:2:0/0:./.:.:0	38,55,0,0:1:1:2:0/0:./.:.:0:0:.:.	19,32,11,26:1:1:2:0/1:0/0:0.125:0:1:.:.	75,80,0,0:1:1:2:0/0:./.:.:0:0:.:.	23,46,0,0:1:1:2:0/0:./.:.:0:0:.:.
chr1_ref_v2	200296	.	T	C	.	ExcRegion	IntersectsRepeat=0;RepeatCorrectionApplied=0	SAC:ACF:DF:PD:GT:SGT:SF:SV:SIG:MT:PAC	94,0,0,0:0:1:2:./.:./.:.:0	106,1,0,0:1:1:2:./.:./.:.:0:0:.:.	49,3,28,5:1:1:2:./.:./.:.:0:0:.:.	163,15,0,0:1:1:2:./.:./.:.:0:0:.:.	57,5,0,0:1:1:2:./.:./.:.:0:0:.:.
chr1_ref_v2	200788	.	T	C	.	ExcRegion	IntersectsRepeat=0;RepeatCorrectionApplied=0	SAC:ACF:DF:PD:GT:SGT:SF:SV:SIG:MT:PAC	0,0,0,0:0:1:2:./.:./.:.:0	0,0,0,0:0:1:2:./.:./.:.:0:0:.:.	0,0,1,0:0:1:2:./.:./.:.:0:0:.:.	0,0,2,0:0:1:2:./.:./.:.:0:0:.:.	0,0,0,0:0:1:2:./.:./.:.:0:0:.:.
chr1_ref_v2	200980	.	C	T	.	ExcRegion	IntersectsRepeat=0;RepeatCorrectionApplied=0	SAC:ACF:DF:PD:GT:SGT:SF:SV:SIG:MT:PAC	0,0,0,0:0:1:2:./.:./.:.:0	0,0,0,0:0:1:2:./.:./.:.:0:0:.:.	0,0,0,0:0:1:2:./.:./.:.:0:0:.:.	0,0,0,0:0:1:2:./.:./.:.:0:0:.:.	0,0,1,0:0:1:2:./.:./.:.:0:0:.:.
chr1_ref_v2	200982	.	A	G	.	ExcRegion	IntersectsRepeat=1;RepeatCorrectionApplied=0	SAC:ACF:DF:PD:GT:SGT:SF:SV:SIG:MT:PAC	0,0,0,0:0:1:2:./.:./.:.:0	0,0,0,0:0:1:2:./.:./.:.:0:0:.:.	0,0,0,0:0:1:2:./.:./.:.:0:0:.:.	0,0,0,0:0:1:2:./.:./.:.:0:0:.:.	0,0,1,0:0:1:2:./.:./.:.:0:0:.:.
chr1_ref_v2	201849	.	A	G	.	ExcRegion	IntersectsRepeat=0;RepeatCorrectionApplied=0	SAC:ACF:DF:PD:GT:SGT:SF:SV:SIG:MT:PAC	1,0,0,0:0:1:2:./.:./.:.:0	0,0,0,0:0:1:2:./.:./.:.:0:0:.:.	1,0,1,0:1:1:2:./.:./.:.:0:0:.:.	3,0,0,0:0:1:2:./.:./.:.:0:0:.:.	3,0,1,0:1:1:2:./.:./.:.:0:0:.:.
chr1_ref_v2	201852	.	C	T	.	ExcRegion	IntersectsRepeat=0;RepeatCorrectionApplied=0	SAC:ACF:DF:PD:GT:SGT:SF:SV:SIG:MT:PAC	1,0,0,0:0:1:2:./.:./.:.:0	0,0,0,0:0:1:2:./.:./.:.:0:0:.:.	1,0,1,0:1:1:2:./.:./.:.:0:0:.:.	4,0,0,0:0:1:2:./.:./.:.:0:0:.:.	3,0,1,0:1:1:2:./.:./.:.:0:0:.:.
chr1_ref_v2	201984	.	A	G	.	ExcRegion	IntersectsRepeat=0;RepeatCorrectionApplied=0	SAC:ACF:DF:PD:GT:SGT:SF:SV:SIG:MT:PAC	0,0,0,0:0:1:2:./.:./.:.:0	0,0,0,0:0:1:2:./.:./.:.:0:0:.:.	0,0,0,1:0:1:2:./.:./.:.:0:0:.:.	0,0,0,0:0:1:2:./.:./.:.:0:0:.:.	0,0,0,1:0:1:2:./.:./.:.:0:0:.:.
chr1_ref_v2	202003	.	A	G	.	ExcRegion	IntersectsRepeat=1;RepeatCorrectionApplied=0	SAC:ACF:DF:PD:GT:SGT:SF:SV:SIG:MT:PAC	0,0,0,0:0:1:2:./.:./.:.:0	0,0,0,0:0:1:2:./.:./.:.:0:0:.:.	0,0,0,0:0:1:2:./.:./.:.:0:0:.:.	0,0,0,0:0:1:2:./.:./.:.:0:0:.:.	0,0,0,1:0:1:2:./.:./.:.:0:0:.:.
chr1_ref_v2	202419	.	T	C	.	ExcRegion	IntersectsRepeat=0;RepeatCorrectionApplied=0	SAC:ACF:DF:PD:GT:SGT:SF:SV:SIG:MT:PAC	0,0,2,0:0:1:2:./.:./.:.:0	0,0,1,0:0:1:2:./.:./.:.:0:0:.:.	0,0,1,0:0:1:2:./.:./.:.:0:0:.:.	0,0,3,0:0:1:2:./.:./.:.:0:0:.:.	0,0,2,0:0:1:2:./.:./.:.:0:0:.:.
chr1_ref_v2	202422	.	C	T	.	ExcRegion	IntersectsRepeat=0;RepeatCorrectionApplied=0	SAC:ACF:DF:PD:GT:SGT:SF:SV:SIG:MT:PAC	0,0,2,0:0:1:2:./.:./.:.:0	0,0,1,0:0:1:2:./.:./.:.:0:0:.:.	0,0,1,0:0:1:2:./.:./.:.:0:0:.:.	0,0,3,0:0:1:2:./.:./.:.:0:0:.:.	0,0,2,0:0:1:2:./.:./.:.:0:0:.:.
chr1_ref_v2	202434	.	C	T	.	ExcRegion	IntersectsRepeat=0;RepeatCorrectionApplied=0	SAC:ACF:DF:PD:GT:SGT:SF:SV:SIG:MT:PAC	0,0,1,0:0:1:2:./.:./.:.:0	0,0,1,0:0:1:2:./.:./.:.:0:0:.:.	0,0,1,0:0:1:2:./.:./.:.:0:0:.:.	0,0,2,0:0:1:2:./.:./.:.:0:0:.:.	0,0,2,0:0:1:2:./.:./.:.:0:0:.:.
chr1_ref_v2	202650	.	T	C	.	ExcRegion	IntersectsRepeat=0;RepeatCorrectionApplied=0	SAC:ACF:DF:PD:GT:SGT:SF:SV:SIG:MT:PAC	146,13,0,0:1:1:2:./.:./.:.:0	69,3,28,3:1:1:2:./.:./.:.:0:1:.:.	88,13,0,0:1:1:2:./.:./.:.:0:0:.:.	222,42,1,0:1:1:2:./.:./.:.:0:0:.:.	81,19,0,0:1:1:2:./.:./.:.:0:0:.:.
chr1_ref_v2	202888	.	T	TTCATTTCTTCCTCTG	.	ExcRegion	IntersectsRepeat=1;RepeatCorrectionApplied=0	SAC:ACF:DF:PD:GT:SGT:SF:SV:SIG:MT:PAC	0,0,0,11:0:1:2:./.:./.:.:0	0,0,0,27:0:1:2:./.:./.:.:0:0:.:.	0,0,0,17:0:1:2:./.:./.:.:0:0:.:.	0,0,0,26:0:1:2:./.:./.:.:0:0:.:.	0,0,0,10:0:1:2:./.:./.:.:0:0:.:.
chr1_ref_v2	203146	.	G	A	.	ExcRegion	IntersectsRepeat=0;RepeatCorrectionApplied=0	SAC:ACF:DF:PD:GT:SGT:SF:SV:SIG:MT:PAC	6,3,0,0:1:1:2:./.:./.:.:0	8,5,3,3:1:1:2:./.:./.:.:0:0:.:.	9,0,0,0:0:1:2:./.:./.:.:0:0:.:.	14,5,0,0:1:1:2:./.:./.:.:0:0:.:.	1,1,0,0:1:1:2:./.:./.:.:0:0:.:.
chr1_ref_v2	203160	.	G	A	.	ExcRegion	IntersectsRepeat=1;RepeatCorrectionApplied=0	SAC:ACF:DF:PD:GT:SGT:SF:SV:SIG:MT:PAC	0,0,5,1:1:1:2:./.:./.:.:0	0,0,2,0:0:1:2:./.:./.:.:0:0:.:.	0,0,0,0:0:1:2:./.:./.:.:0:0:.:.	0,0,6,0:0:1:2:./.:./.:.:0:0:.:.	0,0,1,0:0:1:2:./.:./.:.:0:0:.:.
chr1_ref_v2	203426	.	A	C	.	ExcRegion	IntersectsRepeat=1;RepeatCorrectionApplied=0	SAC:ACF:DF:PD:GT:SGT:SF:SV:SIG:MT:PAC	0,0,0,4:0:1:2:./.:./.:.:0	0,0,0,0:0:1:2:./.:./.:.:0:0:.:.	0,0,0,1:0:1:2:./.:./.:.:0:0:.:.	0,0,2,4:1:1:2:./.:./.:.:0:0:.:.	0,0,1,0:0:1:2:./.:./.:.:0:0:.:.
chr1_ref_v2	203429	.	A	G	.	ExcRegion	IntersectsRepeat=1;RepeatCorrectionApplied=0	SAC:ACF:DF:PD:GT:SGT:SF:SV:SIG:MT:PAC	0,0,0,4:0:1:2:./.:./.:.:0	0,0,0,0:0:1:2:./.:./.:.:0:0:.:.	0,0,0,1:0:1:2:./.:./.:.:0:0:.:.	0,0,2,3:1:1:2:./.:./.:.:0:0:.:.	0,0,1,0:0:1:2:./.:./.:.:0:0:.:.
chr1_ref_v2	203470	.	G	A	.	ExcRegion	IntersectsRepeat=0;RepeatCorrectionApplied=0	SAC:ACF:DF:PD:GT:SGT:SF:SV:SIG:MT:PAC	0,0,0,0:0:1:2:./.:./.:.:0	0,0,1,0:0:1:2:./.:./.:.:0:0:.:.	0,0,2,0:0:1:2:./.:./.:.:0:0:.:.	0,0,0,1:0:1:2:./.:./.:.:0:0:.:.	0,0,0,0:0:1:2:./.:./.:.:0:0:.:.
chr1_ref_v2	203480	.	A	T	.	ExcRegion	IntersectsRepeat=1;RepeatCorrectionApplied=0	SAC:ACF:DF:PD:GT:SGT:SF:SV:SIG:MT:PAC	0,0,0,0:0:1:2:./.:./.:.:0	0,0,1,0:0:1:2:./.:./.:.:0:0:.:.	0,0,2,1:1:1:2:./.:./.:.:0:0:.:.	0,0,0,0:0:1:2:./.:./.:.:0:0:.:.	0,0,0,0:0:1:2:./.:./.:.:0:0:.:.
chr1_ref_v2	203600	.	G	A	.	ExcRegion	IntersectsRepeat=0;RepeatCorrectionApplied=0	SAC:ACF:DF:PD:GT:SGT:SF:SV:SIG:MT:PAC	0,0,13,0:0:1:2:./.:./.:.:0	0,0,5,0:0:1:2:./.:./.:.:0:0:.:.	0,0,3,0:0:1:2:./.:./.:.:0:0:.:.	0,0,23,0:0:1:2:./.:./.:.:0:0:.:.	0,0,5,0:0:1:2:./.:./.:.:0:0:.:.
chr1_ref_v2	203610	.	C	A	.	ExcRegion	IntersectsRepeat=0;RepeatCorrectionApplied=0	SAC:ACF:DF:PD:GT:SGT:SF:SV:SIG:MT:PAC	0,0,19,0:0:1:2:./.:./.:.:0	0,0,7,0:0:1:2:./.:./.:.:0:0:.:.	0,0,3,0:0:1:2:./.:./.:.:0:0:.:.	0,0,23,0:0:1:2:./.:./.:.:0:0:.:.	0,0,7,0:0:1:2:./.:./.:.:0:0:.:.
chr1_ref_v2	205322	.	A	G	.	PASS	IntersectsRepeat=0;RepeatCorrectionApplied=0	SAC:ACF:DF:PD:GT:SGT:SF:SV:SIG:MT:PAC	0,0,0,1:0:1:2:./.:./.:.:0	0,0,0,0:0:1:2:./.:./.:.:0:0:.:.	0,0,0,0:0:1:2:./.:./.:.:0:0:.:.	0,0,0,0:0:1:2:./.:./.:.:0:0:.:.	0,0,0,0:0:1:2:./.:./.:.:0:0:.:.
chr1_ref_v2	205324	.	T	G	.	PASS	IntersectsRepeat=0;RepeatCorrectionApplied=0	SAC:ACF:DF:PD:GT:SGT:SF:SV:SIG:MT:PAC	0,0,0,1:0:1:2:./.:./.:.:0	0,0,0,0:0:1:2:./.:./.:.:0:0:.:.	0,0,0,0:0:1:2:./.:./.:.:0:0:.:.	0,0,0,0:0:1:2:./.:./.:.:0:0:.:.	0,0,0,0:0:1:2:./.:./.:.:0:0:.:.
chr1_ref_v2	205478	.	TTTGATAAC	T	.	ExcRegion	IntersectsRepeat=1;RepeatCorrectionApplied=0	SAC:ACF:DF:PD:GT:SGT:SF:SV:SIG:MT:PAC	0,0,1,0:0:1:2:./.:./.:.:0	0,0,0,0:0:1:2:./.:./.:.:0:0:.:.	0,0,0,0:0:1:2:./.:./.:.:0:0:.:.	0,0,0,0:0:1:2:./.:./.:.:0:0:.:.	0,0,0,0:0:1:2:./.:./.:.:0:0:.:.
chr1_ref_v2	206483	.	A	T	.	PASS	IntersectsRepeat=1;RepeatCorrectionApplied=0	SAC:ACF:DF:PD:GT:SGT:SF:SV:SIG:MT:PAC	0,0,4,0:0:1:2:./.:./.:.:0	0,0,2,0:0:1:2:./.:./.:.:0:0:.:.	0,0,5,0:0:1:2:./.:./.:.:0:0:.:.	0,0,4,0:0:1:2:./.:./.:.:0:0:.:.	0,0,0,0:0:1:2:./.:./.:.:0:0:.:.
chr1_ref_v2	206517	.	T	C	.	PASS	IntersectsRepeat=0;RepeatCorrectionApplied=0	SAC:ACF:DF:PD:GT:SGT:SF:SV:SIG:MT:PAC	0,0,3,1:1:1:2:./.:./.:.:0	0,0,1,0:0:1:2:./.:./.:.:0:0:.:.	0,0,3,0:0:1:2:./.:./.:.:0:0:.:.	0,0,1,0:0:1:2:./.:./.:.:0:0:.:.	0,0,0,0:0:1:2:./.:./.:.:0:0:.:.
chr1_ref_v2	206539	.	A	T	.	PASS	IntersectsRepeat=0;RepeatCorrectionApplied=0	SAC:ACF:DF:PD:GT:SGT:SF:SV:SIG:MT:PAC	0,1,1,0:1:1:2:./.:./.:.:0	0,0,1,0:0:1:2:./.:./.:.:0:0:.:.	0,0,0,0:0:1:2:./.:./.:.:0:0:.:.	0,0,0,0:0:1:2:./.:./.:.:0:0:.:.	0,0,0,0:0:1:2:./.:./.:.:0:0:.:.
chr1_ref_v2	206582	.	ATGT	A	.	PASS	IntersectsRepeat=0;RepeatCorrectionApplied=0	SAC:ACF:DF:PD:GT:SGT:SF:SV:SIG:MT:PAC	0,0,0,1:0:1:2:./.:./.:.:0	0,0,0,0:0:1:2:./.:./.:.:0:0:.:.	0,0,0,0:0:1:2:./.:./.:.:0:0:.:.	0,0,0,0:0:1:2:./.:./.:.:0:0:.:.	0,0,0,0:0:1:2:./.:./.:.:0:0:.:.
chr1_ref_v2	206615	.	C	T	.	PASS	IntersectsRepeat=0;RepeatCorrectionApplied=0	SAC:ACF:DF:PD:GT:SGT:SF:SV:SIG:MT:PAC	0,0,0,0:0:1:2:./.:./.:.:0	0,0,0,1:0:1:2:./.:./.:.:0:0:.:.	0,0,0,0:0:1:2:./.:./.:.:0:0:.:.	0,0,1,1:1:1:2:./.:./.:.:0:0:.:.	0,0,0,0:0:1:2:./.:./.:.:0:0:.:.
chr1_ref_v2	207011	.	T	C	.	PASS	IntersectsRepeat=1;RepeatCorrectionApplied=0	SAC:ACF:DF:PD:GT:SGT:SF:SV:SIG:MT:PAC	0,0,0,0:0:1:2:./.:./.:.:0	0,0,0,0:0:1:2:./.:./.:.:0:0:.:.	0,0,0,0:0:1:2:./.:./.:.:0:0:.:.	0,0,0,0:0:1:2:./.:./.:.:0:0:.:.	0,0,1,1:1:1:2:./.:./.:.:0:0:.:.
chr1_ref_v2	207168	.	C	T	.	PASS	IntersectsRepeat=0;RepeatCorrectionApplied=0	SAC:ACF:DF:PD:GT:SGT:SF:SV:SIG:MT:PAC	0,0,0,0:0:1:2:./.:./.:.:0	0,0,0,0:0:1:2:./.:./.:.:0:0:.:.	0,0,0,0:0:1:2:./.:./.:.:0:0:.:.	0,0,1,0:0:1:2:./.:./.:.:0:0:.:.	0,0,0,0:0:1:2:./.:./.:.:0:0:.:.
chr1_ref_v2	207171	.	T	C	.	PASS	IntersectsRepeat=0;RepeatCorrectionApplied=0	SAC:ACF:DF:PD:GT:SGT:SF:SV:SIG:MT:PAC	0,0,0,0:0:1:2:./.:./.:.:0	0,0,0,0:0:1:2:./.:./.:.:0:0:.:.	0,0,0,0:0:1:2:./.:./.:.:0:0:.:.	0,0,1,0:0:1:2:./.:./.:.:0:0:.:.	0,0,0,0:0:1:2:./.:./.:.:0:0:.:.
chr1_ref_v2	207175	.	A	G	.	PASS	IntersectsRepeat=0;RepeatCorrectionApplied=0	SAC:ACF:DF:PD:GT:SGT:SF:SV:SIG:MT:PAC	0,0,0,0:0:1:2:./.:./.:.:0	0,0,0,0:0:1:2:./.:./.:.:0:0:.:.	0,0,0,0:0:1:2:./.:./.:.:0:0:.:.	0,0,1,0:0:1:2:./.:./.:.:0:0:.:.	0,0,0,0:0:1:2:./.:./.:.:0:0:.:.
chr1_ref_v2	207184	.	A	G	.	PASS	IntersectsRepeat=0;RepeatCorrectionApplied=0	SAC:ACF:DF:PD:GT:SGT:SF:SV:SIG:MT:PAC	0,0,0,0:0:1:2:./.:./.:.:0	0,0,0,0:0:1:2:./.:./.:.:0:0:.:.	0,0,0,0:0:1:2:./.:./.:.:0:0:.:.	0,0,1,0:0:1:2:./.:./.:.:0:0:.:.	0,0,0,0:0:1:2:./.:./.:.:0:0:.:.
chr1_ref_v2	209704	.	G	A	.	PASS	IntersectsRepeat=1;RepeatCorrectionApplied=0	SAC:ACF:DF:PD:GT:SGT:SF:SV:SIG:MT:PAC	0,0,0,0:0:1:2:./.:./.:.:0	0,0,0,0:0:1:2:./.:./.:.:0:0:.:.	0,0,1,0:0:1:2:./.:./.:.:0:0:.:.	0,0,0,0:0:1:2:./.:./.:.:0:0:.:.	0,0,0,0:0:1:2:./.:./.:.:0:0:.:.
chr1_ref_v2	209705	.	T	G	.	PASS	IntersectsRepeat=1;RepeatCorrectionApplied=0	SAC:ACF:DF:PD:GT:SGT:SF:SV:SIG:MT:PAC	0,0,0,0:0:1:2:./.:./.:.:0	0,0,0,0:0:1:2:./.:./.:.:0:0:.:.	0,0,1,0:0:1:2:./.:./.:.:0:0:.:.	0,0,0,0:0:1:2:./.:./.:.:0:0:.:.	0,0,0,0:0:1:2:./.:./.:.:0:0:.:.
chr1_ref_v2	209707	.	T	C	.	PASS	IntersectsRepeat=1;RepeatCorrectionApplied=0	SAC:ACF:DF:PD:GT:SGT:SF:SV:SIG:MT:PAC	0,0,0,0:0:1:2:./.:./.:.:0	0,0,0,0:0:1:2:./.:./.:.:0:0:.:.	0,0,1,0:0:1:2:./.:./.:.:0:0:.:.	0,0,0,0:0:1:2:./.:./.:.:0:0:.:.	0,0,0,0:0:1:2:./.:./.:.:0:0:.:.
chr1_ref_v2	209714	.	C	A	.	PASS	IntersectsRepeat=1;RepeatCorrectionApplied=0	SAC:ACF:DF:PD:GT:SGT:SF:SV:SIG:MT:PAC	0,0,0,0:0:1:2:./.:./.:.:0	0,0,0,0:0:1:2:./.:./.:.:0:0:.:.	0,0,1,0:0:1:2:./.:./.:.:0:0:.:.	0,0,0,0:0:1:2:./.:./.:.:0:0:.:.	0,0,0,0:0:1:2:./.:./.:.:0:0:.:.
chr1_ref_v2	210040	.	T	C	.	PASS	IntersectsRepeat=1;RepeatCorrectionApplied=0	SAC:ACF:DF:PD:GT:SGT:SF:SV:SIG:MT:PAC	0,0,0,0:0:1:2:./.:./.:.:0	0,0,0,0:0:1:2:./.:./.:.:0:0:.:.	0,0,0,0:0:1:2:./.:./.:.:0:0:.:.	0,0,0,0:0:1:2:./.:./.:.:0:0:.:.	0,0,1,1:1:1:2:./.:./.:.:0:0:.:.
chr1_ref_v2	210048	.	C	CAATCA	.	PASS	IntersectsRepeat=0;RepeatCorrectionApplied=0	SAC:ACF:DF:PD:GT:SGT:SF:SV:SIG:MT:PAC	0,0,0,0:0:1:2:./.:./.:.:0	0,0,0,0:0:1:2:./.:./.:.:0:0:.:.	0,0,0,0:0:1:2:./.:./.:.:0:0:.:.	0,0,0,0:0:1:2:./.:./.:.:0:0:.:.	0,0,1,1:1:1:2:./.:./.:.:0:0:.:.
chr1_ref_v2	210052	.	G	T	.	PASS	IntersectsRepeat=0;RepeatCorrectionApplied=0	SAC:ACF:DF:PD:GT:SGT:SF:SV:SIG:MT:PAC	0,0,0,0:0:1:2:./.:./.:.:0	0,0,0,0:0:1:2:./.:./.:.:0:0:.:.	0,0,0,0:0:1:2:./.:./.:.:0:0:.:.	0,0,0,0:0:1:2:./.:./.:.:0:0:.:.	0,0,1,1:1:1:2:./.:./.:.:0:0:.:.
chr1_ref_v2	211743	.	T	A	.	PASS	IntersectsRepeat=0;RepeatCorrectionApplied=0	SAC:ACF:DF:PD:GT:SGT:SF:SV:SIG:MT:PAC	0,0,0,0:0:1:2:./.:./.:.:0	0,0,0,1:0:1:2:./.:./.:.:0:0:.:.	0,0,0,0:0:1:2:./.:./.:.:0:0:.:.	0,0,0,0:0:1:2:./.:./.:.:0:0:.:.	0,0,0,0:0:1:2:./.:./.:.:0:0:.:.
chr1_ref_v2	211745	.	G	C	.	PASS	IntersectsRepeat=0;RepeatCorrectionApplied=0	SAC:ACF:DF:PD:GT:SGT:SF:SV:SIG:MT:PAC	0,0,0,0:0:1:2:./.:./.:.:0	0,0,0,1:0:1:2:./.:./.:.:0:0:.:.	0,0,0,0:0:1:2:./.:./.:.:0:0:.:.	0,0,0,0:0:1:2:./.:./.:.:0:0:.:.	0,0,0,0:0:1:2:./.:./.:.:0:0:.:.
chr1_ref_v2	211768	.	G	A	.	PASS	IntersectsRepeat=0;RepeatCorrectionApplied=0	SAC:ACF:DF:PD:GT:SGT:SF:SV:SIG:MT:PAC	0,0,0,0:0:1:2:./.:./.:.:0	0,0,0,1:0:1:2:./.:./.:.:0:0:.:.	0,0,0,0:0:1:2:./.:./.:.:0:0:.:.	0,0,0,0:0:1:2:./.:./.:.:0:0:.:.	0,0,0,0:0:1:2:./.:./.:.:0:0:.:.
chr1_ref_v2	215056	.	C	T	.	PASS	IntersectsRepeat=0;RepeatCorrectionApplied=0	SAC:ACF:DF:PD:GT:SGT:SF:SV:SIG:MT:PAC	0,0,1,0:0:1:2:./.:./.:.:0	0,0,2,0:0:1:2:./.:./.:.:0:0:.:.	0,0,1,0:0:1:2:./.:./.:.:0:0:.:.	0,0,7,0:0:1:2:./.:./.:.:0:0:.:.	0,0,2,0:0:1:2:./.:./.:.:0:0:.:.
chr1_ref_v2	215060	.	G	A	.	PASS	IntersectsRepeat=0;RepeatCorrectionApplied=0	SAC:ACF:DF:PD:GT:SGT:SF:SV:SIG:MT:PAC	0,0,2,0:0:1:2:./.:./.:.:0	0,0,2,0:0:1:2:./.:./.:.:0:0:.:.	0,0,2,0:0:1:2:./.:./.:.:0:0:.:.	0,0,8,0:0:1:2:./.:./.:.:0:0:.:.	0,0,2,0:0:1:2:./.:./.:.:0:0:.:.
chr1_ref_v2	215063	.	C	T	.	PASS	IntersectsRepeat=0;RepeatCorrectionApplied=0	SAC:ACF:DF:PD:GT:SGT:SF:SV:SIG:MT:PAC	1,0,3,0:1:1:2:./.:./.:.:0	0,0,3,0:0:1:2:./.:./.:.:0:0:.:.	0,0,3,0:0:1:2:./.:./.:.:0:0:.:.	0,0,12,0:0:1:2:./.:./.:.:0:0:.:.	0,0,3,0:0:1:2:./.:./.:.:0:0:.:.
chr1_ref_v2	215146	.	T	C	.	PASS	IntersectsRepeat=1;RepeatCorrectionApplied=0	SAC:ACF:DF:PD:GT:SGT:SF:SV:SIG:MT:PAC	108,6,0,0:1:1:2:0/0:./.:.:0	55,2,0,0:1:1:2:0/0:./.:.:0:0:.:.	28,2,16,0:1:1:2:0/1:0/0:0.25:0:0:.:.	180,17,0,0:1:1:2:0/0:./.:.:0:0:.:.	54,5,0,0:1:1:2:0/0:./.:.:0:0:.:.
chr1_ref_v2	216794	.	C	T	.	PASS	IntersectsRepeat=0;RepeatCorrectionApplied=0	SAC:ACF:DF:PD:GT:SGT:SF:SV:SIG:MT:PAC	0,0,0,0:0:1:2:./.:./.:.:0	0,0,0,0:0:1:2:./.:./.:.:0:0:.:.	0,0,0,0:0:1:2:./.:./.:.:0:0:.:.	0,0,0,0:0:1:2:./.:./.:.:0:0:.:.	0,0,0,1:0:1:2:./.:./.:.:0:0:.:.
chr1_ref_v2	217992	.	A	C	.	PASS	IntersectsRepeat=0;RepeatCorrectionApplied=0	SAC:ACF:DF:PD:GT:SGT:SF:SV:SIG:MT:PAC	0,0,0,0:0:1:2:./.:./.:.:0	0,0,0,0:0:1:2:./.:./.:.:0:0:.:.	0,0,0,0:0:1:2:./.:./.:.:0:0:.:.	0,0,0,0:0:1:2:./.:./.:.:0:0:.:.	0,0,1,1:1:1:2:./.:./.:.:0:0:.:.
chr1_ref_v2	217993	.	A	T	.	PASS	IntersectsRepeat=0;RepeatCorrectionApplied=0	SAC:ACF:DF:PD:GT:SGT:SF:SV:SIG:MT:PAC	0,0,0,0:0:1:2:./.:./.:.:0	0,0,0,0:0:1:2:./.:./.:.:0:0:.:.	0,0,0,0:0:1:2:./.:./.:.:0:0:.:.	0,0,0,0:0:1:2:./.:./.:.:0:0:.:.	0,0,1,1:1:1:2:./.:./.:.:0:0:.:.
chr1_ref_v2	218002	.	T	C	.	PASS	IntersectsRepeat=0;RepeatCorrectionApplied=0	SAC:ACF:DF:PD:GT:SGT:SF:SV:SIG:MT:PAC	0,0,0,0:0:1:2:./.:./.:.:0	0,0,0,0:0:1:2:./.:./.:.:0:0:.:.	0,0,0,0:0:1:2:./.:./.:.:0:0:.:.	0,0,0,0:0:1:2:./.:./.:.:0:0:.:.	0,0,1,1:1:1:2:./.:./.:.:0:0:.:.
chr1_ref_v2	218011	.	T	C	.	PASS	IntersectsRepeat=1;RepeatCorrectionApplied=0	SAC:ACF:DF:PD:GT:SGT:SF:SV:SIG:MT:PAC	0,0,0,0:0:1:2:./.:./.:.:0	0,0,0,0:0:1:2:./.:./.:.:0:0:.:.	0,0,0,0:0:1:2:./.:./.:.:0:0:.:.	0,0,0,0:0:1:2:./.:./.:.:0:0:.:.	0,0,0,1:0:1:2:./.:./.:.:0:0:.:.
chr1_ref_v2	219046	.	T	C	.	PASS	IntersectsRepeat=1;RepeatCorrectionApplied=0	SAC:ACF:DF:PD:GT:SGT:SF:SV:SIG:MT:PAC	18,132,0,0:1:1:2:0/0:./.:.:0	23,68,3,36:1:1:2:0/0:0/1:0.5:0:1:.:.	25,116,0,0:1:1:2:0/0:./.:.:0:0:.:.	46,215,0,0:1:1:2:0/0:./.:.:0:0:.:.	15,86,0,0:1:1:2:0/0:./.:.:0:0:.:.
chr1_ref_v2	219115	.	CTTTTTTTTTTTTTTTTTTT	C,CT,CTT	.	PASS	IntersectsRepeat=1;RepeatCorrectionApplied=1	SAC:ACF:DF:PD:GT:SGT:SF:SV:SIG:MT:PAC	0,7,0,1,0,4,0,10:1:1:2:0/3:3/3:0.25:0	0,10,0,1,0,6,1,28:1:1:2:3/3:0/3:0.5:0:0:.:.	0,12,0,3,0,3,0,22:1:1:2:0/3:1/3:0.25:0:0:.:.	0,19,0,2,0,20,0,4:1:1:2:0/2:2/3:0.125:0:0:.:.	1,2,1,13,0,1,0,0:1:1:2:./.:./.:.:0:0:.:.
chr1_ref_v2	219137	.	T	C	.	PASS	IntersectsRepeat=1;RepeatCorrectionApplied=0	SAC:ACF:DF:PD:GT:SGT:SF:SV:SIG:MT:PAC	0,12,0,11:1:1:2:0/1:./.:.:0	0,17,1,28:1:1:2:0/1:1/1:0.25:0:0:.:.	0,18,0,22:1:1:2:0/1:1/1:0.125:0:0:.:.	0,47,0,4:1:1:2:0/0:0/1:0.25:0:0:.:.	2,17,0,0:1:1:2:./.:./.:.:0:0:.:.
chr1_ref_v2	219138	.	T	C	.	PASS	IntersectsRepeat=1;RepeatCorrectionApplied=0	SAC:ACF:DF:PD:GT:SGT:SF:SV:SIG:MT:PAC	0,23,0,4:1:1:2:0/0:0/1:0.25:0	1,41,0,6:1:1:2:0/0:0/1:0.25:0:0:.:.	0,37,0,3:1:1:2:0/0:0/1:0.25:0:0:.:.	0,33,0,20:1:1:2:0/1:0/0:0.25:0:0:.:.	2,16,0,1:1:1:2:./.:./.:.:0:0:.:.
chr1_ref_v2	219139	.	T	C	.	PASS	IntersectsRepeat=1;RepeatCorrectionApplied=0	SAC:ACF:DF:PD:GT:SGT:SF:SV:SIG:MT:PAC	0,29,0,1:1:1:2:0/0:./.:.:0	1,50,0,1:1:1:2:0/0:./.:.:0:0:.:.	0,41,0,2:1:1:2:0/0:0/1:0.125:0:0:.:.	0,52,0,2:1:1:2:0/0:0/1:0.125:0:0:.:.	1,8,1,9:1:1:2:./.:./.:.:0:0:.:.
chr1_ref_v2	219140	.	T	C	.	PASS	IntersectsRepeat=1;RepeatCorrectionApplied=0	SAC:ACF:DF:PD:GT:SGT:SF:SV:SIG:MT:PAC	0,31,0,0:0:1:2:0/0:./.:.:0	1,62,0,0:1:1:2:0/0:./.:.:0:0:.:.	0,45,0,1:1:1:2:0/0:./.:.:0:0:.:.	0,58,0,0:0:1:2:0/0:./.:.:0:0:.:.	2,13,0,4:1:1:2:./.:./.:.:0:0:.:.
chr1_ref_v2	221379	.	GGAAGAA	G	.	PASS	IntersectsRepeat=1;RepeatCorrectionApplied=1	SAC:ACF:DF:PD:GT:SGT:SF:SV:SIG:MT:PAC	0,0,0,1:0:1:2:./.:./.:.:0	0,0,0,0:0:1:2:./.:./.:.:0:0:.:.	0,0,0,4:0:1:2:./.:./.:.:0:0:.:.	0,0,0,4:0:1:2:./.:./.:.:0:0:.:.	0,0,1,0:0:1:2:./.:./.:.:0:0:.:.
chr1_ref_v2	223026	.	T	TGAGTATATATCCTACCGTGTCTGTTCTCCA	.	PASS	IntersectsRepeat=1;RepeatCorrectionApplied=0	SAC:ACF:DF:PD:GT:SGT:SF:SV:SIG:MT:PAC	0,0,0,1:0:1:2:./.:./.:.:0	0,0,0,0:0:1:2:./.:./.:.:0:0:.:.	0,0,0,0:0:1:2:./.:./.:.:0:0:.:.	0,0,0,0:0:1:2:./.:./.:.:0:0:.:.	0,0,0,0:0:1:2:./.:./.:.:0:0:.:.
chr1_ref_v2	224686	.	T	C	.	PASS	IntersectsRepeat=0;RepeatCorrectionApplied=0	SAC:ACF:DF:PD:GT:SGT:SF:SV:SIG:MT:PAC	1,0,0,0:0:1:2:./.:./.:.:0	0,0,0,0:0:1:2:./.:./.:.:0:0:.:.	0,0,0,0:0:1:2:./.:./.:.:0:0:.:.	0,0,0,0:0:1:2:./.:./.:.:0:0:.:.	0,0,1,1:1:1:2:./.:./.:.:0:0:.:.
chr1_ref_v2	224689	.	T	C	.	PASS	IntersectsRepeat=0;RepeatCorrectionApplied=0	SAC:ACF:DF:PD:GT:SGT:SF:SV:SIG:MT:PAC	1,0,0,0:0:1:2:./.:./.:.:0	0,0,0,0:0:1:2:./.:./.:.:0:0:.:.	0,0,0,0:0:1:2:./.:./.:.:0:0:.:.	0,0,0,0:0:1:2:./.:./.:.:0:0:.:.	0,0,1,1:1:1:2:./.:./.:.:0:0:.:.
chr1_ref_v2	224692	.	A	T	.	PASS	IntersectsRepeat=0;RepeatCorrectionApplied=0	SAC:ACF:DF:PD:GT:SGT:SF:SV:SIG:MT:PAC	1,0,0,0:0:1:2:./.:./.:.:0	0,0,0,0:0:1:2:./.:./.:.:0:0:.:.	0,0,0,0:0:1:2:./.:./.:.:0:0:.:.	0,0,0,0:0:1:2:./.:./.:.:0:0:.:.	0,0,1,1:1:1:2:./.:./.:.:0:0:.:.
chr1_ref_v2	224731	.	A	ATATTTGTAC	.	PASS	IntersectsRepeat=0;RepeatCorrectionApplied=0	SAC:ACF:DF:PD:GT:SGT:SF:SV:SIG:MT:PAC	0,0,0,0:0:1:2:./.:./.:.:0	0,0,0,0:0:1:2:./.:./.:.:0:0:.:.	0,0,0,0:0:1:2:./.:./.:.:0:0:.:.	0,0,0,0:0:1:2:./.:./.:.:0:0:.:.	0,0,0,1:0:1:2:./.:./.:.:0:0:.:.
chr2_ref_v2	1141	.	T	C	.	ExcRegion	IntersectsRepeat=0;RepeatCorrectionApplied=0	SAC:ACF:DF:PD:GT:SGT:SF:SV:SIG:MT:PAC	0,0,0,0:0:1:2:./.:./.:.:0	0,0,0,0:0:1:2:./.:./.:.:0:0:.:.	0,1,0,0:0:1:2:./.:./.:.:0:0:.:.	0,0,0,0:0:1:2:./.:./.:.:0:0:.:.	0,2,1,1:1:1:2:./.:./.:.:0:0:.:.
chr2_ref_v2	1187	.	C	T	.	ExcRegion	IntersectsRepeat=0;RepeatCorrectionApplied=0	SAC:ACF:DF:PD:GT:SGT:SF:SV:SIG:MT:PAC	0,0,0,0:0:1:2:./.:./.:.:0	0,0,0,0:0:1:2:./.:./.:.:0:0:.:.	0,1,0,0:0:1:2:./.:./.:.:0:0:.:.	1,0,0,0:0:1:2:./.:./.:.:0:0:.:.	0,2,1,1:1:1:2:./.:./.:.:0:0:.:.
chr2_ref_v2	5956	.	T	C	.	ExcRegion	IntersectsRepeat=0;RepeatCorrectionApplied=0	SAC:ACF:DF:PD:GT:SGT:SF:SV:SIG:MT:PAC	94,110,0,0:1:1:2:./.:./.:.:0	129,103,0,0:1:1:2:./.:./.:.:0:0:.:.	144,119,0,0:1:1:2:./.:./.:.:0:0:.:.	121,141,124,93:1:1:2:./.:./.:.:0:1:.:.	206,247,0,0:1:1:2:./.:./.:.:0:0:.:.
chr2_ref_v2	6105	.	T	C	.	ExcRegion	IntersectsRepeat=1;RepeatCorrectionApplied=0	SAC:ACF:DF:PD:GT:SGT:SF:SV:SIG:MT:PAC	116,78,0,0:1:1:2:./.:./.:.:0	51,71,11,44:1:1:2:./.:./.:.:0:1:.:.	125,135,0,0:1:1:2:./.:./.:.:0:0:.:.	260,217,0,0:1:1:2:./.:./.:.:0:0:.:.	212,169,0,0:1:1:2:./.:./.:.:0:0:.:.
chr2_ref_v2	6478	.	T	C	.	ExcRegion	IntersectsRepeat=1;RepeatCorrectionApplied=0	SAC:ACF:DF:PD:GT:SGT:SF:SV:SIG:MT:PAC	141,60,0,0:1:1:2:./.:./.:.:0	151,110,0,0:1:1:2:./.:./.:.:0:0:.:.	136,98,0,0:1:1:2:./.:./.:.:0:0:.:.	261,185,57,0:1:1:2:./.:./.:.:0:0:.:.	227,129,0,0:1:1:2:./.:./.:.:0:0:.:.
chr2_ref_v2	7024	.	G	A	.	PASS	IntersectsRepeat=0;RepeatCorrectionApplied=0	SAC:ACF:DF:PD:GT:SGT:SF:SV:SIG:MT:PAC	122,142,7,42:1:1:2:0/0:0/1:0.25:0	98,157,1,8:1:1:2:0/0:0/1:0.125:0:0:.:.	100,79,2,17:1:1:2:0/0:0/1:0.25:0:0:.:.	206,200,11,80:1:1:2:0/0:0/1:0.5:0:0:.:.	167,173,9,69:1:1:2:0/0:0/1:0.5:0:0:.:.
chr2_ref_v2	7155	.	CA	C	.	PASS	IntersectsRepeat=1;RepeatCorrectionApplied=1	SAC:ACF:DF:PD:GT:SGT:SF:SV:SIG:MT:PAC	91,154,0,0:1:1:2:0/0:./.:.:0	90,97,0,0:1:1:2:0/0:./.:.:0:0:.:.	97,96,0,0:1:1:2:0/0:./.:.:0:0:.:.	189,205,0,0:1:1:2:0/0:./.:.:0:0:.:.	66,68,9,49:1:1:2:0/0:0/1:0.5:0:1:.:.
chr2_ref_v2	7509	.	C	CA	.	PASS	IntersectsRepeat=1;RepeatCorrectionApplied=0	SAC:ACF:DF:PD:GT:SGT:SF:SV:SIG:MT:PAC	0,0,2,0:0:1:2:./.:./.:.:0	0,0,2,0:0:1:2:./.:./.:.:0:0:.:.	0,0,1,0:0:1:2:./.:./.:.:0:0:.:.	0,0,0,4:0:1:2:./.:./.:.:0:0:.:.	0,0,2,0:0:1:2:./.:./.:.:0:0:.:.
chr2_ref_v2	7510	.	G	A	.	PASS	IntersectsRepeat=1;RepeatCorrectionApplied=0	SAC:ACF:DF:PD:GT:SGT:SF:SV:SIG:MT:PAC	0,0,3,0:0:1:2:./.:./.:.:0	0,0,2,0:0:1:2:./.:./.:.:0:0:.:.	0,0,1,0:0:1:2:./.:./.:.:0:0:.:.	0,0,0,4:0:1:2:./.:./.:.:0:0:.:.	0,0,2,0:0:1:2:./.:./.:.:0:0:.:.
chr2_ref_v2	8610	.	A	G	.	PASS	IntersectsRepeat=0;RepeatCorrectionApplied=0	SAC:ACF:DF:PD:GT:SGT:SF:SV:SIG:MT:PAC	206,194,0,0:1:1:2:0/0:./.:.:0	135,122,0,0:1:1:2:0/0:./.:.:0:0:.:.	64,52,55,61:1:1:2:0/1:./.:.:0:1:g.8610A>G:0	266,227,0,0:1:1:2:0/0:./.:.:0:0:.:.	190,180,0,1:1:1:2:0/0:./.:.:0:0:.:.
chr2_ref_v2	9020	.	G	GA	.	ExcRegion	IntersectsRepeat=1;RepeatCorrectionApplied=1	SAC:ACF:DF:PD:GT:SGT:SF:SV:SIG:MT:PAC	3,11,8,29:1:1:2:./.:./.:.:0	5,26,2,6:1:1:2:./.:./.:.:0:1:.:.	5,34,27,11:1:1:2:./.:./.:.:0:0:.:.	12,44,13,25:1:1:2:./.:./.:.:0:0:.:.	5,18,65,65:1:1:2:./.:./.:.:0:0:.:.
chr2_ref_v2	10786	.	A	G	.	PASS	IntersectsRepeat=0;RepeatCorrectionApplied=0	SAC:ACF:DF:PD:GT:SGT:SF:SV:SIG:MT:PAC	190,163,0,1:1:1:2:0/0:./.:.:0	134,152,0,0:1:1:2:0/0:./.:.:0:0:.:.	123,110,1,0:1:1:2:0/0:./.:.:0:0:.:.	120,120,153,125:1:1:2:0/1:1/1:0.125:0:1:g.10786A>G:0	184,193,0,0:1:1:2:0/0:./.:.:0:0:.:.
chr2_ref_v2	11763	.	T	C	.	PASS	IntersectsRepeat=1;RepeatCorrectionApplied=0	SAC:ACF:DF:PD:GT:SGT:SF:SV:SIG:MT:PAC	236,215,0,0:1:1:2:0/0:./.:.:0	157,143,0,0:1:1:2:0/0:./.:.:0:0:.:.	125,117,0,0:1:1:2:0/0:./.:.:0:0:.:.	114,113,108,111:1:1:2:0/1:./.:.:0:1:g.11763T>C:0	223,180,0,0:1:1:2:0/0:./.:.:0:0:.:.
chr2_ref_v2	12775	.	C	T	.	PASS	IntersectsRepeat=0;RepeatCorrectionApplied=0	SAC:ACF:DF:PD:GT:SGT:SF:SV:SIG:MT:PAC	172,164,2,0:1:1:2:0/0:./.:.:0	135,135,0,0:1:1:2:0/0:./.:.:0:0:.:.	96,124,1,0:1:1:2:0/0:./.:.:0:0:.:.	216,225,2,0:1:1:2:0/0:./.:.:0:0:.:.	77,90,82,95:1:1:2:0/1:./.:.:0:1:g.12775C>T:0
chr2_ref_v2	13420	.	A	G	.	PASS	IntersectsRepeat=1;RepeatCorrectionApplied=0	SAC:ACF:DF:PD:GT:SGT:SF:SV:SIG:MT:PAC	191,174,0,0:1:1:2:0/0:./.:.:0	53,69,58,52:1:1:2:0/1:./.:.:0:1:g.13420A>G:0	100,125,0,1:1:1:2:0/0:./.:.:0:0:.:.	240,241,0,0:1:1:2:0/0:./.:.:0:0:.:.	196,189,0,0:1:1:2:0/0:./.:.:0:0:.:.
chr2_ref_v2	14548	.	A	C	.	PASS	IntersectsRepeat=0;RepeatCorrectionApplied=0	SAC:ACF:DF:PD:GT:SGT:SF:SV:SIG:MT:PAC	184,60,0,35:1:1:2:0/0:0/1:0.25:0	105,38,0,43:1:1:2:0/0:0/1:0.5:0:0:.:.	119,52,0,33:1:1:2:0/0:0/1:0.25:0:0:.:.	215,112,0,52:1:1:2:0/0:0/1:0.25:0:0:.:.	203,86,0,44:1:1:2:0/0:0/1:0.25:0:0:.:.
chr2_ref_v2	14738	.	C	T	.	PASS	IntersectsRepeat=1;RepeatCorrectionApplied=0	SAC:ACF:DF:PD:GT:SGT:SF:SV:SIG:MT:PAC	224,185,0,0:1:1:2:0/0:./.:.:0	143,115,0,1:1:1:2:0/0:./.:.:0:0:.:.	48,61,59,57:1:1:2:0/1:./.:.:0:1:g.14738C>T:0	246,216,0,0:1:1:2:0/0:./.:.:0:0:.:.	164,200,0,0:1:1:2:0/0:./.:.:0:0:.:.
chr2_ref_v2	17372	.	T	A	.	PASS	IntersectsRepeat=0;RepeatCorrectionApplied=0	SAC:ACF:DF:PD:GT:SGT:SF:SV:SIG:MT:PAC	150,185,0,0:1:1:2:0/0:./.:.:0	121,155,0,0:1:1:2:0/0:./.:.:0:0:.:.	53,62,48,65:1:1:2:0/1:./.:.:0:1:g.17372T>A:0	258,254,0,0:1:1:2:0/0:./.:.:0:0:.:.	186,198,0,0:1:1:2:0/0:./.:.:0:0:.:.
chr2_ref_v2	17629	.	C	T	.	PASS	IntersectsRepeat=1;RepeatCorrectionApplied=0	SAC:ACF:DF:PD:GT:SGT:SF:SV:SIG:MT:PAC	197,191,0,0:1:1:2:0/0:./.:.:0	114,128,0,0:1:1:2:0/0:./.:.:0:0:.:.	101,108,0,0:1:1:2:0/0:./.:.:0:0:.:.	122,109,123,106:1:1:2:0/1:./.:.:0:1:g.17629C>T:0	179,185,0,0:1:1:2:0/0:./.:.:0:0:.:.
chr2_ref_v2	18418	.	C	T	.	PASS	IntersectsRepeat=0;RepeatCorrectionApplied=0	SAC:ACF:DF:PD:GT:SGT:SF:SV:SIG:MT:PAC	158,160,0,0:1:1:2:0/0:./.:.:0	125,127,2,0:1:1:2:0/0:./.:.:0:0:.:.	72,75,65,95:1:1:2:0/1:./.:.:0:1:g.18418C>T:0	201,309,0,0:1:1:2:0/0:./.:.:0:0:.:.	174,221,0,0:1:1:2:0/0:./.:.:0:0:.:.
chr2_ref_v2	18617	.	C	T	.	PASS	IntersectsRepeat=1;RepeatCorrectionApplied=0	SAC:ACF:DF:PD:GT:SGT:SF:SV:SIG:MT:PAC	117,178,0,0:1:1:2:0/0:./.:.:0	93,131,0,0:1:1:2:0/0:./.:.:0:0:.:.	114,121,0,0:1:1:2:0/0:./.:.:0:0:.:.	207,219,0,0:1:1:2:0/0:./.:.:0:0:.:.	96,84,80,88:1:1:2:0/1:./.:.:0:1:g.18617C>T:0
chr2_ref_v2	18946	.	G	A	.	PASS	IntersectsRepeat=0;RepeatCorrectionApplied=0	SAC:ACF:DF:PD:GT:SGT:SF:SV:SIG:MT:PAC	235,177,0,0:1:1:2:0/0:./.:.:0	164,128,1,0:1:1:2:0/0:./.:.:0:0:.:.	120,127,0,0:1:1:2:0/0:./.:.:0:0:.:.	230,231,0,0:1:1:2:0/0:./.:.:0:0:.:.	98,108,104,92:1:1:2:0/1:./.:.:0:1:g.18946G>A:0
chr2_ref_v2	19050	.	C	T	.	PASS	IntersectsRepeat=0;RepeatCorrectionApplied=0	SAC:ACF:DF:PD:GT:SGT:SF:SV:SIG:MT:PAC	199,235,0,0:1:1:2:0/0:./.:.:0	155,154,0,0:1:1:2:0/0:./.:.:0:0:.:.	53,50,55,64:1:1:2:0/1:1/1:0.125:0:1:g.19050C>T:0	228,243,0,0:1:1:2:0/0:./.:.:0:0:.:.	195,184,2,1:1:1:2:0/0:./.:.:0:0:.:.
chr2_ref_v2	19802	.	C	T	.	PASS	IntersectsRepeat=0;RepeatCorrectionApplied=0	SAC:ACF:DF:PD:GT:SGT:SF:SV:SIG:MT:PAC	216,146,0,0:1:1:2:0/0:./.:.:0	144,127,0,1:1:1:2:0/0:./.:.:0:0:.:.	49,57,65,57:1:1:2:0/1:1/1:0.125:0:1:g.19802C>T:0	219,210,1,0:1:1:2:0/0:./.:.:0:0:.:.	204,195,0,0:1:1:2:0/0:./.:.:0:0:.:.
chr2_ref_v2	20087	.	C	T	.	PASS	IntersectsRepeat=0;RepeatCorrectionApplied=0	SAC:ACF:DF:PD:GT:SGT:SF:SV:SIG:MT:PAC	213,236,0,1:1:1:2:0/0:./.:.:0	159,173,0,0:1:1:2:0/0:./.:.:0:0:.:.	134,121,0,0:1:1:2:0/0:./.:.:0:0:.:.	236,234,1,1:1:1:2:0/0:./.:.:0:0:.:.	93,99,102,119:1:1:2:0/1:1/1:0.125:0:1:g.20087C>T:0
chr2_ref_v2	20583	.	G	T	.	PASS	IntersectsRepeat=0;RepeatCorrectionApplied=0	SAC:ACF:DF:PD:GT:SGT:SF:SV:SIG:MT:PAC	215,197,0,1:1:1:2:0/0:./.:.:0	92,51,73,61:1:1:2:0/1:./.:.:0:1:g.20583G>T:0	118,110,0,0:1:1:2:0/0:./.:.:0:0:.:.	269,208,0,0:1:1:2:0/0:./.:.:0:0:.:.	190,159,0,0:1:1:2:0/0:./.:.:0:0:.:.
chr2_ref_v2	20753	.	T	C	.	PASS	IntersectsRepeat=0;RepeatCorrectionApplied=0	SAC:ACF:DF:PD:GT:SGT:SF:SV:SIG:MT:PAC	222,227,1,0:1:1:2:0/0:./.:.:0	143,164,0,0:1:1:2:0/0:./.:.:0:0:.:.	67,64,57,49:1:1:2:0/1:0/0:0.125:0:1:g.20753T>C:0	282,255,0,0:1:1:2:0/0:./.:.:0:0:.:.	237,188,1,0:1:1:2:0/0:./.:.:0:0:.:.
chr2_ref_v2	20984	.	T	C	.	PASS	IntersectsRepeat=1;RepeatCorrectionApplied=0	SAC:ACF:DF:PD:GT:SGT:SF:SV:SIG:MT:PAC	154,164,0,0:1:1:2:0/0:./.:.:0	114,127,0,0:1:1:2:0/0:./.:.:0:0:.:.	159,161,0,0:1:1:2:0/0:./.:.:0:0:.:.	154,145,144,172:1:1:2:0/1:./.:.:0:1:g.20984T>C:0	228,243,0,1:1:1:2:0/0:./.:.:0:0:.:.
chr2_ref_v2	21696	.	C	T	.	PASS	IntersectsRepeat=0;RepeatCorrectionApplied=0	SAC:ACF:DF:PD:GT:SGT:SF:SV:SIG:MT:PAC	227,178,0,0:1:1:2:0/0:./.:.:0	161,130,0,0:1:1:2:0/0:./.:.:0:0:.:.	64,56,62,54:1:1:2:0/1:./.:.:0:1:g.21696C>T:0	239,240,0,0:1:1:2:0/0:./.:.:0:0:.:.	237,204,0,0:1:1:2:0/0:./.:.:0:0:.:.
chr2_ref_v2	22232	.	C	T	.	PASS	IntersectsRepeat=0;RepeatCorrectionApplied=0	SAC:ACF:DF:PD:GT:SGT:SF:SV:SIG:MT:PAC	150,190,0,0:1:1:2:0/0:./.:.:0	127,125,0,0:1:1:2:0/0:./.:.:0:0:.:.	67,73,52,72:1:1:2:0/1:./.:.:0:1:g.22232C>T:0	257,250,1,0:1:1:2:0/0:./.:.:0:0:.:.	200,186,0,0:1:1:2:0/0:./.:.:0:0:.:.
chr2_ref_v2	24051	.	GT	G,GTT	.	PASS	IntersectsRepeat=1;RepeatCorrectionApplied=1	SAC:ACF:DF:PD:GT:SGT:SF:SV:SIG:MT:PAC	66,74,6,9,5,12:1:1:2:0/0:0/2:0.125:0	43,26,49,42,4,2:1:1:2:0/1:0/0:0.25:0:1:g.24052delT:0	37,44,34,43,7,15:1:1:2:0/1:0/2:0.25:0:1:g.24052delT:0	104,124,17,20,19,37:1:1:2:0/0:0/2:0.25:0:0:.:.	95,94,8,20,14,28:1:1:2:0/0:0/2:0.25:0:0:.:.
chr2_ref_v2	24069	.	T	TA	.	PASS	IntersectsRepeat=1;RepeatCorrectionApplied=1	SAC:ACF:DF:PD:GT:SGT:SF:SV:SIG:MT:PAC	50,153,1,0:1:1:2:0/0:./.:.:0	36,53,42,67:1:1:2:0/1:1/1:0.25:0:1:g.24069_24070insA:0	56,132,2,1:1:1:2:0/0:./.:.:0:0:.:.	117,245,1,3:1:1:2:0/0:./.:.:0:0:.:.	87,193,2,1:1:1:2:0/0:./.:.:0:0:.:.
chr2_ref_v2	24455	.	C	T	.	PASS	IntersectsRepeat=1;RepeatCorrectionApplied=0	SAC:ACF:DF:PD:GT:SGT:SF:SV:SIG:MT:PAC	198,187,0,0:1:1:2:0/0:./.:.:0	140,125,0,0:1:1:2:0/0:./.:.:0:0:.:.	118,153,1,0:1:1:2:0/0:./.:.:0:0:.:.	261,251,0,1:1:1:2:0/0:./.:.:0:0:.:.	97,102,86,80:1:1:2:0/1:0/0:0.125:0:1:g.24455C>T:0
chr2_ref_v2	24621	.	G	A	.	PASS	IntersectsRepeat=1;RepeatCorrectionApplied=0	SAC:ACF:DF:PD:GT:SGT:SF:SV:SIG:MT:PAC	174,168,0,0:1:1:2:0/0:./.:.:0	127,121,0,1:1:1:2:0/0:./.:.:0:0:.:.	106,107,0,0:1:1:2:0/0:./.:.:0:0:.:.	285,224,0,0:1:1:2:0/0:./.:.:0:0:.:.	86,83,78,95:1:1:2:0/1:./.:.:0:1:g.24621G>A:0
chr2_ref_v2	24714	.	A	G	.	PASS	IntersectsRepeat=0;RepeatCorrectionApplied=0	SAC:ACF:DF:PD:GT:SGT:SF:SV:SIG:MT:PAC	149,166,0,0:1:1:2:0/0:./.:.:0	149,127,0,0:1:1:2:0/0:./.:.:0:0:.:.	47,62,55,58:1:1:2:0/1:./.:.:0:1:g.24714A>G:0	253,290,2,1:1:1:2:0/0:./.:.:0:0:.:.	233,196,1,0:1:1:2:0/0:./.:.:0:0:.:.
chr2_ref_v2	24735	.	C	T	.	PASS	IntersectsRepeat=1;RepeatCorrectionApplied=0	SAC:ACF:DF:PD:GT:SGT:SF:SV:SIG:MT:PAC	135,182,3,4:1:1:2:0/0:0/1:0.125:0	67,78,69,59:1:1:2:0/1:./.:.:0:1:g.24735C>T:0	88,115,1,0:1:1:2:0/0:./.:.:0:0:.:.	242,311,0,0:1:1:2:0/0:./.:.:0:0:.:.	219,219,0,0:1:1:2:0/0:./.:.:0:0:.:.
chr2_ref_v2	24752	.	T	C	.	PASS	IntersectsRepeat=1;RepeatCorrectionApplied=0	SAC:ACF:DF:PD:GT:SGT:SF:SV:SIG:MT:PAC	150,177,0,0:1:1:2:0/0:./.:.:0	117,152,0,0:1:1:2:0/0:./.:.:0:0:.:.	94,103,0,0:1:1:2:0/0:./.:.:0:0:.:.	114,143,118,178:1:1:2:0/1:1/1:0.125:0:1:g.24752T>C:0	222,227,1,0:1:1:2:0/0:./.:.:0:0:.:.
chr2_ref_v2	24984	.	C	T	.	PASS	IntersectsRepeat=1;RepeatCorrectionApplied=0	SAC:ACF:DF:PD:GT:SGT:SF:SV:SIG:MT:PAC	197,177,0,0:1:1:2:0/0:./.:.:0	144,137,0,0:1:1:2:0/0:./.:.:0:0:.:.	126,126,0,0:1:1:2:0/0:./.:.:0:0:.:.	271,253,0,0:1:1:2:0/0:./.:.:0:0:.:.	83,109,89,95:1:1:2:0/1:./.:.:0:1:g.24984C>T:0
chr2_ref_v2	25997	.	A	G	.	PASS	IntersectsRepeat=0;RepeatCorrectionApplied=0	SAC:ACF:DF:PD:GT:SGT:SF:SV:SIG:MT:PAC	146,184,0,0:1:1:2:0/0:./.:.:0	113,146,0,0:1:1:2:0/0:./.:.:0:0:.:.	127,144,0,0:1:1:2:0/0:./.:.:0:0:.:.	137,145,145,130:1:1:2:0/1:./.:.:0:1:g.25997A>G:0	223,237,0,0:1:1:2:0/0:./.:.:0:0:.:.
chr2_ref_v2	26385	.	C	T	.	PASS	IntersectsRepeat=0;RepeatCorrectionApplied=0	SAC:ACF:DF:PD:GT:SGT:SF:SV:SIG:MT:PAC	197,195,0,0:1:1:2:0/0:./.:.:0	76,73,65,66:1:1:2:0/1:0/0:0.125:0:1:g.26385C>T:0	128,133,1,0:1:1:2:0/0:./.:.:0:0:.:.	257,245,0,0:1:1:2:0/0:./.:.:0:0:.:.	187,182,0,0:1:1:2:0/0:./.:.:0:0:.:.
chr2_ref_v2	28437	.	A	AT	.	PASS	IntersectsRepeat=1;RepeatCorrectionApplied=1	SAC:ACF:DF:PD:GT:SGT:SF:SV:SIG:MT:PAC	135,92,5,3:1:1:2:0/0:./.:.:0	101,98,1,1:1:1:2:0/0:./.:.:0:0:.:.	96,97,2,1:1:1:2:0/0:./.:.:0:0:.:.	94,96,111,89:1:1:2:0/1:1/1:0.125:0:1:g.28437_28438insT:0	159,125,10,8:1:1:2:0/0:./.:.:0:0:.:.
chr2_ref_v2	28693	.	CTT	C,CT,CTTT	.	PASS	IntersectsRepeat=1;RepeatCorrectionApplied=1	SAC:ACF:DF:PD:GT:SGT:SF:SV:SIG:MT:PAC	60,54,0,1,3,11,3,6:1:1:2:0/0:./.:.:0	29,30,5,4,27,43,1,0:1:1:2:0/0:0/2:0.5:0:1:.:	27,25,52,39,7,6,2,7:1:1:2:0/1:1/1:0.125:0:1:g.28694_28695delTT:0	12,15,20,15,107,106,1,3:1:1:2:2/2:0/2:0.25:0:1:g.28694delT,g.28694delT:0,1	56,44,3,2,8,8,77,67:1:1:2:3/3:2/3:0.25:1:1:g.28693_28694insT,g.28693_28694insT:0,1
chr2_ref_v2	30208	.	T	C	.	ExcRegion	IntersectsRepeat=0;RepeatCorrectionApplied=0	SAC:ACF:DF:PD:GT:SGT:SF:SV:SIG:MT:PAC	0,0,0,0:0:1:2:./.:./.:.:0	0,0,0,0:0:1:2:./.:./.:.:0:0:.:.	0,0,0,1:0:1:2:./.:./.:.:0:0:.:.	0,0,1,0:0:1:2:./.:./.:.:0:0:.:.	0,0,0,0:0:1:2:./.:./.:.:0:0:.:.
chr2_ref_v2	30721	.	G	A	.	ExcRegion	IntersectsRepeat=0;RepeatCorrectionApplied=0	SAC:ACF:DF:PD:GT:SGT:SF:SV:SIG:MT:PAC	0,0,0,0:0:1:2:./.:./.:.:0	0,0,0,0:0:1:2:./.:./.:.:0:0:.:.	0,0,0,0:0:1:2:./.:./.:.:0:0:.:.	0,0,0,0:0:1:2:./.:./.:.:0:0:.:.	0,0,1,1:1:1:2:./.:./.:.:0:0:.:.
chr2_ref_v2	30752	.	G	A	.	ExcRegion	IntersectsRepeat=1;RepeatCorrectionApplied=0	SAC:ACF:DF:PD:GT:SGT:SF:SV:SIG:MT:PAC	0,0,0,0:0:1:2:./.:./.:.:0	0,0,0,0:0:1:2:./.:./.:.:0:0:.:.	0,0,0,0:0:1:2:./.:./.:.:0:0:.:.	0,0,0,0:0:1:2:./.:./.:.:0:0:.:.	0,0,1,1:1:1:2:./.:./.:.:0:0:.:.
chr2_ref_v2	32054	.	A	C	.	ExcRegion	IntersectsRepeat=1;RepeatCorrectionApplied=0	SAC:ACF:DF:PD:GT:SGT:SF:SV:SIG:MT:PAC	0,0,0,0:0:1:2:./.:./.:.:0	0,0,0,0:0:1:2:./.:./.:.:0:0:.:.	0,0,0,0:0:1:2:./.:./.:.:0:0:.:.	0,0,0,0:0:1:2:./.:./.:.:0:0:.:.	0,0,1,0:0:1:2:./.:./.:.:0:0:.:.
chr2_ref_v2	34085	.	T	A	.	ExcRegion	IntersectsRepeat=0;RepeatCorrectionApplied=0	SAC:ACF:DF:PD:GT:SGT:SF:SV:SIG:MT:PAC	0,0,0,0:0:1:2:./.:./.:.:0	0,0,0,0:0:1:2:./.:./.:.:0:0:.:.	0,0,0,0:0:1:2:./.:./.:.:0:0:.:.	0,0,1,1:1:1:2:./.:./.:.:0:0:.:.	0,0,0,0:0:1:2:./.:./.:.:0:0:.:.
chr2_ref_v2	34086	.	T	A	.	ExcRegion	IntersectsRepeat=0;RepeatCorrectionApplied=0	SAC:ACF:DF:PD:GT:SGT:SF:SV:SIG:MT:PAC	0,0,0,0:0:1:2:./.:./.:.:0	0,0,0,0:0:1:2:./.:./.:.:0:0:.:.	0,0,0,0:0:1:2:./.:./.:.:0:0:.:.	0,0,1,1:1:1:2:./.:./.:.:0:0:.:.	0,0,0,0:0:1:2:./.:./.:.:0:0:.:.
chr2_ref_v2	35391	.	A	G	.	ExcRegion	IntersectsRepeat=0;RepeatCorrectionApplied=0	SAC:ACF:DF:PD:GT:SGT:SF:SV:SIG:MT:PAC	9,0,0,0:0:1:2:./.:./.:.:0	7,0,8,0:1:1:2:./.:./.:.:0:0:.:.	49,0,0,0:0:1:2:./.:./.:.:0:0:.:.	50,3,0,0:1:1:2:./.:./.:.:0:0:.:.	34,0,0,0:0:1:2:./.:./.:.:0:0:.:.
chr2_ref_v2	35405	.	A	G	.	ExcRegion	IntersectsRepeat=0;RepeatCorrectionApplied=0	SAC:ACF:DF:PD:GT:SGT:SF:SV:SIG:MT:PAC	11,0,0,0:0:1:2:./.:./.:.:0	11,0,8,0:1:1:2:./.:./.:.:0:0:.:.	50,0,0,0:0:1:2:./.:./.:.:0:0:.:.	53,2,0,0:1:1:2:./.:./.:.:0:0:.:.	35,0,0,0:0:1:2:./.:./.:.:0:0:.:.
chr2_ref_v2	35483	.	C	T	.	ExcRegion	IntersectsRepeat=1;RepeatCorrectionApplied=0	SAC:ACF:DF:PD:GT:SGT:SF:SV:SIG:MT:PAC	0,0,97,0:0:1:2:./.:./.:.:0	0,0,94,0:0:1:2:./.:./.:.:0:0:.:.	0,0,67,0:0:1:2:./.:./.:.:0:0:.:.	2,0,110,0:1:1:2:./.:./.:.:0:0:.:.	0,0,75,0:0:1:2:./.:./.:.:0:0:.:.
chr2_ref_v2	35640	.	G	T	.	ExcRegion	IntersectsRepeat=1;RepeatCorrectionApplied=0	SAC:ACF:DF:PD:GT:SGT:SF:SV:SIG:MT:PAC	145,153,0,0:1:1:2:./.:./.:.:0	73,52,61,49:1:1:2:./.:./.:.:0:1:.:.	136,99,0,0:1:1:2:./.:./.:.:0:0:.:.	253,206,1,1:1:1:2:./.:./.:.:0:0:.:.	210,198,0,0:1:1:2:./.:./.:.:0:0:.:.
chr2_ref_v2	36205	.	A	G	.	ExcRegion	IntersectsRepeat=1;RepeatCorrectionApplied=0	SAC:ACF:DF:PD:GT:SGT:SF:SV:SIG:MT:PAC	193,66,0,0:1:1:2:./.:./.:.:0	132,74,0,0:1:1:2:./.:./.:.:0:0:.:.	133,64,0,0:1:1:2:./.:./.:.:0:0:.:.	134,74,144,29:1:1:2:./.:./.:.:0:1:.:.	230,101,0,0:1:1:2:./.:./.:.:0:0:.:.
chr2_ref_v2	36350	.	C	CTAA	.	PASS	IntersectsRepeat=1;RepeatCorrectionApplied=1	SAC:ACF:DF:PD:GT:SGT:SF:SV:SIG:MT:PAC	156,158,0,0:1:1:2:0/0:./.:.:0	101,120,0,0:1:1:2:0/0:./.:.:0:0:.:.	53,55,61,63:1:1:2:0/1:1/1:0.125:0:1:g.36350_36351insTAA:0	238,216,0,0:1:1:2:0/0:./.:.:0:0:.:.	179,164,0,0:1:1:2:0/0:./.:.:0:0:.:.
chr2_ref_v2	36505	.	CT	C	.	PASS	IntersectsRepeat=1;RepeatCorrectionApplied=1	SAC:ACF:DF:PD:GT:SGT:SF:SV:SIG:MT:PAC	113,97,3,6:1:1:2:0/0:./.:.:0	49,43,29,33:1:1:2:0/1:0/0:0.25:0:1:g.36506delT:0	67,67,65,54:1:1:2:0/1:0/0:0.125:0:1:g.36506delT:0	293,200,9,9:1:1:2:0/0:./.:.:0:0:.:.	203,167,10,5:1:1:2:0/0:./.:.:0:0:.:.
chr2_ref_v2	37027	.	TA	T	.	PASS	IntersectsRepeat=1;RepeatCorrectionApplied=1	SAC:ACF:DF:PD:GT:SGT:SF:SV:SIG:MT:PAC	144,163,2,1:1:1:2:0/0:./.:.:0	99,121,1,0:1:1:2:0/0:./.:.:0:0:.:.	160,127,0,2:1:1:2:0/0:./.:.:0:0:.:.	314,237,1,0:1:1:2:0/0:./.:.:0:0:.:.	101,98,105,93:1:1:2:0/1:./.:.:0:1:g.37028delA:0
chr2_ref_v2	38077	.	C	T	.	PASS	IntersectsRepeat=0;RepeatCorrectionApplied=0	SAC:ACF:DF:PD:GT:SGT:SF:SV:SIG:MT:PAC	171,167,0,0:1:1:2:0/0:./.:.:0	45,63,61,67:1:1:2:0/1:1/1:0.125:0:1:g.38077C>T:0	106,147,0,0:1:1:2:0/0:./.:.:0:0:.:.	221,292,0,0:1:1:2:0/0:./.:.:0:0:.:.	175,243,0,0:1:1:2:0/0:./.:.:0:0:.:.
chr2_ref_v2	38247	.	A	C	.	PASS	IntersectsRepeat=0;RepeatCorrectionApplied=0	SAC:ACF:DF:PD:GT:SGT:SF:SV:SIG:MT:PAC	131,47,0,28:1:1:2:0/0:0/1:0.25:0	125,21,0,22:1:1:2:0/0:0/1:0.25:0:0:.:.	119,29,0,22:1:1:2:0/0:0/1:0.25:0:0:.:.	298,74,0,39:1:1:2:0/0:0/1:0.25:0:0:.:.	220,49,0,36:1:1:2:0/0:0/1:0.25:0:0:.:.
chr2_ref_v2	38696	.	T	TA	.	PASS	IntersectsRepeat=1;RepeatCorrectionApplied=1	SAC:ACF:DF:PD:GT:SGT:SF:SV:SIG:MT:PAC	126,163,0,0:1:1:2:0/0:./.:.:0	56,70,75,54:1:1:2:0/1:./.:.:0:1:g.38696_38697insA:0	154,138,1,0:1:1:2:0/0:./.:.:0:0:.:.	282,242,0,0:1:1:2:0/0:./.:.:0:0:.:.	231,208,0,0:1:1:2:0/0:./.:.:0:0:.:.
chr2_ref_v2	38768	.	GA	G,GAA	.	PASS	IntersectsRepeat=1;RepeatCorrectionApplied=1	SAC:ACF:DF:PD:GT:SGT:SF:SV:SIG:MT:PAC	92,147,0,0,0,1:1:1:2:0/0:./.:.:0	38,70,44,67,0,0:1:1:2:0/1:./.:.:0:1:g.38769delA:0	116,152,0,2,0,0:1:1:2:0/0:./.:.:0:0:.:.	117,150,0,1,115,152:1:1:2:0/2:./.:.:0:1:g.38768_38769insA:0	191,233,0,2,2,1:1:1:2:0/0:./.:.:0:0:.:.
chr2_ref_v2	38966	.	GT	G	.	PASS	IntersectsRepeat=1;RepeatCorrectionApplied=1	SAC:ACF:DF:PD:GT:SGT:SF:SV:SIG:MT:PAC	94,70,12,9:1:1:2:0/0:0/1:0.125:0	86,71,6,5:1:1:2:0/0:./.:.:0:0:.:.	99,88,5,7:1:1:2:0/0:./.:.:0:0:.:.	100,83,120,114:1:1:2:0/1:./.:.:0:1:g.38967delT:0	83,86,109,79:1:1:2:0/1:./.:.:0:1:g.38967delT:0
chr2_ref_v2	39192	.	C	T	.	PASS	IntersectsRepeat=0;RepeatCorrectionApplied=0	SAC:ACF:DF:PD:GT:SGT:SF:SV:SIG:MT:PAC	167,115,0,0:1:1:2:0/0:./.:.:0	137,116,0,0:1:1:2:0/0:./.:.:0:0:.:.	98,138,0,0:1:1:2:0/0:./.:.:0:0:.:.	126,123,124,109:1:1:2:0/1:./.:.:0:1:g.39192C>T:0	166,203,0,0:1:1:2:0/0:./.:.:0:0:.:.
chr2_ref_v2	39219	.	A	G	.	PASS	IntersectsRepeat=0;RepeatCorrectionApplied=0	SAC:ACF:DF:PD:GT:SGT:SF:SV:SIG:MT:PAC	88,79,77,71:1:1:2:0/1:./.:.:0	142,127,0,0:1:1:2:0/0:./.:.:0:1:g.39218_39220G>A:1	41,61,59,65:1:1:2:0/1:1/1:0.125:0:0:.:.	217,259,0,0:1:1:2:0/0:./.:.:0:1:g.39218_39220G>A:1	153,208,0,0:1:1:2:0/0:./.:.:0:1:g.39218_39220G>A:1
chr2_ref_v2	39840	.	C	T	.	PASS	IntersectsRepeat=1;RepeatCorrectionApplied=0	SAC:ACF:DF:PD:GT:SGT:SF:SV:SIG:MT:PAC	111,116,0,0:1:1:2:0/0:./.:.:0	70,94,0,1:1:1:2:0/0:./.:.:0:0:.:.	121,123,0,0:1:1:2:0/0:./.:.:0:0:.:.	87,104,93,124:1:1:2:0/1:1/1:0.125:0:1:g.39840C>T:0	147,195,0,0:1:1:2:0/0:./.:.:0:0:.:.
chr2_ref_v2	40166	.	A	G	.	PASS	IntersectsRepeat=1;RepeatCorrectionApplied=0	SAC:ACF:DF:PD:GT:SGT:SF:SV:SIG:MT:PAC	210,152,0,0:1:1:2:0/0:./.:.:0	141,133,0,0:1:1:2:0/0:./.:.:0:0:.:.	149,154,0,0:1:1:2:0/0:./.:.:0:0:.:.	116,147,116,145:1:1:2:0/1:./.:.:0:1:g.40166A>G:0	172,234,0,0:1:1:2:0/0:./.:.:0:0:.:.
chr2_ref_v2	40251	.	CA	C	.	PASS	IntersectsRepeat=1;RepeatCorrectionApplied=1	SAC:ACF:DF:PD:GT:SGT:SF:SV:SIG:MT:PAC	214,195,1,0:1:1:2:0/0:./.:.:0	146,135,0,0:1:1:2:0/0:./.:.:0:0:.:.	50,66,60,66:1:1:2:0/1:./.:.:0:1:g.40252delA:0	223,257,0,0:1:1:2:0/0:./.:.:0:0:.:.	193,194,0,0:1:1:2:0/0:./.:.:0:0:.:.
chr2_ref_v2	40586	.	T	TAC	.	PASS	IntersectsRepeat=1;RepeatCorrectionApplied=0	SAC:ACF:DF:PD:GT:SGT:SF:SV:SIG:MT:PAC	53,78,0,0:1:1:2:0/0:./.:.:0	37,29,17,21:1:1:2:0/1:0/0:0.25:0:1:g.40586_40587insAC:0	75,73,0,0:1:1:2:0/0:./.:.:0:0:.:.	117,163,0,0:1:1:2:0/0:./.:.:0:0:.:.	128,136,0,0:1:1:2:0/0:./.:.:0:0:.:.
chr2_ref_v2	40588	.	CAT	C,CATAT	.	PASS	IntersectsRepeat=1;RepeatCorrectionApplied=1	SAC:ACF:DF:PD:GT:SGT:SF:SV:SIG:MT:PAC	22,37,2,3,12,11:1:1:2:0/0:0/2:0.5:0	31,28,4,3,15,10:1:1:2:0/2:0/0:0.25:0:0:.:.	21,22,8,5,21,17:1:1:2:0/2:0/1:0.125:0:0:.:.	49,52,9,10,26,41:1:1:2:0/2:0/0:0.25:0:0:.:.	63,64,21,12,12,10:1:1:2:0/0:./.:.:0:1:.:
chr2_ref_v2	40800	.	CA	C	.	PASS	IntersectsRepeat=1;RepeatCorrectionApplied=1	SAC:ACF:DF:PD:GT:SGT:SF:SV:SIG:MT:PAC	149,146,0,0:1:1:2:0/0:./.:.:0	105,133,3,1:1:1:2:0/0:./.:.:0:0:.:.	104,97,0,1:1:1:2:0/0:./.:.:0:0:.:.	113,87,102,106:1:1:2:0/1:./.:.:0:1:g.40801delA:0	187,169,1,0:1:1:2:0/0:./.:.:0:0:.:.
chr2_ref_v2	41141	.	G	A	.	PASS	IntersectsRepeat=1;RepeatCorrectionApplied=0	SAC:ACF:DF:PD:GT:SGT:SF:SV:SIG:MT:PAC	166,185,0,0:1:1:2:0/0:./.:.:0	62,79,62,76:1:1:2:0/1:./.:.:0:1:g.41141G>A:0	139,128,0,0:1:1:2:0/0:./.:.:0:0:.:.	285,252,1,0:1:1:2:0/0:./.:.:0:0:.:.	213,198,0,0:1:1:2:0/0:./.:.:0:0:.:.
chr2_ref_v2	41162	.	G	A	.	PASS	IntersectsRepeat=1;RepeatCorrectionApplied=0	SAC:ACF:DF:PD:GT:SGT:SF:SV:SIG:MT:PAC	182,204,0,0:1:1:2:0/0:./.:.:0	62,74,58,81:1:1:2:0/1:./.:.:0:1:g.41162G>A:0	124,150,0,0:1:1:2:0/0:./.:.:0:0:.:.	253,290,0,1:1:1:2:0/0:./.:.:0:0:.:.	179,230,0,0:1:1:2:0/0:./.:.:0:0:.:.
chr2_ref_v2	42251	.	T	C	.	PASS	IntersectsRepeat=0;RepeatCorrectionApplied=0	SAC:ACF:DF:PD:GT:SGT:SF:SV:SIG:MT:PAC	256,236,0,1:1:1:2:0/0:./.:.:0	149,160,0,0:1:1:2:0/0:./.:.:0:0:.:.	124,154,0,0:1:1:2:0/0:./.:.:0:0:.:.	119,135,126,136:1:1:2:0/1:./.:.:0:1:g.42251T>C:0	202,217,0,1:1:1:2:0/0:./.:.:0:0:.:.
chr2_ref_v2	42495	.	C	T	.	PASS	IntersectsRepeat=0;RepeatCorrectionApplied=0	SAC:ACF:DF:PD:GT:SGT:SF:SV:SIG:MT:PAC	215,162,1,0:1:1:2:0/0:./.:.:0	74,66,77,52:1:1:2:0/1:./.:.:0:1:g.42495C>T:0	133,110,0,0:1:1:2:0/0:./.:.:0:0:.:.	264,243,0,0:1:1:2:0/0:./.:.:0:0:.:.	214,205,0,0:1:1:2:0/0:./.:.:0:0:.:.
chr2_ref_v2	43056	.	A	G	.	PASS	IntersectsRepeat=0;RepeatCorrectionApplied=0	SAC:ACF:DF:PD:GT:SGT:SF:SV:SIG:MT:PAC	119,145,0,0:1:1:2:0/0:./.:.:0	113,94,0,0:1:1:2:0/0:./.:.:0:0:.:.	162,72,0,0:1:1:2:0/0:./.:.:0:0:.:.	131,79,157,85:1:1:2:0/1:1/1:0.125:0:1:g.43056A>G:0	213,127,0,0:1:1:2:0/0:./.:.:0:0:.:.
chr2_ref_v2	43377	.	C	T	.	PASS	IntersectsRepeat=0;RepeatCorrectionApplied=0	SAC:ACF:DF:PD:GT:SGT:SF:SV:SIG:MT:PAC	51,68,38,59:1:1:2:0/1:0/0:0.125:0	52,43,44,35:1:1:2:0/1:0/0:0.125:0:0:.:.	47,69,74,80:1:1:2:0/1:1/1:0.125:0:0:.:.	128,116,120,124:1:1:2:0/1:./.:.:0:0:.:.	118,94,92,103:1:1:2:0/1:./.:.:0:0:.:.
chr2_ref_v2	44914	.	C	T	.	PASS	IntersectsRepeat=1;RepeatCorrectionApplied=0	SAC:ACF:DF:PD:GT:SGT:SF:SV:SIG:MT:PAC	201,199,0,0:1:1:2:0/0:./.:.:0	169,159,0,0:1:1:2:0/0:./.:.:0:0:.:.	141,117,0,0:1:1:2:0/0:./.:.:0:0:.:.	272,220,0,0:1:1:2:0/0:./.:.:0:0:.:.	113,73,104,110:1:1:2:0/1:1/1:0.125:0:1:g.44914C>T:0
chr2_ref_v2	45074	.	CT	C	.	PASS	IntersectsRepeat=1;RepeatCorrectionApplied=1	SAC:ACF:DF:PD:GT:SGT:SF:SV:SIG:MT:PAC	140,131,7,11:1:1:2:0/0:./.:.:0	103,143,8,7:1:1:2:0/0:./.:.:0:0:.:.	54,54,59,63:1:1:2:0/1:./.:.:0:1:g.45075delT:0	110,116,104,112:1:1:2:0/1:0/0:0.125:0:1:g.45075delT:0	155,181,10,8:1:1:2:0/0:./.:.:0:0:.:.
chr2_ref_v2	45129	.	A	G	.	PASS	IntersectsRepeat=0;RepeatCorrectionApplied=0	SAC:ACF:DF:PD:GT:SGT:SF:SV:SIG:MT:PAC	143,210,0,0:1:1:2:0/0:./.:.:0	107,160,0,0:1:1:2:0/0:./.:.:0:0:.:.	134,133,0,0:1:1:2:0/0:./.:.:0:0:.:.	262,228,0,1:1:1:2:0/0:./.:.:0:0:.:.	110,89,99,118:1:1:2:0/1:./.:.:0:1:g.45129A>G:0
chr2_ref_v2	45217	.	CT	C,CTT	.	PASS	IntersectsRepeat=1;RepeatCorrectionApplied=1	SAC:ACF:DF:PD:GT:SGT:SF:SV:SIG:MT:PAC	86,67,9,7,6,3:1:1:2:0/0:./.:.:0	59,95,4,7,7,3:1:1:2:0/0:./.:.:0:0:.:.	72,52,6,2,66,45:1:1:2:0/2:2/2:0.5:0:1:g.45217_45218insT:0	117,76,10,11,127,74:1:1:2:0/2:2/2:0.25:0:1:g.45217_45218insT:0	98,57,111,73,13,4:1:1:2:0/1:./.:.:0:1:g.45218delT:0
chr2_ref_v2	45239	.	GA	G	.	PASS	IntersectsRepeat=1;RepeatCorrectionApplied=1	SAC:ACF:DF:PD:GT:SGT:SF:SV:SIG:MT:PAC	43,54,46,70:1:1:2:0/1:1/1:0.125:0	79,98,1,3:1:1:2:0/0:./.:.:0:1:g.45239_45241>A:1	62,61,65,63:1:1:2:0/1:./.:.:0:0:.:.	219,230,7,9:1:1:2:0/0:./.:.:0:1:g.45239_45241>A:1	203,184,9,2:1:1:2:0/0:./.:.:0:1:g.45239_45241>A:1
chr2_ref_v2	45954	.	ATT	A,AT,ATTT,ATTTT	.	PASS	IntersectsRepeat=1;RepeatCorrectionApplied=1	SAC:ACF:DF:PD:GT:SGT:SF:SV:SIG:MT:PAC	6,45,0,2,3,7,0,4,0,1:1:1:2:0/0:0/1:0.125:0	4,22,0,2,2,9,3,17,0,3:1:1:2:0/3:3/4:0.125:0:0:.:.	23,31,1,3,3,13,0,13,1,29:1:1:2:0/4:0/2:0.25:0:0:.:.	24,12,34,91,18,75,0,2,0,2:1:1:2:1/2:0/2:0.25:0:1:g.45955_45956delTT,g.45955delT:0,0	12,21,7,22,20,89,1,1,0,1:1:1:2:2/2:0/2:0.125:0:1:g.45955delT,g.45955delT:0,1
chr2_ref_v2	46233	.	C	T	.	PASS	IntersectsRepeat=0;RepeatCorrectionApplied=0	SAC:ACF:DF:PD:GT:SGT:SF:SV:SIG:MT:PAC	164,182,0,0:1:1:2:0/0:./.:.:0	70,66,51,58:1:1:2:0/1:0/0:0.125:0:1:g.46233C>T:0	132,92,0,0:1:1:2:0/0:./.:.:0:0:.:.	258,186,0,0:1:1:2:0/0:./.:.:0:0:.:.	200,162,0,0:1:1:2:0/0:./.:.:0:0:.:.
chr2_ref_v2	46940	.	C	T	.	PASS	IntersectsRepeat=1;RepeatCorrectionApplied=0	SAC:ACF:DF:PD:GT:SGT:SF:SV:SIG:MT:PAC	180,166,0,0:1:1:2:0/0:./.:.:0	76,72,65,57:1:1:2:0/1:0/0:0.125:0:1:g.46940C>T:0	115,130,0,0:1:1:2:0/0:./.:.:0:0:.:.	239,250,0,0:1:1:2:0/0:./.:.:0:0:.:.	174,204,0,0:1:1:2:0/0:./.:.:0:0:.:.
chr2_ref_v2	48133	.	C	T	.	PASS	IntersectsRepeat=0;RepeatCorrectionApplied=0	SAC:ACF:DF:PD:GT:SGT:SF:SV:SIG:MT:PAC	193,158,0,0:1:1:2:0/0:./.:.:0	73,45,65,54:1:1:2:0/1:./.:.:0:1:g.48133C>T:0	94,161,0,0:1:1:2:0/0:./.:.:0:0:.:.	222,282,0,0:1:1:2:0/0:./.:.:0:0:.:.	172,220,0,0:1:1:2:0/0:./.:.:0:0:.:.
chr2_ref_v2	48172	.	A	G	.	PASS	IntersectsRepeat=0;RepeatCorrectionApplied=0	SAC:ACF:DF:PD:GT:SGT:SF:SV:SIG:MT:PAC	193,169,0,0:1:1:2:0/0:./.:.:0	109,109,0,0:1:1:2:0/0:./.:.:0:0:.:.	107,134,0,0:1:1:2:0/0:./.:.:0:0:.:.	81,138,117,133:1:1:2:0/1:1/1:0.125:0:1:g.48172A>G:0	146,206,0,0:1:1:2:0/0:./.:.:0:0:.:.
chr2_ref_v2	49858	.	G	A	.	PASS	IntersectsRepeat=1;RepeatCorrectionApplied=0	SAC:ACF:DF:PD:GT:SGT:SF:SV:SIG:MT:PAC	203,202,0,1:1:1:2:0/0:./.:.:0	139,130,0,0:1:1:2:0/0:./.:.:0:0:.:.	113,126,0,0:1:1:2:0/0:./.:.:0:0:.:.	230,217,1,0:1:1:2:0/0:./.:.:0:0:.:.	82,72,95,93:1:1:2:0/1:1/1:0.125:0:1:g.49858G>A:0
chr2_ref_v2	50195	.	A	G	.	PASS	IntersectsRepeat=0;RepeatCorrectionApplied=0	SAC:ACF:DF:PD:GT:SGT:SF:SV:SIG:MT:PAC	166,199,0,0:1:1:2:0/0:./.:.:0	121,170,0,0:1:1:2:0/0:./.:.:0:0:.:.	97,119,0,0:1:1:2:0/0:./.:.:0:0:.:.	103,118,118,118:1:1:2:0/1:./.:.:0:1:g.50195A>G:0	185,180,0,0:1:1:2:0/0:./.:.:0:0:.:.
chr2_ref_v2	50584	.	A	G	.	PASS	IntersectsRepeat=0;RepeatCorrectionApplied=0	SAC:ACF:DF:PD:GT:SGT:SF:SV:SIG:MT:PAC	152,134,0,0:1:1:2:0/0:./.:.:0	118,91,0,0:1:1:2:0/0:./.:.:0:0:.:.	146,101,0,0:1:1:2:0/0:./.:.:0:0:.:.	111,138,124,110:1:1:2:0/1:./.:.:0:1:g.50584A>G:0	185,173,0,0:1:1:2:0/0:./.:.:0:0:.:.
chr2_ref_v2	51387	.	A	G	.	PASS	IntersectsRepeat=0;RepeatCorrectionApplied=0	SAC:ACF:DF:PD:GT:SGT:SF:SV:SIG:MT:PAC	200,158,0,0:1:1:2:0/0:./.:.:0	69,69,58,52:1:1:2:0/1:0/0:0.125:0:1:g.51387A>G:0	127,126,0,0:1:1:2:0/0:./.:.:0:0:.:.	219,212,0,0:1:1:2:0/0:./.:.:0:0:.:.	200,165,0,0:1:1:2:0/0:./.:.:0:0:.:.
chr2_ref_v2	51795	.	A	G	.	PASS	IntersectsRepeat=1;RepeatCorrectionApplied=0	SAC:ACF:DF:PD:GT:SGT:SF:SV:SIG:MT:PAC	217,186,0,0:1:1:2:0/0:./.:.:0	164,102,1,0:1:1:2:0/0:./.:.:0:0:.:.	109,114,0,1:1:1:2:0/0:./.:.:0:0:.:.	114,108,119,108:1:1:2:0/1:./.:.:0:1:g.51795A>G:0	173,193,0,0:1:1:2:0/0:./.:.:0:0:.:.
chr2_ref_v2	52285	.	C	T	.	PASS	IntersectsRepeat=1;RepeatCorrectionApplied=0	SAC:ACF:DF:PD:GT:SGT:SF:SV:SIG:MT:PAC	178,191,0,0:1:1:2:0/0:./.:.:0	124,109,0,0:1:1:2:0/0:./.:.:0:0:.:.	49,45,61,38:1:1:2:0/1:./.:.:0:1:g.52285C>T:0	211,193,0,0:1:1:2:0/0:./.:.:0:0:.:.	169,155,0,0:1:1:2:0/0:./.:.:0:0:.:.
chr2_ref_v2	53271	.	T	A	.	PASS	IntersectsRepeat=1;RepeatCorrectionApplied=0	SAC:ACF:DF:PD:GT:SGT:SF:SV:SIG:MT:PAC	169,171,0,0:1:1:2:0/0:./.:.:0	61,62,50,56:1:1:2:0/1:0/0:0.125:0:1:g.53271T>A:0	102,106,0,0:1:1:2:0/0:./.:.:0:0:.:.	220,215,0,0:1:1:2:0/0:./.:.:0:0:.:.	183,161,0,0:1:1:2:0/0:./.:.:0:0:.:.
chr2_ref_v2	57012	.	A	G	.	PASS	IntersectsRepeat=0;RepeatCorrectionApplied=0	SAC:ACF:DF:PD:GT:SGT:SF:SV:SIG:MT:PAC	150,217,1,0:1:1:2:0/0:./.:.:0	68,61,57,61:1:1:2:0/1:./.:.:0:1:g.57012A>G:0	122,110,0,0:1:1:2:0/0:./.:.:0:0:.:.	206,199,0,0:1:1:2:0/0:./.:.:0:0:.:.	173,164,1,0:1:1:2:0/0:./.:.:0:0:.:.
chr2_ref_v2	60109	.	G	T	.	PASS	IntersectsRepeat=1;RepeatCorrectionApplied=0	SAC:ACF:DF:PD:GT:SGT:SF:SV:SIG:MT:PAC	116,78,1,0:1:1:2:0/0:./.:.:0	43,41,51,3:1:1:2:0/1:0/0:0.25:0:1:g.60109G>T:0	112,127,0,0:1:1:2:0/0:./.:.:0:0:.:.	238,181,0,0:1:1:2:0/0:./.:.:0:0:.:.	189,183,0,0:1:1:2:0/0:./.:.:0:0:.:.
chr2_ref_v2	60809	.	A	G	.	PASS	IntersectsRepeat=1;RepeatCorrectionApplied=0	SAC:ACF:DF:PD:GT:SGT:SF:SV:SIG:MT:PAC	153,185,0,0:1:1:2:0/0:./.:.:0	137,145,0,0:1:1:2:0/0:./.:.:0:0:.:.	105,105,0,0:1:1:2:0/0:./.:.:0:0:.:.	216,240,0,0:1:1:2:0/0:./.:.:0:0:.:.	88,83,96,97:1:1:2:0/1:./.:.:0:1:g.60809A>G:0
chr2_ref_v2	61078	.	A	G	.	PASS	IntersectsRepeat=0;RepeatCorrectionApplied=0	SAC:ACF:DF:PD:GT:SGT:SF:SV:SIG:MT:PAC	186,186,0,0:1:1:2:0/0:./.:.:0	60,50,51,74:1:1:2:0/1:1/1:0.125:0:1:g.61078A>G:0	126,142,0,0:1:1:2:0/0:./.:.:0:0:.:.	238,289,0,0:1:1:2:0/0:./.:.:0:0:.:.	221,245,0,0:1:1:2:0/0:./.:.:0:0:.:.
chr2_ref_v2	61361	.	C	T	.	PASS	IntersectsRepeat=0;RepeatCorrectionApplied=0	SAC:ACF:DF:PD:GT:SGT:SF:SV:SIG:MT:PAC	71,97,75,85:1:1:2:0/1:./.:.:0	116,152,0,0:1:1:2:0/0:./.:.:0:1:g.61360_61362T>C:1	57,67,64,59:1:1:2:0/1:./.:.:0:0:.:.	236,264,0,0:1:1:2:0/0:./.:.:0:1:g.61360_61362T>C:1	195,214,1,1:1:1:2:0/0:./.:.:0:1:g.61360_61362T>C:1
chr2_ref_v2	61964	.	A	G	.	PASS	IntersectsRepeat=0;RepeatCorrectionApplied=0	SAC:ACF:DF:PD:GT:SGT:SF:SV:SIG:MT:PAC	223,190,0,0:1:1:2:0/0:./.:.:0	68,70,76,78:1:1:2:0/1:./.:.:0:1:g.61964A>G:0	107,111,0,0:1:1:2:0/0:./.:.:0:0:.:.	267,252,0,0:1:1:2:0/0:./.:.:0:0:.:.	208,190,0,0:1:1:2:0/0:./.:.:0:0:.:.
chr2_ref_v2	62270	.	C	CA	.	PASS	IntersectsRepeat=1;RepeatCorrectionApplied=1	SAC:ACF:DF:PD:GT:SGT:SF:SV:SIG:MT:PAC	93,74,85,74:1:1:2:0/1:./.:.:0	65,59,52,49:1:1:2:0/1:./.:.:0:0:.:.	54,48,48,51:1:1:2:0/1:./.:.:0:0:.:.	100,109,103,92:1:1:2:0/1:./.:.:0:0:.:.	90,69,77,97:1:1:2:0/1:1/1:0.125:0:0:.:.
chr2_ref_v2	62372	.	C	T	.	PASS	IntersectsRepeat=1;RepeatCorrectionApplied=0	SAC:ACF:DF:PD:GT:SGT:SF:SV:SIG:MT:PAC	161,189,0,1:1:1:2:0/0:./.:.:0	144,146,0,0:1:1:2:0/0:./.:.:0:0:.:.	140,100,0,0:1:1:2:0/0:./.:.:0:0:.:.	137,94,143,109:1:1:2:0/1:./.:.:0:1:g.62372C>T:0	224,161,0,0:1:1:2:0/0:./.:.:0:0:.:.
chr2_ref_v2	62745	.	AG	A	.	PASS	IntersectsRepeat=1;RepeatCorrectionApplied=1	SAC:ACF:DF:PD:GT:SGT:SF:SV:SIG:MT:PAC	114,109,1,1:1:1:2:0/0:./.:.:0	62,60,58,49:1:1:2:0/1:0/0:0.125:0:1:g.62746delG:0	51,47,47,45:1:1:2:0/1:./.:.:0:1:g.62746delG:0	182,184,3,2:1:1:2:0/0:./.:.:0:0:.:.	152,175,3,3:1:1:2:0/0:./.:.:0:0:.:.
chr2_ref_v2	62774	.	GA	G,GAA	.	PASS	IntersectsRepeat=1;RepeatCorrectionApplied=1	SAC:ACF:DF:PD:GT:SGT:SF:SV:SIG:MT:PAC	32,41,54,49,1,4:1:1:2:0/1:1/1:0.125:0	37,36,41,49,1,7:1:1:2:0/1:0/0:0.25:0:0:.:.	35,40,42,47,3,6:1:1:2:0/1:0/0:0.125:0:0:.:.	57,81,12,10,55,98:1:1:2:0/2:2/2:0.25:0:1:g.62774_62776>AA:0	57,70,60,68,10,12:1:1:2:0/1:0/0:0.25:0:0:.:.
chr2_ref_v2	62941	.	C	T	.	PASS	IntersectsRepeat=0;RepeatCorrectionApplied=0	SAC:ACF:DF:PD:GT:SGT:SF:SV:SIG:MT:PAC	135,171,0,0:1:1:2:0/0:./.:.:0	104,129,0,0:1:1:2:0/0:./.:.:0:0:.:.	104,115,0,0:1:1:2:0/0:./.:.:0:0:.:.	184,246,0,0:1:1:2:0/0:./.:.:0:0:.:.	77,105,109,90:1:1:2:0/1:./.:.:0:1:g.62941C>T:0
chr2_ref_v2	63027	.	A	G	.	PASS	IntersectsRepeat=1;RepeatCorrectionApplied=0	SAC:ACF:DF:PD:GT:SGT:SF:SV:SIG:MT:PAC	162,148,0,0:1:1:2:0/0:./.:.:0	70,50,52,46:1:1:2:0/1:0/0:0.125:0:1:g.63027A>G:0	128,120,0,0:1:1:2:0/0:./.:.:0:0:.:.	204,204,0,0:1:1:2:0/0:./.:.:0:0:.:.	172,180,0,0:1:1:2:0/0:./.:.:0:0:.:.
chr2_ref_v2	63525	.	TG	T	.	PASS	IntersectsRepeat=1;RepeatCorrectionApplied=1	SAC:ACF:DF:PD:GT:SGT:SF:SV:SIG:MT:PAC	115,132,0,1:1:1:2:0/0:./.:.:0	120,87,0,0:1:1:2:0/0:./.:.:0:0:.:.	179,161,2,0:1:1:2:0/0:./.:.:0:0:.:.	293,241,1,2:1:1:2:0/0:./.:.:0:0:.:.	136,105,118,82:1:1:2:0/1:0/0:0.125:0:1:g.63526delG:0
chr2_ref_v2	65107	.	T	C	.	PASS	IntersectsRepeat=0;RepeatCorrectionApplied=0	SAC:ACF:DF:PD:GT:SGT:SF:SV:SIG:MT:PAC	172,165,0,0:1:1:2:0/0:./.:.:0	68,62,67,61:1:1:2:0/1:./.:.:0:1:g.65107T>C:0	164,138,0,0:1:1:2:0/0:./.:.:0:0:.:.	251,275,0,1:1:1:2:0/0:./.:.:0:0:.:.	184,188,0,0:1:1:2:0/0:./.:.:0:0:.:.
chr2_ref_v2	65313	.	T	C	.	PASS	IntersectsRepeat=0;RepeatCorrectionApplied=0	SAC:ACF:DF:PD:GT:SGT:SF:SV:SIG:MT:PAC	193,222,0,0:1:1:2:0/0:./.:.:0	60,71,49,62:1:1:2:0/1:0/0:0.125:0:1:g.65313T>C:0	96,137,0,0:1:1:2:0/0:./.:.:0:0:.:.	190,245,1,1:1:1:2:0/0:./.:.:0:0:.:.	169,195,0,0:1:1:2:0/0:./.:.:0:0:.:.
chr2_ref_v2	65442	.	G	A	.	PASS	IntersectsRepeat=0;RepeatCorrectionApplied=0	SAC:ACF:DF:PD:GT:SGT:SF:SV:SIG:MT:PAC	200,194,0,0:1:1:2:0/0:./.:.:0	161,133,0,0:1:1:2:0/0:./.:.:0:0:.:.	71,59,60,56:1:1:2:0/1:./.:.:0:1:g.65442G>A:0	207,195,0,0:1:1:2:0/0:./.:.:0:0:.:.	194,196,0,0:1:1:2:0/0:./.:.:0:0:.:.
chr2_ref_v2	65652	.	T	C	.	PASS	IntersectsRepeat=1;RepeatCorrectionApplied=0	SAC:ACF:DF:PD:GT:SGT:SF:SV:SIG:MT:PAC	174,174,0,0:1:1:2:0/0:./.:.:0	120,127,0,0:1:1:2:0/0:./.:.:0:0:.:.	59,52,57,45:1:1:2:0/1:./.:.:0:1:g.65652T>C:0	217,184,0,0:1:1:2:0/0:./.:.:0:0:.:.	186,170,0,0:1:1:2:0/0:./.:.:0:0:.:.
chr2_ref_v2	65726	.	T	C	.	PASS	IntersectsRepeat=0;RepeatCorrectionApplied=0	SAC:ACF:DF:PD:GT:SGT:SF:SV:SIG:MT:PAC	227,162,1,0:1:1:2:0/0:./.:.:0	81,44,85,51:1:1:2:0/1:./.:.:0:1:g.65726T>C:0	135,112,0,0:1:1:2:0/0:./.:.:0:0:.:.	269,186,0,0:1:1:2:0/0:./.:.:0:0:.:.	200,183,0,1:1:1:2:0/0:./.:.:0:0:.:.
chr2_ref_v2	66759	.	T	C	.	PASS	IntersectsRepeat=1;RepeatCorrectionApplied=0	SAC:ACF:DF:PD:GT:SGT:SF:SV:SIG:MT:PAC	81,88,63,78:1:1:2:0/1:0/0:0.125:0	123,119,1,0:1:1:2:0/0:./.:.:0:1:g.66758_66760C>T:1	67,61,64,63:1:1:2:0/1:./.:.:0:0:.:.	234,223,0,0:1:1:2:0/0:./.:.:0:1:g.66758_66760C>T:1	198,155,0,0:1:1:2:0/0:./.:.:0:1:g.66758_66760C>T:1
chr2_ref_v2	67396	.	G	A	.	PASS	IntersectsRepeat=0;RepeatCorrectionApplied=0	SAC:ACF:DF:PD:GT:SGT:SF:SV:SIG:MT:PAC	188,156,0,0:1:1:2:0/0:./.:.:0	73,64,56,64:1:1:2:0/1:0/0:0.125:0:1:g.67396G>A:0	99,113,0,0:1:1:2:0/0:./.:.:0:0:.:.	217,207,0,0:1:1:2:0/0:./.:.:0:0:.:.	178,186,0,0:1:1:2:0/0:./.:.:0:0:.:.
chr2_ref_v2	68638	.	AG	A	.	PASS	IntersectsRepeat=1;RepeatCorrectionApplied=1	SAC:ACF:DF:PD:GT:SGT:SF:SV:SIG:MT:PAC	156,183,0,0:1:1:2:0/0:./.:.:0	60,50,52,52:1:1:2:0/1:./.:.:0:1:g.68639delG:0	160,144,0,1:1:1:2:0/0:./.:.:0:0:.:.	309,274,0,0:1:1:2:0/0:./.:.:0:0:.:.	206,206,0,0:1:1:2:0/0:./.:.:0:0:.:.
chr2_ref_v2	68801	.	CT	C	.	PASS	IntersectsRepeat=1;RepeatCorrectionApplied=1	SAC:ACF:DF:PD:GT:SGT:SF:SV:SIG:MT:PAC	165,148,0,0:1:1:2:0/0:./.:.:0	80,56,68,53:1:1:2:0/1:0/0:0.125:0:1:g.68802delT:0	127,150,0,1:1:1:2:0/0:./.:.:0:0:.:.	208,245,0,5:1:1:2:0/0:./.:.:0:0:.:.	162,191,0,0:1:1:2:0/0:./.:.:0:0:.:.
chr2_ref_v2	68888	.	T	C	.	PASS	IntersectsRepeat=0;RepeatCorrectionApplied=0	SAC:ACF:DF:PD:GT:SGT:SF:SV:SIG:MT:PAC	211,182,4,0:1:1:2:0/0:./.:.:0	84,80,84,60:1:1:2:0/1:0/0:0.125:0:1:g.68888T>C:0	130,154,0,0:1:1:2:0/0:./.:.:0:0:.:.	192,236,2,0:1:1:2:0/0:./.:.:0:0:.:.	171,193,2,0:1:1:2:0/0:./.:.:0:0:.:.
chr2_ref_v2	68926	.	T	C	.	PASS	IntersectsRepeat=1;RepeatCorrectionApplied=0	SAC:ACF:DF:PD:GT:SGT:SF:SV:SIG:MT:PAC	171,170,0,0:1:1:2:0/0:./.:.:0	67,73,57,60:1:1:2:0/1:0/0:0.125:0:1:g.68926T>C:0	119,144,0,0:1:1:2:0/0:./.:.:0:0:.:.	179,214,0,1:1:1:2:0/0:./.:.:0:0:.:.	179,171,0,0:1:1:2:0/0:./.:.:0:0:.:.
chr2_ref_v2	69105	.	G	A	.	PASS	IntersectsRepeat=0;RepeatCorrectionApplied=0	SAC:ACF:DF:PD:GT:SGT:SF:SV:SIG:MT:PAC	185,147,0,0:1:1:2:0/0:./.:.:0	156,126,0,0:1:1:2:0/0:./.:.:0:0:.:.	118,110,0,0:1:1:2:0/0:./.:.:0:0:.:.	130,87,137,77:1:1:2:0/1:./.:.:0:1:g.69105G>A:0	186,155,0,0:1:1:2:0/0:./.:.:0:0:.:.
chr2_ref_v2	69501	.	G	A	.	PASS	IntersectsRepeat=0;RepeatCorrectionApplied=0	SAC:ACF:DF:PD:GT:SGT:SF:SV:SIG:MT:PAC	161,163,0,0:1:1:2:0/0:./.:.:0	157,112,0,0:1:1:2:0/0:./.:.:0:0:.:.	107,104,0,0:1:1:2:0/0:./.:.:0:0:.:.	121,121,111,115:1:1:2:0/1:./.:.:0:1:g.69501G>A:0	169,156,0,0:1:1:2:0/0:./.:.:0:0:.:.
chr2_ref_v2	69627	.	CAA	C,CA,CAAA	.	PASS	IntersectsRepeat=1;RepeatCorrectionApplied=1	SAC:ACF:DF:PD:GT:SGT:SF:SV:SIG:MT:PAC	63,59,0,0,4,6,40,36:1:1:2:0/3:0/0:0.25:0	40,50,54,67,2,2,4,2:1:1:2:0/1:1/1:0.125:0:1:g.69627_69630AAA>:0	37,35,0,1,9,6,61,37:1:1:2:0/3:3/3:0.25:0:0:.:.	133,144,5,3,19,9,25,18:1:1:2:0/0:0/1:0.125:0:1:g.69627_69629A>:1	142,123,0,1,20,17,15,17:1:1:2:0/0:./.:.:0:1:g.69627_69629A>:1
chr2_ref_v2	69759	.	C	CT	.	PASS	IntersectsRepeat=1;RepeatCorrectionApplied=1	SAC:ACF:DF:PD:GT:SGT:SF:SV:SIG:MT:PAC	145,113,0,0:1:1:2:0/0:./.:.:0	135,84,0,0:1:1:2:0/0:./.:.:0:0:.:.	186,109,0,0:1:1:2:0/0:./.:.:0:0:.:.	181,121,176,105:1:1:2:0/1:./.:.:0:1:g.69759_69760insT:0	299,194,0,0:1:1:2:0/0:./.:.:0:0:.:.
chr2_ref_v2	71040	.	G	A	.	PASS	IntersectsRepeat=1;RepeatCorrectionApplied=0	SAC:ACF:DF:PD:GT:SGT:SF:SV:SIG:MT:PAC	102,73,93,65:1:1:2:0/1:./.:.:0	84,52,68,47:1:1:2:0/1:0/0:0.125:0:0:.:.	85,69,71,68:1:1:2:0/1:./.:.:0:0:.:.	158,125,134,132:1:1:2:0/1:./.:.:0:0:.:.	129,118,119,115:1:1:2:0/1:./.:.:0:0:.:.
chr2_ref_v2	71621	.	TAGA	T	.	PASS	IntersectsRepeat=1;RepeatCorrectionApplied=1	SAC:ACF:DF:PD:GT:SGT:SF:SV:SIG:MT:PAC	0,0,198,138:1:1:2:1/1:./.:.:0	0,0,140,107:1:1:2:1/1:./.:.:0:0:.:.	1,0,126,105:1:1:2:1/1:./.:.:0:0:.:.	0,0,247,207:1:1:2:1/1:./.:.:0:0:.:.	0,1,188,158:1:1:2:1/1:./.:.:0:0:.:.
chr2_ref_v2	71644	.	T	C	.	PASS	IntersectsRepeat=1;RepeatCorrectionApplied=0	SAC:ACF:DF:PD:GT:SGT:SF:SV:SIG:MT:PAC	204,150,0,0:1:1:2:0/0:./.:.:0	75,55,49,53:1:1:2:0/1:0/0:0.125:0:1:g.71644T>C:0	133,106,0,1:1:1:2:0/0:./.:.:0:0:.:.	271,230,0,1:1:1:2:0/0:./.:.:0:0:.:.	211,176,0,0:1:1:2:0/0:./.:.:0:0:.:.
chr2_ref_v2	71689	.	T	C	.	PASS	IntersectsRepeat=0;RepeatCorrectionApplied=0	SAC:ACF:DF:PD:GT:SGT:SF:SV:SIG:MT:PAC	185,172,0,0:1:1:2:0/0:./.:.:0	60,56,63,52:1:1:2:0/1:./.:.:0:1:g.71689T>C:0	153,127,0,0:1:1:2:0/0:./.:.:0:0:.:.	318,249,0,0:1:1:2:0/0:./.:.:0:0:.:.	237,173,0,0:1:1:2:0/0:./.:.:0:0:.:.
chr2_ref_v2	71820	.	C	CT,CTT,T,CTTT,CTTTT	.	PASS	IntersectsRepeat=1;RepeatCorrectionApplied=1	SAC:ACF:DF:PD:GT:SGT:SF:SV:SIG:MT:PAC	3,0,2,1,7,10,0,49,16,19,5,4:1:1:2:3/4:4/5:0.125:0	13,12,33,33,4,2,0,28,7,2,23,7:1:1:2:1/3:1/5:0.5:1:1:g.71820_71822TTT>T:0	4,2,4,4,12,12,1,59,25,33,6,6:1:1:2:3/4:1/4:0.25:0:0:.:.	12,7,6,20,40,56,1,102,8,16,66,23:1:1:2:3/4:1/4:0.25:0:1:.:	3,7,6,14,16,19,3,108,28,42,18,9:1:1:2:3/4:1/4:0.25:1:0:.:.
chr2_ref_v2	72351	.	A	ACAACAACAG	.	PASS	IntersectsRepeat=1;RepeatCorrectionApplied=0	SAC:ACF:DF:PD:GT:SGT:SF:SV:SIG:MT:PAC	3,5,2,8:1:0:2:./.:./.:.:0	3,2,4,3:1:0:2:./.:./.:.:0:0:.:.	2,2,3,6:1:0:2:./.:./.:.:0:0:.:.	2,3,1,13:1:0:2:./.:./.:.:0:0:.:.	7,5,0,7:1:1:2:./.:./.:.:0:0:.:.
chr2_ref_v2	72363	.	A	ACAACAG	.	PASS	IntersectsRepeat=1;RepeatCorrectionApplied=0	SAC:ACF:DF:PD:GT:SGT:SF:SV:SIG:MT:PAC	4,10,0,2:1:0:2:./.:./.:.:0	9,13,0,0:1:1:2:0/0:./.:.:0:0:.:.	13,15,0,0:1:1:2:0/0:./.:.:0:0:.:.	2,10,1,2:1:0:2:./.:./.:.:0:0:.:.	2,9,4,4:1:1:2:./.:./.:.:0:0:.:.
chr2_ref_v2	72369	.	A	G	.	PASS	IntersectsRepeat=1;RepeatCorrectionApplied=0	SAC:ACF:DF:PD:GT:SGT:SF:SV:SIG:MT:PAC	11,12,0,3:1:1:2:0/0:0/1:0.25:0	10,17,2,1:1:1:2:0/0:0/1:0.25:0:0:.:.	22,24,0,1:1:1:2:0/0:./.:.:0:0:.:.	22,31,0,0:1:1:2:0/0:./.:.:0:0:.:.	17,22,0,1:1:1:2:0/0:./.:.:0:0:.:.
chr2_ref_v2	72728	.	T	C	.	PASS	IntersectsRepeat=1;RepeatCorrectionApplied=0	SAC:ACF:DF:PD:GT:SGT:SF:SV:SIG:MT:PAC	215,141,0,0:1:1:2:0/0:./.:.:0	66,54,45,57:1:1:2:0/1:0/0:0.125:0:1:g.72728T>C:0	159,136,0,0:1:1:2:0/0:./.:.:0:0:.:.	303,299,0,0:1:1:2:0/0:./.:.:0:0:.:.	261,254,1,0:1:1:2:0/0:./.:.:0:0:.:.
chr2_ref_v2	72804	.	AT	A	.	PASS	IntersectsRepeat=1;RepeatCorrectionApplied=1	SAC:ACF:DF:PD:GT:SGT:SF:SV:SIG:MT:PAC	201,170,0,0:1:1:2:0/0:./.:.:0	54,41,54,44:1:1:2:0/1:./.:.:0:1:g.72805delT:0	113,141,1,0:1:1:2:0/0:./.:.:0:0:.:.	253,272,0,1:1:1:2:0/0:./.:.:0:0:.:.	180,234,0,0:1:1:2:0/0:./.:.:0:0:.:.
chr2_ref_v2	73932	.	T	C	.	PASS	IntersectsRepeat=0;RepeatCorrectionApplied=0	SAC:ACF:DF:PD:GT:SGT:SF:SV:SIG:MT:PAC	134,164,0,0:1:1:2:0/0:./.:.:0	96,154,0,0:1:1:2:0/0:./.:.:0:0:.:.	59,79,53,84:1:1:2:0/1:./.:.:0:1:g.73932T>C:0	232,310,0,0:1:1:2:0/0:./.:.:0:0:.:.	194,227,0,0:1:1:2:0/0:./.:.:0:0:.:.
chr2_ref_v2	74204	.	G	A	.	PASS	IntersectsRepeat=1;RepeatCorrectionApplied=0	SAC:ACF:DF:PD:GT:SGT:SF:SV:SIG:MT:PAC	164,148,0,1:1:1:2:0/0:./.:.:0	123,72,0,0:1:1:2:0/0:./.:.:0:0:.:.	55,50,56,45:1:1:2:0/1:./.:.:0:1:g.74204G>A:0	231,196,0,0:1:1:2:0/0:./.:.:0:0:.:.	205,156,0,0:1:1:2:0/0:./.:.:0:0:.:.
chr2_ref_v2	75099	.	TA	T,TAA	.	PASS	IntersectsRepeat=1;RepeatCorrectionApplied=1	SAC:ACF:DF:PD:GT:SGT:SF:SV:SIG:MT:PAC	136,141,7,9,3,2:1:1:2:0/0:./.:.:0	78,43,4,2,45,52:1:1:2:2/2:0/2:0.25:1:1:g.75099_75100insA,g.75099_75100insA:0,1	54,32,45,51,4,4:1:1:2:0/1:0/0:0.125:0:1:g.75100delA:0	86,82,82,89,11,7:1:1:2:0/1:0/0:0.125:0:1:g.75100delA:0	114,120,9,8,18,14:1:1:2:0/0:0/2:0.125:0:1:.:
chr2_ref_v2	75823	.	T	C	.	PASS	IntersectsRepeat=0;RepeatCorrectionApplied=0	SAC:ACF:DF:PD:GT:SGT:SF:SV:SIG:MT:PAC	208,197,2,0:1:1:2:0/0:./.:.:0	64,74,70,53:1:1:2:0/1:./.:.:0:1:g.75823T>C:0	91,131,0,0:1:1:2:0/0:./.:.:0:0:.:.	178,238,0,0:1:1:2:0/0:./.:.:0:0:.:.	147,163,0,0:1:1:2:0/0:./.:.:0:0:.:.
chr2_ref_v2	76385	.	T	C	.	PASS	IntersectsRepeat=1;RepeatCorrectionApplied=0	SAC:ACF:DF:PD:GT:SGT:SF:SV:SIG:MT:PAC	142,204,0,1:1:1:2:0/0:./.:.:0	58,72,60,68:1:1:2:0/1:./.:.:0:1:g.76385T>C:0	116,121,0,0:1:1:2:0/0:./.:.:0:0:.:.	223,238,0,0:1:1:2:0/0:./.:.:0:0:.:.	185,186,0,0:1:1:2:0/0:./.:.:0:0:.:.
chr2_ref_v2	76605	.	T	C	.	PASS	IntersectsRepeat=0;RepeatCorrectionApplied=0	SAC:ACF:DF:PD:GT:SGT:SF:SV:SIG:MT:PAC	180,141,0,0:1:1:2:0/0:./.:.:0	156,112,0,0:1:1:2:0/0:./.:.:0:0:.:.	111,103,0,0:1:1:2:0/0:./.:.:0:0:.:.	222,170,44,35:1:1:2:0/0:0/1:0.25:1:1:.:	155,189,1,0:1:1:2:0/0:./.:.:0:0:.:.
chr2_ref_v2	77062	.	G	A	.	PASS	IntersectsRepeat=0;RepeatCorrectionApplied=0	SAC:ACF:DF:PD:GT:SGT:SF:SV:SIG:MT:PAC	126,164,1,0:1:1:2:0/0:./.:.:0	47,62,43,47:1:1:2:0/1:0/0:0.125:0:1:g.77062G>A:0	97,117,0,0:1:1:2:0/0:./.:.:0:0:.:.	185,195,1,0:1:1:2:0/0:./.:.:0:0:.:.	136,163,0,1:1:1:2:0/0:./.:.:0:0:.:.
chr2_ref_v2	77585	.	T	C	.	PASS	IntersectsRepeat=0;RepeatCorrectionApplied=0	SAC:ACF:DF:PD:GT:SGT:SF:SV:SIG:MT:PAC	212,205,0,0:1:1:2:0/0:./.:.:0	69,81,77,54:1:1:2:0/1:0/0:0.125:0:1:g.77585T>C:0	102,100,0,1:1:1:2:0/0:./.:.:0:0:.:.	193,190,0,0:1:1:2:0/0:./.:.:0:0:.:.	182,170,0,1:1:1:2:0/0:./.:.:0:0:.:.
chr2_ref_v2	78072	.	G	A	.	PASS	IntersectsRepeat=0;RepeatCorrectionApplied=0	SAC:ACF:DF:PD:GT:SGT:SF:SV:SIG:MT:PAC	84,95,80,94:1:1:2:0/1:./.:.:0	50,78,58,81:1:1:2:0/1:./.:.:0:0:.:.	52,65,53,62:1:1:2:0/1:./.:.:0:0:.:.	96,112,112,103:1:1:2:0/1:./.:.:0:0:.:.	75,69,79,76:1:1:2:0/1:./.:.:0:0:.:.
chr2_ref_v2	78576	.	GT	G	.	PASS	IntersectsRepeat=1;RepeatCorrectionApplied=1	SAC:ACF:DF:PD:GT:SGT:SF:SV:SIG:MT:PAC	98,79,72,75:1:1:2:0/1:0/0:0.125:0	104,124,0,0:1:1:2:0/0:./.:.:0:1:g.78576_78578>T:1	57,50,58,48:1:1:2:0/1:./.:.:0:0:.:.	207,196,0,0:1:1:2:0/0:./.:.:0:1:g.78576_78578>T:1	174,165,0,0:1:1:2:0/0:./.:.:0:1:g.78576_78578>T:1
chr2_ref_v2	80230	.	A	AAT	.	PASS	IntersectsRepeat=1;RepeatCorrectionApplied=1	SAC:ACF:DF:PD:GT:SGT:SF:SV:SIG:MT:PAC	109,137,0,0:1:1:2:0/0:./.:.:0	105,102,2,0:1:1:2:0/0:./.:.:0:0:.:.	96,119,1,0:1:1:2:0/0:./.:.:0:0:.:.	99,117,79,96:1:1:2:0/1:0/0:0.125:0:1:g.80230_80231insAT:0	155,155,1,1:1:1:2:0/0:./.:.:0:0:.:.
chr2_ref_v2	80259	.	CT	C	.	PASS	IntersectsRepeat=1;RepeatCorrectionApplied=1	SAC:ACF:DF:PD:GT:SGT:SF:SV:SIG:MT:PAC	155,113,1,1:1:1:2:0/0:./.:.:0	64,69,62,53:1:1:2:0/1:0/0:0.25:0:1:g.80260delT:0	103,126,0,0:1:1:2:0/0:./.:.:0:0:.:.	211,216,5,3:1:1:2:0/0:./.:.:0:0:.:.	177,153,3,5:1:1:2:0/0:./.:.:0:0:.:.
chr2_ref_v2	83155	.	A	G	.	PASS	IntersectsRepeat=1;RepeatCorrectionApplied=0	SAC:ACF:DF:PD:GT:SGT:SF:SV:SIG:MT:PAC	198,129,0,2:1:1:2:0/0:./.:.:0	149,131,0,1:1:1:2:0/0:./.:.:0:0:.:.	102,89,0,1:1:1:2:0/0:./.:.:0:0:.:.	107,89,107,86:1:1:2:0/1:./.:.:0:1:g.83155A>G:0	159,148,1,0:1:1:2:0/0:./.:.:0:0:.:.
chr2_ref_v2	84113	.	G	A	.	PASS	IntersectsRepeat=0;RepeatCorrectionApplied=0	SAC:ACF:DF:PD:GT:SGT:SF:SV:SIG:MT:PAC	137,151,0,1:1:1:2:0/0:./.:.:0	55,63,55,57:1:1:2:0/1:./.:.:0:1:g.84113G>A:0	100,141,0,0:1:1:2:0/0:./.:.:0:0:.:.	180,222,0,0:1:1:2:0/0:./.:.:0:0:.:.	147,182,0,0:1:1:2:0/0:./.:.:0:0:.:.
chr2_ref_v2	84174	.	T	C	.	PASS	IntersectsRepeat=0;RepeatCorrectionApplied=0	SAC:ACF:DF:PD:GT:SGT:SF:SV:SIG:MT:PAC	148,160,0,0:1:1:2:0/0:./.:.:0	119,122,0,0:1:1:2:0/0:./.:.:0:0:.:.	73,62,67,53:1:1:2:0/1:./.:.:0:1:g.84174T>C:0	221,184,0,0:1:1:2:0/0:./.:.:0:0:.:.	167,167,0,0:1:1:2:0/0:./.:.:0:0:.:.
chr2_ref_v2	84395	.	CA	C,CAA,CAAA	.	PASS	IntersectsRepeat=1;RepeatCorrectionApplied=1	SAC:ACF:DF:PD:GT:SGT:SF:SV:SIG:MT:PAC	14,8,1,1,43,18,33,47:1:1:2:2/3:3/3:0.125:0	31,24,37,43,4,7,0,0:1:1:2:0/0:0/1:0.25:0:1:g.84395_84397A>,g.84395_84397AA>:-1,-1	19,8,6,0,57,22,18,17:1:1:2:2/3:1/2:0.125:0:0:.:.	27,15,10,7,69,30,67,74:1:1:2:3/3:0/3:0.5:1:0:.:.	59,27,20,14,51,30,12,16:1:1:2:0/2:2/3:0.25:0:1:g.84395_84397AA>:0
chr2_ref_v2	84565	.	T	C	.	PASS	IntersectsRepeat=0;RepeatCorrectionApplied=0	SAC:ACF:DF:PD:GT:SGT:SF:SV:SIG:MT:PAC	124,111,0,1:1:1:2:0/0:./.:.:0	118,82,0,0:1:1:2:0/0:./.:.:0:0:.:.	137,127,0,1:1:1:2:0/0:./.:.:0:0:.:.	144,141,131,134:1:1:2:0/1:./.:.:0:1:g.84565T>C:0	209,210,0,0:1:1:2:0/0:./.:.:0:0:.:.
chr2_ref_v2	85760	.	T	C	.	PASS	IntersectsRepeat=1;RepeatCorrectionApplied=0	SAC:ACF:DF:PD:GT:SGT:SF:SV:SIG:MT:PAC	238,158,0,0:1:1:2:0/0:./.:.:0	159,116,0,0:1:1:2:0/0:./.:.:0:0:.:.	123,107,0,0:1:1:2:0/0:./.:.:0:0:.:.	256,207,0,0:1:1:2:0/0:./.:.:0:0:.:.	78,62,92,89:1:1:2:0/1:1/1:0.125:0:1:g.85760T>C:0
chr2_ref_v2	85772	.	T	C	.	PASS	IntersectsRepeat=0;RepeatCorrectionApplied=0	SAC:ACF:DF:PD:GT:SGT:SF:SV:SIG:MT:PAC	237,160,0,0:1:1:2:0/0:./.:.:0	159,122,0,0:1:1:2:0/0:./.:.:0:0:.:.	57,67,58,45:1:1:2:0/1:0/0:0.125:0:1:g.85772T>C:0	260,209,0,0:1:1:2:0/0:./.:.:0:0:.:.	173,155,0,0:1:1:2:0/0:./.:.:0:0:.:.
chr2_ref_v2	86142	.	G	A	.	PASS	IntersectsRepeat=0;RepeatCorrectionApplied=0	SAC:ACF:DF:PD:GT:SGT:SF:SV:SIG:MT:PAC	156,233,0,0:1:1:2:0/0:./.:.:0	137,125,0,0:1:1:2:0/0:./.:.:0:0:.:.	99,106,0,0:1:1:2:0/0:./.:.:0:0:.:.	84,104,100,108:1:1:2:0/1:./.:.:0:1:g.86142G>A:0	160,181,0,0:1:1:2:0/0:./.:.:0:0:.:.
chr2_ref_v2	86780	.	T	C	.	PASS	IntersectsRepeat=0;RepeatCorrectionApplied=0	SAC:ACF:DF:PD:GT:SGT:SF:SV:SIG:MT:PAC	227,163,0,0:1:1:2:0/0:./.:.:0	62,65,73,66:1:1:2:0/1:./.:.:0:1:g.86780T>C:0	125,119,0,0:1:1:2:0/0:./.:.:0:0:.:.	208,217,0,0:1:1:2:0/0:./.:.:0:0:.:.	163,219,0,0:1:1:2:0/0:./.:.:0:0:.:.
chr2_ref_v2	88121	.	CTT	CT,C,CTTT	.	PASS	IntersectsRepeat=1;RepeatCorrectionApplied=1	SAC:ACF:DF:PD:GT:SGT:SF:SV:SIG:MT:PAC	11,3,83,99,3,8,0,0:1:1:2:1/1:./.:.:0	6,5,23,46,43,50,0,0:1:1:2:1/2:0/1:0.125:0:1:g.88121_88124T>:0	23,45,8,12,42,62,6,16:1:1:2:0/2:2/3:0.125:0:1:g.88121_88123>T,g.88121_88124T>:0,0	75,142,15,27,2,2,22,23:1:1:2:0/0:0/1:0.125:0:1:g.88121_88123>T,g.88121_88123>T:0,1	10,25,74,108,13,17,1,4:1:1:2:1/1:0/1:0.25:0:0:.:.
chr2_ref_v2	88258	.	CT	C	.	PASS	IntersectsRepeat=1;RepeatCorrectionApplied=1	SAC:ACF:DF:PD:GT:SGT:SF:SV:SIG:MT:PAC	88,76,99,75:1:1:2:0/1:./.:.:0	65,65,59,53:1:1:2:0/1:0/0:0.125:0:0:.:.	59,64,60,62:1:1:2:0/1:./.:.:0:0:.:.	116,100,101,108:1:1:2:0/1:./.:.:0:0:.:.	77,71,104,69:1:1:2:0/1:1/1:0.125:0:0:.:.
chr2_ref_v2	88687	.	C	T	.	PASS	IntersectsRepeat=1;RepeatCorrectionApplied=0	SAC:ACF:DF:PD:GT:SGT:SF:SV:SIG:MT:PAC	0,32,0,0:0:1:2:0/0:./.:.:0	0,67,0,0:0:1:2:0/0:./.:.:0:0:.:.	7,52,0,0:1:1:2:0/0:./.:.:0:0:.:.	6,67,0,0:1:1:2:0/0:./.:.:0:0:.:.	3,25,0,11:1:1:2:0/0:0/1:0.5:0:0:.:.
chr2_ref_v2	89896	.	C	CT	.	PASS	IntersectsRepeat=1;RepeatCorrectionApplied=1	SAC:ACF:DF:PD:GT:SGT:SF:SV:SIG:MT:PAC	208,161,1,0:1:1:2:0/0:./.:.:0	109,121,2,2:1:1:2:0/0:./.:.:0:0:.:.	93,100,6,1:1:1:2:0/0:./.:.:0:0:.:.	93,82,99,95:1:1:2:0/1:1/1:0.25:0:1:g.89896_89897insT:0	77,84,71,68:1:1:2:0/1:./.:.:0:1:g.89896_89897insT:0
chr2_ref_v2	90073	.	G	A	.	PASS	IntersectsRepeat=0;RepeatCorrectionApplied=0	SAC:ACF:DF:PD:GT:SGT:SF:SV:SIG:MT:PAC	172,197,0,0:1:1:2:0/0:./.:.:0	112,130,0,0:1:1:2:0/0:./.:.:0:0:.:.	134,100,0,0:1:1:2:0/0:./.:.:0:0:.:.	276,185,0,0:1:1:2:0/0:./.:.:0:0:.:.	98,75,92,66:1:1:2:0/1:./.:.:0:1:g.90073G>A:0
chr2_ref_v2	91409	.	GA	G	.	PASS	IntersectsRepeat=1;RepeatCorrectionApplied=1	SAC:ACF:DF:PD:GT:SGT:SF:SV:SIG:MT:PAC	193,151,0,0:1:1:2:0/0:./.:.:0	127,100,0,0:1:1:2:0/0:./.:.:0:0:.:.	50,37,58,41:1:1:2:0/1:./.:.:0:1:g.91410delA:0	179,187,0,0:1:1:2:0/0:./.:.:0:0:.:.	166,136,0,0:1:1:2:0/0:./.:.:0:0:.:.
chr2_ref_v2	91442	.	GC	G	.	PASS	IntersectsRepeat=1;RepeatCorrectionApplied=1	SAC:ACF:DF:PD:GT:SGT:SF:SV:SIG:MT:PAC	182,174,0,0:1:1:2:0/0:./.:.:0	124,112,0,0:1:1:2:0/0:./.:.:0:0:.:.	109,93,0,0:1:1:2:0/0:./.:.:0:0:.:.	197,171,0,0:1:1:2:0/0:./.:.:0:0:.:.	79,66,78,74:1:1:2:0/1:./.:.:0:1:g.91443delC:0
chr2_ref_v2	92007	.	G	A	.	PASS	IntersectsRepeat=0;RepeatCorrectionApplied=0	SAC:ACF:DF:PD:GT:SGT:SF:SV:SIG:MT:PAC	126,167,0,0:1:1:2:0/0:./.:.:0	97,138,0,0:1:1:2:0/0:./.:.:0:0:.:.	129,111,1,0:1:1:2:0/0:./.:.:0:0:.:.	98,116,95,111:1:1:2:0/1:./.:.:0:1:g.92007G>A:0	153,170,0,0:1:1:2:0/0:./.:.:0:0:.:.
chr2_ref_v2	92263	.	CT	C	.	PASS	IntersectsRepeat=1;RepeatCorrectionApplied=1	SAC:ACF:DF:PD:GT:SGT:SF:SV:SIG:MT:PAC	157,118,1,5:1:1:2:0/0:./.:.:0	96,94,3,2:1:1:2:0/0:./.:.:0:0:.:.	45,60,55,41:1:1:2:0/1:0/0:0.125:0:1:g.92264delT:0	164,195,13,10:1:1:2:0/0:./.:.:0:0:.:.	132,125,16,18:1:1:2:0/0:0/1:0.125:0:1:.:
chr2_ref_v2	92309	.	T	C	.	PASS	IntersectsRepeat=0;RepeatCorrectionApplied=0	SAC:ACF:DF:PD:GT:SGT:SF:SV:SIG:MT:PAC	159,175,0,0:1:1:2:0/0:./.:.:0	61,59,46,64:1:1:2:0/1:./.:.:0:1:g.92309T>C:0	105,124,0,0:1:1:2:0/0:./.:.:0:0:.:.	179,231,0,0:1:1:2:0/0:./.:.:0:0:.:.	153,165,0,0:1:1:2:0/0:./.:.:0:0:.:.
chr2_ref_v2	92850	.	T	G	.	PASS	IntersectsRepeat=1;RepeatCorrectionApplied=0	SAC:ACF:DF:PD:GT:SGT:SF:SV:SIG:MT:PAC	126,165,11,0:1:1:2:0/0:0/1:0.125:0	49,80,55,77:1:1:2:0/1:./.:.:0:1:.:.	97,127,0,0:1:1:2:0/0:./.:.:0:0:.:.	172,212,3,0:1:1:2:0/0:./.:.:0:0:.:.	136,160,0,0:1:1:2:0/0:./.:.:0:0:.:.
chr2_ref_v2	93212	.	A	G	.	PASS	IntersectsRepeat=1;RepeatCorrectionApplied=0	SAC:ACF:DF:PD:GT:SGT:SF:SV:SIG:MT:PAC	163,211,0,0:1:1:2:0/0:./.:.:0	116,139,1,0:1:1:2:0/0:./.:.:0:0:.:.	108,96,0,0:1:1:2:0/0:./.:.:0:0:.:.	176,189,0,0:1:1:2:0/0:./.:.:0:0:.:.	64,76,62,93:1:1:2:0/1:./.:.:0:1:g.93212A>G:0
chr2_ref_v2	93379	.	C	T	.	PASS	IntersectsRepeat=0;RepeatCorrectionApplied=0	SAC:ACF:DF:PD:GT:SGT:SF:SV:SIG:MT:PAC	154,184,0,0:1:1:2:0/0:./.:.:0	66,65,52,55:1:1:2:0/1:0/0:0.125:0:1:g.93379C>T:0	126,116,0,0:1:1:2:0/0:./.:.:0:0:.:.	210,208,0,0:1:1:2:0/0:./.:.:0:0:.:.	185,156,0,0:1:1:2:0/0:./.:.:0:0:.:.
chr2_ref_v2	93661	.	CT	C	.	PASS	IntersectsRepeat=1;RepeatCorrectionApplied=1	SAC:ACF:DF:PD:GT:SGT:SF:SV:SIG:MT:PAC	208,118,2,0:1:1:2:0/0:./.:.:0	69,62,60,39:1:1:2:0/1:0/0:0.125:0:1:g.93662delT:0	103,107,0,1:1:1:2:0/0:./.:.:0:0:.:.	192,173,1,1:1:1:2:0/0:./.:.:0:0:.:.	163,159,0,0:1:1:2:0/0:./.:.:0:0:.:.
chr2_ref_v2	94019	.	T	C	.	PASS	IntersectsRepeat=0;RepeatCorrectionApplied=0	SAC:ACF:DF:PD:GT:SGT:SF:SV:SIG:MT:PAC	144,150,0,0:1:1:2:0/0:./.:.:0	107,126,0,0:1:1:2:0/0:./.:.:0:0:.:.	108,112,0,0:1:1:2:0/0:./.:.:0:0:.:.	103,105,102,118:1:1:2:0/1:./.:.:0:1:g.94019T>C:0	154,174,0,0:1:1:2:0/0:./.:.:0:0:.:.
chr2_ref_v2	94075	.	T	C	.	PASS	IntersectsRepeat=1;RepeatCorrectionApplied=0	SAC:ACF:DF:PD:GT:SGT:SF:SV:SIG:MT:PAC	176,179,0,0:1:1:2:0/0:./.:.:0	102,153,0,0:1:1:2:0/0:./.:.:0:0:.:.	41,70,59,59:1:1:2:0/1:./.:.:0:1:g.94075T>C:0	196,215,0,0:1:1:2:0/0:./.:.:0:0:.:.	150,175,0,1:1:1:2:0/0:./.:.:0:0:.:.
chr2_ref_v2	94463	.	T	G	.	PASS	IntersectsRepeat=1;RepeatCorrectionApplied=0	SAC:ACF:DF:PD:GT:SGT:SF:SV:SIG:MT:PAC	73,82,96,111:1:1:2:0/1:1/1:0.125:0	59,73,73,69:1:1:2:0/1:./.:.:0:0:.:.	52,55,43,58:1:1:2:0/1:./.:.:0:0:.:.	111,86,95,98:1:1:2:0/1:./.:.:0:0:.:.	94,80,79,89:1:1:2:0/1:./.:.:0:0:.:.
chr2_ref_v2	95164	.	T	C	.	PASS	IntersectsRepeat=1;RepeatCorrectionApplied=0	SAC:ACF:DF:PD:GT:SGT:SF:SV:SIG:MT:PAC	198,122,0,0:1:1:2:0/0:./.:.:0	79,57,77,60:1:1:2:0/1:./.:.:0:1:g.95164T>C:0	131,108,0,0:1:1:2:0/0:./.:.:0:0:.:.	214,200,0,0:1:1:2:0/0:./.:.:0:0:.:.	159,153,0,0:1:1:2:0/0:./.:.:0:0:.:.
chr2_ref_v2	95548	.	G	A	.	PASS	IntersectsRepeat=0;RepeatCorrectionApplied=0	SAC:ACF:DF:PD:GT:SGT:SF:SV:SIG:MT:PAC	134,176,0,0:1:1:2:0/0:./.:.:0	65,70,52,67:1:1:2:0/1:0/0:0.125:0:1:g.95548G>A:0	113,130,0,0:1:1:2:0/0:./.:.:0:0:.:.	225,260,0,0:1:1:2:0/0:./.:.:0:0:.:.	196,199,0,0:1:1:2:0/0:./.:.:0:0:.:.
chr2_ref_v2	96026	.	GA	G	.	PASS	IntersectsRepeat=1;RepeatCorrectionApplied=1	SAC:ACF:DF:PD:GT:SGT:SF:SV:SIG:MT:PAC	118,97,7,9:1:1:2:0/0:./.:.:0	69,105,15,8:1:1:2:0/0:./.:.:0:0:.:.	98,103,15,11:1:1:2:0/0:./.:.:0:0:.:.	113,92,111,87:1:1:2:0/1:0/0:0.25:0:1:g.96027delA:0	139,120,24,19:1:1:2:0/0:./.:.:0:0:.:.
chr2_ref_v2	96279	.	GA	G	.	PASS	IntersectsRepeat=1;RepeatCorrectionApplied=1	SAC:ACF:DF:PD:GT:SGT:SF:SV:SIG:MT:PAC	74,116,4,8:1:1:2:0/0:./.:.:0	33,56,33,46:1:1:2:0/1:0/0:0.25:0:1:g.96280delA:0	70,94,6,3:1:1:2:0/0:./.:.:0:0:.:.	190,181,14,16:1:1:2:0/0:./.:.:0:0:.:.	159,157,9,15:1:1:2:0/0:./.:.:0:0:.:.
chr2_ref_v2	96297	.	G	A	.	PASS	IntersectsRepeat=0;RepeatCorrectionApplied=0	SAC:ACF:DF:PD:GT:SGT:SF:SV:SIG:MT:PAC	91,178,0,0:1:1:2:0/0:./.:.:0	44,56,38,85:1:1:2:0/1:1/1:0.125:0:1:g.96297G>A:0	90,134,0,0:1:1:2:0/0:./.:.:0:0:.:.	194,248,0,0:1:1:2:0/0:./.:.:0:0:.:.	179,223,0,0:1:1:2:0/0:./.:.:0:0:.:.
chr2_ref_v2	96707	.	T	G	.	PASS	IntersectsRepeat=1;RepeatCorrectionApplied=0	SAC:ACF:DF:PD:GT:SGT:SF:SV:SIG:MT:PAC	231,130,1,0:1:1:2:0/0:./.:.:0	69,52,84,37:1:1:2:0/1:./.:.:0:1:g.96707T>G:0	111,109,0,0:1:1:2:0/0:./.:.:0:0:.:.	204,193,0,0:1:1:2:0/0:./.:.:0:0:.:.	175,150,0,0:1:1:2:0/0:./.:.:0:0:.:.
chr2_ref_v2	96989	.	G	A	.	PASS	IntersectsRepeat=1;RepeatCorrectionApplied=0	SAC:ACF:DF:PD:GT:SGT:SF:SV:SIG:MT:PAC	143,143,0,0:1:1:2:0/0:./.:.:0	58,60,51,50:1:1:2:0/1:0/0:0.125:0:1:g.96989G>A:0	107,105,0,0:1:1:2:0/0:./.:.:0:0:.:.	192,186,0,0:1:1:2:0/0:./.:.:0:0:.:.	165,165,0,0:1:1:2:0/0:./.:.:0:0:.:.
chr2_ref_v2	97089	.	G	A	.	PASS	IntersectsRepeat=1;RepeatCorrectionApplied=0	SAC:ACF:DF:PD:GT:SGT:SF:SV:SIG:MT:PAC	166,137,0,0:1:1:2:0/0:./.:.:0	112,133,0,0:1:1:2:0/0:./.:.:0:0:.:.	126,96,0,0:1:1:2:0/0:./.:.:0:0:.:.	106,85,84,92:1:1:2:0/1:./.:.:0:1:g.97089G>A:0	186,180,0,0:1:1:2:0/0:./.:.:0:0:.:.
chr2_ref_v2	97337	.	T	C	.	PASS	IntersectsRepeat=0;RepeatCorrectionApplied=0	SAC:ACF:DF:PD:GT:SGT:SF:SV:SIG:MT:PAC	90,76,60,70:1:1:2:0/1:0/0:0.125:0	87,134,0,2:1:1:2:0/0:./.:.:0:1:g.97336_97338C>T:1	52,67,68,55:1:1:2:0/1:./.:.:0:0:.:.	189,186,0,0:1:1:2:0/0:./.:.:0:1:g.97336_97338C>T:1	163,189,0,0:1:1:2:0/0:./.:.:0:1:g.97336_97338C>T:1
chr2_ref_v2	97900	.	T	C	.	PASS	IntersectsRepeat=0;RepeatCorrectionApplied=0	SAC:ACF:DF:PD:GT:SGT:SF:SV:SIG:MT:PAC	93,94,83,93:1:1:2:0/1:./.:.:0	55,66,60,76:1:1:2:0/1:./.:.:0:0:.:.	54,53,65,50:1:1:2:0/1:./.:.:0:0:.:.	106,111,115,126:1:1:2:0/1:./.:.:0:0:.:.	102,88,84,97:1:1:2:0/1:./.:.:0:0:.:.
chr2_ref_v2	97940	.	G	A	.	PASS	IntersectsRepeat=0;RepeatCorrectionApplied=0	SAC:ACF:DF:PD:GT:SGT:SF:SV:SIG:MT:PAC	155,155,0,1:1:1:2:0/0:./.:.:0	61,56,45,66:1:1:2:0/1:./.:.:0:1:g.97940G>A:0	113,109,0,1:1:1:2:0/0:./.:.:0:0:.:.	206,203,0,1:1:1:2:0/0:./.:.:0:0:.:.	146,169,1,0:1:1:2:0/0:./.:.:0:0:.:.
chr2_ref_v2	98749	.	T	C	.	PASS	IntersectsRepeat=0;RepeatCorrectionApplied=0	SAC:ACF:DF:PD:GT:SGT:SF:SV:SIG:MT:PAC	113,183,0,0:1:1:2:0/0:./.:.:0	46,75,31,86:1:1:2:0/1:./.:.:0:1:g.98749T>C:0	68,128,0,0:1:1:2:0/0:./.:.:0:0:.:.	155,212,0,0:1:1:2:0/0:./.:.:0:0:.:.	113,153,0,0:1:1:2:0/0:./.:.:0:0:.:.
chr2_ref_v2	99478	.	G	A	.	PASS	IntersectsRepeat=1;RepeatCorrectionApplied=0	SAC:ACF:DF:PD:GT:SGT:SF:SV:SIG:MT:PAC	150,149,0,0:1:1:2:0/0:./.:.:0	82,112,0,0:1:1:2:0/0:./.:.:0:0:.:.	122,153,0,0:1:1:2:0/0:./.:.:0:0:.:.	162,200,75,89:1:1:2:0/1:0/0:0.25:1:1:g.99478G>A:0	168,213,0,0:1:1:2:0/0:./.:.:0:0:.:.
chr2_ref_v2	100032	.	G	A	.	PASS	IntersectsRepeat=1;RepeatCorrectionApplied=0	SAC:ACF:DF:PD:GT:SGT:SF:SV:SIG:MT:PAC	171,205,0,1:1:1:2:0/0:./.:.:0	145,143,0,0:1:1:2:0/0:./.:.:0:0:.:.	99,120,0,0:1:1:2:0/0:./.:.:0:0:.:.	108,86,112,110:1:1:2:0/1:1/1:0.125:0:1:g.100032G>A:0	180,149,0,0:1:1:2:0/0:./.:.:0:0:.:.
chr2_ref_v2	101246	.	G	A	.	PASS	IntersectsRepeat=1;RepeatCorrectionApplied=0	SAC:ACF:DF:PD:GT:SGT:SF:SV:SIG:MT:PAC	132,123,0,0:1:1:2:0/0:./.:.:0	140,99,0,0:1:1:2:0/0:./.:.:0:0:.:.	144,99,0,0:1:1:2:0/0:./.:.:0:0:.:.	133,91,132,74:1:1:2:0/1:./.:.:0:1:g.101246G>A:0	200,144,0,0:1:1:2:0/0:./.:.:0:0:.:.
chr2_ref_v2	101255	.	T	C	.	PASS	IntersectsRepeat=0;RepeatCorrectionApplied=0	SAC:ACF:DF:PD:GT:SGT:SF:SV:SIG:MT:PAC	135,104,0,0:1:1:2:0/0:./.:.:0	127,100,0,0:1:1:2:0/0:./.:.:0:0:.:.	62,51,73,51:1:1:2:0/1:./.:.:0:1:g.101255T>C:0	260,154,0,0:1:1:2:0/0:./.:.:0:0:.:.	214,144,0,0:1:1:2:0/0:./.:.:0:0:.:.
chr2_ref_v2	101332	.	CA	C	.	PASS	IntersectsRepeat=1;RepeatCorrectionApplied=1	SAC:ACF:DF:PD:GT:SGT:SF:SV:SIG:MT:PAC	74,85,6,4:1:1:2:0/0:./.:.:0	74,83,6,7:1:1:2:0/0:./.:.:0:0:.:.	103,114,6,6:1:1:2:0/0:./.:.:0:0:.:.	176,180,23,17:1:1:2:0/0:./.:.:0:0:.:.	155,158,17,12:1:1:2:0/0:./.:.:0:0:.:.
chr2_ref_v2	101346	.	G	A	.	PASS	IntersectsRepeat=1;RepeatCorrectionApplied=0	SAC:ACF:DF:PD:GT:SGT:SF:SV:SIG:MT:PAC	74,106,1,0:1:1:2:0/0:./.:.:0	90,109,0,0:1:1:2:0/0:./.:.:0:0:.:.	54,69,63,65:1:1:2:0/1:./.:.:0:1:g.101346G>A:0	189,246,1,0:1:1:2:0/0:./.:.:0:0:.:.	169,203,0,0:1:1:2:0/0:./.:.:0:0:.:.
chr2_ref_v2	103618	.	T	G	.	PASS	IntersectsRepeat=1;RepeatCorrectionApplied=0	SAC:ACF:DF:PD:GT:SGT:SF:SV:SIG:MT:PAC	167,191,0,0:1:1:2:0/0:./.:.:0	121,115,0,0:1:1:2:0/0:./.:.:0:0:.:.	108,105,0,0:1:1:2:0/0:./.:.:0:0:.:.	93,110,77,105:1:1:2:0/1:./.:.:0:1:g.103618T>G:0	153,144,0,0:1:1:2:0/0:./.:.:0:0:.:.
chr2_ref_v2	104427	.	AT	A	.	PASS	IntersectsRepeat=1;RepeatCorrectionApplied=1	SAC:ACF:DF:PD:GT:SGT:SF:SV:SIG:MT:PAC	137,195,0,0:1:1:2:0/0:./.:.:0	105,117,0,0:1:1:2:0/0:./.:.:0:0:.:.	121,93,0,0:1:1:2:0/0:./.:.:0:0:.:.	201,183,0,1:1:1:2:0/0:./.:.:0:0:.:.	73,68,75,66:1:1:2:0/1:./.:.:0:1:g.104428delT:0
chr2_ref_v2	104456	.	G	A	.	PASS	IntersectsRepeat=1;RepeatCorrectionApplied=0	SAC:ACF:DF:PD:GT:SGT:SF:SV:SIG:MT:PAC	156,189,0,0:1:1:2:0/0:./.:.:0	122,122,0,0:1:1:2:0/0:./.:.:0:0:.:.	110,94,0,0:1:1:2:0/0:./.:.:0:0:.:.	198,187,0,1:1:1:2:0/0:./.:.:0:0:.:.	73,79,79,75:1:1:2:0/1:./.:.:0:1:g.104456G>A:0
chr2_ref_v2	105325	.	CTT	C,CT	.	PASS	IntersectsRepeat=1;RepeatCorrectionApplied=1	SAC:ACF:DF:PD:GT:SGT:SF:SV:SIG:MT:PAC	122,143,3,0,14,12:1:1:2:0/0:./.:.:0	4,2,62,53,43,48:1:1:2:1/2:2/2:0.125:0:1:g.105326_105327delTT,g.105326delT:0,0	85,84,2,1,14,10:1:1:2:0/0:./.:.:0:0:.:.	67,65,17,10,82,47:1:1:2:0/2:./.:.:0:1:g.105326delT:0	68,57,18,4,72,71:1:1:2:0/2:./.:.:0:1:g.105326delT:0
chr2_ref_v2	105810	.	G	A	.	PASS	IntersectsRepeat=0;RepeatCorrectionApplied=0	SAC:ACF:DF:PD:GT:SGT:SF:SV:SIG:MT:PAC	182,129,0,0:1:1:2:0/0:./.:.:0	154,107,0,0:1:1:2:0/0:./.:.:0:0:.:.	155,129,0,0:1:1:2:0/0:./.:.:0:0:.:.	141,123,154,89:1:1:2:0/1:./.:.:0:1:g.105810G>A:0	267,174,0,0:1:1:2:0/0:./.:.:0:0:.:.
chr2_ref_v2	106266	.	G	A	.	PASS	IntersectsRepeat=1;RepeatCorrectionApplied=0	SAC:ACF:DF:PD:GT:SGT:SF:SV:SIG:MT:PAC	138,168,0,0:1:1:2:0/0:./.:.:0	117,146,0,0:1:1:2:0/0:./.:.:0:0:.:.	113,114,0,0:1:1:2:0/0:./.:.:0:0:.:.	78,107,105,112:1:1:2:0/1:1/1:0.125:0:1:g.106266G>A:0	123,175,0,0:1:1:2:0/0:./.:.:0:0:.:.
chr2_ref_v2	111160	.	A	T	.	PASS	IntersectsRepeat=0;RepeatCorrectionApplied=0	SAC:ACF:DF:PD:GT:SGT:SF:SV:SIG:MT:PAC	158,179,0,0:1:1:2:0/0:./.:.:0	51,86,58,70:1:1:2:0/1:./.:.:0:1:g.111160A>T:0	88,151,0,0:1:1:2:0/0:./.:.:0:0:.:.	189,254,0,0:1:1:2:0/0:./.:.:0:0:.:.	165,233,0,0:1:1:2:0/0:./.:.:0:0:.:.
chr2_ref_v2	111293	.	G	A	.	PASS	IntersectsRepeat=0;RepeatCorrectionApplied=0	SAC:ACF:DF:PD:GT:SGT:SF:SV:SIG:MT:PAC	150,161,1,1:1:1:2:0/0:./.:.:0	149,127,0,0:1:1:2:0/0:./.:.:0:0:.:.	61,54,67,52:1:1:2:0/1:./.:.:0:1:g.111293G>A:0	181,156,1,0:1:1:2:0/0:./.:.:0:0:.:.	189,153,2,0:1:1:2:0/0:./.:.:0:0:.:.
chr2_ref_v2	113244	.	G	A	.	PASS	IntersectsRepeat=1;RepeatCorrectionApplied=0	SAC:ACF:DF:PD:GT:SGT:SF:SV:SIG:MT:PAC	90,103,96,92:1:1:2:0/1:./.:.:0	61,70,72,72:1:1:2:0/1:./.:.:0:0:.:.	54,75,58,63:1:1:2:0/1:./.:.:0:0:.:.	109,128,100,109:1:1:2:0/1:0/0:0.125:0:0:.:.	64,81,107,97:1:1:2:0/1:1/1:0.125:0:0:.:.
chr2_ref_v2	113706	.	G	A	.	PASS	IntersectsRepeat=0;RepeatCorrectionApplied=0	SAC:ACF:DF:PD:GT:SGT:SF:SV:SIG:MT:PAC	198,146,0,0:1:1:2:0/0:./.:.:0	130,139,0,0:1:1:2:0/0:./.:.:0:0:.:.	136,127,0,0:1:1:2:0/0:./.:.:0:0:.:.	242,233,0,0:1:1:2:0/0:./.:.:0:0:.:.	105,108,96,83:1:1:2:0/1:0/0:0.125:0:1:g.113706G>A:0
chr2_ref_v2	113919	.	G	A	.	PASS	IntersectsRepeat=0;RepeatCorrectionApplied=0	SAC:ACF:DF:PD:GT:SGT:SF:SV:SIG:MT:PAC	163,161,0,0:1:1:2:0/0:./.:.:0	118,133,0,0:1:1:2:0/0:./.:.:0:0:.:.	108,143,0,0:1:1:2:0/0:./.:.:0:0:.:.	94,139,87,118:1:1:2:0/1:0/0:0.125:0:1:g.113919G>A:0	159,233,1,1:1:1:2:0/0:./.:.:0:0:.:.
chr2_ref_v2	115429	.	GAAA	G,GA,GAAAAAAAAAAAAAA	.	PASS	IntersectsRepeat=1;RepeatCorrectionApplied=1	SAC:ACF:DF:PD:GT:SGT:SF:SV:SIG:MT:PAC	7,12,2,1,4,10,6,74:1:1:2:0/3:2/3:0.25:0	0,3,36,39,8,11,2,24:1:1:2:1/3:1/2:0.5:0:1:g.115430_115432delAAA:0	6,27,4,4,6,10,7,38:1:1:2:0/3:2/3:0.5:1:0:.:.	8,14,16,13,17,12,14,52:1:1:2:2/3:0/3:0.25:1:1:g.115430_115431delAA:0	6,7,23,24,2,1,8,53:1:1:2:1/3:0/3:0.25:0:1:g.115430_115432delAAA:0
chr2_ref_v2	115573	.	C	T	.	PASS	IntersectsRepeat=0;RepeatCorrectionApplied=0	SAC:ACF:DF:PD:GT:SGT:SF:SV:SIG:MT:PAC	164,143,0,0:1:1:2:0/0:./.:.:0	109,102,0,0:1:1:2:0/0:./.:.:0:0:.:.	59,71,54,63:1:1:2:0/1:./.:.:0:1:g.115573C>T:0	192,212,0,0:1:1:2:0/0:./.:.:0:0:.:.	152,169,0,0:1:1:2:0/0:./.:.:0:0:.:.
chr2_ref_v2	116669	.	G	A	.	PASS	IntersectsRepeat=0;RepeatCorrectionApplied=0	SAC:ACF:DF:PD:GT:SGT:SF:SV:SIG:MT:PAC	181,196,0,0:1:1:2:0/0:./.:.:0	126,125,0,0:1:1:2:0/0:./.:.:0:0:.:.	105,119,1,0:1:1:2:0/0:./.:.:0:0:.:.	188,250,0,0:1:1:2:0/0:./.:.:0:0:.:.	88,90,99,88:1:1:2:0/1:./.:.:0:1:g.116669G>A:0
chr2_ref_v2	118622	.	G	A	.	PASS	IntersectsRepeat=0;RepeatCorrectionApplied=0	SAC:ACF:DF:PD:GT:SGT:SF:SV:SIG:MT:PAC	161,218,0,0:1:1:2:0/0:./.:.:0	65,72,65,75:1:1:2:0/1:./.:.:0:1:g.118622G>A:0	128,102,0,0:1:1:2:0/0:./.:.:0:0:.:.	200,190,2,1:1:1:2:0/0:./.:.:0:0:.:.	153,167,0,0:1:1:2:0/0:./.:.:0:0:.:.
chr2_ref_v2	119708	.	T	C	.	PASS	IntersectsRepeat=1;RepeatCorrectionApplied=0	SAC:ACF:DF:PD:GT:SGT:SF:SV:SIG:MT:PAC	184,191,1,0:1:1:2:0/0:./.:.:0	60,70,64,74:1:1:2:0/1:./.:.:0:1:g.119708T>C:0	112,151,1,0:1:1:2:0/0:./.:.:0:0:.:.	223,214,1,0:1:1:2:0/0:./.:.:0:0:.:.	168,159,0,0:1:1:2:0/0:./.:.:0:0:.:.
chr2_ref_v2	119709	.	G	T	.	PASS	IntersectsRepeat=1;RepeatCorrectionApplied=0	SAC:ACF:DF:PD:GT:SGT:SF:SV:SIG:MT:PAC	189,192,1,0:1:1:2:0/0:./.:.:0	128,143,0,0:1:1:2:0/0:./.:.:0:0:.:.	114,150,0,0:1:1:2:0/0:./.:.:0:0:.:.	221,214,0,0:1:1:2:0/0:./.:.:0:0:.:.	82,85,87,74:1:1:2:0/1:./.:.:0:1:g.119709G>T:0
chr2_ref_v2	119806	.	G	A	.	PASS	IntersectsRepeat=0;RepeatCorrectionApplied=0	SAC:ACF:DF:PD:GT:SGT:SF:SV:SIG:MT:PAC	180,198,0,0:1:1:2:0/0:./.:.:0	123,147,0,0:1:1:2:0/0:./.:.:0:0:.:.	96,117,0,0:1:1:2:0/0:./.:.:0:0:.:.	67,114,64,104:1:1:2:0/1:./.:.:0:1:g.119806G>A:0	143,154,0,0:1:1:2:0/0:./.:.:0:0:.:.
chr2_ref_v2	119969	.	A	ACTT	.	PASS	IntersectsRepeat=1;RepeatCorrectionApplied=1	SAC:ACF:DF:PD:GT:SGT:SF:SV:SIG:MT:PAC	137,148,0,1:1:1:2:0/0:./.:.:0	43,54,43,54:1:1:2:0/1:./.:.:0:1:g.119969_119970insCTT:0	80,102,0,0:1:1:2:0/0:./.:.:0:0:.:.	154,155,2,0:1:1:2:0/0:./.:.:0:0:.:.	150,142,1,1:1:1:2:0/0:./.:.:0:0:.:.
chr2_ref_v2	120179	.	G	A	.	PASS	IntersectsRepeat=1;RepeatCorrectionApplied=0	SAC:ACF:DF:PD:GT:SGT:SF:SV:SIG:MT:PAC	173,173,0,0:1:1:2:0/0:./.:.:0	55,63,59,54:1:1:2:0/1:./.:.:0:1:g.120179G>A:0	106,95,0,0:1:1:2:0/0:./.:.:0:0:.:.	177,200,0,0:1:1:2:0/0:./.:.:0:0:.:.	108,154,0,0:1:1:2:0/0:./.:.:0:0:.:.
chr2_ref_v2	121117	.	C	T	.	PASS	IntersectsRepeat=0;RepeatCorrectionApplied=0	SAC:ACF:DF:PD:GT:SGT:SF:SV:SIG:MT:PAC	104,103,96,96:1:1:2:0/1:./.:.:0	79,80,78,62:1:1:2:0/1:0/0:0.125:0:0:.:.	62,69,60,48:1:1:2:0/1:0/0:0.125:0:0:.:.	93,105,104,95:1:1:2:0/1:./.:.:0:0:.:.	81,87,89,89:1:1:2:0/1:./.:.:0:0:.:.
chr2_ref_v2	121363	.	C	A	.	PASS	IntersectsRepeat=0;RepeatCorrectionApplied=0	SAC:ACF:DF:PD:GT:SGT:SF:SV:SIG:MT:PAC	168,180,0,2:1:1:2:0/0:./.:.:0	132,141,0,0:1:1:2:0/0:./.:.:0:0:.:.	103,119,0,0:1:1:2:0/0:./.:.:0:0:.:.	104,95,92,86:1:1:2:0/1:./.:.:0:1:g.121363C>A:0	152,143,0,0:1:1:2:0/0:./.:.:0:0:.:.
chr2_ref_v2	121865	.	C	G	.	PASS	IntersectsRepeat=0;RepeatCorrectionApplied=0	SAC:ACF:DF:PD:GT:SGT:SF:SV:SIG:MT:PAC	182,243,0,0:1:1:2:0/0:./.:.:0	76,71,84,87:1:1:2:0/1:1/1:0.125:0:1:g.121865C>G:0	111,161,0,0:1:1:2:0/0:./.:.:0:0:.:.	185,224,0,0:1:1:2:0/0:./.:.:0:0:.:.	158,190,0,0:1:1:2:0/0:./.:.:0:0:.:.
chr2_ref_v2	122281	.	G	A	.	PASS	IntersectsRepeat=0;RepeatCorrectionApplied=0	SAC:ACF:DF:PD:GT:SGT:SF:SV:SIG:MT:PAC	186,195,0,0:1:1:2:0/0:./.:.:0	124,142,0,0:1:1:2:0/0:./.:.:0:0:.:.	170,102,0,0:1:1:2:0/0:./.:.:0:0:.:.	123,85,125,109:1:1:2:0/1:./.:.:0:1:g.122281G>A:0	184,168,0,0:1:1:2:0/0:./.:.:0:0:.:.
chr2_ref_v2	122374	.	CA	C	.	PASS	IntersectsRepeat=1;RepeatCorrectionApplied=1	SAC:ACF:DF:PD:GT:SGT:SF:SV:SIG:MT:PAC	176,116,0,1:1:1:2:0/0:./.:.:0	123,106,5,2:1:1:2:0/0:./.:.:0:0:.:.	129,119,2,7:1:1:2:0/0:./.:.:0:0:.:.	100,97,118,93:1:1:2:0/1:./.:.:0:1:g.122375delA:0	198,167,9,4:1:1:2:0/0:./.:.:0:0:.:.
chr2_ref_v2	122421	.	GAA	G,GA	.	PASS	IntersectsRepeat=1;RepeatCorrectionApplied=1	SAC:ACF:DF:PD:GT:SGT:SF:SV:SIG:MT:PAC	0,0,0,0,0,0:0:0:2:./.:./.:.:0	12,3,54,59,35,38:1:1:2:1/2:0/2:0.125:0:0:.:.	70,99,1,4,3,16:1:1:2:0/0:0/2:0.25:0:0:.:.	127,157,6,7,17,34:1:1:2:0/0:0/1:0.125:0:0:.:.	74,91,5,15,40,80:1:1:2:0/2:0/0:0.5:0:0:.:.
chr2_ref_v2	122580	.	AT	A	.	PASS	IntersectsRepeat=1;RepeatCorrectionApplied=1	SAC:ACF:DF:PD:GT:SGT:SF:SV:SIG:MT:PAC	59,126,0,1:1:1:2:0/0:./.:.:0	50,46,55,50:1:1:2:0/0:0/1:0.125:0:1:.:	114,92,0,1:1:1:2:0/0:./.:.:0:0:.:.	162,150,0,1:1:1:2:0/0:./.:.:0:0:.:.	152,170,0,0:1:1:2:0/0:./.:.:0:0:.:.
chr2_ref_v2	122593	.	T	TA	.	PASS	IntersectsRepeat=1;RepeatCorrectionApplied=0	SAC:ACF:DF:PD:GT:SGT:SF:SV:SIG:MT:PAC	78,161,0,0:1:1:2:0/0:./.:.:0	124,130,0,0:1:1:2:0/0:./.:.:0:0:.:.	126,130,0,0:1:1:2:0/0:./.:.:0:0:.:.	134,117,49,44:1:1:2:0/0:0/1:0.5:1:1:.:	181,209,0,0:1:1:2:0/0:./.:.:0:0:.:.
chr2_ref_v2	122594	.	T	A,TA,TTA	.	PASS	IntersectsRepeat=1;RepeatCorrectionApplied=1	SAC:ACF:DF:PD:GT:SGT:SF:SV:SIG:MT:PAC	7,2,0,3,9,12,27,46:1:1:2:2/3:0/3:0.25:0	5,1,90,83,3,1,0,1:1:1:2:1/1:0/1:0.125:0:1:g.122593_122595TA>A,g.122593_122595TTA>A:-1,-1	26,3,3,10,47,23,28,34:1:1:2:2/3:0/2:0.25:0:0:.:.	17,0,28,23,92,85,10,6:1:1:2:1/2:0/2:0.125:0:1:g.122593_122595TTA>A:0	27,2,4,3,20,23,72,89:1:1:2:2/3:0/3:0.25:0:0:.:.
chr2_ref_v2	123255	.	T	C	.	PASS	IntersectsRepeat=1;RepeatCorrectionApplied=0	SAC:ACF:DF:PD:GT:SGT:SF:SV:SIG:MT:PAC	104,128,78,85:1:1:2:0/1:0/0:0.125:0	84,72,69,59:1:1:2:0/1:0/0:0.125:0:0:.:.	73,81,92,84:1:1:2:0/1:1/1:0.125:0:0:.:.	130,138,157,129:1:1:2:0/1:./.:.:0:0:.:.	124,109,98,112:1:1:2:0/1:./.:.:0:0:.:.
chr2_ref_v2	123774	.	G	A	.	PASS	IntersectsRepeat=0;RepeatCorrectionApplied=0	SAC:ACF:DF:PD:GT:SGT:SF:SV:SIG:MT:PAC	159,165,0,0:1:1:2:0/0:./.:.:0	66,67,55,55:1:1:2:0/1:0/0:0.125:0:1:g.123774G>A:0	109,106,0,0:1:1:2:0/0:./.:.:0:0:.:.	194,168,0,0:1:1:2:0/0:./.:.:0:0:.:.	157,156,0,0:1:1:2:0/0:./.:.:0:0:.:.
chr2_ref_v2	124360	.	C	T	.	PASS	IntersectsRepeat=0;RepeatCorrectionApplied=0	SAC:ACF:DF:PD:GT:SGT:SF:SV:SIG:MT:PAC	183,214,0,0:1:1:2:0/0:./.:.:0	136,162,0,0:1:1:2:0/0:./.:.:0:0:.:.	48,57,51,51:1:1:2:0/1:./.:.:0:1:g.124360C>T:0	190,186,0,0:1:1:2:0/0:./.:.:0:0:.:.	172,157,0,0:1:1:2:0/0:./.:.:0:0:.:.
chr2_ref_v2	125212	.	C	T	.	PASS	IntersectsRepeat=0;RepeatCorrectionApplied=0	SAC:ACF:DF:PD:GT:SGT:SF:SV:SIG:MT:PAC	178,222,0,0:1:1:2:0/0:./.:.:0	145,148,0,0:1:1:2:0/0:./.:.:0:0:.:.	115,138,0,0:1:1:2:0/0:./.:.:0:0:.:.	108,82,87,99:1:1:2:0/1:./.:.:0:1:g.125212C>T:0	154,169,1,0:1:1:2:0/0:./.:.:0:0:.:.
chr2_ref_v2	125397	.	G	A	.	PASS	IntersectsRepeat=0;RepeatCorrectionApplied=0	SAC:ACF:DF:PD:GT:SGT:SF:SV:SIG:MT:PAC	175,182,0,0:1:1:2:0/0:./.:.:0	102,134,0,0:1:1:2:0/0:./.:.:0:0:.:.	115,114,0,0:1:1:2:0/0:./.:.:0:0:.:.	104,88,84,95:1:1:2:0/1:./.:.:0:1:g.125397G>A:0	136,138,0,0:1:1:2:0/0:./.:.:0:0:.:.
chr2_ref_v2	125839	.	TA	T	.	PASS	IntersectsRepeat=1;RepeatCorrectionApplied=1	SAC:ACF:DF:PD:GT:SGT:SF:SV:SIG:MT:PAC	139,154,1,0:1:1:2:0/0:./.:.:0	120,119,1,0:1:1:2:0/0:./.:.:0:0:.:.	113,103,0,0:1:1:2:0/0:./.:.:0:0:.:.	99,67,83,73:1:1:2:0/1:./.:.:0:1:g.125840delA:0	119,136,0,0:1:1:2:0/0:./.:.:0:0:.:.
chr2_ref_v2	126556	.	CT	C	.	PASS	IntersectsRepeat=1;RepeatCorrectionApplied=1	SAC:ACF:DF:PD:GT:SGT:SF:SV:SIG:MT:PAC	131,108,7,5:1:1:2:0/0:./.:.:0	95,100,8,3:1:1:2:0/0:./.:.:0:0:.:.	116,100,13,8:1:1:2:0/0:./.:.:0:0:.:.	215,183,24,18:1:1:2:0/0:./.:.:0:0:.:.	160,135,36,17:1:1:2:0/0:./.:.:0:1:.:
chr2_ref_v2	127287	.	C	T	.	PASS	IntersectsRepeat=0;RepeatCorrectionApplied=0	SAC:ACF:DF:PD:GT:SGT:SF:SV:SIG:MT:PAC	116,97,130,119:1:1:2:0/1:1/1:0.125:0	71,55,60,74:1:1:2:0/1:./.:.:0:0:.:.	72,56,77,57:1:1:2:0/1:./.:.:0:0:.:.	115,83,123,86:1:1:2:0/1:./.:.:0:0:.:.	95,75,83,78:1:1:2:0/1:./.:.:0:0:.:.
chr2_ref_v2	127626	.	CTT	CT,C,CTTT,CTTTT	.	PASS	IntersectsRepeat=1;RepeatCorrectionApplied=1	SAC:ACF:DF:PD:GT:SGT:SF:SV:SIG:MT:PAC	18,23,4,4,1,2,6,15,1,1:1:1:2:0/3:0/0:0.25:0	25,32,12,22,2,2,1,6,0,0:1:1:2:0/0:0/1:0.25:0:0:.:.	14,30,2,8,41,31,2,1,0,1:1:1:2:0/2:2/2:0.25:0:1:g.127626_127629TTT>:0	20,11,39,53,9,5,2,15,5,35:1:1:2:0/1:1/4:0.5:0:1:g.127626_127628TT>:0	26,52,11,10,2,6,8,18,2,8:1:1:2:0/3:0/2:0.125:0:0:.:.
chr2_ref_v2	127844	.	A	G	.	PASS	IntersectsRepeat=0;RepeatCorrectionApplied=0	SAC:ACF:DF:PD:GT:SGT:SF:SV:SIG:MT:PAC	194,147,1,0:1:1:2:0/0:./.:.:0	145,161,0,0:1:1:2:0/0:./.:.:0:0:.:.	107,105,0,0:1:1:2:0/0:./.:.:0:0:.:.	206,194,1,0:1:1:2:0/0:./.:.:0:0:.:.	69,70,78,72:1:1:2:0/1:./.:.:0:1:g.127844A>G:0
chr2_ref_v2	129139	.	G	A	.	PASS	IntersectsRepeat=0;RepeatCorrectionApplied=0	SAC:ACF:DF:PD:GT:SGT:SF:SV:SIG:MT:PAC	243,205,0,0:1:1:2:0/0:./.:.:0	168,138,0,0:1:1:2:0/0:./.:.:0:0:.:.	118,101,0,0:1:1:2:0/0:./.:.:0:0:.:.	98,97,95,87:1:1:2:0/1:./.:.:0:1:g.129139G>A:0	177,152,0,0:1:1:2:0/0:./.:.:0:0:.:.
chr2_ref_v2	130290	.	T	C	.	PASS	IntersectsRepeat=1;RepeatCorrectionApplied=0	SAC:ACF:DF:PD:GT:SGT:SF:SV:SIG:MT:PAC	139,158,0,0:1:1:2:0/0:./.:.:0	122,119,0,0:1:1:2:0/0:./.:.:0:0:.:.	79,55,77,57:1:1:2:0/1:./.:.:0:1:g.130290T>C:0	304,196,0,0:1:1:2:0/0:./.:.:0:0:.:.	197,183,0,0:1:1:2:0/0:./.:.:0:0:.:.
chr2_ref_v2	130618	.	C	T	.	PASS	IntersectsRepeat=1;RepeatCorrectionApplied=0	SAC:ACF:DF:PD:GT:SGT:SF:SV:SIG:MT:PAC	133,195,0,0:1:1:2:0/0:./.:.:0	103,143,0,0:1:1:2:0/0:./.:.:0:0:.:.	107,139,0,1:1:1:2:0/0:./.:.:0:0:.:.	182,220,0,0:1:1:2:0/0:./.:.:0:0:.:.	77,88,79,102:1:1:2:0/1:./.:.:0:1:g.130618C>T:0
chr2_ref_v2	130690	.	T	C	.	PASS	IntersectsRepeat=1;RepeatCorrectionApplied=0	SAC:ACF:DF:PD:GT:SGT:SF:SV:SIG:MT:PAC	173,137,0,0:1:1:2:0/0:./.:.:0	69,51,65,73:1:1:2:0/1:1/1:0.125:0:1:g.130690T>C:0	119,118,0,0:1:1:2:0/0:./.:.:0:0:.:.	225,209,0,0:1:1:2:0/0:./.:.:0:0:.:.	188,169,0,0:1:1:2:0/0:./.:.:0:0:.:.
chr2_ref_v2	131196	.	G	GT	.	PASS	IntersectsRepeat=1;RepeatCorrectionApplied=1	SAC:ACF:DF:PD:GT:SGT:SF:SV:SIG:MT:PAC	216,160,2,1:1:1:2:0/0:./.:.:0	59,73,62,54:1:1:2:0/1:./.:.:0:1:g.131196_131197insT:0	75,93,3,1:1:1:2:0/0:./.:.:0:0:.:.	171,190,2,2:1:1:2:0/0:./.:.:0:0:.:.	116,141,1,2:1:1:2:0/0:./.:.:0:0:.:.
chr2_ref_v2	132433	.	A	G	.	PASS	IntersectsRepeat=1;RepeatCorrectionApplied=0	SAC:ACF:DF:PD:GT:SGT:SF:SV:SIG:MT:PAC	152,145,0,0:1:1:2:0/0:./.:.:0	61,57,59,58:1:1:2:0/1:./.:.:0:1:g.132433A>G:0	143,112,0,0:1:1:2:0/0:./.:.:0:0:.:.	275,184,0,0:1:1:2:0/0:./.:.:0:0:.:.	235,149,0,1:1:1:2:0/0:./.:.:0:0:.:.
chr2_ref_v2	132505	.	A	G	.	PASS	IntersectsRepeat=0;RepeatCorrectionApplied=0	SAC:ACF:DF:PD:GT:SGT:SF:SV:SIG:MT:PAC	139,134,0,0:1:1:2:0/0:./.:.:0	116,123,0,0:1:1:2:0/0:./.:.:0:0:.:.	146,131,0,1:1:1:2:0/0:./.:.:0:0:.:.	250,230,1,1:1:1:2:0/0:./.:.:0:0:.:.	110,108,125,106:1:1:2:0/1:./.:.:0:1:g.132505A>G:0
chr2_ref_v2	132554	.	C	T	.	PASS	IntersectsRepeat=0;RepeatCorrectionApplied=0	SAC:ACF:DF:PD:GT:SGT:SF:SV:SIG:MT:PAC	113,143,0,0:1:1:2:0/0:./.:.:0	80,142,0,0:1:1:2:0/0:./.:.:0:0:.:.	59,82,56,67:1:1:2:0/1:0/0:0.125:0:1:g.132554C>T:0	223,246,0,1:1:1:2:0/0:./.:.:0:0:.:.	165,254,0,0:1:1:2:0/0:./.:.:0:0:.:.
chr2_ref_v2	133016	.	T	TGAAGAGGATGAAGACAATGGTGATGGA	.	PASS	IntersectsRepeat=0;RepeatCorrectionApplied=0	SAC:ACF:DF:PD:GT:SGT:SF:SV:SIG:MT:PAC	0,0,73,96:1:1:2:1/1:./.:.:0	0,0,57,47:1:1:2:1/1:./.:.:0:0:.:.	0,0,50,47:1:1:2:1/1:./.:.:0:0:.:.	0,0,78,68:1:1:2:1/1:./.:.:0:0:.:.	1,0,74,63:1:1:2:1/1:./.:.:0:0:.:.
chr2_ref_v2	133508	.	A	G	.	PASS	IntersectsRepeat=0;RepeatCorrectionApplied=0	SAC:ACF:DF:PD:GT:SGT:SF:SV:SIG:MT:PAC	163,144,0,0:1:1:2:0/0:./.:.:0	112,96,0,0:1:1:2:0/0:./.:.:0:0:.:.	80,54,63,66:1:1:2:0/1:./.:.:0:1:g.133508A>G:0	252,214,0,0:1:1:2:0/0:./.:.:0:0:.:.	221,173,0,1:1:1:2:0/0:./.:.:0:0:.:.
chr2_ref_v2	133860	.	CATATATATAT	C,CAT	.	PASS	IntersectsRepeat=1;RepeatCorrectionApplied=1	SAC:ACF:DF:PD:GT:SGT:SF:SV:SIG:MT:PAC	0,0,6,6,73,74:1:1:2:2/2:1/2:0.125:0	0,0,8,1,89,78:1:1:2:2/2:./.:.:0:0:.:.	2,0,7,5,73,75:1:1:2:2/2:./.:.:0:0:.:.	3,2,20,11,118,115:1:1:2:2/2:1/2:0.125:0:0:.:.	2,0,65,52,66,65:1:1:2:1/2:2/2:0.125:0:1:g.133860_133871AT>:0
chr2_ref_v2	134297	.	C	T	.	PASS	IntersectsRepeat=0;RepeatCorrectionApplied=0	SAC:ACF:DF:PD:GT:SGT:SF:SV:SIG:MT:PAC	184,194,0,0:1:1:2:0/0:./.:.:0	148,148,0,0:1:1:2:0/0:./.:.:0:0:.:.	94,85,0,0:1:1:2:0/0:./.:.:0:0:.:.	93,89,71,93:1:1:2:0/1:./.:.:0:1:g.134297C>T:0	156,164,0,0:1:1:2:0/0:./.:.:0:0:.:.
chr2_ref_v2	135506	.	AT	A	.	PASS	IntersectsRepeat=1;RepeatCorrectionApplied=1	SAC:ACF:DF:PD:GT:SGT:SF:SV:SIG:MT:PAC	165,133,2,0:1:1:2:0/0:./.:.:0	118,110,0,1:1:1:2:0/0:./.:.:0:0:.:.	121,112,1,1:1:1:2:0/0:./.:.:0:0:.:.	114,108,98,103:1:1:2:0/1:0/0:0.125:0:1:g.135507delT:0	176,190,0,1:1:1:2:0/0:./.:.:0:0:.:.
chr2_ref_v2	135901	.	A	G	.	PASS	IntersectsRepeat=0;RepeatCorrectionApplied=0	SAC:ACF:DF:PD:GT:SGT:SF:SV:SIG:MT:PAC	160,131,0,0:1:1:2:0/0:./.:.:0	113,130,0,0:1:1:2:0/0:./.:.:0:0:.:.	119,111,0,0:1:1:2:0/0:./.:.:0:0:.:.	87,94,104,120:1:1:2:0/1:1/1:0.125:0:1:g.135901A>G:0	168,172,0,0:1:1:2:0/0:./.:.:0:0:.:.
chr2_ref_v2	136340	.	G	GA	.	PASS	IntersectsRepeat=1;RepeatCorrectionApplied=1	SAC:ACF:DF:PD:GT:SGT:SF:SV:SIG:MT:PAC	113,115,0,0:1:1:2:0/0:./.:.:0	48,34,51,25:1:1:2:0/1:./.:.:0:1:g.136340_136341insA:0	111,119,0,0:1:1:2:0/0:./.:.:0:0:.:.	212,229,1,2:1:1:2:0/0:./.:.:0:0:.:.	145,192,3,2:1:1:2:0/0:./.:.:0:0:.:.
chr2_ref_v2	137513	.	AT	A	.	PASS	IntersectsRepeat=1;RepeatCorrectionApplied=1	SAC:ACF:DF:PD:GT:SGT:SF:SV:SIG:MT:PAC	84,130,4,6:1:1:2:0/0:./.:.:0	28,34,31,54:1:1:2:0/1:./.:.:0:1:g.137514delT:0	41,53,42,47:1:1:2:0/1:0/0:0.125:0:1:g.137514delT:0	141,178,10,16:1:1:2:0/0:./.:.:0:0:.:.	65,80,66,74:1:1:2:0/1:0/0:0.125:0:1:g.137514delT:0
chr2_ref_v2	137646	.	TAAAAAAAAAAAA	T,TA,TAA	.	PASS	IntersectsRepeat=1;RepeatCorrectionApplied=1	SAC:ACF:DF:PD:GT:SGT:SF:SV:SIG:MT:PAC	35,19,0,1,1,2,3,7:1:1:2:0/0:0/3:0.25:0	24,13,1,4,3,4,17,5:1:1:2:0/3:0/2:0.25:0:0:.:.	31,12,9,17,9,7,6,8:1:1:2:0/3:0/1:0.5:1:1:g.137647_137656delAAAAAAAAAA:0	44,19,7,11,14,16,10,14:1:1:2:0/3:0/2:0.5:0:1:g.137647_137656delAAAAAAAAAA:0	30,24,10,29,11,2,4,11:1:1:2:0/1:0/3:0.25:0:1:g.137647_137658delAAAAAAAAAAAA:0
chr2_ref_v2	137747	.	C	T	.	PASS	IntersectsRepeat=0;RepeatCorrectionApplied=0	SAC:ACF:DF:PD:GT:SGT:SF:SV:SIG:MT:PAC	160,92,0,0:1:1:2:0/0:./.:.:0	56,48,61,64:1:1:2:0/1:1/1:0.125:0:1:g.137747C>T:0	80,107,0,0:1:1:2:0/0:./.:.:0:0:.:.	174,177,0,1:1:1:2:0/0:./.:.:0:0:.:.	141,141,0,0:1:1:2:0/0:./.:.:0:0:.:.
chr2_ref_v2	138003	.	CT	C	.	PASS	IntersectsRepeat=1;RepeatCorrectionApplied=1	SAC:ACF:DF:PD:GT:SGT:SF:SV:SIG:MT:PAC	96,119,2,3:1:1:2:0/0:./.:.:0	45,45,48,45:1:1:2:0/1:0/0:0.25:0:1:g.138004delT:0	97,76,7,6:1:1:2:0/0:./.:.:0:0:.:.	140,143,11,8:1:1:2:0/0:./.:.:0:0:.:.	122,103,7,6:1:1:2:0/0:./.:.:0:0:.:.
chr2_ref_v2	138148	.	C	T	.	PASS	IntersectsRepeat=0;RepeatCorrectionApplied=0	SAC:ACF:DF:PD:GT:SGT:SF:SV:SIG:MT:PAC	135,130,0,0:1:1:2:0/0:./.:.:0	63,61,61,44:1:1:2:0/1:0/0:0.125:0:1:g.138148C>T:0	109,95,0,0:1:1:2:0/0:./.:.:0:0:.:.	158,169,0,0:1:1:2:0/0:./.:.:0:0:.:.	169,156,0,0:1:1:2:0/0:./.:.:0:0:.:.
chr2_ref_v2	138265	.	ATTTT	A,AT,ATT,ATTT	.	PASS	IntersectsRepeat=1;RepeatCorrectionApplied=1	SAC:ACF:DF:PD:GT:SGT:SF:SV:SIG:MT:PAC	0,0,0,1,8,10,74,47,15,5:1:1:2:3/3:3/4:0.125:0	0,1,4,10,96,90,4,5,0,0:1:1:2:2/2:./.:.:0:1:g.138265_138269T>,g.138265_138269T>:0,1	2,0,3,0,14,8,66,63,9,7:1:1:2:3/3:2/3:0.25:0:0:.:.	0,2,73,51,14,12,58,47,4,4:1:1:2:1/3:1/1:0.125:0:1:g.138265_138270TT>:0	0,3,1,2,23,16,94,67,14,12:1:1:2:3/3:3/4:0.25:0:0:.:.
chr2_ref_v2	138516	.	G	A	.	PASS	IntersectsRepeat=1;RepeatCorrectionApplied=0	SAC:ACF:DF:PD:GT:SGT:SF:SV:SIG:MT:PAC	150,159,0,0:1:1:2:0/0:./.:.:0	133,153,0,0:1:1:2:0/0:./.:.:0:0:.:.	99,113,0,0:1:1:2:0/0:./.:.:0:0:.:.	82,111,89,85:1:1:2:0/1:./.:.:0:1:g.138516G>A:0	149,143,0,0:1:1:2:0/0:./.:.:0:0:.:.
chr2_ref_v2	138862	.	C	T	.	PASS	IntersectsRepeat=1;RepeatCorrectionApplied=0	SAC:ACF:DF:PD:GT:SGT:SF:SV:SIG:MT:PAC	143,148,0,0:1:1:2:0/0:./.:.:0	106,100,0,0:1:1:2:0/0:./.:.:0:0:.:.	133,93,1,0:1:1:2:0/0:./.:.:0:0:.:.	95,92,94,82:1:1:2:0/1:./.:.:0:1:g.138862C>T:0	140,138,0,0:1:1:2:0/0:./.:.:0:0:.:.
chr2_ref_v2	139325	.	A	G	.	PASS	IntersectsRepeat=0;RepeatCorrectionApplied=0	SAC:ACF:DF:PD:GT:SGT:SF:SV:SIG:MT:PAC	173,138,0,0:1:1:2:0/0:./.:.:0	138,108,0,1:1:1:2:0/0:./.:.:0:0:.:.	133,102,0,1:1:1:2:0/0:./.:.:0:0:.:.	223,169,0,0:1:1:2:0/0:./.:.:0:0:.:.	100,76,88,89:1:1:2:0/1:./.:.:0:1:g.139325A>G:0
chr2_ref_v2	140578	.	A	G	.	PASS	IntersectsRepeat=0;RepeatCorrectionApplied=0	SAC:ACF:DF:PD:GT:SGT:SF:SV:SIG:MT:PAC	100,138,0,0:1:1:2:0/0:./.:.:0	98,113,0,0:1:1:2:0/0:./.:.:0:0:.:.	125,136,0,0:1:1:2:0/0:./.:.:0:0:.:.	250,236,0,0:1:1:2:0/0:./.:.:0:0:.:.	98,89,109,97:1:1:2:0/1:./.:.:0:1:g.140578A>G:0
chr2_ref_v2	141038	.	GT	G,GTT,GTTT	.	PASS	IntersectsRepeat=1;RepeatCorrectionApplied=1	SAC:ACF:DF:PD:GT:SGT:SF:SV:SIG:MT:PAC	78,63,1,3,38,49,1,4:1:1:2:0/2:0/0:0.125:0	5,3,57,46,39,44,7,3:1:1:2:1/2:1/3:0.125:0:1:g.141039delT:0	48,46,1,1,3,7,41,42:1:1:2:0/3:3/3:0.125:0:1:g.141038_141040T>TT:0	158,145,2,5,16,14,3,2:1:1:2:0/0:0/2:0.25:0:1:g.141038_141040T>:1	72,65,1,0,73,47,8,7:1:1:2:2/2:0/2:0.125:1:0:.:.
chr2_ref_v2	141156	.	CA	C	.	PASS	IntersectsRepeat=1;RepeatCorrectionApplied=1	SAC:ACF:DF:PD:GT:SGT:SF:SV:SIG:MT:PAC	161,140,0,0:1:1:2:0/0:./.:.:0	118,154,0,1:1:1:2:0/0:./.:.:0:0:.:.	92,124,0,0:1:1:2:0/0:./.:.:0:0:.:.	181,208,0,0:1:1:2:0/0:./.:.:0:0:.:.	58,79,74,87:1:1:2:0/1:1/1:0.125:0:1:g.141157delA:0
chr2_ref_v2	141296	.	A	G	.	PASS	IntersectsRepeat=0;RepeatCorrectionApplied=0	SAC:ACF:DF:PD:GT:SGT:SF:SV:SIG:MT:PAC	216,205,0,0:1:1:2:0/0:./.:.:0	65,68,57,68:1:1:2:0/1:./.:.:0:1:g.141296A>G:0	109,110,0,0:1:1:2:0/0:./.:.:0:0:.:.	181,205,1,0:1:1:2:0/0:./.:.:0:0:.:.	157,172,0,0:1:1:2:0/0:./.:.:0:0:.:.
chr2_ref_v2	142042	.	G	A	.	PASS	IntersectsRepeat=0;RepeatCorrectionApplied=0	SAC:ACF:DF:PD:GT:SGT:SF:SV:SIG:MT:PAC	96,92,69,107:1:1:2:0/1:./.:.:0	60,72,76,74:1:1:2:0/1:1/1:0.125:0:0:.:.	65,50,67,44:1:1:2:0/1:./.:.:0:0:.:.	104,89,116,100:1:1:2:0/1:./.:.:0:0:.:.	86,85,83,67:1:1:2:0/1:0/0:0.125:0:0:.:.
chr2_ref_v2	142094	.	G	GT	.	PASS	IntersectsRepeat=1;RepeatCorrectionApplied=1	SAC:ACF:DF:PD:GT:SGT:SF:SV:SIG:MT:PAC	150,169,0,1:1:1:2:0/0:./.:.:0	131,117,1,2:1:1:2:0/0:./.:.:0:0:.:.	107,89,2,4:1:1:2:0/0:./.:.:0:0:.:.	157,161,12,13:1:1:2:0/0:./.:.:0:1:.:	76,57,76,65:1:1:2:0/1:1/1:0.125:0:1:g.142094_142095insT:0
chr2_ref_v2	142478	.	C	T	.	PASS	IntersectsRepeat=0;RepeatCorrectionApplied=0	SAC:ACF:DF:PD:GT:SGT:SF:SV:SIG:MT:PAC	224,263,0,0:1:1:2:0/0:./.:.:0	87,90,79,95:1:1:2:0/1:./.:.:0:1:g.142478C>T:0	117,131,0,0:1:1:2:0/0:./.:.:0:0:.:.	179,209,0,0:1:1:2:0/0:./.:.:0:0:.:.	178,166,0,0:1:1:2:0/0:./.:.:0:0:.:.
chr2_ref_v2	142555	.	C	T	.	PASS	IntersectsRepeat=0;RepeatCorrectionApplied=0	SAC:ACF:DF:PD:GT:SGT:SF:SV:SIG:MT:PAC	200,231,0,0:1:1:2:0/0:./.:.:0	66,84,68,81:1:1:2:0/1:./.:.:0:1:g.142555C>T:0	98,123,0,0:1:1:2:0/0:./.:.:0:0:.:.	177,218,0,0:1:1:2:0/0:./.:.:0:0:.:.	174,178,0,0:1:1:2:0/0:./.:.:0:0:.:.
chr2_ref_v2	142757	.	GA	G	.	PASS	IntersectsRepeat=1;RepeatCorrectionApplied=1	SAC:ACF:DF:PD:GT:SGT:SF:SV:SIG:MT:PAC	158,214,0,0:1:1:2:0/0:./.:.:0	141,142,0,0:1:1:2:0/0:./.:.:0:0:.:.	114,94,0,1:1:1:2:0/0:./.:.:0:0:.:.	194,171,0,0:1:1:2:0/0:./.:.:0:0:.:.	82,80,64,74:1:1:2:0/1:0/0:0.125:0:1:g.142758delA:0
chr2_ref_v2	143207	.	G	GA	.	PASS	IntersectsRepeat=1;RepeatCorrectionApplied=1	SAC:ACF:DF:PD:GT:SGT:SF:SV:SIG:MT:PAC	78,74,56,86:1:1:2:0/1:./.:.:0	65,51,42,38:1:1:2:0/1:0/0:0.125:0:0:.:.	56,61,43,50:1:1:2:0/1:0/0:0.125:0:0:.:.	102,87,83,73:1:1:2:0/1:./.:.:0:0:.:.	88,72,73,62:1:1:2:0/1:./.:.:0:0:.:.
chr2_ref_v2	143855	.	GA	G,GAA	.	PASS	IntersectsRepeat=1;RepeatCorrectionApplied=1	SAC:ACF:DF:PD:GT:SGT:SF:SV:SIG:MT:PAC	66,97,4,17,0,5:1:1:2:0/0:./.:.:0	32,49,43,72,1,4:1:1:2:0/1:0/0:0.125:0:1:g.143856delA:0	76,86,9,15,8,10:1:1:2:0/0:./.:.:0:0:.:.	53,83,13,15,55,93:1:1:2:0/2:2/2:0.25:0:1:g.143855_143856insA:0	86,112,19,21,16,25:1:1:2:0/0:0/2:0.125:0:1:.:
chr2_ref_v2	145460	.	T	C	.	PASS	IntersectsRepeat=0;RepeatCorrectionApplied=0	SAC:ACF:DF:PD:GT:SGT:SF:SV:SIG:MT:PAC	160,148,0,0:1:1:2:0/0:./.:.:0	134,121,0,1:1:1:2:0/0:./.:.:0:0:.:.	51,46,49,40:1:1:2:0/1:./.:.:0:1:g.145460T>C:0	195,162,0,0:1:1:2:0/0:./.:.:0:0:.:.	154,126,0,0:1:1:2:0/0:./.:.:0:0:.:.
chr2_ref_v2	145557	.	G	A	.	PASS	IntersectsRepeat=0;RepeatCorrectionApplied=0	SAC:ACF:DF:PD:GT:SGT:SF:SV:SIG:MT:PAC	178,155,0,0:1:1:2:0/0:./.:.:0	140,134,0,0:1:1:2:0/0:./.:.:0:0:.:.	90,121,0,0:1:1:2:0/0:./.:.:0:0:.:.	88,105,80,99:1:1:2:0/1:./.:.:0:1:g.145557G>A:0	159,148,0,0:1:1:2:0/0:./.:.:0:0:.:.
chr2_ref_v2	145890	.	GAAAAA	G,GAA,GAAA	.	PASS	IntersectsRepeat=1;RepeatCorrectionApplied=1	SAC:ACF:DF:PD:GT:SGT:SF:SV:SIG:MT:PAC	6,16,3,4,7,4,5,5:1:1:2:0/3:0/1:0.25:0	16,28,12,17,0,3,1,3:1:1:2:0/1:0/3:0.25:0:0:.:.	3,5,6,15,18,31,8,17:1:1:2:2/3:1/2:0.5:1:0:.:.	21,42,9,7,23,34,17,27:1:1:2:0/3:1/3:0.25:1:0:.:.	21,30,9,16,14,19,4,17:1:1:2:0/3:1/3:0.25:1:0:.:.
chr2_ref_v2	146046	.	T	A	.	PASS	IntersectsRepeat=1;RepeatCorrectionApplied=0	SAC:ACF:DF:PD:GT:SGT:SF:SV:SIG:MT:PAC	137,152,0,0:1:1:2:0/0:./.:.:0	103,117,0,0:1:1:2:0/0:./.:.:0:0:.:.	51,76,70,67:1:1:2:0/1:./.:.:0:1:g.146046T>A:0	168,193,0,0:1:1:2:0/0:./.:.:0:0:.:.	151,163,0,0:1:1:2:0/0:./.:.:0:0:.:.
chr2_ref_v2	146247	.	C	T	.	PASS	IntersectsRepeat=1;RepeatCorrectionApplied=0	SAC:ACF:DF:PD:GT:SGT:SF:SV:SIG:MT:PAC	107,106,97,96:1:1:2:0/1:./.:.:0	157,131,0,0:1:1:2:0/0:./.:.:0:1:g.146246_146248T>C:1	58,65,81,67:1:1:2:0/1:1/1:0.125:0:0:.:.	190,179,0,0:1:1:2:0/0:./.:.:0:1:g.146246_146248T>C:1	163,145,0,0:1:1:2:0/0:./.:.:0:1:g.146246_146248T>C:1
chr2_ref_v2	146582	.	T	C	.	PASS	IntersectsRepeat=0;RepeatCorrectionApplied=0	SAC:ACF:DF:PD:GT:SGT:SF:SV:SIG:MT:PAC	130,214,0,0:1:1:2:0/0:./.:.:0	115,159,0,0:1:1:2:0/0:./.:.:0:0:.:.	119,126,0,0:1:1:2:0/0:./.:.:0:0:.:.	100,89,97,74:1:1:2:0/1:./.:.:0:1:g.146582T>C:0	141,147,0,0:1:1:2:0/0:./.:.:0:0:.:.
chr2_ref_v2	148549	.	T	C	.	PASS	IntersectsRepeat=1;RepeatCorrectionApplied=0	SAC:ACF:DF:PD:GT:SGT:SF:SV:SIG:MT:PAC	231,144,0,0:1:1:2:0/0:./.:.:0	166,105,0,0:1:1:2:0/0:./.:.:0:0:.:.	124,96,0,0:1:1:2:0/0:./.:.:0:0:.:.	95,91,82,114:1:1:2:0/1:./.:.:0:1:g.148549T>C:0	157,132,0,0:1:1:2:0/0:./.:.:0:0:.:.
chr2_ref_v2	149036	.	C	T	.	PASS	IntersectsRepeat=0;RepeatCorrectionApplied=0	SAC:ACF:DF:PD:GT:SGT:SF:SV:SIG:MT:PAC	147,157,0,0:1:1:2:0/0:./.:.:0	124,102,0,0:1:1:2:0/0:./.:.:0:0:.:.	37,45,38,63:1:1:2:0/1:1/1:0.125:0:1:g.149036C>T:0	185,186,0,0:1:1:2:0/0:./.:.:0:0:.:.	136,120,0,0:1:1:2:0/0:./.:.:0:0:.:.
chr2_ref_v2	149356	.	GC	G	.	PASS	IntersectsRepeat=1;RepeatCorrectionApplied=1	SAC:ACF:DF:PD:GT:SGT:SF:SV:SIG:MT:PAC	180,128,0,0:1:1:2:0/0:./.:.:0	127,119,0,0:1:1:2:0/0:./.:.:0:0:.:.	59,59,56,54:1:1:2:0/1:./.:.:0:1:g.149357delC:0	192,227,0,0:1:1:2:0/0:./.:.:0:0:.:.	120,167,0,0:1:1:2:0/0:./.:.:0:0:.:.
chr2_ref_v2	150013	.	T	C	.	PASS	IntersectsRepeat=0;RepeatCorrectionApplied=0	SAC:ACF:DF:PD:GT:SGT:SF:SV:SIG:MT:PAC	184,177,0,1:1:1:2:0/0:./.:.:0	159,124,0,0:1:1:2:0/0:./.:.:0:0:.:.	85,88,0,0:1:1:2:0/0:./.:.:0:0:.:.	169,179,0,0:1:1:2:0/0:./.:.:0:0:.:.	78,77,72,79:1:1:2:0/1:./.:.:0:1:g.150013T>C:0
chr2_ref_v2	150394	.	TA	T	.	PASS	IntersectsRepeat=1;RepeatCorrectionApplied=1	SAC:ACF:DF:PD:GT:SGT:SF:SV:SIG:MT:PAC	141,111,2,1:1:1:2:0/0:./.:.:0	125,84,1,3:1:1:2:0/0:./.:.:0:0:.:.	98,91,2,3:1:1:2:0/0:./.:.:0:0:.:.	175,148,2,5:1:1:2:0/0:./.:.:0:0:.:.	91,71,82,82:1:1:2:0/1:./.:.:0:1:g.150395delA:0
chr2_ref_v2	150585	.	A	G	.	PASS	IntersectsRepeat=0;RepeatCorrectionApplied=0	SAC:ACF:DF:PD:GT:SGT:SF:SV:SIG:MT:PAC	218,194,0,0:1:1:2:0/0:./.:.:0	148,135,0,1:1:1:2:0/0:./.:.:0:0:.:.	112,90,0,0:1:1:2:0/0:./.:.:0:0:.:.	171,192,0,0:1:1:2:0/0:./.:.:0:0:.:.	77,83,88,91:1:1:2:0/1:./.:.:0:1:g.150585A>G:0
chr2_ref_v2	151199	.	T	C	.	PASS	IntersectsRepeat=0;RepeatCorrectionApplied=0	SAC:ACF:DF:PD:GT:SGT:SF:SV:SIG:MT:PAC	174,174,0,0:1:1:2:0/0:./.:.:0	155,128,0,0:1:1:2:0/0:./.:.:0:0:.:.	56,69,49,49:1:1:2:0/1:0/0:0.125:0:1:g.151199T>C:0	187,172,0,0:1:1:2:0/0:./.:.:0:0:.:.	182,148,0,0:1:1:2:0/0:./.:.:0:0:.:.
chr2_ref_v2	151265	.	GT	G,GTT	.	PASS	IntersectsRepeat=1;RepeatCorrectionApplied=1	SAC:ACF:DF:PD:GT:SGT:SF:SV:SIG:MT:PAC	126,108,6,11,2,6:1:1:2:0/0:./.:.:0	54,51,68,57,2,3:1:1:2:0/1:0/0:0.125:0:1:g.151266delT:0	37,33,54,47,5,7:1:1:2:0/1:1/2:0.125:0:1:g.151266delT:0	74,56,86,79,11,6:1:1:2:0/1:0/0:0.125:0:1:g.151266delT:0	75,73,8,7,76,63:1:1:2:0/2:2/2:0.125:0:1:g.151265_151266insT:0
chr2_ref_v2	151782	.	A	G	.	PASS	IntersectsRepeat=1;RepeatCorrectionApplied=0	SAC:ACF:DF:PD:GT:SGT:SF:SV:SIG:MT:PAC	203,174,0,0:1:1:2:0/0:./.:.:0	153,127,0,0:1:1:2:0/0:./.:.:0:0:.:.	107,100,0,0:1:1:2:0/0:./.:.:0:0:.:.	89,104,100,102:1:1:2:0/1:./.:.:0:1:g.151782A>G:0	155,130,0,0:1:1:2:0/0:./.:.:0:0:.:.
chr2_ref_v2	151866	.	C	T	.	PASS	IntersectsRepeat=0;RepeatCorrectionApplied=0	SAC:ACF:DF:PD:GT:SGT:SF:SV:SIG:MT:PAC	267,174,0,0:1:1:2:0/0:./.:.:0	183,152,0,1:1:1:2:0/0:./.:.:0:0:.:.	63,57,43,60:1:1:2:0/1:0/0:0.125:0:1:g.151866C>T:0	232,186,0,0:1:1:2:0/0:./.:.:0:0:.:.	178,143,0,0:1:1:2:0/0:./.:.:0:0:.:.
chr2_ref_v2	151899	.	C	T	.	PASS	IntersectsRepeat=1;RepeatCorrectionApplied=0	SAC:ACF:DF:PD:GT:SGT:SF:SV:SIG:MT:PAC	239,192,0,0:1:1:2:0/0:./.:.:0	170,165,0,0:1:1:2:0/0:./.:.:0:0:.:.	50,53,66,54:1:1:2:0/1:1/1:0.125:0:1:g.151899C>T:0	233,182,0,0:1:1:2:0/0:./.:.:0:0:.:.	163,138,0,0:1:1:2:0/0:./.:.:0:0:.:.
chr2_ref_v2	152415	.	A	G	.	PASS	IntersectsRepeat=0;RepeatCorrectionApplied=0	SAC:ACF:DF:PD:GT:SGT:SF:SV:SIG:MT:PAC	174,149,0,0:1:1:2:0/0:./.:.:0	110,137,0,1:1:1:2:0/0:./.:.:0:0:.:.	51,52,57,48:1:1:2:0/1:./.:.:0:1:g.152415A>G:0	187,157,0,0:1:1:2:0/0:./.:.:0:0:.:.	172,134,0,0:1:1:2:0/0:./.:.:0:0:.:.
chr2_ref_v2	152937	.	C	T	.	PASS	IntersectsRepeat=0;RepeatCorrectionApplied=0	SAC:ACF:DF:PD:GT:SGT:SF:SV:SIG:MT:PAC	205,172,0,0:1:1:2:0/0:./.:.:0	134,118,0,0:1:1:2:0/0:./.:.:0:0:.:.	143,109,0,0:1:1:2:0/0:./.:.:0:0:.:.	129,100,126,72:1:1:2:0/1:0/0:0.125:0:1:g.152937C>T:0	194,149,0,0:1:1:2:0/0:./.:.:0:0:.:.
chr2_ref_v2	153600	.	AT	A	.	PASS	IntersectsRepeat=1;RepeatCorrectionApplied=1	SAC:ACF:DF:PD:GT:SGT:SF:SV:SIG:MT:PAC	87,62,7,8:1:1:2:0/0:./.:.:0	70,69,7,13:1:1:2:0/0:./.:.:0:0:.:.	85,62,8,8:1:1:2:0/0:./.:.:0:0:.:.	126,117,32,16:1:1:2:0/0:./.:.:0:0:.:.	116,83,20,18:1:1:2:0/0:./.:.:0:0:.:.
chr2_ref_v2	156014	.	C	T	.	PASS	IntersectsRepeat=0;RepeatCorrectionApplied=0	SAC:ACF:DF:PD:GT:SGT:SF:SV:SIG:MT:PAC	148,191,0,0:1:1:2:0/0:./.:.:0	112,136,0,0:1:1:2:0/0:./.:.:0:0:.:.	55,36,63,34:1:1:2:0/1:./.:.:0:1:g.156014C>T:0	180,181,0,0:1:1:2:0/0:./.:.:0:0:.:.	136,154,0,0:1:1:2:0/0:./.:.:0:0:.:.
chr2_ref_v2	157078	.	C	T	.	PASS	IntersectsRepeat=0;RepeatCorrectionApplied=0	SAC:ACF:DF:PD:GT:SGT:SF:SV:SIG:MT:PAC	190,142,0,0:1:1:2:0/0:./.:.:0	183,121,0,0:1:1:2:0/0:./.:.:0:0:.:.	129,129,0,0:1:1:2:0/0:./.:.:0:0:.:.	216,183,0,0:1:1:2:0/0:./.:.:0:0:.:.	119,79,98,84:1:1:2:0/1:./.:.:0:1:g.157078C>T:0
chr2_ref_v2	161070	.	A	G	.	PASS	IntersectsRepeat=0;RepeatCorrectionApplied=0	SAC:ACF:DF:PD:GT:SGT:SF:SV:SIG:MT:PAC	205,185,0,0:1:1:2:0/0:./.:.:0	130,120,0,0:1:1:2:0/0:./.:.:0:0:.:.	123,106,0,0:1:1:2:0/0:./.:.:0:0:.:.	179,188,0,0:1:1:2:0/0:./.:.:0:0:.:.	90,71,79,83:1:1:2:0/1:./.:.:0:1:g.161070A>G:0
chr2_ref_v2	161172	.	A	G	.	PASS	IntersectsRepeat=0;RepeatCorrectionApplied=0	SAC:ACF:DF:PD:GT:SGT:SF:SV:SIG:MT:PAC	189,194,0,0:1:1:2:0/0:./.:.:0	58,54,63,69:1:1:2:0/1:1/1:0.125:0:1:g.161172A>G:0	100,112,0,1:1:1:2:0/0:./.:.:0:0:.:.	199,164,0,0:1:1:2:0/0:./.:.:0:0:.:.	141,149,0,0:1:1:2:0/0:./.:.:0:0:.:.
chr2_ref_v2	161195	.	A	G	.	PASS	IntersectsRepeat=1;RepeatCorrectionApplied=0	SAC:ACF:DF:PD:GT:SGT:SF:SV:SIG:MT:PAC	184,187,0,0:1:1:2:0/0:./.:.:0	64,66,54,57:1:1:2:0/1:0/0:0.125:0:1:g.161195A>G:0	107,106,0,0:1:1:2:0/0:./.:.:0:0:.:.	203,167,0,0:1:1:2:0/0:./.:.:0:0:.:.	151,154,0,1:1:1:2:0/0:./.:.:0:0:.:.
chr2_ref_v2	161341	.	C	T	.	PASS	IntersectsRepeat=0;RepeatCorrectionApplied=0	SAC:ACF:DF:PD:GT:SGT:SF:SV:SIG:MT:PAC	138,150,0,1:1:1:2:0/0:./.:.:0	77,121,0,0:1:1:2:0/0:./.:.:0:0:.:.	103,102,1,0:1:1:2:0/0:./.:.:0:0:.:.	165,199,0,1:1:1:2:0/0:./.:.:0:0:.:.	61,84,84,64:1:1:2:0/1:./.:.:0:1:g.161341C>T:0
chr2_ref_v2	161423	.	GA	G	.	PASS	IntersectsRepeat=1;RepeatCorrectionApplied=1	SAC:ACF:DF:PD:GT:SGT:SF:SV:SIG:MT:PAC	124,173,0,0:1:1:2:0/0:./.:.:0	114,108,1,0:1:1:2:0/0:./.:.:0:0:.:.	104,110,0,0:1:1:2:0/0:./.:.:0:0:.:.	215,198,1,3:1:1:2:0/0:./.:.:0:0:.:.	89,80,82,80:1:1:2:0/1:./.:.:0:1:g.161424delA:0
chr2_ref_v2	161475	.	TA	T	.	PASS	IntersectsRepeat=1;RepeatCorrectionApplied=1	SAC:ACF:DF:PD:GT:SGT:SF:SV:SIG:MT:PAC	142,146,3,4:1:1:2:0/0:./.:.:0	136,68,4,6:1:1:2:0/0:./.:.:0:0:.:.	130,91,0,2:1:1:2:0/0:./.:.:0:0:.:.	212,169,5,3:1:1:2:0/0:./.:.:0:0:.:.	98,75,82,78:1:1:2:0/1:0/0:0.125:0:1:g.161476delA:0
chr2_ref_v2	162424	.	T	A	.	PASS	IntersectsRepeat=0;RepeatCorrectionApplied=0	SAC:ACF:DF:PD:GT:SGT:SF:SV:SIG:MT:PAC	151,156,1,0:1:1:2:0/0:./.:.:0	96,107,0,0:1:1:2:0/0:./.:.:0:0:.:.	48,62,61,65:1:1:2:0/1:1/1:0.125:0:1:g.162424T>A:0	165,194,0,0:1:1:2:0/0:./.:.:0:0:.:.	153,170,0,0:1:1:2:0/0:./.:.:0:0:.:.
chr2_ref_v2	162810	.	AT	A,ATT	.	PASS	IntersectsRepeat=1;RepeatCorrectionApplied=1	SAC:ACF:DF:PD:GT:SGT:SF:SV:SIG:MT:PAC	137,110,6,9,6,3:1:1:2:0/0:./.:.:0	53,42,6,1,58,37:1:1:2:2/2:0/2:0.25:0:1:g.162810_162811insT,g.162810_162811insT:0,1	55,30,72,47,4,3:1:1:2:0/1:./.:.:0:1:g.162811delT:0	134,108,15,14,14,7:1:1:2:0/0:./.:.:0:0:.:.	114,62,13,16,13,9:1:1:2:0/0:./.:.:0:0:.:.
chr2_ref_v2	163263	.	A	G	.	PASS	IntersectsRepeat=0;RepeatCorrectionApplied=0	SAC:ACF:DF:PD:GT:SGT:SF:SV:SIG:MT:PAC	274,226,0,0:1:1:2:0/0:./.:.:0	190,171,1,0:1:1:2:0/0:./.:.:0:0:.:.	62,56,63,62:1:1:2:0/1:./.:.:0:1:g.163263A>G:0	202,227,0,0:1:1:2:0/0:./.:.:0:0:.:.	163,171,1,0:1:1:2:0/0:./.:.:0:0:.:.
chr2_ref_v2	163466	.	C	T	.	PASS	IntersectsRepeat=0;RepeatCorrectionApplied=0	SAC:ACF:DF:PD:GT:SGT:SF:SV:SIG:MT:PAC	192,229,1,0:1:1:2:0/0:./.:.:0	126,176,0,0:1:1:2:0/0:./.:.:0:0:.:.	115,103,0,0:1:1:2:0/0:./.:.:0:0:.:.	184,162,1,0:1:1:2:0/0:./.:.:0:0:.:.	73,76,77,85:1:1:2:0/1:./.:.:0:1:g.163466C>T:0
chr2_ref_v2	163523	.	C	T	.	PASS	IntersectsRepeat=1;RepeatCorrectionApplied=0	SAC:ACF:DF:PD:GT:SGT:SF:SV:SIG:MT:PAC	141,198,0,0:1:1:2:0/0:./.:.:0	113,148,0,0:1:1:2:0/0:./.:.:0:0:.:.	142,107,0,0:1:1:2:0/0:./.:.:0:0:.:.	206,170,0,0:1:1:2:0/0:./.:.:0:0:.:.	80,74,84,76:1:1:2:0/1:./.:.:0:1:g.163523C>T:0
chr2_ref_v2	164903	.	GA	G	.	PASS	IntersectsRepeat=0;RepeatCorrectionApplied=0	SAC:ACF:DF:PD:GT:SGT:SF:SV:SIG:MT:PAC	140,204,0,0:1:1:2:0/0:./.:.:0	96,132,0,0:1:1:2:0/0:./.:.:0:0:.:.	140,119,0,0:1:1:2:0/0:./.:.:0:0:.:.	116,107,89,95:1:1:2:0/1:0/0:0.125:0:1:g.164904delA:0	151,179,0,0:1:1:2:0/0:./.:.:0:0:.:.
chr2_ref_v2	165001	.	CT	C,CTT	.	PASS	IntersectsRepeat=1;RepeatCorrectionApplied=1	SAC:ACF:DF:PD:GT:SGT:SF:SV:SIG:MT:PAC	66,92,11,14,6,6:1:1:2:0/0:./.:.:0	80,87,12,8,3,3:1:1:2:0/0:./.:.:0:0:.:.	125,80,18,5,17,17:1:1:2:0/0:0/2:0.125:0:0:.:.	78,50,110,98,10,16:1:1:2:0/1:./.:.:0:1:g.165002delT:0	76,47,104,63,10,5:1:1:2:0/1:./.:.:0:1:g.165002delT:0
chr2_ref_v2	165470	.	C	T	.	PASS	IntersectsRepeat=0;RepeatCorrectionApplied=0	SAC:ACF:DF:PD:GT:SGT:SF:SV:SIG:MT:PAC	198,161,0,0:1:1:2:0/0:./.:.:0	144,103,0,0:1:1:2:0/0:./.:.:0:0:.:.	70,52,50,60:1:1:2:0/1:./.:.:0:1:g.165470C>T:0	228,192,0,1:1:1:2:0/0:./.:.:0:0:.:.	178,166,1,1:1:1:2:0/0:./.:.:0:0:.:.
chr2_ref_v2	165661	.	G	GA	.	PASS	IntersectsRepeat=1;RepeatCorrectionApplied=1	SAC:ACF:DF:PD:GT:SGT:SF:SV:SIG:MT:PAC	114,134,0,2:1:1:2:0/0:./.:.:0	91,139,3,2:1:1:2:0/0:./.:.:0:0:.:.	42,46,36,52:1:1:2:0/1:1/1:0.125:0:1:g.165661_165662insA:0	138,170,11,11:1:1:2:0/0:./.:.:0:0:.:.	94,126,6,6:1:1:2:0/0:./.:.:0:0:.:.
chr2_ref_v2	165823	.	C	T	.	PASS	IntersectsRepeat=0;RepeatCorrectionApplied=0	SAC:ACF:DF:PD:GT:SGT:SF:SV:SIG:MT:PAC	79,125,0,1:1:1:2:0/0:./.:.:0	41,41,37,50:1:1:2:0/1:./.:.:0:1:g.165823C>T:0	112,77,2,0:1:1:2:0/0:./.:.:0:0:.:.	179,146,0,0:1:1:2:0/0:./.:.:0:0:.:.	126,102,0,0:1:1:2:0/0:./.:.:0:0:.:.
chr2_ref_v2	165893	.	C	CTTTT	.	PASS	IntersectsRepeat=1;RepeatCorrectionApplied=1	SAC:ACF:DF:PD:GT:SGT:SF:SV:SIG:MT:PAC	2,6,8,8:1:1:2:0/1:1/1:0.25:0	3,13,5,10:1:1:2:0/1:./.:.:0:0:.:.	1,6,7,12:1:1:2:1/1:0/1:0.5:0:0:.:.	2,45,10,13:1:1:2:0/1:0/0:0.25:0:0:.:.	0,21,11,18:1:1:2:0/1:1/1:0.125:0:0:.:.
chr2_ref_v2	167266	.	CA	C	.	PASS	IntersectsRepeat=1;RepeatCorrectionApplied=1	SAC:ACF:DF:PD:GT:SGT:SF:SV:SIG:MT:PAC	122,144,8,4:1:1:2:0/0:./.:.:0	36,60,43,66:1:1:2:0/1:0/0:0.125:0:1:g.167267delA:0	90,125,9,10:1:1:2:0/0:./.:.:0:0:.:.	131,171,11,19:1:1:2:0/0:./.:.:0:0:.:.	73,90,72,84:1:1:2:0/1:0/0:0.125:0:1:g.167267delA:0
chr2_ref_v2	167969	.	CAA	C,CAAA	.	PASS	IntersectsRepeat=1;RepeatCorrectionApplied=1	SAC:ACF:DF:PD:GT:SGT:SF:SV:SIG:MT:PAC	5,1,2,2,18,18:1:1:2:2/2:1/2:0.125:0	22,0,0,0,22,35:1:1:2:2/2:./.:.:0:0:.:.	16,3,12,2,12,8:1:1:2:1/2:0/2:0.5:0:0:.:.	16,6,37,12,4,9:1:1:2:1/2:0/1:0.5:0:1:g.167969_167972AAA>:0	13,3,38,17,10,5:1:1:2:1/2:1/1:0.25:0:1:g.167969_167972AAA>:0
chr2_ref_v2	168192	.	A	G	.	PASS	IntersectsRepeat=0;RepeatCorrectionApplied=0	SAC:ACF:DF:PD:GT:SGT:SF:SV:SIG:MT:PAC	148,174,0,0:1:1:2:0/0:./.:.:0	117,124,0,0:1:1:2:0/0:./.:.:0:0:.:.	139,133,1,0:1:1:2:0/0:./.:.:0:0:.:.	137,106,116,126:1:1:2:0/1:./.:.:0:1:g.168192A>G:0	249,185,0,0:1:1:2:0/0:./.:.:0:0:.:.
chr2_ref_v2	169752	.	C	T	.	PASS	IntersectsRepeat=0;RepeatCorrectionApplied=0	SAC:ACF:DF:PD:GT:SGT:SF:SV:SIG:MT:PAC	160,184,0,0:1:1:2:0/0:./.:.:0	140,115,0,0:1:1:2:0/0:./.:.:0:0:.:.	41,46,57,54:1:1:2:0/1:1/1:0.125:0:1:g.169752C>T:0	186,173,0,0:1:1:2:0/0:./.:.:0:0:.:.	171,157,0,0:1:1:2:0/0:./.:.:0:0:.:.
chr2_ref_v2	169858	.	G	A	.	PASS	IntersectsRepeat=0;RepeatCorrectionApplied=0	SAC:ACF:DF:PD:GT:SGT:SF:SV:SIG:MT:PAC	164,160,0,0:1:1:2:0/0:./.:.:0	135,120,0,0:1:1:2:0/0:./.:.:0:0:.:.	59,46,51,54:1:1:2:0/1:./.:.:0:1:g.169858G>A:0	151,180,0,1:1:1:2:0/0:./.:.:0:0:.:.	175,166,0,0:1:1:2:0/0:./.:.:0:0:.:.
chr2_ref_v2	170994	.	G	A	.	PASS	IntersectsRepeat=0;RepeatCorrectionApplied=0	SAC:ACF:DF:PD:GT:SGT:SF:SV:SIG:MT:PAC	150,220,0,0:1:1:2:0/0:./.:.:0	116,185,0,0:1:1:2:0/0:./.:.:0:0:.:.	95,129,0,0:1:1:2:0/0:./.:.:0:0:.:.	189,195,0,0:1:1:2:0/0:./.:.:0:0:.:.	87,73,87,78:1:1:2:0/1:./.:.:0:1:g.170994G>A:0
chr2_ref_v2	171612	.	C	T	.	PASS	IntersectsRepeat=0;RepeatCorrectionApplied=0	SAC:ACF:DF:PD:GT:SGT:SF:SV:SIG:MT:PAC	207,185,0,0:1:1:2:0/0:./.:.:0	62,52,71,68:1:1:2:0/1:1/1:0.125:0:1:g.171612C>T:0	114,113,0,0:1:1:2:0/0:./.:.:0:0:.:.	172,189,2,0:1:1:2:0/0:./.:.:0:0:.:.	142,158,0,0:1:1:2:0/0:./.:.:0:0:.:.
chr2_ref_v2	172092	.	G	A	.	PASS	IntersectsRepeat=0;RepeatCorrectionApplied=0	SAC:ACF:DF:PD:GT:SGT:SF:SV:SIG:MT:PAC	138,144,0,0:1:1:2:0/0:./.:.:0	77,54,84,47:1:1:2:0/1:./.:.:0:1:g.172092G>A:0	110,101,0,1:1:1:2:0/0:./.:.:0:0:.:.	187,162,0,0:1:1:2:0/0:./.:.:0:0:.:.	135,137,1,0:1:1:2:0/0:./.:.:0:0:.:.
chr2_ref_v2	172277	.	G	A	.	PASS	IntersectsRepeat=0;RepeatCorrectionApplied=0	SAC:ACF:DF:PD:GT:SGT:SF:SV:SIG:MT:PAC	173,147,0,0:1:1:2:0/0:./.:.:0	122,141,0,0:1:1:2:0/0:./.:.:0:0:.:.	119,118,0,0:1:1:2:0/0:./.:.:0:0:.:.	165,215,0,1:1:1:2:0/0:./.:.:0:0:.:.	66,88,52,89:1:1:2:0/1:./.:.:0:1:g.172277G>A:0
chr2_ref_v2	172362	.	CT	C	.	PASS	IntersectsRepeat=1;RepeatCorrectionApplied=1	SAC:ACF:DF:PD:GT:SGT:SF:SV:SIG:MT:PAC	138,149,1,1:1:1:2:0/0:./.:.:0	104,99,3,5:1:1:2:0/0:./.:.:0:0:.:.	100,99,1,4:1:1:2:0/0:./.:.:0:0:.:.	88,69,94,85:1:1:2:0/1:./.:.:0:1:g.172363delT:0	143,123,6,3:1:1:2:0/0:./.:.:0:0:.:.
chr2_ref_v2	173224	.	C	A	.	PASS	IntersectsRepeat=0;RepeatCorrectionApplied=0	SAC:ACF:DF:PD:GT:SGT:SF:SV:SIG:MT:PAC	149,178,0,0:1:1:2:0/0:./.:.:0	119,136,0,0:1:1:2:0/0:./.:.:0:0:.:.	78,117,0,0:1:1:2:0/0:./.:.:0:0:.:.	188,189,0,0:1:1:2:0/0:./.:.:0:0:.:.	85,82,63,70:1:1:2:0/1:0/0:0.125:0:1:g.173224C>A:0
chr2_ref_v2	173514	.	C	T	.	PASS	IntersectsRepeat=0;RepeatCorrectionApplied=0	SAC:ACF:DF:PD:GT:SGT:SF:SV:SIG:MT:PAC	186,178,0,0:1:1:2:0/0:./.:.:0	135,147,0,0:1:1:2:0/0:./.:.:0:0:.:.	98,86,0,0:1:1:2:0/0:./.:.:0:0:.:.	172,169,0,0:1:1:2:0/0:./.:.:0:0:.:.	79,74,71,76:1:1:2:0/1:./.:.:0:1:g.173514C>T:0
chr2_ref_v2	174276	.	C	T	.	PASS	IntersectsRepeat=0;RepeatCorrectionApplied=0	SAC:ACF:DF:PD:GT:SGT:SF:SV:SIG:MT:PAC	219,237,0,0:1:1:2:0/0:./.:.:0	147,170,0,0:1:1:2:0/0:./.:.:0:0:.:.	132,100,0,0:1:1:2:0/0:./.:.:0:0:.:.	174,171,0,0:1:1:2:0/0:./.:.:0:0:.:.	67,84,79,73:1:1:2:0/1:./.:.:0:1:g.174276C>T:0
chr2_ref_v2	174705	.	ATTTT	A,ATT,ATTT,ATTTTT	.	PASS	IntersectsRepeat=1;RepeatCorrectionApplied=1	SAC:ACF:DF:PD:GT:SGT:SF:SV:SIG:MT:PAC	2,17,0,0,2,13,5,24,18,12:1:1:2:3/4:./.:.:0	0,1,7,1,11,49,0,3,4,3:1:1:2:2/2:1/2:0.25:0:1:g.174705_174708T>,g.174705_174708TTT>:-1,-1	1,20,0,1,0,4,1,27,15,9:1:1:2:0/4:0/3:0.25:0:0:.:.	0,8,28,62,0,4,1,1,41,21:1:1:2:1/4:1/2:0.125:0:1:g.174705_174710TTT>:0	0,9,0,3,6,43,2,14,31,29:1:1:2:2/4:3/4:0.25:0:0:.:.
chr2_ref_v2	174998	.	A	G	.	PASS	IntersectsRepeat=0;RepeatCorrectionApplied=0	SAC:ACF:DF:PD:GT:SGT:SF:SV:SIG:MT:PAC	177,158,0,0:1:1:2:0/0:./.:.:0	52,73,50,76:1:1:2:0/1:./.:.:0:1:g.174998A>G:0	94,108,0,0:1:1:2:0/0:./.:.:0:0:.:.	158,174,0,0:1:1:2:0/0:./.:.:0:0:.:.	157,152,0,0:1:1:2:0/0:./.:.:0:0:.:.
chr2_ref_v2	175146	.	G	A	.	PASS	IntersectsRepeat=0;RepeatCorrectionApplied=0	SAC:ACF:DF:PD:GT:SGT:SF:SV:SIG:MT:PAC	215,181,0,0:1:1:2:0/0:./.:.:0	119,116,0,0:1:1:2:0/0:./.:.:0:0:.:.	153,110,0,1:1:1:2:0/0:./.:.:0:0:.:.	161,148,0,0:1:1:2:0/0:./.:.:0:0:.:.	79,80,80,83:1:1:2:0/1:./.:.:0:1:g.175146G>A:0
chr2_ref_v2	175650	.	G	A	.	PASS	IntersectsRepeat=0;RepeatCorrectionApplied=0	SAC:ACF:DF:PD:GT:SGT:SF:SV:SIG:MT:PAC	164,134,0,1:1:1:2:0/0:./.:.:0	107,95,0,0:1:1:2:0/0:./.:.:0:0:.:.	118,94,0,0:1:1:2:0/0:./.:.:0:0:.:.	204,149,1,0:1:1:2:0/0:./.:.:0:0:.:.	93,75,94,83:1:1:2:0/1:./.:.:0:1:g.175650G>A:0
chr2_ref_v2	175978	.	C	T	.	PASS	IntersectsRepeat=0;RepeatCorrectionApplied=0	SAC:ACF:DF:PD:GT:SGT:SF:SV:SIG:MT:PAC	152,161,0,0:1:1:2:0/0:./.:.:0	119,135,0,0:1:1:2:0/0:./.:.:0:0:.:.	111,120,0,0:1:1:2:0/0:./.:.:0:0:.:.	86,90,81,107:1:1:2:0/1:./.:.:0:1:g.175978C>T:0	140,148,0,0:1:1:2:0/0:./.:.:0:0:.:.
chr2_ref_v2	176255	.	A	G	.	PASS	IntersectsRepeat=0;RepeatCorrectionApplied=0	SAC:ACF:DF:PD:GT:SGT:SF:SV:SIG:MT:PAC	124,142,0,1:1:1:2:0/0:./.:.:0	116,126,0,1:1:1:2:0/0:./.:.:0:0:.:.	115,94,0,2:1:1:2:0/0:./.:.:0:0:.:.	100,102,105,74:1:1:2:0/1:./.:.:0:1:g.176255A>G:0	153,137,0,0:1:1:2:0/0:./.:.:0:0:.:.
chr2_ref_v2	176951	.	A	G	.	PASS	IntersectsRepeat=0;RepeatCorrectionApplied=0	SAC:ACF:DF:PD:GT:SGT:SF:SV:SIG:MT:PAC	221,212,0,0:1:1:2:0/0:./.:.:0	66,81,72,65:1:1:2:0/1:./.:.:0:1:g.176951A>G:0	123,99,0,0:1:1:2:0/0:./.:.:0:0:.:.	178,204,0,0:1:1:2:0/0:./.:.:0:0:.:.	161,142,0,0:1:1:2:0/0:./.:.:0:0:.:.
chr2_ref_v2	178662	.	C	T	.	PASS	IntersectsRepeat=0;RepeatCorrectionApplied=0	SAC:ACF:DF:PD:GT:SGT:SF:SV:SIG:MT:PAC	196,168,0,1:1:1:2:0/0:./.:.:0	148,129,1,0:1:1:2:0/0:./.:.:0:0:.:.	103,102,0,0:1:1:2:0/0:./.:.:0:0:.:.	207,146,1,1:1:1:2:0/0:./.:.:0:0:.:.	105,78,60,63:1:1:2:0/1:0/0:0.25:0:1:g.178662C>T:0
chr2_ref_v2	179065	.	C	T	.	PASS	IntersectsRepeat=0;RepeatCorrectionApplied=0	SAC:ACF:DF:PD:GT:SGT:SF:SV:SIG:MT:PAC	153,206,0,0:1:1:2:0/0:./.:.:0	139,127,0,0:1:1:2:0/0:./.:.:0:0:.:.	121,104,0,0:1:1:2:0/0:./.:.:0:0:.:.	94,74,101,79:1:1:2:0/1:./.:.:0:1:g.179065C>T:0	181,144,0,0:1:1:2:0/0:./.:.:0:0:.:.
chr2_ref_v2	179647	.	A	G	.	PASS	IntersectsRepeat=0;RepeatCorrectionApplied=0	SAC:ACF:DF:PD:GT:SGT:SF:SV:SIG:MT:PAC	137,154,35,35:1:1:2:0/0:0/1:0.5:1	116,117,0,0:1:1:2:0/0:./.:.:0:1:.:	89,99,1,0:1:1:2:0/0:./.:.:0:0:.:.	204,181,0,0:1:1:2:0/0:./.:.:0:1:.:	152,137,0,0:1:1:2:0/0:./.:.:0:1:.:
chr2_ref_v2	180617	.	C	T	.	PASS	IntersectsRepeat=0;RepeatCorrectionApplied=0	SAC:ACF:DF:PD:GT:SGT:SF:SV:SIG:MT:PAC	204,168,0,0:1:1:2:0/0:./.:.:0	68,55,60,62:1:1:2:0/1:./.:.:0:1:g.180617C>T:0	128,96,0,1:1:1:2:0/0:./.:.:0:0:.:.	219,172,0,0:1:1:2:0/0:./.:.:0:0:.:.	182,151,0,0:1:1:2:0/0:./.:.:0:0:.:.
chr2_ref_v2	181312	.	GA	G	.	PASS	IntersectsRepeat=1;RepeatCorrectionApplied=1	SAC:ACF:DF:PD:GT:SGT:SF:SV:SIG:MT:PAC	205,136,0,0:1:1:2:0/0:./.:.:0	86,50,93,57:1:1:2:0/1:./.:.:0:1:g.181313delA:0	123,105,0,0:1:1:2:0/0:./.:.:0:0:.:.	190,190,0,0:1:1:2:0/0:./.:.:0:0:.:.	192,145,0,0:1:1:2:0/0:./.:.:0:0:.:.
chr2_ref_v2	182173	.	CT	C	.	PASS	IntersectsRepeat=1;RepeatCorrectionApplied=1	SAC:ACF:DF:PD:GT:SGT:SF:SV:SIG:MT:PAC	140,150,1,0:1:1:2:0/0:./.:.:0	69,60,72,59:1:1:2:0/1:./.:.:0:1:g.182174delT:0	84,102,0,0:1:1:2:0/0:./.:.:0:0:.:.	155,208,0,1:1:1:2:0/0:./.:.:0:0:.:.	117,138,0,0:1:1:2:0/0:./.:.:0:0:.:.
chr2_ref_v2	182418	.	C	A	.	PASS	IntersectsRepeat=1;RepeatCorrectionApplied=0	SAC:ACF:DF:PD:GT:SGT:SF:SV:SIG:MT:PAC	158,170,0,1:1:1:2:0/0:./.:.:0	120,126,1,1:1:1:2:0/0:./.:.:0:0:.:.	86,92,0,0:1:1:2:0/0:./.:.:0:0:.:.	162,192,1,1:1:1:2:0/0:./.:.:0:0:.:.	62,69,69,82:1:1:2:0/1:1/1:0.125:0:1:g.182418C>A:0
chr2_ref_v2	182761	.	C	T	.	PASS	IntersectsRepeat=0;RepeatCorrectionApplied=0	SAC:ACF:DF:PD:GT:SGT:SF:SV:SIG:MT:PAC	244,170,0,0:1:1:2:0/0:./.:.:0	136,137,0,0:1:1:2:0/0:./.:.:0:0:.:.	64,49,60,63:1:1:2:0/1:./.:.:0:1:g.182761C>T:0	190,183,0,0:1:1:2:0/0:./.:.:0:0:.:.	153,128,0,0:1:1:2:0/0:./.:.:0:0:.:.
chr2_ref_v2	183602	.	C	T	.	PASS	IntersectsRepeat=1;RepeatCorrectionApplied=0	SAC:ACF:DF:PD:GT:SGT:SF:SV:SIG:MT:PAC	172,129,0,0:1:1:2:0/0:./.:.:0	157,119,0,0:1:1:2:0/0:./.:.:0:0:.:.	92,92,0,0:1:1:2:0/0:./.:.:0:0:.:.	94,101,79,75:1:1:2:0/1:0/0:0.125:0:1:g.183602C>T:0	150,159,0,0:1:1:2:0/0:./.:.:0:0:.:.
chr2_ref_v2	184197	.	A	AT	.	PASS	IntersectsRepeat=1;RepeatCorrectionApplied=1	SAC:ACF:DF:PD:GT:SGT:SF:SV:SIG:MT:PAC	188,139,0,0:1:1:2:0/0:./.:.:0	2,2,163,106:1:1:2:1/1:./.:.:0:1:g.184197_184198insT,g.184197_184198insT:0,1	93,94,3,3:1:1:2:0/0:./.:.:0:0:.:.	167,125,6,2:1:1:2:0/0:./.:.:0:0:.:.	160,139,3,2:1:1:2:0/0:./.:.:0:0:.:.
chr2_ref_v2	185189	.	A	G	.	PASS	IntersectsRepeat=0;RepeatCorrectionApplied=0	SAC:ACF:DF:PD:GT:SGT:SF:SV:SIG:MT:PAC	165,160,1,0:1:1:2:0/0:./.:.:0	71,64,69,67:1:1:2:0/1:./.:.:0:1:g.185189A>G:0	79,87,0,0:1:1:2:0/0:./.:.:0:0:.:.	197,184,0,1:1:1:2:0/0:./.:.:0:0:.:.	131,152,0,1:1:1:2:0/0:./.:.:0:0:.:.
chr2_ref_v2	185322	.	A	G	.	PASS	IntersectsRepeat=0;RepeatCorrectionApplied=0	SAC:ACF:DF:PD:GT:SGT:SF:SV:SIG:MT:PAC	127,166,0,0:1:1:2:0/0:./.:.:0	139,139,2,0:1:1:2:0/0:./.:.:0:0:.:.	97,80,0,0:1:1:2:0/0:./.:.:0:0:.:.	88,113,83,79:1:1:2:0/1:0/0:0.125:0:1:g.185322A>G:0	112,124,1,0:1:1:2:0/0:./.:.:0:0:.:.
chr2_ref_v2	185600	.	CA	C	.	PASS	IntersectsRepeat=1;RepeatCorrectionApplied=1	SAC:ACF:DF:PD:GT:SGT:SF:SV:SIG:MT:PAC	192,167,2,0:1:1:2:0/0:./.:.:0	116,115,2,1:1:1:2:0/0:./.:.:0:0:.:.	116,97,0,0:1:1:2:0/0:./.:.:0:0:.:.	93,100,84,96:1:1:2:0/1:./.:.:0:1:g.185601delA:0	156,183,2,0:1:1:2:0/0:./.:.:0:0:.:.
chr2_ref_v2	186242	.	C	T	.	PASS	IntersectsRepeat=0;RepeatCorrectionApplied=0	SAC:ACF:DF:PD:GT:SGT:SF:SV:SIG:MT:PAC	204,209,0,0:1:1:2:0/0:./.:.:0	144,156,0,0:1:1:2:0/0:./.:.:0:0:.:.	101,100,0,0:1:1:2:0/0:./.:.:0:0:.:.	86,80,91,79:1:1:2:0/1:./.:.:0:1:g.186242C>T:0	170,146,0,0:1:1:2:0/0:./.:.:0:0:.:.
chr2_ref_v2	187708	.	A	G	.	PASS	IntersectsRepeat=0;RepeatCorrectionApplied=0	SAC:ACF:DF:PD:GT:SGT:SF:SV:SIG:MT:PAC	162,164,0,0:1:1:2:0/0:./.:.:0	108,119,0,0:1:1:2:0/0:./.:.:0:0:.:.	86,99,0,0:1:1:2:0/0:./.:.:0:0:.:.	96,89,78,64:1:1:2:0/1:0/0:0.125:0:1:g.187708A>G:0	135,134,1,0:1:1:2:0/0:./.:.:0:0:.:.
chr2_ref_v2	188701	.	A	G	.	PASS	IntersectsRepeat=0;RepeatCorrectionApplied=0	SAC:ACF:DF:PD:GT:SGT:SF:SV:SIG:MT:PAC	201,169,0,0:1:1:2:0/0:./.:.:0	120,144,0,0:1:1:2:0/0:./.:.:0:0:.:.	53,52,50,49:1:1:2:0/1:./.:.:0:1:g.188701A>G:0	187,176,0,0:1:1:2:0/0:./.:.:0:0:.:.	155,153,0,0:1:1:2:0/0:./.:.:0:0:.:.
chr2_ref_v2	189143	.	C	T	.	PASS	IntersectsRepeat=1;RepeatCorrectionApplied=0	SAC:ACF:DF:PD:GT:SGT:SF:SV:SIG:MT:PAC	233,164,0,0:1:1:2:0/0:./.:.:0	78,64,74,63:1:1:2:0/1:./.:.:0:1:g.189143C>T:0	103,106,0,0:1:1:2:0/0:./.:.:0:0:.:.	179,178,0,0:1:1:2:0/0:./.:.:0:0:.:.	172,163,0,0:1:1:2:0/0:./.:.:0:0:.:.
chr2_ref_v2	190051	.	A	G	.	PASS	IntersectsRepeat=0;RepeatCorrectionApplied=0	SAC:ACF:DF:PD:GT:SGT:SF:SV:SIG:MT:PAC	173,172,0,0:1:1:2:0/0:./.:.:0	140,147,0,0:1:1:2:0/0:./.:.:0:0:.:.	96,93,0,0:1:1:2:0/0:./.:.:0:0:.:.	92,86,85,83:1:1:2:0/1:./.:.:0:1:g.190051A>G:0	131,151,0,0:1:1:2:0/0:./.:.:0:0:.:.
chr2_ref_v2	190590	.	C	T	.	PASS	IntersectsRepeat=0;RepeatCorrectionApplied=0	SAC:ACF:DF:PD:GT:SGT:SF:SV:SIG:MT:PAC	238,173,0,0:1:1:2:0/0:./.:.:0	81,76,65,46:1:1:2:0/1:0/0:0.125:0:1:g.190590C>T:0	106,106,0,0:1:1:2:0/0:./.:.:0:0:.:.	197,209,0,0:1:1:2:0/0:./.:.:0:0:.:.	174,149,0,0:1:1:2:0/0:./.:.:0:0:.:.
chr2_ref_v2	191496	.	TG	T	.	PASS	IntersectsRepeat=1;RepeatCorrectionApplied=1	SAC:ACF:DF:PD:GT:SGT:SF:SV:SIG:MT:PAC	143,160,0,0:1:1:2:0/0:./.:.:0	135,126,0,0:1:1:2:0/0:./.:.:0:0:.:.	118,107,0,0:1:1:2:0/0:./.:.:0:0:.:.	88,71,85,98:1:1:2:0/1:1/1:0.125:0:1:g.191497delG:0	184,155,0,1:1:1:2:0/0:./.:.:0:0:.:.
chr2_ref_v2	191767	.	G	T	.	PASS	IntersectsRepeat=1;RepeatCorrectionApplied=0	SAC:ACF:DF:PD:GT:SGT:SF:SV:SIG:MT:PAC	120,191,23,24:1:1:2:0/0:0/1:0.25:1	104,125,0,0:1:1:2:0/0:./.:.:0:0:.:.	104,117,0,0:1:1:2:0/0:./.:.:0:0:.:.	162,204,0,0:1:1:2:0/0:./.:.:0:0:.:.	154,168,0,0:1:1:2:0/0:./.:.:0:0:.:.
chr2_ref_v2	192030	.	C	T	.	PASS	IntersectsRepeat=0;RepeatCorrectionApplied=0	SAC:ACF:DF:PD:GT:SGT:SF:SV:SIG:MT:PAC	160,203,0,0:1:1:2:0/0:./.:.:0	129,138,0,0:1:1:2:0/0:./.:.:0:0:.:.	54,63,60,59:1:1:2:0/1:./.:.:0:1:g.192030C>T:0	189,187,0,0:1:1:2:0/0:./.:.:0:0:.:.	131,146,0,1:1:1:2:0/0:./.:.:0:0:.:.
chr2_ref_v2	192223	.	CTT	CT,C,CTTT,CTTTT	.	PASS	IntersectsRepeat=1;RepeatCorrectionApplied=1	SAC:ACF:DF:PD:GT:SGT:SF:SV:SIG:MT:PAC	70,72,13,22,5,1,5,10,2,1:1:1:2:0/0:0/2:0.125:0	11,9,51,34,11,6,5,7,26,31:1:1:2:1/4:0/1:0.25:0:1:.:.	15,12,34,36,5,13,16,35,7,8:1:1:2:1/3:1/4:0.125:0:1:.:.	22,14,110,141,16,19,0,1,0,0:1:1:2:1/1:./.:.:0:1:.:.	37,49,8,20,54,51,7,10,0,2:1:1:2:0/2:0/0:0.125:0:1:.:.
chr2_ref_v2	192863	.	C	T	.	PASS	IntersectsRepeat=0;RepeatCorrectionApplied=0	SAC:ACF:DF:PD:GT:SGT:SF:SV:SIG:MT:PAC	134,120,0,1:1:1:2:0/0:./.:.:0	104,105,1,0:1:1:2:0/0:./.:.:0:0:.:.	110,103,0,0:1:1:2:0/0:./.:.:0:0:.:.	240,162,0,1:1:1:2:0/0:./.:.:0:0:.:.	100,86,106,66:1:1:2:0/1:./.:.:0:1:g.192863C>T:0
chr2_ref_v2	193617	.	TA	T	.	PASS	IntersectsRepeat=1;RepeatCorrectionApplied=1	SAC:ACF:DF:PD:GT:SGT:SF:SV:SIG:MT:PAC	111,106,0,0:1:1:2:0/0:./.:.:0	100,97,0,1:1:1:2:0/0:./.:.:0:0:.:.	158,122,0,0:1:1:2:0/0:./.:.:0:0:.:.	151,106,147,109:1:1:2:0/1:./.:.:0:1:.:.	225,166,0,0:1:1:2:0/0:./.:.:0:0:.:.
chr2_ref_v2	193706	.	GA	G	.	PASS	IntersectsRepeat=1;RepeatCorrectionApplied=1	SAC:ACF:DF:PD:GT:SGT:SF:SV:SIG:MT:PAC	94,109,1,1:1:1:2:0/0:./.:.:0	39,58,50,46:1:1:2:0/1:0/0:0.125:0:1:g.193707delA:0	126,136,6,2:1:1:2:0/0:./.:.:0:0:.:.	211,253,3,5:1:1:2:0/0:./.:.:0:0:.:.	194,198,2,4:1:1:2:0/0:./.:.:0:0:.:.
chr2_ref_v2	194769	.	G	T	.	PASS	IntersectsRepeat=0;RepeatCorrectionApplied=0	SAC:ACF:DF:PD:GT:SGT:SF:SV:SIG:MT:PAC	174,147,0,0:1:1:2:0/0:./.:.:0	119,93,0,0:1:1:2:0/0:./.:.:0:0:.:.	145,115,0,0:1:1:2:0/0:./.:.:0:0:.:.	128,121,124,105:1:1:2:0/1:./.:.:0:1:g.194769G>T:0	196,179,0,0:1:1:2:0/0:./.:.:0:0:.:.
chr2_ref_v2	195747	.	A	G	.	PASS	IntersectsRepeat=1;RepeatCorrectionApplied=0	SAC:ACF:DF:PD:GT:SGT:SF:SV:SIG:MT:PAC	144,160,0,0:1:1:2:0/0:./.:.:0	58,49,55,58:1:1:2:0/1:./.:.:0:1:g.195747A>G:0	112,108,0,0:1:1:2:0/0:./.:.:0:0:.:.	166,177,0,0:1:1:2:0/0:./.:.:0:0:.:.	167,156,0,0:1:1:2:0/0:./.:.:0:0:.:.
chr2_ref_v2	196109	.	T	C	.	PASS	IntersectsRepeat=1;RepeatCorrectionApplied=0	SAC:ACF:DF:PD:GT:SGT:SF:SV:SIG:MT:PAC	136,167,0,0:1:1:2:0/0:./.:.:0	58,76,62,66:1:1:2:0/1:./.:.:0:1:g.196109T>C:0	99,129,0,0:1:1:2:0/0:./.:.:0:0:.:.	159,179,0,0:1:1:2:0/0:./.:.:0:0:.:.	149,173,0,0:1:1:2:0/0:./.:.:0:0:.:.
chr2_ref_v2	196218	.	A	G	.	PASS	IntersectsRepeat=1;RepeatCorrectionApplied=0	SAC:ACF:DF:PD:GT:SGT:SF:SV:SIG:MT:PAC	166,111,0,0:1:1:2:0/0:./.:.:0	79,58,70,47:1:1:2:0/1:0/0:0.125:0:1:g.196218A>G:0	102,93,0,0:1:1:2:0/0:./.:.:0:0:.:.	152,187,1,0:1:1:2:0/0:./.:.:0:0:.:.	127,152,0,0:1:1:2:0/0:./.:.:0:0:.:.
chr2_ref_v2	196353	.	GA	G	.	PASS	IntersectsRepeat=1;RepeatCorrectionApplied=1	SAC:ACF:DF:PD:GT:SGT:SF:SV:SIG:MT:PAC	137,164,6,4:1:1:2:0/0:./.:.:0	109,137,3,6:1:1:2:0/0:./.:.:0:0:.:.	88,99,1,1:1:1:2:0/0:./.:.:0:0:.:.	80,96,78,81:1:1:2:0/1:0/0:0.125:0:1:g.196354delA:0	145,147,2,1:1:1:2:0/0:./.:.:0:0:.:.
chr2_ref_v2	196544	.	C	T	.	PASS	IntersectsRepeat=0;RepeatCorrectionApplied=0	SAC:ACF:DF:PD:GT:SGT:SF:SV:SIG:MT:PAC	131,157,0,0:1:1:2:0/0:./.:.:0	116,103,0,0:1:1:2:0/0:./.:.:0:0:.:.	66,67,60,53:1:1:2:0/1:0/0:0.125:0:1:g.196544C>T:0	219,198,1,0:1:1:2:0/0:./.:.:0:0:.:.	221,159,1,0:1:1:2:0/0:./.:.:0:0:.:.
chr2_ref_v2	196955	.	AT	A	.	PASS	IntersectsRepeat=1;RepeatCorrectionApplied=1	SAC:ACF:DF:PD:GT:SGT:SF:SV:SIG:MT:PAC	150,191,1,1:1:1:2:0/0:./.:.:0	135,129,1,1:1:1:2:0/0:./.:.:0:0:.:.	90,118,3,1:1:1:2:0/0:./.:.:0:0:.:.	97,78,80,90:1:1:2:0/1:./.:.:0:1:g.196956delT:0	155,180,3,1:1:1:2:0/0:./.:.:0:0:.:.
chr2_ref_v2	198348	.	CT	C,CTT	.	PASS	IntersectsRepeat=1;RepeatCorrectionApplied=1	SAC:ACF:DF:PD:GT:SGT:SF:SV:SIG:MT:PAC	187,226,0,0,5,3:1:1:2:0/0:./.:.:0	76,100,72,81,1,0:1:1:2:0/1:0/0:0.125:0:1:g.198349delT:0	64,114,0,1,3,3:1:1:2:0/0:./.:.:0:0:.:.	78,82,5,3,73,97:1:1:2:0/2:2/2:0.125:0:1:g.198348_198349insT:0	143,144,3,2,6,6:1:1:2:0/0:./.:.:0:0:.:.
chr2_ref_v2	198360	.	A	G	.	PASS	IntersectsRepeat=0;RepeatCorrectionApplied=0	SAC:ACF:DF:PD:GT:SGT:SF:SV:SIG:MT:PAC	210,250,0,0:1:1:2:0/0:./.:.:0	163,213,0,0:1:1:2:0/0:./.:.:0:0:.:.	82,132,0,0:1:1:2:0/0:./.:.:0:0:.:.	87,99,63,107:1:1:2:0/1:./.:.:0:1:g.198360A>G:0	162,174,1,0:1:1:2:0/0:./.:.:0:0:.:.
chr2_ref_v2	198420	.	TA	T	.	PASS	IntersectsRepeat=1;RepeatCorrectionApplied=1	SAC:ACF:DF:PD:GT:SGT:SF:SV:SIG:MT:PAC	140,198,8,2:1:1:2:0/0:./.:.:0	111,180,3,1:1:1:2:0/0:./.:.:0:0:.:.	103,99,2,0:1:1:2:0/0:./.:.:0:0:.:.	70,90,91,83:1:1:2:0/1:./.:.:0:1:g.198421delA:0	148,161,1,1:1:1:2:0/0:./.:.:0:0:.:.
chr2_ref_v2	199256	.	T	C	.	PASS	IntersectsRepeat=1;RepeatCorrectionApplied=0	SAC:ACF:DF:PD:GT:SGT:SF:SV:SIG:MT:PAC	171,134,0,0:1:1:2:0/0:./.:.:0	111,107,0,0:1:1:2:0/0:./.:.:0:0:.:.	100,103,0,0:1:1:2:0/0:./.:.:0:0:.:.	169,156,0,0:1:1:2:0/0:./.:.:0:0:.:.	65,51,90,73:1:1:2:0/1:1/1:0.125:0:1:g.199256T>C:0
chr2_ref_v2	200151	.	T	A	.	PASS	IntersectsRepeat=1;RepeatCorrectionApplied=0	SAC:ACF:DF:PD:GT:SGT:SF:SV:SIG:MT:PAC	194,163,0,0:1:1:2:0/0:./.:.:0	134,112,0,0:1:1:2:0/0:./.:.:0:0:.:.	102,93,0,0:1:1:2:0/0:./.:.:0:0:.:.	185,166,0,0:1:1:2:0/0:./.:.:0:0:.:.	78,65,80,66:1:1:2:0/1:./.:.:0:1:g.200151T>A:0
chr2_ref_v2	200749	.	T	C	.	PASS	IntersectsRepeat=0;RepeatCorrectionApplied=0	SAC:ACF:DF:PD:GT:SGT:SF:SV:SIG:MT:PAC	195,153,0,0:1:1:2:0/0:./.:.:0	138,148,0,0:1:1:2:0/0:./.:.:0:0:.:.	50,46,47,64:1:1:2:0/1:1/1:0.125:0:1:g.200749T>C:0	208,176,0,0:1:1:2:0/0:./.:.:0:0:.:.	167,164,0,0:1:1:2:0/0:./.:.:0:0:.:.
chr2_ref_v2	202294	.	A	C	.	PASS	IntersectsRepeat=0;RepeatCorrectionApplied=0	SAC:ACF:DF:PD:GT:SGT:SF:SV:SIG:MT:PAC	120,53,0,44:1:1:2:0/0:0/1:0.5:0	100,32,0,44:1:1:2:0/0:0/1:0.5:0:0:.:.	127,55,0,45:1:1:2:0/0:0/1:0.5:0:0:.:.	214,74,0,76:1:1:2:0/0:0/1:0.5:0:0:.:.	188,56,0,69:1:1:2:0/0:0/1:0.5:0:0:.:.
chr2_ref_v2	202546	.	G	A	.	PASS	IntersectsRepeat=0;RepeatCorrectionApplied=0	SAC:ACF:DF:PD:GT:SGT:SF:SV:SIG:MT:PAC	149,120,0,0:1:1:2:0/0:./.:.:0	87,103,0,0:1:1:2:0/0:./.:.:0:0:.:.	124,108,0,0:1:1:2:0/0:./.:.:0:0:.:.	108,88,127,92:1:1:2:0/1:./.:.:0:1:g.202546G>A:0	193,149,0,0:1:1:2:0/0:./.:.:0:0:.:.
chr2_ref_v2	202899	.	T	C	.	PASS	IntersectsRepeat=1;RepeatCorrectionApplied=0	SAC:ACF:DF:PD:GT:SGT:SF:SV:SIG:MT:PAC	115,105,0,0:1:1:2:0/0:./.:.:0	101,81,0,0:1:1:2:0/0:./.:.:0:0:.:.	117,130,0,0:1:1:2:0/0:./.:.:0:0:.:.	248,207,0,0:1:1:2:0/0:./.:.:0:0:.:.	86,86,103,91:1:1:2:0/1:./.:.:0:1:g.202899T>C:0
chr2_ref_v2	203145	.	G	A	.	PASS	IntersectsRepeat=1;RepeatCorrectionApplied=0	SAC:ACF:DF:PD:GT:SGT:SF:SV:SIG:MT:PAC	139,89,1,1:1:1:2:0/0:./.:.:0	109,69,0,0:1:1:2:0/0:./.:.:0:0:.:.	149,114,0,0:1:1:2:0/0:./.:.:0:0:.:.	229,186,0,0:1:1:2:0/0:./.:.:0:0:.:.	108,81,104,86:1:1:2:0/1:./.:.:0:1:g.203145G>A:0
chr2_ref_v2	203434	.	T	A	.	PASS	IntersectsRepeat=0;RepeatCorrectionApplied=0	SAC:ACF:DF:PD:GT:SGT:SF:SV:SIG:MT:PAC	127,162,0,0:1:1:2:0/0:./.:.:0	113,112,0,0:1:1:2:0/0:./.:.:0:0:.:.	112,110,0,0:1:1:2:0/0:./.:.:0:0:.:.	82,96,89,111:1:1:2:0/1:./.:.:0:1:g.203434T>A:0	176,176,0,0:1:1:2:0/0:./.:.:0:0:.:.
chr2_ref_v2	203520	.	TA	T,TAA	.	PASS	IntersectsRepeat=1;RepeatCorrectionApplied=1	SAC:ACF:DF:PD:GT:SGT:SF:SV:SIG:MT:PAC	124,94,0,2,0,1:1:1:2:0/0:./.:.:0	47,58,50,44,0,1:1:1:2:0/1:0/0:0.125:0:1:g.203521delA:0	114,88,4,2,0,1:1:1:2:0/0:./.:.:0:0:.:.	92,71,2,3,80,78:1:1:2:0/2:./.:.:0:1:g.203520_203521insA:0	171,151,8,3,1,1:1:1:2:0/0:./.:.:0:0:.:.
chr2_ref_v2	203988	.	G	A	.	PASS	IntersectsRepeat=1;RepeatCorrectionApplied=0	SAC:ACF:DF:PD:GT:SGT:SF:SV:SIG:MT:PAC	154,141,0,0:1:1:2:0/0:./.:.:0	125,107,0,0:1:1:2:0/0:./.:.:0:0:.:.	62,58,50,63:1:1:2:0/1:./.:.:0:1:g.203988G>A:0	229,201,0,0:1:1:2:0/0:./.:.:0:0:.:.	188,193,0,0:1:1:2:0/0:./.:.:0:0:.:.
chr2_ref_v2	204050	.	G	A	.	PASS	IntersectsRepeat=0;RepeatCorrectionApplied=0	SAC:ACF:DF:PD:GT:SGT:SF:SV:SIG:MT:PAC	149,141,14,16:1:1:2:0/0:0/1:0.25:1	119,130,1,2:1:1:2:0/0:./.:.:0:0:.:.	109,118,0,0:1:1:2:0/0:./.:.:0:0:.:.	161,243,0,0:1:1:2:0/0:./.:.:0:0:.:.	160,191,0,0:1:1:2:0/0:./.:.:0:0:.:.
chr2_ref_v2	204204	.	G	A	.	PASS	IntersectsRepeat=0;RepeatCorrectionApplied=0	SAC:ACF:DF:PD:GT:SGT:SF:SV:SIG:MT:PAC	168,186,0,0:1:1:2:0/0:./.:.:0	110,118,0,0:1:1:2:0/0:./.:.:0:0:.:.	123,100,0,0:1:1:2:0/0:./.:.:0:0:.:.	112,67,97,77:1:1:2:0/1:./.:.:0:1:g.204204G>A:0	169,134,0,0:1:1:2:0/0:./.:.:0:0:.:.
chr2_ref_v2	204747	.	G	A	.	PASS	IntersectsRepeat=0;RepeatCorrectionApplied=0	SAC:ACF:DF:PD:GT:SGT:SF:SV:SIG:MT:PAC	167,208,0,0:1:1:2:0/0:./.:.:0	54,66,54,59:1:1:2:0/1:./.:.:0:1:g.204747G>A:0	93,106,0,0:1:1:2:0/0:./.:.:0:0:.:.	168,163,0,0:1:1:2:0/0:./.:.:0:0:.:.	147,166,0,0:1:1:2:0/0:./.:.:0:0:.:.
chr2_ref_v2	204756	.	G	A	.	PASS	IntersectsRepeat=1;RepeatCorrectionApplied=0	SAC:ACF:DF:PD:GT:SGT:SF:SV:SIG:MT:PAC	172,200,0,0:1:1:2:0/0:./.:.:0	108,127,0,0:1:1:2:0/0:./.:.:0:0:.:.	87,103,0,0:1:1:2:0/0:./.:.:0:0:.:.	98,81,79,83:1:1:2:0/1:./.:.:0:1:g.204756G>A:0	138,155,0,0:1:1:2:0/0:./.:.:0:0:.:.
chr2_ref_v2	204834	.	GT	G	.	PASS	IntersectsRepeat=1;RepeatCorrectionApplied=1	SAC:ACF:DF:PD:GT:SGT:SF:SV:SIG:MT:PAC	134,175,2,1:1:1:2:0/0:./.:.:0	116,123,0,2:1:1:2:0/0:./.:.:0:0:.:.	48,52,49,42:1:1:2:0/1:0/0:0.125:0:1:g.204835delT:0	138,168,1,3:1:1:2:0/0:./.:.:0:0:.:.	128,121,1,1:1:1:2:0/0:./.:.:0:0:.:.
chr2_ref_v2	205229	.	C	T	.	PASS	IntersectsRepeat=0;RepeatCorrectionApplied=0	SAC:ACF:DF:PD:GT:SGT:SF:SV:SIG:MT:PAC	182,173,0,0:1:1:2:0/0:./.:.:0	153,121,0,0:1:1:2:0/0:./.:.:0:0:.:.	52,56,49,52:1:1:2:0/1:./.:.:0:1:g.205229C>T:0	173,155,0,0:1:1:2:0/0:./.:.:0:0:.:.	161,158,0,0:1:1:2:0/0:./.:.:0:0:.:.
chr2_ref_v2	205335	.	C	T	.	PASS	IntersectsRepeat=0;RepeatCorrectionApplied=0	SAC:ACF:DF:PD:GT:SGT:SF:SV:SIG:MT:PAC	164,176,0,0:1:1:2:0/0:./.:.:0	121,167,0,0:1:1:2:0/0:./.:.:0:0:.:.	116,100,0,1:1:1:2:0/0:./.:.:0:0:.:.	183,175,0,0:1:1:2:0/0:./.:.:0:0:.:.	81,79,85,72:1:1:2:0/1:./.:.:0:1:g.205335C>T:0
chr2_ref_v2	206086	.	C	T	.	PASS	IntersectsRepeat=0;RepeatCorrectionApplied=0	SAC:ACF:DF:PD:GT:SGT:SF:SV:SIG:MT:PAC	194,123,0,0:1:1:2:0/0:./.:.:0	62,49,55,46:1:1:2:0/1:./.:.:0:1:g.206086C>T:0	86,100,1,0:1:1:2:0/0:./.:.:0:0:.:.	183,160,0,0:1:1:2:0/0:./.:.:0:0:.:.	133,144,0,0:1:1:2:0/0:./.:.:0:0:.:.
chr2_ref_v2	206095	.	C	T	.	PASS	IntersectsRepeat=0;RepeatCorrectionApplied=0	SAC:ACF:DF:PD:GT:SGT:SF:SV:SIG:MT:PAC	192,123,0,0:1:1:2:0/0:./.:.:0	123,103,0,0:1:1:2:0/0:./.:.:0:0:.:.	42,55,42,42:1:1:2:0/1:0/0:0.125:0:1:g.206095C>T:0	186,169,0,0:1:1:2:0/0:./.:.:0:0:.:.	127,146,0,0:1:1:2:0/0:./.:.:0:0:.:.
chr2_ref_v2	206162	.	T	C	.	PASS	IntersectsRepeat=1;RepeatCorrectionApplied=0	SAC:ACF:DF:PD:GT:SGT:SF:SV:SIG:MT:PAC	228,160,1,1:1:1:2:0/0:./.:.:0	161,123,0,0:1:1:2:0/0:./.:.:0:0:.:.	52,45,63,43:1:1:2:0/1:./.:.:0:1:g.206162T>C:0	209,165,0,0:1:1:2:0/0:./.:.:0:0:.:.	160,123,0,0:1:1:2:0/0:./.:.:0:0:.:.
chr2_ref_v2	206228	.	T	C	.	PASS	IntersectsRepeat=0;RepeatCorrectionApplied=0	SAC:ACF:DF:PD:GT:SGT:SF:SV:SIG:MT:PAC	202,192,0,2:1:1:2:0/0:./.:.:0	49,61,82,77:1:1:2:0/1:1/1:0.125:0:1:g.206228T>C:0	110,111,0,0:1:1:2:0/0:./.:.:0:0:.:.	185,189,0,0:1:1:2:0/0:./.:.:0:0:.:.	165,131,1,0:1:1:2:0/0:./.:.:0:0:.:.
chr2_ref_v2	206851	.	G	T	.	PASS	IntersectsRepeat=0;RepeatCorrectionApplied=0	SAC:ACF:DF:PD:GT:SGT:SF:SV:SIG:MT:PAC	237,238,0,0:1:1:2:0/0:./.:.:0	161,185,0,0:1:1:2:0/0:./.:.:0:0:.:.	107,97,0,0:1:1:2:0/0:./.:.:0:0:.:.	216,147,0,0:1:1:2:0/0:./.:.:0:0:.:.	81,65,72,71:1:1:2:0/1:./.:.:0:1:g.206851G>T:0
chr2_ref_v2	207012	.	GTT	G,GT	.	PASS	IntersectsRepeat=1;RepeatCorrectionApplied=1	SAC:ACF:DF:PD:GT:SGT:SF:SV:SIG:MT:PAC	112,99,2,2,26,20:1:1:2:0/0:0/2:0.125:0	40,46,61,57,12,7:1:1:2:0/1:1/1:0.125:0:1:g.207013_207014delTT:0	47,43,8,5,56,41:1:1:2:0/0:0/2:0.5:0:1:.:	26,24,21,8,102,101:1:1:2:2/2:0/2:0.25:0:1:g.207013delT,g.207013delT:0,1	61,52,10,7,54,49:1:1:2:0/0:0/2:0.5:0:1:.:
chr2_ref_v2	208168	.	C	CA	.	PASS	IntersectsRepeat=1;RepeatCorrectionApplied=1	SAC:ACF:DF:PD:GT:SGT:SF:SV:SIG:MT:PAC	195,198,0,1:1:1:2:0/0:./.:.:0	157,137,0,0:1:1:2:0/0:./.:.:0:0:.:.	58,43,53,44:1:1:2:0/1:./.:.:0:1:g.208168_208169insA:0	170,129,0,0:1:1:2:0/0:./.:.:0:0:.:.	128,129,0,0:1:1:2:0/0:./.:.:0:0:.:.
chr2_ref_v2	208256	.	G	A	.	PASS	IntersectsRepeat=0;RepeatCorrectionApplied=0	SAC:ACF:DF:PD:GT:SGT:SF:SV:SIG:MT:PAC	237,205,1,0:1:1:2:0/0:./.:.:0	136,147,0,0:1:1:2:0/0:./.:.:0:0:.:.	91,135,0,0:1:1:2:0/0:./.:.:0:0:.:.	72,83,86,103:1:1:2:0/1:1/1:0.125:0:1:g.208256G>A:0	143,140,0,0:1:1:2:0/0:./.:.:0:0:.:.
chr2_ref_v2	208453	.	G	A	.	PASS	IntersectsRepeat=0;RepeatCorrectionApplied=0	SAC:ACF:DF:PD:GT:SGT:SF:SV:SIG:MT:PAC	226,196,0,0:1:1:2:0/0:./.:.:0	89,75,83,62:1:1:2:0/1:./.:.:0:1:g.208453G>A:0	104,113,0,0:1:1:2:0/0:./.:.:0:0:.:.	167,175,0,0:1:1:2:0/0:./.:.:0:0:.:.	136,160,0,0:1:1:2:0/0:./.:.:0:0:.:.
chr2_ref_v2	208960	.	G	A	.	PASS	IntersectsRepeat=1;RepeatCorrectionApplied=0	SAC:ACF:DF:PD:GT:SGT:SF:SV:SIG:MT:PAC	151,147,0,0:1:1:2:0/0:./.:.:0	100,100,0,0:1:1:2:0/0:./.:.:0:0:.:.	98,80,0,0:1:1:2:0/0:./.:.:0:0:.:.	196,175,0,0:1:1:2:0/0:./.:.:0:0:.:.	72,79,69,72:1:1:2:0/1:./.:.:0:1:g.208960G>A:0
chr2_ref_v2	209270	.	C	CA	.	PASS	IntersectsRepeat=1;RepeatCorrectionApplied=1	SAC:ACF:DF:PD:GT:SGT:SF:SV:SIG:MT:PAC	141,154,2,1:1:1:2:0/0:./.:.:0	117,127,1,1:1:1:2:0/0:./.:.:0:0:.:.	73,91,3,3:1:1:2:0/0:./.:.:0:0:.:.	71,84,63,73:1:1:2:0/1:./.:.:0:1:g.209270_209271insA:0	125,130,2,2:1:1:2:0/0:./.:.:0:0:.:.
chr2_ref_v2	210225	.	T	C	.	PASS	IntersectsRepeat=1;RepeatCorrectionApplied=0	SAC:ACF:DF:PD:GT:SGT:SF:SV:SIG:MT:PAC	211,218,0,0:1:1:2:0/0:./.:.:0	138,140,0,0:1:1:2:0/0:./.:.:0:0:.:.	91,109,0,0:1:1:2:0/0:./.:.:0:0:.:.	166,194,0,0:1:1:2:0/0:./.:.:0:0:.:.	77,86,68,79:1:1:2:0/1:./.:.:0:1:g.210225T>C:0
chr2_ref_v2	211593	.	T	C	.	PASS	IntersectsRepeat=1;RepeatCorrectionApplied=0	SAC:ACF:DF:PD:GT:SGT:SF:SV:SIG:MT:PAC	167,175,0,0:1:1:2:0/0:./.:.:0	133,130,0,0:1:1:2:0/0:./.:.:0:0:.:.	102,122,0,0:1:1:2:0/0:./.:.:0:0:.:.	157,239,0,0:1:1:2:0/0:./.:.:0:0:.:.	84,103,82,99:1:1:2:0/1:./.:.:0:1:g.211593T>C:0
chr2_ref_v2	211595	.	T	C	.	PASS	IntersectsRepeat=1;RepeatCorrectionApplied=0	SAC:ACF:DF:PD:GT:SGT:SF:SV:SIG:MT:PAC	168,174,0,0:1:1:2:0/0:./.:.:0	130,131,0,0:1:1:2:0/0:./.:.:0:0:.:.	48,49,50,74:1:1:2:0/1:1/1:0.125:0:1:g.211595T>C:0	155,241,0,0:1:1:2:0/0:./.:.:0:0:.:.	165,204,0,0:1:1:2:0/0:./.:.:0:0:.:.
chr2_ref_v2	212510	.	TA	T	.	PASS	IntersectsRepeat=1;RepeatCorrectionApplied=1	SAC:ACF:DF:PD:GT:SGT:SF:SV:SIG:MT:PAC	149,143,7,5:1:1:2:0/0:./.:.:0	89,96,2,5:1:1:2:0/0:./.:.:0:0:.:.	37,43,58,50:1:1:2:0/1:1/1:0.125:0:1:g.212511delA:0	131,148,12,9:1:1:2:0/0:./.:.:0:0:.:.	140,143,17,15:1:1:2:0/0:./.:.:0:0:.:.
chr2_ref_v2	212681	.	T	C	.	PASS	IntersectsRepeat=1;RepeatCorrectionApplied=0	SAC:ACF:DF:PD:GT:SGT:SF:SV:SIG:MT:PAC	171,171,0,0:1:1:2:0/0:./.:.:0	166,102,0,0:1:1:2:0/0:./.:.:0:0:.:.	52,49,47,48:1:1:2:0/1:./.:.:0:1:g.212681T>C:0	172,165,0,1:1:1:2:0/0:./.:.:0:0:.:.	173,150,0,0:1:1:2:0/0:./.:.:0:0:.:.
chr2_ref_v2	213004	.	T	C	.	PASS	IntersectsRepeat=0;RepeatCorrectionApplied=0	SAC:ACF:DF:PD:GT:SGT:SF:SV:SIG:MT:PAC	114,126,0,0:1:1:2:0/0:./.:.:0	99,96,0,0:1:1:2:0/0:./.:.:0:0:.:.	60,35,65,46:1:1:2:0/1:1/1:0.125:0:1:g.213004T>C:0	229,144,0,0:1:1:2:0/0:./.:.:0:0:.:.	176,136,0,0:1:1:2:0/0:./.:.:0:0:.:.
chr2_ref_v2	213027	.	C	A	.	PASS	IntersectsRepeat=0;RepeatCorrectionApplied=0	SAC:ACF:DF:PD:GT:SGT:SF:SV:SIG:MT:PAC	118,99,0,0:1:1:2:0/0:./.:.:0	97,84,0,0:1:1:2:0/0:./.:.:0:0:.:.	47,37,67,46:1:1:2:0/1:1/1:0.125:0:1:g.213027C>A:0	235,158,0,0:1:1:2:0/0:./.:.:0:0:.:.	176,143,0,0:1:1:2:0/0:./.:.:0:0:.:.
chr2_ref_v2	214055	.	GA	G	.	PASS	IntersectsRepeat=0;RepeatCorrectionApplied=0	SAC:ACF:DF:PD:GT:SGT:SF:SV:SIG:MT:PAC	171,145,1,0:1:1:2:0/0:./.:.:0	128,89,1,0:1:1:2:0/0:./.:.:0:0:.:.	46,56,61,53:1:1:2:0/1:./.:.:0:1:g.214056delA:0	200,162,0,0:1:1:2:0/0:./.:.:0:0:.:.	170,165,0,0:1:1:2:0/0:./.:.:0:0:.:.
chr2_ref_v2	214592	.	C	T	.	PASS	IntersectsRepeat=1;RepeatCorrectionApplied=0	SAC:ACF:DF:PD:GT:SGT:SF:SV:SIG:MT:PAC	203,184,0,0:1:1:2:0/0:./.:.:0	169,147,0,0:1:1:2:0/0:./.:.:0:0:.:.	109,128,0,0:1:1:2:0/0:./.:.:0:0:.:.	218,185,0,0:1:1:2:0/0:./.:.:0:0:.:.	71,75,102,90:1:1:2:0/1:1/1:0.125:0:1:g.214592C>T:0
chr2_ref_v2	214869	.	AT	A	.	PASS	IntersectsRepeat=1;RepeatCorrectionApplied=1	SAC:ACF:DF:PD:GT:SGT:SF:SV:SIG:MT:PAC	213,183,0,1:1:1:2:0/0:./.:.:0	72,68,66,55:1:1:2:0/1:0/0:0.125:0:1:g.214870delT:0	87,96,0,1:1:1:2:0/0:./.:.:0:0:.:.	153,134,0,0:1:1:2:0/0:./.:.:0:0:.:.	131,114,0,0:1:1:2:0/0:./.:.:0:0:.:.
chr2_ref_v2	215008	.	A	G	.	PASS	IntersectsRepeat=0;RepeatCorrectionApplied=0	SAC:ACF:DF:PD:GT:SGT:SF:SV:SIG:MT:PAC	187,210,0,0:1:1:2:0/0:./.:.:0	72,65,61,81:1:1:2:0/1:./.:.:0:1:g.215008A>G:0	96,92,0,0:1:1:2:0/0:./.:.:0:0:.:.	184,182,0,0:1:1:2:0/0:./.:.:0:0:.:.	157,137,0,0:1:1:2:0/0:./.:.:0:0:.:.
chr2_ref_v2	215797	.	A	G	.	PASS	IntersectsRepeat=0;RepeatCorrectionApplied=0	SAC:ACF:DF:PD:GT:SGT:SF:SV:SIG:MT:PAC	81,126,0,0:1:1:2:0/0:./.:.:0	76,111,0,0:1:1:2:0/0:./.:.:0:0:.:.	86,131,0,0:1:1:2:0/0:./.:.:0:0:.:.	177,256,1,0:1:1:2:0/0:./.:.:0:0:.:.	68,101,71,107:1:1:2:0/1:./.:.:0:1:g.215797A>G:0
chr2_ref_v2	216042	.	C	T	.	PASS	IntersectsRepeat=0;RepeatCorrectionApplied=0	SAC:ACF:DF:PD:GT:SGT:SF:SV:SIG:MT:PAC	198,149,0,0:1:1:2:0/0:./.:.:0	68,72,78,59:1:1:2:0/1:./.:.:0:1:g.216042C>T:0	94,153,0,0:1:1:2:0/0:./.:.:0:0:.:.	176,253,0,0:1:1:2:0/0:./.:.:0:0:.:.	152,193,0,0:1:1:2:0/0:./.:.:0:0:.:.
chr2_ref_v2	216330	.	C	T	.	PASS	IntersectsRepeat=0;RepeatCorrectionApplied=0	SAC:ACF:DF:PD:GT:SGT:SF:SV:SIG:MT:PAC	122,160,0,0:1:1:2:0/0:./.:.:0	67,67,55,63:1:1:2:0/1:0/0:0.125:0:1:g.216330C>T:0	107,125,0,0:1:1:2:0/0:./.:.:0:0:.:.	206,222,0,0:1:1:2:0/0:./.:.:0:0:.:.	163,182,0,0:1:1:2:0/0:./.:.:0:0:.:.
chr2_ref_v2	217258	.	C	T	.	PASS	IntersectsRepeat=0;RepeatCorrectionApplied=0	SAC:ACF:DF:PD:GT:SGT:SF:SV:SIG:MT:PAC	137,168,1,0:1:1:2:0/0:./.:.:0	106,114,0,0:1:1:2:0/0:./.:.:0:0:.:.	78,66,57,79:1:1:2:0/1:./.:.:0:1:g.217258C>T:0	219,251,0,0:1:1:2:0/0:./.:.:0:0:.:.	197,221,0,0:1:1:2:0/0:./.:.:0:0:.:.
chr2_ref_v2	218228	.	TA	T	.	PASS	IntersectsRepeat=1;RepeatCorrectionApplied=1	SAC:ACF:DF:PD:GT:SGT:SF:SV:SIG:MT:PAC	163,173,0,2:1:1:2:0/0:./.:.:0	117,133,3,1:1:1:2:0/0:./.:.:0:0:.:.	116,99,1,0:1:1:2:0/0:./.:.:0:0:.:.	80,75,89,80:1:1:2:0/1:./.:.:0:1:g.218229delA:0	146,126,2,2:1:1:2:0/0:./.:.:0:0:.:.
chr2_ref_v2	218239	.	T	C	.	PASS	IntersectsRepeat=1;RepeatCorrectionApplied=0	SAC:ACF:DF:PD:GT:SGT:SF:SV:SIG:MT:PAC	176,184,0,0:1:1:2:0/0:./.:.:0	67,70,66,70:1:1:2:0/1:./.:.:0:1:g.218239T>C:0	123,104,0,0:1:1:2:0/0:./.:.:0:0:.:.	185,159,0,1:1:1:2:0/0:./.:.:0:0:.:.	148,135,0,0:1:1:2:0/0:./.:.:0:0:.:.
chr2_ref_v2	218262	.	T	A	.	PASS	IntersectsRepeat=0;RepeatCorrectionApplied=0	SAC:ACF:DF:PD:GT:SGT:SF:SV:SIG:MT:PAC	177,175,0,0:1:1:2:0/0:./.:.:0	141,139,0,0:1:1:2:0/0:./.:.:0:0:.:.	119,110,0,0:1:1:2:0/0:./.:.:0:0:.:.	200,168,0,0:1:1:2:0/0:./.:.:0:0:.:.	82,71,78,74:1:1:2:0/1:./.:.:0:1:g.218262T>A:0
chr2_ref_v2	218431	.	C	T	.	PASS	IntersectsRepeat=0;RepeatCorrectionApplied=0	SAC:ACF:DF:PD:GT:SGT:SF:SV:SIG:MT:PAC	180,180,1,0:1:1:2:0/0:./.:.:0	64,61,77,71:1:1:2:0/1:1/1:0.125:0:1:g.218431C>T:0	88,97,0,0:1:1:2:0/0:./.:.:0:0:.:.	186,212,0,0:1:1:2:0/0:./.:.:0:0:.:.	148,160,0,0:1:1:2:0/0:./.:.:0:0:.:.
chr2_ref_v2	219157	.	A	G	.	PASS	IntersectsRepeat=0;RepeatCorrectionApplied=0	SAC:ACF:DF:PD:GT:SGT:SF:SV:SIG:MT:PAC	149,143,0,0:1:1:2:0/0:./.:.:0	83,67,59,58:1:1:2:0/1:0/0:0.125:0:1:g.219157A>G:0	97,78,0,0:1:1:2:0/0:./.:.:0:0:.:.	193,193,1,1:1:1:2:0/0:./.:.:0:0:.:.	157,150,0,0:1:1:2:0/0:./.:.:0:0:.:.
chr2_ref_v2	219276	.	G	A	.	PASS	IntersectsRepeat=0;RepeatCorrectionApplied=0	SAC:ACF:DF:PD:GT:SGT:SF:SV:SIG:MT:PAC	216,181,0,0:1:1:2:0/0:./.:.:0	162,163,0,0:1:1:2:0/0:./.:.:0:0:.:.	48,46,49,51:1:1:2:0/1:./.:.:0:1:g.219276G>A:0	181,180,0,0:1:1:2:0/0:./.:.:0:0:.:.	137,162,0,0:1:1:2:0/0:./.:.:0:0:.:.
chr2_ref_v2	219586	.	A	G	.	PASS	IntersectsRepeat=0;RepeatCorrectionApplied=0	SAC:ACF:DF:PD:GT:SGT:SF:SV:SIG:MT:PAC	166,232,1,0:1:1:2:0/0:./.:.:0	116,152,0,0:1:1:2:0/0:./.:.:0:0:.:.	115,92,1,0:1:1:2:0/0:./.:.:0:0:.:.	79,82,94,81:1:1:2:0/1:./.:.:0:1:g.219586A>G:0	160,125,0,1:1:1:2:0/0:./.:.:0:0:.:.
chr2_ref_v2	220659	.	A	G	.	PASS	IntersectsRepeat=1;RepeatCorrectionApplied=0	SAC:ACF:DF:PD:GT:SGT:SF:SV:SIG:MT:PAC	138,126,0,0:1:1:2:0/0:./.:.:0	104,97,0,0:1:1:2:0/0:./.:.:0:0:.:.	114,76,0,1:1:1:2:0/0:./.:.:0:0:.:.	98,73,112,73:1:1:2:0/1:./.:.:0:1:g.220659A>G:0	159,131,0,1:1:1:2:0/0:./.:.:0:0:.:.
chr2_ref_v2	220757	.	A	G	.	PASS	IntersectsRepeat=0;RepeatCorrectionApplied=0	SAC:ACF:DF:PD:GT:SGT:SF:SV:SIG:MT:PAC	125,120,0,0:1:1:2:0/0:./.:.:0	45,53,44,47:1:1:2:0/1:./.:.:0:1:g.220757A>G:0	103,112,0,0:1:1:2:0/0:./.:.:0:0:.:.	170,179,0,0:1:1:2:0/0:./.:.:0:0:.:.	166,159,0,0:1:1:2:0/0:./.:.:0:0:.:.
chr2_ref_v2	221279	.	AGT	A	.	ExcRegion	IntersectsRepeat=1;RepeatCorrectionApplied=1	SAC:ACF:DF:PD:GT:SGT:SF:SV:SIG:MT:PAC	0,0,0,1:0:1:2:./.:./.:.:0	0,0,0,1:0:1:2:./.:./.:.:0:0:.:.	0,0,0,10:0:1:2:./.:./.:.:0:0:.:.	0,0,0,2:0:1:2:./.:./.:.:0:0:.:.	0,0,0,9:0:1:2:./.:./.:.:0:0:.:.
chr2_ref_v2	222478	.	C	A	.	ExcRegion	IntersectsRepeat=0;RepeatCorrectionApplied=0	SAC:ACF:DF:PD:GT:SGT:SF:SV:SIG:MT:PAC	0,0,0,0:0:1:2:./.:./.:.:0	0,0,0,0:0:1:2:./.:./.:.:0:0:.:.	0,0,0,0:0:1:2:./.:./.:.:0:0:.:.	0,0,1,1:1:1:2:./.:./.:.:0:0:.:.	0,0,0,0:0:1:2:./.:./.:.:0:0:.:.
chr2_ref_v2	222490	.	C	A	.	ExcRegion	IntersectsRepeat=0;RepeatCorrectionApplied=0	SAC:ACF:DF:PD:GT:SGT:SF:SV:SIG:MT:PAC	0,0,0,0:0:1:2:./.:./.:.:0	0,0,0,0:0:1:2:./.:./.:.:0:0:.:.	0,0,0,0:0:1:2:./.:./.:.:0:0:.:.	0,0,1,1:1:1:2:./.:./.:.:0:0:.:.	0,0,0,0:0:1:2:./.:./.:.:0:0:.:.
chr2_ref_v2	222495	.	A	G	.	ExcRegion	IntersectsRepeat=0;RepeatCorrectionApplied=0	SAC:ACF:DF:PD:GT:SGT:SF:SV:SIG:MT:PAC	0,0,0,0:0:1:2:./.:./.:.:0	0,0,0,0:0:1:2:./.:./.:.:0:0:.:.	0,0,0,0:0:1:2:./.:./.:.:0:0:.:.	0,0,1,1:1:1:2:./.:./.:.:0:0:.:.	0,0,0,0:0:1:2:./.:./.:.:0:0:.:.
chr2_ref_v2	222497	.	G	A	.	ExcRegion	IntersectsRepeat=0;RepeatCorrectionApplied=0	SAC:ACF:DF:PD:GT:SGT:SF:SV:SIG:MT:PAC	0,0,0,0:0:1:2:./.:./.:.:0	0,0,0,0:0:1:2:./.:./.:.:0:0:.:.	0,0,0,0:0:1:2:./.:./.:.:0:0:.:.	0,0,1,1:1:1:2:./.:./.:.:0:0:.:.	0,0,0,0:0:1:2:./.:./.:.:0:0:.:.
chr2_ref_v2	222513	.	T	C	.	ExcRegion	IntersectsRepeat=0;RepeatCorrectionApplied=0	SAC:ACF:DF:PD:GT:SGT:SF:SV:SIG:MT:PAC	0,0,0,0:0:1:2:./.:./.:.:0	0,0,0,0:0:1:2:./.:./.:.:0:0:.:.	0,0,0,0:0:1:2:./.:./.:.:0:0:.:.	0,0,1,1:1:1:2:./.:./.:.:0:0:.:.	0,0,0,0:0:1:2:./.:./.:.:0:0:.:.
chr2_ref_v2	222516	.	C	T	.	ExcRegion	IntersectsRepeat=0;RepeatCorrectionApplied=0	SAC:ACF:DF:PD:GT:SGT:SF:SV:SIG:MT:PAC	0,0,0,0:0:1:2:./.:./.:.:0	0,0,0,0:0:1:2:./.:./.:.:0:0:.:.	0,0,0,0:0:1:2:./.:./.:.:0:0:.:.	0,0,1,1:1:1:2:./.:./.:.:0:0:.:.	0,0,0,0:0:1:2:./.:./.:.:0:0:.:.
chr2_ref_v2	224209	.	C	T	.	ExcRegion	IntersectsRepeat=1;RepeatCorrectionApplied=0	SAC:ACF:DF:PD:GT:SGT:SF:SV:SIG:MT:PAC	0,0,0,0:0:1:2:./.:./.:.:0	0,0,0,0:0:1:2:./.:./.:.:0:0:.:.	0,0,0,0:0:1:2:./.:./.:.:0:0:.:.	0,0,1,1:1:1:2:./.:./.:.:0:0:.:.	0,0,0,0:0:1:2:./.:./.:.:0:0:.:.
chr2_ref_v2	224530	.	T	C	.	ExcRegion	IntersectsRepeat=1;RepeatCorrectionApplied=0	SAC:ACF:DF:PD:GT:SGT:SF:SV:SIG:MT:PAC	0,0,0,0:0:1:2:./.:./.:.:0	0,0,0,0:0:1:2:./.:./.:.:0:0:.:.	0,0,0,0:0:1:2:./.:./.:.:0:0:.:.	0,0,0,0:0:1:2:./.:./.:.:0:0:.:.	0,0,1,1:1:1:2:./.:./.:.:0:0:.:.
chr2_ref_v2	224533	.	T	C	.	ExcRegion	IntersectsRepeat=1;RepeatCorrectionApplied=0	SAC:ACF:DF:PD:GT:SGT:SF:SV:SIG:MT:PAC	0,0,0,0:0:1:2:./.:./.:.:0	0,0,0,0:0:1:2:./.:./.:.:0:0:.:.	0,0,0,0:0:1:2:./.:./.:.:0:0:.:.	0,0,0,0:0:1:2:./.:./.:.:0:0:.:.	0,0,1,1:1:1:2:./.:./.:.:0:0:.:.
chr2_ref_v2	224550	.	C	T	.	ExcRegion	IntersectsRepeat=0;RepeatCorrectionApplied=0	SAC:ACF:DF:PD:GT:SGT:SF:SV:SIG:MT:PAC	0,0,0,0:0:1:2:./.:./.:.:0	0,0,0,0:0:1:2:./.:./.:.:0:0:.:.	0,0,0,0:0:1:2:./.:./.:.:0:0:.:.	0,0,0,0:0:1:2:./.:./.:.:0:0:.:.	0,0,1,1:1:1:2:./.:./.:.:0:0:.:.
chr2_ref_v2	224554	.	C	T	.	ExcRegion	IntersectsRepeat=0;RepeatCorrectionApplied=0	SAC:ACF:DF:PD:GT:SGT:SF:SV:SIG:MT:PAC	0,0,0,0:0:1:2:./.:./.:.:0	0,0,0,0:0:1:2:./.:./.:.:0:0:.:.	0,0,0,0:0:1:2:./.:./.:.:0:0:.:.	0,0,0,0:0:1:2:./.:./.:.:0:0:.:.	0,0,1,1:1:1:2:./.:./.:.:0:0:.:.
chr2_ref_v2	224557	.	A	C	.	ExcRegion	IntersectsRepeat=0;RepeatCorrectionApplied=0	SAC:ACF:DF:PD:GT:SGT:SF:SV:SIG:MT:PAC	0,0,0,0:0:1:2:./.:./.:.:0	0,0,0,0:0:1:2:./.:./.:.:0:0:.:.	0,0,0,0:0:1:2:./.:./.:.:0:0:.:.	0,0,0,0:0:1:2:./.:./.:.:0:0:.:.	0,0,1,1:1:1:2:./.:./.:.:0:0:.:.
chr2_ref_v2	224560	.	G	A	.	ExcRegion	IntersectsRepeat=1;RepeatCorrectionApplied=0	SAC:ACF:DF:PD:GT:SGT:SF:SV:SIG:MT:PAC	0,0,0,0:0:1:2:./.:./.:.:0	0,0,0,0:0:1:2:./.:./.:.:0:0:.:.	0,0,0,0:0:1:2:./.:./.:.:0:0:.:.	0,0,0,0:0:1:2:./.:./.:.:0:0:.:.	0,0,1,1:1:1:2:./.:./.:.:0:0:.:.
chr2_ref_v2	227570	.	C	T	.	PASS	IntersectsRepeat=0;RepeatCorrectionApplied=0	SAC:ACF:DF:PD:GT:SGT:SF:SV:SIG:MT:PAC	208,167,0,0:1:1:2:0/0:./.:.:0	150,127,0,0:1:1:2:0/0:./.:.:0:0:.:.	85,112,0,0:1:1:2:0/0:./.:.:0:0:.:.	160,198,0,0:1:1:2:0/0:./.:.:0:0:.:.	92,76,70,84:1:1:2:0/1:./.:.:0:1:g.227570C>T:0
chr2_ref_v2	228515	.	A	G	.	PASS	IntersectsRepeat=0;RepeatCorrectionApplied=0	SAC:ACF:DF:PD:GT:SGT:SF:SV:SIG:MT:PAC	178,184,0,0:1:1:2:0/0:./.:.:0	55,56,58,68:1:1:2:0/1:1/1:0.125:0:1:g.228515A>G:0	97,97,0,0:1:1:2:0/0:./.:.:0:0:.:.	199,172,1,0:1:1:2:0/0:./.:.:0:0:.:.	153,158,0,0:1:1:2:0/0:./.:.:0:0:.:.
chr2_ref_v2	230806	.	A	G	.	PASS	IntersectsRepeat=1;RepeatCorrectionApplied=0	SAC:ACF:DF:PD:GT:SGT:SF:SV:SIG:MT:PAC	213,239,1,0:1:1:2:0/0:./.:.:0	77,63,100,69:1:1:2:0/1:1/1:0.125:0:1:g.230806A>G:0	118,102,0,0:1:1:2:0/0:./.:.:0:0:.:.	197,186,0,0:1:1:2:0/0:./.:.:0:0:.:.	170,166,0,0:1:1:2:0/0:./.:.:0:0:.:.
chr2_ref_v2	231119	.	T	C	.	PASS	IntersectsRepeat=0;RepeatCorrectionApplied=0	SAC:ACF:DF:PD:GT:SGT:SF:SV:SIG:MT:PAC	192,203,1,0:1:1:2:0/0:./.:.:0	131,128,0,0:1:1:2:0/0:./.:.:0:0:.:.	94,96,0,0:1:1:2:0/0:./.:.:0:0:.:.	66,86,69,78:1:1:2:0/1:./.:.:0:1:g.231119T>C:0	148,117,0,0:1:1:2:0/0:./.:.:0:0:.:.
chr2_ref_v2	231204	.	C	T	.	PASS	IntersectsRepeat=1;RepeatCorrectionApplied=0	SAC:ACF:DF:PD:GT:SGT:SF:SV:SIG:MT:PAC	195,233,0,0:1:1:2:0/0:./.:.:0	81,72,68,101:1:1:2:0/1:./.:.:0:1:g.231204C>T:0	100,92,0,0:1:1:2:0/0:./.:.:0:0:.:.	169,167,0,0:1:1:2:0/0:./.:.:0:0:.:.	191,148,0,0:1:1:2:0/0:./.:.:0:0:.:.
chr2_ref_v2	234134	.	G	T	.	PASS	IntersectsRepeat=0;RepeatCorrectionApplied=0	SAC:ACF:DF:PD:GT:SGT:SF:SV:SIG:MT:PAC	207,177,1,1:1:1:2:0/0:./.:.:0	131,145,0,1:1:1:2:0/0:./.:.:0:0:.:.	54,42,52,64:1:1:2:0/1:1/1:0.125:0:1:g.234134G>T:0	194,182,0,0:1:1:2:0/0:./.:.:0:0:.:.	173,140,0,0:1:1:2:0/0:./.:.:0:0:.:.
chr2_ref_v2	234906	.	C	T	.	PASS	IntersectsRepeat=1;RepeatCorrectionApplied=0	SAC:ACF:DF:PD:GT:SGT:SF:SV:SIG:MT:PAC	195,179,0,0:1:1:2:0/0:./.:.:0	136,149,0,1:1:1:2:0/0:./.:.:0:0:.:.	126,114,0,0:1:1:2:0/0:./.:.:0:0:.:.	116,93,115,87:1:1:2:0/1:./.:.:0:1:g.234906C>T:0	192,149,0,0:1:1:2:0/0:./.:.:0:0:.:.
chr2_ref_v2	236124	.	C	T	.	PASS	IntersectsRepeat=0;RepeatCorrectionApplied=0	SAC:ACF:DF:PD:GT:SGT:SF:SV:SIG:MT:PAC	141,114,0,0:1:1:2:0/0:./.:.:0	121,96,0,0:1:1:2:0/0:./.:.:0:0:.:.	66,58,52,46:1:1:2:0/1:0/0:0.125:0:1:g.236124C>T:0	220,218,0,0:1:1:2:0/0:./.:.:0:0:.:.	205,207,2,1:1:1:2:0/0:./.:.:0:0:.:.
chr2_ref_v2	237061	.	A	G	.	PASS	IntersectsRepeat=0;RepeatCorrectionApplied=0	SAC:ACF:DF:PD:GT:SGT:SF:SV:SIG:MT:PAC	157,145,0,0:1:1:2:0/0:./.:.:0	133,120,0,0:1:1:2:0/0:./.:.:0:0:.:.	112,115,1,0:1:1:2:0/0:./.:.:0:0:.:.	158,206,0,0:1:1:2:0/0:./.:.:0:0:.:.	77,88,72,83:1:1:2:0/1:./.:.:0:1:g.237061A>G:0
chr2_ref_v2	238077	.	G	A	.	PASS	IntersectsRepeat=1;RepeatCorrectionApplied=0	SAC:ACF:DF:PD:GT:SGT:SF:SV:SIG:MT:PAC	120,157,0,0:1:1:2:0/0:./.:.:0	41,78,53,90:1:1:2:0/1:1/1:0.125:0:1:g.238077G>A:0	102,113,1,0:1:1:2:0/0:./.:.:0:0:.:.	156,210,1,0:1:1:2:0/0:./.:.:0:0:.:.	172,158,0,0:1:1:2:0/0:./.:.:0:0:.:.
chr2_ref_v2	239030	.	T	C	.	PASS	IntersectsRepeat=0;RepeatCorrectionApplied=0	SAC:ACF:DF:PD:GT:SGT:SF:SV:SIG:MT:PAC	157,144,0,0:1:1:2:0/0:./.:.:0	65,56,51,51:1:1:2:0/1:0/0:0.125:0:1:g.239030T>C:0	115,103,0,0:1:1:2:0/0:./.:.:0:0:.:.	196,193,0,0:1:1:2:0/0:./.:.:0:0:.:.	163,140,0,1:1:1:2:0/0:./.:.:0:0:.:.
chr2_ref_v2	239244	.	C	T	.	PASS	IntersectsRepeat=0;RepeatCorrectionApplied=0	SAC:ACF:DF:PD:GT:SGT:SF:SV:SIG:MT:PAC	155,183,0,0:1:1:2:0/0:./.:.:0	126,113,1,0:1:1:2:0/0:./.:.:0:0:.:.	84,101,0,0:1:1:2:0/0:./.:.:0:0:.:.	168,173,0,0:1:1:2:0/0:./.:.:0:0:.:.	57,78,71,78:1:1:2:0/1:./.:.:0:1:g.239244C>T:0
chr2_ref_v2	240229	.	C	T	.	PASS	IntersectsRepeat=0;RepeatCorrectionApplied=0	SAC:ACF:DF:PD:GT:SGT:SF:SV:SIG:MT:PAC	185,142,1,0:1:1:2:0/0:./.:.:0	121,135,0,0:1:1:2:0/0:./.:.:0:0:.:.	111,81,0,0:1:1:2:0/0:./.:.:0:0:.:.	195,151,0,0:1:1:2:0/0:./.:.:0:0:.:.	77,75,78,60:1:1:2:0/1:./.:.:0:1:g.240229C>T:0
chr2_ref_v2	240674	.	G	A	.	PASS	IntersectsRepeat=1;RepeatCorrectionApplied=0	SAC:ACF:DF:PD:GT:SGT:SF:SV:SIG:MT:PAC	143,148,0,0:1:1:2:0/0:./.:.:0	123,123,0,0:1:1:2:0/0:./.:.:0:0:.:.	105,98,0,0:1:1:2:0/0:./.:.:0:0:.:.	75,100,64,92:1:1:2:0/1:./.:.:0:1:g.240674G>A:0	128,140,0,0:1:1:2:0/0:./.:.:0:0:.:.
chr2_ref_v2	240737	.	C	T	.	PASS	IntersectsRepeat=1;RepeatCorrectionApplied=0	SAC:ACF:DF:PD:GT:SGT:SF:SV:SIG:MT:PAC	136,133,0,0:1:1:2:0/0:./.:.:0	75,43,54,54:1:1:2:0/1:./.:.:0:1:g.240737C>T:0	119,78,0,0:1:1:2:0/0:./.:.:0:0:.:.	188,146,0,0:1:1:2:0/0:./.:.:0:0:.:.	148,120,1,0:1:1:2:0/0:./.:.:0:0:.:.
chr2_ref_v2	240951	.	T	C	.	PASS	IntersectsRepeat=1;RepeatCorrectionApplied=0	SAC:ACF:DF:PD:GT:SGT:SF:SV:SIG:MT:PAC	161,170,0,0:1:1:2:0/0:./.:.:0	109,129,0,0:1:1:2:0/0:./.:.:0:0:.:.	99,106,0,0:1:1:2:0/0:./.:.:0:0:.:.	80,89,85,89:1:1:2:0/1:./.:.:0:1:g.240951T>C:0	133,149,0,0:1:1:2:0/0:./.:.:0:0:.:.
chr2_ref_v2	241331	.	G	A	.	PASS	IntersectsRepeat=0;RepeatCorrectionApplied=0	SAC:ACF:DF:PD:GT:SGT:SF:SV:SIG:MT:PAC	88,159,0,0:1:1:2:0/0:./.:.:0	97,181,0,0:1:1:2:0/0:./.:.:0:0:.:.	113,119,0,0:1:1:2:0/0:./.:.:0:0:.:.	89,91,103,113:1:1:2:0/1:1/1:0.125:0:1:g.241331G>A:0	160,181,0,0:1:1:2:0/0:./.:.:0:0:.:.
chr2_ref_v2	241888	.	T	C	.	PASS	IntersectsRepeat=1;RepeatCorrectionApplied=0	SAC:ACF:DF:PD:GT:SGT:SF:SV:SIG:MT:PAC	161,115,1,1:1:1:2:0/0:./.:.:0	90,101,0,0:1:1:2:0/0:./.:.:0:0:.:.	49,54,64,52:1:1:2:0/1:./.:.:0:1:g.241888T>C:0	212,171,1,0:1:1:2:0/0:./.:.:0:0:.:.	191,173,0,0:1:1:2:0/0:./.:.:0:0:.:.
chr2_ref_v2	242620	.	AT	A,ATT	.	PASS	IntersectsRepeat=1;RepeatCorrectionApplied=1	SAC:ACF:DF:PD:GT:SGT:SF:SV:SIG:MT:PAC	98,140,2,13,1,6:1:1:2:0/0:./.:.:0	38,62,1,2,49,51:1:1:2:2/2:./.:.:0:1:g.242620_242621insT,g.242620_242621insT:0,1	36,43,41,45,1,10:1:1:2:0/1:0/0:0.25:0:1:g.242621delT:0	67,84,9,11,74,83:1:1:2:0/2:2/2:0.5:0:1:g.242620_242621insT:0	119,119,13,22,4,9:1:1:2:0/0:./.:.:0:0:.:.
chr2_ref_v2	242621	.	T	A	.	PASS	IntersectsRepeat=1;RepeatCorrectionApplied=0	SAC:ACF:DF:PD:GT:SGT:SF:SV:SIG:MT:PAC	68,108,43,64:1:1:2:0/1:0/0:0.25:0	68,68,30,55:1:1:2:0/1:0/0:0.25:0:0:.:.	80,105,4,1:1:1:2:0/0:0/1:0.125:0:1:g.242620_242622A>T:1	120,126,50,64:1:1:2:0/1:0/0:0.25:1:0:.:.	101,105,47,51:1:1:2:0/1:0/0:0.25:1:0:.:.
chr2_ref_v2	242622	.	T	A	.	PASS	IntersectsRepeat=1;RepeatCorrectionApplied=0	SAC:ACF:DF:PD:GT:SGT:SF:SV:SIG:MT:PAC	117,188,1,4:1:1:2:0/0:./.:.:0	99,131,1,2:1:1:2:0/0:./.:.:0:0:.:.	49,68,34,38:1:1:2:0/1:0/0:0.25:0:1:g.242622T>A:0	169,190,6,8:1:1:2:0/0:0/1:0.125:0:0:.:.	145,154,9,15:1:1:2:0/0:0/1:0.125:1:0:.:.
chr2_ref_v2	243806	.	T	C	.	PASS	IntersectsRepeat=1;RepeatCorrectionApplied=0	SAC:ACF:DF:PD:GT:SGT:SF:SV:SIG:MT:PAC	199,119,0,0:1:1:2:0/0:./.:.:0	71,38,62,35:1:1:2:0/1:./.:.:0:1:g.243806T>C:0	106,91,0,0:1:1:2:0/0:./.:.:0:0:.:.	167,115,1,0:1:1:2:0/0:./.:.:0:0:.:.	139,109,0,0:1:1:2:0/0:./.:.:0:0:.:.
chr2_ref_v2	244437	.	G	A	.	PASS	IntersectsRepeat=0;RepeatCorrectionApplied=0	SAC:ACF:DF:PD:GT:SGT:SF:SV:SIG:MT:PAC	228,161,1,0:1:1:2:0/0:./.:.:0	148,128,0,0:1:1:2:0/0:./.:.:0:0:.:.	101,111,0,0:1:1:2:0/0:./.:.:0:0:.:.	91,85,84,94:1:1:2:0/1:./.:.:0:1:g.244437G>A:0	132,145,0,0:1:1:2:0/0:./.:.:0:0:.:.
chr2_ref_v2	244977	.	A	G	.	PASS	IntersectsRepeat=1;RepeatCorrectionApplied=0	SAC:ACF:DF:PD:GT:SGT:SF:SV:SIG:MT:PAC	223,215,0,1:1:1:2:0/0:./.:.:0	152,173,0,0:1:1:2:0/0:./.:.:0:0:.:.	74,49,63,60:1:1:2:0/1:./.:.:0:1:g.244977A>G:0	176,176,0,0:1:1:2:0/0:./.:.:0:0:.:.	152,141,0,0:1:1:2:0/0:./.:.:0:0:.:.
chr2_ref_v2	245075	.	C	T	.	PASS	IntersectsRepeat=0;RepeatCorrectionApplied=0	SAC:ACF:DF:PD:GT:SGT:SF:SV:SIG:MT:PAC	164,197,0,0:1:1:2:0/0:./.:.:0	92,170,0,1:1:1:2:0/0:./.:.:0:0:.:.	95,121,0,0:1:1:2:0/0:./.:.:0:0:.:.	83,104,77,75:1:1:2:0/1:0/0:0.125:0:1:g.245075C>T:0	134,140,0,0:1:1:2:0/0:./.:.:0:0:.:.
chr2_ref_v2	245218	.	G	A	.	PASS	IntersectsRepeat=0;RepeatCorrectionApplied=0	SAC:ACF:DF:PD:GT:SGT:SF:SV:SIG:MT:PAC	141,177,0,0:1:1:2:0/0:./.:.:0	54,54,49,37:1:1:2:0/1:0/0:0.125:0:1:g.245218G>A:0	92,100,0,0:1:1:2:0/0:./.:.:0:0:.:.	162,168,0,0:1:1:2:0/0:./.:.:0:0:.:.	146,132,0,0:1:1:2:0/0:./.:.:0:0:.:.
chr2_ref_v2	245450	.	TA	T	.	PASS	IntersectsRepeat=1;RepeatCorrectionApplied=1	SAC:ACF:DF:PD:GT:SGT:SF:SV:SIG:MT:PAC	215,160,0,0:1:1:2:0/0:./.:.:0	81,69,64,51:1:1:2:0/1:0/0:0.125:0:1:g.245451delA:0	87,98,0,1:1:1:2:0/0:./.:.:0:0:.:.	161,194,0,1:1:1:2:0/0:./.:.:0:0:.:.	121,144,1,0:1:1:2:0/0:./.:.:0:0:.:.
chr2_ref_v2	246281	.	C	T	.	PASS	IntersectsRepeat=0;RepeatCorrectionApplied=0	SAC:ACF:DF:PD:GT:SGT:SF:SV:SIG:MT:PAC	79,79,1,0:1:1:2:0/0:./.:.:0	92,85,0,0:1:1:2:0/0:./.:.:0:0:.:.	131,105,0,1:1:1:2:0/0:./.:.:0:0:.:.	104,90,111,85:1:1:2:0/1:./.:.:0:1:g.246281C>T:0	186,154,0,0:1:1:2:0/0:./.:.:0:0:.:.
chr2_ref_v2	246289	.	G	C	.	PASS	IntersectsRepeat=1;RepeatCorrectionApplied=0	SAC:ACF:DF:PD:GT:SGT:SF:SV:SIG:MT:PAC	71,71,0,0:1:1:2:0/0:./.:.:0	41,43,42,34:1:1:2:0/1:./.:.:0:1:g.246289G>C:0	131,88,0,4:1:1:2:0/0:./.:.:0:0:.:.	218,152,0,3:1:1:2:0/0:./.:.:0:0:.:.	178,137,2,3:1:1:2:0/0:./.:.:0:0:.:.
chr2_ref_v2	246559	.	C	T	.	PASS	IntersectsRepeat=0;RepeatCorrectionApplied=0	SAC:ACF:DF:PD:GT:SGT:SF:SV:SIG:MT:PAC	118,139,0,0:1:1:2:0/0:./.:.:0	43,44,41,81:1:1:2:0/1:1/1:0.125:0:1:g.246559C>T:0	106,125,0,0:1:1:2:0/0:./.:.:0:0:.:.	203,263,0,0:1:1:2:0/0:./.:.:0:0:.:.	155,205,0,0:1:1:2:0/0:./.:.:0:0:.:.
chr2_ref_v2	246729	.	T	C	.	PASS	IntersectsRepeat=0;RepeatCorrectionApplied=0	SAC:ACF:DF:PD:GT:SGT:SF:SV:SIG:MT:PAC	160,99,0,0:1:1:2:0/0:./.:.:0	144,77,0,0:1:1:2:0/0:./.:.:0:0:.:.	131,103,0,0:1:1:2:0/0:./.:.:0:0:.:.	115,98,125,111:1:1:2:0/1:./.:.:0:1:g.246729T>C:0	219,182,0,0:1:1:2:0/0:./.:.:0:0:.:.
chr2_ref_v2	247652	.	A	G	.	PASS	IntersectsRepeat=1;RepeatCorrectionApplied=0	SAC:ACF:DF:PD:GT:SGT:SF:SV:SIG:MT:PAC	193,110,0,0:1:1:2:0/0:./.:.:0	75,50,85,54:1:1:2:0/1:./.:.:0:1:g.247652A>G:0	94,136,0,0:1:1:2:0/0:./.:.:0:0:.:.	170,236,0,0:1:1:2:0/0:./.:.:0:0:.:.	151,194,0,1:1:1:2:0/0:./.:.:0:0:.:.
chr2_ref_v2	249550	.	A	G	.	PASS	IntersectsRepeat=0;RepeatCorrectionApplied=0	SAC:ACF:DF:PD:GT:SGT:SF:SV:SIG:MT:PAC	248,211,0,0:1:1:2:0/0:./.:.:0	170,119,0,0:1:1:2:0/0:./.:.:0:0:.:.	43,46,54,49:1:1:2:0/1:1/1:0.125:0:1:g.249550A>G:0	200,140,0,0:1:1:2:0/0:./.:.:0:0:.:.	182,145,0,0:1:1:2:0/0:./.:.:0:0:.:.
chr2_ref_v2	249898	.	GT	G	.	PASS	IntersectsRepeat=1;RepeatCorrectionApplied=1	SAC:ACF:DF:PD:GT:SGT:SF:SV:SIG:MT:PAC	106,83,96,76:1:1:2:0/1:0/0:0.125:0	134,114,7,9:1:1:2:0/0:./.:.:0:1:g.249898_249900>T:1	72,54,58,54:1:1:2:0/1:0/0:0.125:0:0:.:.	188,170,12,17:1:1:2:0/0:./.:.:0:1:g.249898_249900>T:1	168,151,9,7:1:1:2:0/0:./.:.:0:1:g.249898_249900>T:1
chr2_ref_v2	250198	.	C	T	.	PASS	IntersectsRepeat=0;RepeatCorrectionApplied=0	SAC:ACF:DF:PD:GT:SGT:SF:SV:SIG:MT:PAC	152,168,0,0:1:1:2:0/0:./.:.:0	120,144,0,0:1:1:2:0/0:./.:.:0:0:.:.	104,104,0,0:1:1:2:0/0:./.:.:0:0:.:.	159,206,0,0:1:1:2:0/0:./.:.:0:0:.:.	83,75,90,78:1:1:2:0/1:./.:.:0:1:g.250198C>T:0
chr2_ref_v2	250296	.	A	G	.	PASS	IntersectsRepeat=0;RepeatCorrectionApplied=0	SAC:ACF:DF:PD:GT:SGT:SF:SV:SIG:MT:PAC	206,161,0,0:1:1:2:0/0:./.:.:0	166,118,1,0:1:1:2:0/0:./.:.:0:0:.:.	120,101,0,0:1:1:2:0/0:./.:.:0:0:.:.	93,75,102,96:1:1:2:0/1:1/1:0.125:0:1:g.250296A>G:0	175,181,0,1:1:1:2:0/0:./.:.:0:0:.:.
chr2_ref_v2	251167	.	C	T	.	PASS	IntersectsRepeat=0;RepeatCorrectionApplied=0	SAC:ACF:DF:PD:GT:SGT:SF:SV:SIG:MT:PAC	142,201,0,1:1:1:2:0/0:./.:.:0	91,139,0,0:1:1:2:0/0:./.:.:0:0:.:.	70,58,78,46:1:1:2:0/1:./.:.:0:1:g.251167C>T:0	248,189,0,0:1:1:2:0/0:./.:.:0:0:.:.	205,160,0,0:1:1:2:0/0:./.:.:0:0:.:.
chr2_ref_v2	251204	.	C	T	.	PASS	IntersectsRepeat=0;RepeatCorrectionApplied=0	SAC:ACF:DF:PD:GT:SGT:SF:SV:SIG:MT:PAC	154,174,0,0:1:1:2:0/0:./.:.:0	103,137,0,0:1:1:2:0/0:./.:.:0:0:.:.	87,47,56,62:1:1:2:0/1:0/0:0.125:0:1:g.251204C>T:0	216,182,0,0:1:1:2:0/0:./.:.:0:0:.:.	208,154,0,0:1:1:2:0/0:./.:.:0:0:.:.
chr2_ref_v2	251574	.	CT	C,CTT	.	PASS	IntersectsRepeat=1;RepeatCorrectionApplied=1	SAC:ACF:DF:PD:GT:SGT:SF:SV:SIG:MT:PAC	8,14,6,7,3,5:1:1:2:0/0:0/2:0.25:0	4,4,10,44,0,2:1:1:2:1/1:1/2:0.25:0:0:.:.	9,31,4,14,18,11:1:1:2:0/2:0/0:0.125:0:0:.:.	16,36,11,23,26,22:1:1:2:0/2:1/2:0.25:0:0:.:.	11,14,31,52,4,6:1:1:2:1/1:1/2:0.25:0:1:g.251575delT,g.251575delT:0,1
chr2_ref_v2	251708	.	A	G	.	PASS	IntersectsRepeat=0;RepeatCorrectionApplied=0	SAC:ACF:DF:PD:GT:SGT:SF:SV:SIG:MT:PAC	148,119,0,0:1:1:2:0/0:./.:.:0	119,130,0,0:1:1:2:0/0:./.:.:0:0:.:.	100,112,0,0:1:1:2:0/0:./.:.:0:0:.:.	99,122,87,99:1:1:2:0/1:0/0:0.125:0:1:g.251708A>G:0	169,191,0,0:1:1:2:0/0:./.:.:0:0:.:.
chr2_ref_v2	251965	.	A	AT	.	PASS	IntersectsRepeat=1;RepeatCorrectionApplied=1	SAC:ACF:DF:PD:GT:SGT:SF:SV:SIG:MT:PAC	182,124,0,0:1:1:2:0/0:./.:.:0	141,99,1,0:1:1:2:0/0:./.:.:0:0:.:.	49,46,42,50:1:1:2:0/1:./.:.:0:1:g.251965_251966insT:0	154,161,1,0:1:1:2:0/0:./.:.:0:0:.:.	145,133,0,1:1:1:2:0/0:./.:.:0:0:.:.
chr2_ref_v2	252571	.	A	G	.	PASS	IntersectsRepeat=0;RepeatCorrectionApplied=0	SAC:ACF:DF:PD:GT:SGT:SF:SV:SIG:MT:PAC	145,142,0,0:1:1:2:0/0:./.:.:0	66,59,54,67:1:1:2:0/1:./.:.:0:1:g.252571A>G:0	95,109,1,0:1:1:2:0/0:./.:.:0:0:.:.	161,212,0,0:1:1:2:0/0:./.:.:0:0:.:.	138,153,0,0:1:1:2:0/0:./.:.:0:0:.:.
chr2_ref_v2	252928	.	C	T	.	PASS	IntersectsRepeat=1;RepeatCorrectionApplied=0	SAC:ACF:DF:PD:GT:SGT:SF:SV:SIG:MT:PAC	111,156,0,0:1:1:2:0/0:./.:.:0	112,129,0,0:1:1:2:0/0:./.:.:0:0:.:.	107,134,0,0:1:1:2:0/0:./.:.:0:0:.:.	93,102,82,91:1:1:2:0/1:./.:.:0:1:g.252928C>T:0	166,166,0,0:1:1:2:0/0:./.:.:0:0:.:.
chr2_ref_v2	252965	.	C	T	.	PASS	IntersectsRepeat=0;RepeatCorrectionApplied=0	SAC:ACF:DF:PD:GT:SGT:SF:SV:SIG:MT:PAC	117,142,0,0:1:1:2:0/0:./.:.:0	104,122,0,0:1:1:2:0/0:./.:.:0:0:.:.	100,129,0,0:1:1:2:0/0:./.:.:0:0:.:.	66,86,71,103:1:1:2:0/1:1/1:0.125:0:1:g.252965C>T:0	130,177,1,0:1:1:2:0/0:./.:.:0:0:.:.
chr2_ref_v2	253008	.	C	T	.	PASS	IntersectsRepeat=0;RepeatCorrectionApplied=0	SAC:ACF:DF:PD:GT:SGT:SF:SV:SIG:MT:PAC	143,122,0,0:1:1:2:0/0:./.:.:0	137,127,0,0:1:1:2:0/0:./.:.:0:0:.:.	46,75,41,49:1:1:2:0/1:0/0:0.125:0:1:g.253008C>T:0	167,203,0,0:1:1:2:0/0:./.:.:0:0:.:.	133,172,0,0:1:1:2:0/0:./.:.:0:0:.:.
chr2_ref_v2	253648	.	GA	G	.	PASS	IntersectsRepeat=1;RepeatCorrectionApplied=1	SAC:ACF:DF:PD:GT:SGT:SF:SV:SIG:MT:PAC	139,146,0,2:1:1:2:0/0:./.:.:0	87,107,0,1:1:1:2:0/0:./.:.:0:0:.:.	42,76,43,60:1:1:2:0/1:0/0:0.125:0:1:g.253649delA:0	182,224,0,2:1:1:2:0/0:./.:.:0:0:.:.	195,232,1,0:1:1:2:0/0:./.:.:0:0:.:.
chr2_ref_v2	253944	.	C	T	.	PASS	IntersectsRepeat=0;RepeatCorrectionApplied=0	SAC:ACF:DF:PD:GT:SGT:SF:SV:SIG:MT:PAC	159,125,0,0:1:1:2:0/0:./.:.:0	138,110,0,0:1:1:2:0/0:./.:.:0:0:.:.	87,93,0,0:1:1:2:0/0:./.:.:0:0:.:.	92,79,75,77:1:1:2:0/1:./.:.:0:1:g.253944C>T:0	153,142,0,0:1:1:2:0/0:./.:.:0:0:.:.
chr2_ref_v2	255257	.	G	A	.	PASS	IntersectsRepeat=0;RepeatCorrectionApplied=0	SAC:ACF:DF:PD:GT:SGT:SF:SV:SIG:MT:PAC	207,119,1,0:1:1:2:0/0:./.:.:0	81,56,92,69:1:1:2:0/1:1/1:0.125:0:1:g.255257G>A:0	121,79,0,0:1:1:2:0/0:./.:.:0:0:.:.	199,177,0,0:1:1:2:0/0:./.:.:0:0:.:.	182,146,0,0:1:1:2:0/0:./.:.:0:0:.:.
chr2_ref_v2	255283	.	G	GA	.	PASS	IntersectsRepeat=1;RepeatCorrectionApplied=1	SAC:ACF:DF:PD:GT:SGT:SF:SV:SIG:MT:PAC	199,124,0,0:1:1:2:0/0:./.:.:0	170,119,0,0:1:1:2:0/0:./.:.:0:0:.:.	117,77,0,0:1:1:2:0/0:./.:.:0:0:.:.	97,85,100,93:1:1:2:0/1:./.:.:0:1:g.255283_255284insA:0	158,154,0,0:1:1:2:0/0:./.:.:0:0:.:.
chr2_ref_v2	255736	.	G	A	.	PASS	IntersectsRepeat=0;RepeatCorrectionApplied=0	SAC:ACF:DF:PD:GT:SGT:SF:SV:SIG:MT:PAC	137,162,0,1:1:1:2:0/0:./.:.:0	58,78,63,69:1:1:2:0/1:./.:.:0:1:g.255736G>A:0	82,103,0,0:1:1:2:0/0:./.:.:0:0:.:.	218,183,0,0:1:1:2:0/0:./.:.:0:0:.:.	130,181,0,0:1:1:2:0/0:./.:.:0:0:.:.
chr2_ref_v2	256693	.	G	A	.	PASS	IntersectsRepeat=0;RepeatCorrectionApplied=0	SAC:ACF:DF:PD:GT:SGT:SF:SV:SIG:MT:PAC	157,121,0,0:1:1:2:0/0:./.:.:0	108,123,0,0:1:1:2:0/0:./.:.:0:0:.:.	93,95,0,0:1:1:2:0/0:./.:.:0:0:.:.	84,79,100,66:1:1:2:0/1:./.:.:0:1:g.256693G>A:0	152,149,1,0:1:1:2:0/0:./.:.:0:0:.:.
chr2_ref_v2	257029	.	G	A	.	PASS	IntersectsRepeat=0;RepeatCorrectionApplied=0	SAC:ACF:DF:PD:GT:SGT:SF:SV:SIG:MT:PAC	128,162,0,0:1:1:2:0/0:./.:.:0	103,157,0,0:1:1:2:0/0:./.:.:0:0:.:.	117,116,0,1:1:1:2:0/0:./.:.:0:0:.:.	171,171,0,0:1:1:2:0/0:./.:.:0:0:.:.	84,71,90,94:1:1:2:0/1:1/1:0.125:0:1:g.257029G>A:0
chr2_ref_v2	257452	.	A	T	.	PASS	IntersectsRepeat=1;RepeatCorrectionApplied=0	SAC:ACF:DF:PD:GT:SGT:SF:SV:SIG:MT:PAC	233,229,0,0:1:1:2:0/0:./.:.:0	94,83,68,89:1:1:2:0/1:./.:.:0:1:g.257452A>T:0	69,98,0,0:1:1:2:0/0:./.:.:0:0:.:.	173,159,0,0:1:1:2:0/0:./.:.:0:0:.:.	129,157,0,0:1:1:2:0/0:./.:.:0:0:.:.
chr2_ref_v2	258294	.	G	A	.	PASS	IntersectsRepeat=0;RepeatCorrectionApplied=0	SAC:ACF:DF:PD:GT:SGT:SF:SV:SIG:MT:PAC	182,150,0,0:1:1:2:0/0:./.:.:0	111,110,0,0:1:1:2:0/0:./.:.:0:0:.:.	52,54,40,53:1:1:2:0/1:0/0:0.125:0:1:g.258294G>A:0	156,160,0,0:1:1:2:0/0:./.:.:0:0:.:.	136,147,0,0:1:1:2:0/0:./.:.:0:0:.:.
chr2_ref_v2	258627	.	T	C	.	PASS	IntersectsRepeat=0;RepeatCorrectionApplied=0	SAC:ACF:DF:PD:GT:SGT:SF:SV:SIG:MT:PAC	189,168,0,0:1:1:2:0/0:./.:.:0	118,139,0,0:1:1:2:0/0:./.:.:0:0:.:.	112,117,0,0:1:1:2:0/0:./.:.:0:0:.:.	208,214,0,0:1:1:2:0/0:./.:.:0:0:.:.	80,90,90,77:1:1:2:0/1:./.:.:0:1:g.258627T>C:0
chr2_ref_v2	259053	.	AT	A	.	PASS	IntersectsRepeat=1;RepeatCorrectionApplied=1	SAC:ACF:DF:PD:GT:SGT:SF:SV:SIG:MT:PAC	184,106,0,0:1:1:2:0/0:./.:.:0	136,124,0,0:1:1:2:0/0:./.:.:0:0:.:.	54,51,48,45:1:1:2:0/1:./.:.:0:1:g.259054delT:0	196,203,1,0:1:1:2:0/0:./.:.:0:0:.:.	200,165,0,0:1:1:2:0/0:./.:.:0:0:.:.
chr2_ref_v2	259318	.	T	C	.	PASS	IntersectsRepeat=1;RepeatCorrectionApplied=0	SAC:ACF:DF:PD:GT:SGT:SF:SV:SIG:MT:PAC	175,206,1,1:1:1:2:0/0:./.:.:0	57,71,54,79:1:1:2:0/1:./.:.:0:1:g.259318T>C:0	101,100,0,0:1:1:2:0/0:./.:.:0:0:.:.	211,192,0,0:1:1:2:0/0:./.:.:0:0:.:.	148,172,0,2:1:1:2:0/0:./.:.:0:0:.:.
chr2_ref_v2	259745	.	C	T	.	ExcRegion	IntersectsRepeat=0;RepeatCorrectionApplied=0	SAC:ACF:DF:PD:GT:SGT:SF:SV:SIG:MT:PAC	0,0,0,4:0:1:2:./.:./.:.:0	0,0,0,29:0:1:2:./.:./.:.:0:0:.:.	0,0,0,27:0:1:2:./.:./.:.:0:0:.:.	0,0,0,35:0:1:2:./.:./.:.:0:0:.:.	0,0,0,19:0:1:2:./.:./.:.:0:0:.:.
chr2_ref_v2	260779	.	T	C	.	ExcRegion	IntersectsRepeat=0;RepeatCorrectionApplied=0	SAC:ACF:DF:PD:GT:SGT:SF:SV:SIG:MT:PAC	0,0,0,0:0:1:2:./.:./.:.:0	0,0,0,0:0:1:2:./.:./.:.:0:0:.:.	0,0,0,0:0:1:2:./.:./.:.:0:0:.:.	0,0,1,0:0:1:2:./.:./.:.:0:0:.:.	0,0,0,0:0:1:2:./.:./.:.:0:0:.:.
chr2_ref_v2	263125	.	GC	G	.	ExcRegion	IntersectsRepeat=0;RepeatCorrectionApplied=0	SAC:ACF:DF:PD:GT:SGT:SF:SV:SIG:MT:PAC	0,0,6,0:0:1:2:./.:./.:.:0	0,0,2,0:0:1:2:./.:./.:.:0:0:.:.	0,0,4,0:0:1:2:./.:./.:.:0:0:.:.	0,0,4,0:0:1:2:./.:./.:.:0:0:.:.	0,0,3,0:0:1:2:./.:./.:.:0:0:.:.
chr2_ref_v2	264471	.	A	T	.	ExcRegion	IntersectsRepeat=0;RepeatCorrectionApplied=0	SAC:ACF:DF:PD:GT:SGT:SF:SV:SIG:MT:PAC	0,0,0,0:0:1:2:./.:./.:.:0	0,0,0,0:0:1:2:./.:./.:.:0:0:.:.	0,0,0,0:0:1:2:./.:./.:.:0:0:.:.	0,0,1,0:0:1:2:./.:./.:.:0:0:.:.	0,0,0,0:0:1:2:./.:./.:.:0:0:.:.
chr2_ref_v2	264480	.	A	T	.	ExcRegion	IntersectsRepeat=1;RepeatCorrectionApplied=0	SAC:ACF:DF:PD:GT:SGT:SF:SV:SIG:MT:PAC	0,0,0,0:0:1:2:./.:./.:.:0	0,0,0,0:0:1:2:./.:./.:.:0:0:.:.	0,0,0,0:0:1:2:./.:./.:.:0:0:.:.	0,0,1,1:1:1:2:./.:./.:.:0:0:.:.	0,0,0,0:0:1:2:./.:./.:.:0:0:.:.
chr2_ref_v2	264514	.	T	C	.	ExcRegion	IntersectsRepeat=1;RepeatCorrectionApplied=0	SAC:ACF:DF:PD:GT:SGT:SF:SV:SIG:MT:PAC	0,0,0,0:0:1:2:./.:./.:.:0	0,0,0,0:0:1:2:./.:./.:.:0:0:.:.	0,0,0,0:0:1:2:./.:./.:.:0:0:.:.	0,0,1,1:1:1:2:./.:./.:.:0:0:.:.	0,0,0,0:0:1:2:./.:./.:.:0:0:.:.
chr2_ref_v2	265361	.	G	T	.	ExcRegion	IntersectsRepeat=1;RepeatCorrectionApplied=0	SAC:ACF:DF:PD:GT:SGT:SF:SV:SIG:MT:PAC	0,0,117,0:0:1:2:./.:./.:.:0	0,0,109,0:0:1:2:./.:./.:.:0:0:.:.	0,0,93,0:0:1:2:./.:./.:.:0:0:.:.	0,0,103,0:0:1:2:./.:./.:.:0:0:.:.	0,0,76,0:0:1:2:./.:./.:.:0:0:.:.
chr2_ref_v2	267160	.	T	C	.	PASS	IntersectsRepeat=0;RepeatCorrectionApplied=0	SAC:ACF:DF:PD:GT:SGT:SF:SV:SIG:MT:PAC	188,170,1,0:1:1:2:0/0:./.:.:0	69,81,62,65:1:1:2:0/1:0/0:0.125:0:1:g.267160T>C:0	104,119,0,0:1:1:2:0/0:./.:.:0:0:.:.	187,177,0,0:1:1:2:0/0:./.:.:0:0:.:.	158,161,0,0:1:1:2:0/0:./.:.:0:0:.:.
chr2_ref_v2	267469	.	C	CA	.	PASS	IntersectsRepeat=1;RepeatCorrectionApplied=1	SAC:ACF:DF:PD:GT:SGT:SF:SV:SIG:MT:PAC	125,108,0,0:1:1:2:0/0:./.:.:0	122,100,0,0:1:1:2:0/0:./.:.:0:0:.:.	97,113,0,0:1:1:2:0/0:./.:.:0:0:.:.	93,90,82,75:1:1:2:0/1:0/0:0.125:0:1:g.267469_267470insA:0	161,160,0,0:1:1:2:0/0:./.:.:0:0:.:.
chr2_ref_v2	267884	.	CT	C	.	PASS	IntersectsRepeat=1;RepeatCorrectionApplied=1	SAC:ACF:DF:PD:GT:SGT:SF:SV:SIG:MT:PAC	218,171,0,0:1:1:2:0/0:./.:.:0	148,115,0,2:1:1:2:0/0:./.:.:0:0:.:.	34,46,46,54:1:1:2:0/1:1/1:0.125:0:1:g.267885delT:0	165,150,0,0:1:1:2:0/0:./.:.:0:0:.:.	137,138,0,0:1:1:2:0/0:./.:.:0:0:.:.
chr2_ref_v2	268043	.	G	A	.	PASS	IntersectsRepeat=1;RepeatCorrectionApplied=0	SAC:ACF:DF:PD:GT:SGT:SF:SV:SIG:MT:PAC	180,212,0,1:1:1:2:0/0:./.:.:0	145,156,0,0:1:1:2:0/0:./.:.:0:0:.:.	104,89,0,0:1:1:2:0/0:./.:.:0:0:.:.	97,103,84,80:1:1:2:0/1:0/0:0.125:0:1:g.268043G>A:0	129,161,0,0:1:1:2:0/0:./.:.:0:0:.:.
chr2_ref_v2	268273	.	C	A	.	PASS	IntersectsRepeat=0;RepeatCorrectionApplied=0	SAC:ACF:DF:PD:GT:SGT:SF:SV:SIG:MT:PAC	166,169,0,0:1:1:2:0/0:./.:.:0	116,130,0,0:1:1:2:0/0:./.:.:0:0:.:.	118,83,0,0:1:1:2:0/0:./.:.:0:0:.:.	82,80,82,78:1:1:2:0/1:./.:.:0:1:g.268273C>A:0	154,133,0,0:1:1:2:0/0:./.:.:0:0:.:.
chr2_ref_v2	269027	.	C	T	.	PASS	IntersectsRepeat=0;RepeatCorrectionApplied=0	SAC:ACF:DF:PD:GT:SGT:SF:SV:SIG:MT:PAC	182,154,0,0:1:1:2:0/0:./.:.:0	69,76,66,53:1:1:2:0/1:0/0:0.125:0:1:g.269027C>T:0	129,154,0,0:1:1:2:0/0:./.:.:0:0:.:.	213,235,0,0:1:1:2:0/0:./.:.:0:0:.:.	180,227,0,0:1:1:2:0/0:./.:.:0:0:.:.
chr2_ref_v2	269079	.	T	C	.	PASS	IntersectsRepeat=0;RepeatCorrectionApplied=0	SAC:ACF:DF:PD:GT:SGT:SF:SV:SIG:MT:PAC	185,170,1,1:1:1:2:0/0:./.:.:0	128,119,0,0:1:1:2:0/0:./.:.:0:0:.:.	128,140,0,0:1:1:2:0/0:./.:.:0:0:.:.	181,234,0,0:1:1:2:0/0:./.:.:0:0:.:.	79,110,90,117:1:1:2:0/1:./.:.:0:1:g.269079T>C:0
chr2_ref_v2	269466	.	CT	C	.	PASS	IntersectsRepeat=1;RepeatCorrectionApplied=1	SAC:ACF:DF:PD:GT:SGT:SF:SV:SIG:MT:PAC	177,139,0,0:1:1:2:0/0:./.:.:0	111,126,0,1:1:1:2:0/0:./.:.:0:0:.:.	98,97,0,0:1:1:2:0/0:./.:.:0:0:.:.	184,174,0,0:1:1:2:0/0:./.:.:0:0:.:.	67,87,97,78:1:1:2:0/1:1/1:0.125:0:1:g.269467delT:0
chr2_ref_v2	269639	.	AT	A	.	PASS	IntersectsRepeat=1;RepeatCorrectionApplied=1	SAC:ACF:DF:PD:GT:SGT:SF:SV:SIG:MT:PAC	121,155,3,2:1:1:2:0/0:./.:.:0	44,60,55,48:1:1:2:0/1:0/0:0.125:0:1:g.269640delT:0	118,110,4,3:1:1:2:0/0:./.:.:0:0:.:.	190,201,9,4:1:1:2:0/0:./.:.:0:0:.:.	177,180,2,3:1:1:2:0/0:./.:.:0:0:.:.
chr2_ref_v2	269762	.	T	C	.	PASS	IntersectsRepeat=0;RepeatCorrectionApplied=0	SAC:ACF:DF:PD:GT:SGT:SF:SV:SIG:MT:PAC	102,78,0,0:1:1:2:0/0:./.:.:0	95,65,0,2:1:1:2:0/0:./.:.:0:0:.:.	134,85,0,1:1:1:2:0/0:./.:.:0:0:.:.	222,140,0,3:1:1:2:0/0:./.:.:0:0:.:.	101,66,105,78:1:1:2:0/1:./.:.:0:1:g.269762T>C:0
chr2_ref_v2	269846	.	G	A	.	PASS	IntersectsRepeat=0;RepeatCorrectionApplied=0	SAC:ACF:DF:PD:GT:SGT:SF:SV:SIG:MT:PAC	109,130,0,0:1:1:2:0/0:./.:.:0	40,63,43,68:1:1:2:0/1:./.:.:0:1:g.269846G>A:0	132,128,0,0:1:1:2:0/0:./.:.:0:0:.:.	253,207,0,0:1:1:2:0/0:./.:.:0:0:.:.	202,196,0,0:1:1:2:0/0:./.:.:0:0:.:.
chr2_ref_v2	269965	.	G	A	.	PASS	IntersectsRepeat=0;RepeatCorrectionApplied=0	SAC:ACF:DF:PD:GT:SGT:SF:SV:SIG:MT:PAC	111,91,11,12:1:1:2:0/0:0/1:0.25:1	110,86,0,0:1:1:2:0/0:./.:.:0:0:.:.	68,76,69,71:1:1:2:0/1:./.:.:0:1:g.269965G>A:0	230,255,0,0:1:1:2:0/0:./.:.:0:0:.:.	175,213,0,0:1:1:2:0/0:./.:.:0:0:.:.
chr2_ref_v2	270639	.	GAA	GA,G,GAAA	.	PASS	IntersectsRepeat=1;RepeatCorrectionApplied=1	SAC:ACF:DF:PD:GT:SGT:SF:SV:SIG:MT:PAC	26,31,66,53,7,6,4,7:1:1:2:0/1:1/3:0.125:0	82,51,22,9,1,2,3,4:1:1:2:0/0:0/1:0.125:0:1:g.270639_270641>A:1	22,42,8,13,39,39,9,5:1:1:2:0/2:2/3:0.125:0:1:g.270639_270642A>:0	16,19,63,49,7,6,47,53:1:1:2:1/3:3/3:0.125:0:1:g.270639_270640insA:0	48,70,11,11,1,3,48,52:1:1:2:0/3:1/3:0.125:0:1:g.270639_270641>AA:0
chr2_ref_v2	270723	.	TA	T,TAA	.	PASS	IntersectsRepeat=1;RepeatCorrectionApplied=1	SAC:ACF:DF:PD:GT:SGT:SF:SV:SIG:MT:PAC	129,125,3,6,2,3:1:1:2:0/0:./.:.:0	2,2,92,94,0,0:1:1:2:1/1:./.:.:0:1:g.270724delA,g.270724delA:0,1	73,67,4,6,11,9:1:1:2:0/0:0/2:0.125:0:0:.:.	55,69,79,96,11,6:1:1:2:0/1:./.:.:0:1:g.270724delA:0	111,134,10,6,8,16:1:1:2:0/0:./.:.:0:0:.:.
chr2_ref_v2	270836	.	CT	C	.	PASS	IntersectsRepeat=1;RepeatCorrectionApplied=1	SAC:ACF:DF:PD:GT:SGT:SF:SV:SIG:MT:PAC	91,120,18,10:1:1:2:0/0:./.:.:0	30,69,29,51:1:1:2:0/0:0/1:0.5:0:1:.:	23,51,29,28:1:1:2:0/0:0/1:0.5:0:1:.:	93,124,10,12:1:1:2:0/0:./.:.:0:0:.:.	59,80,50,50:1:1:2:0/0:0/1:0.5:1:1:.:
chr2_ref_v2	271622	.	T	C	.	PASS	IntersectsRepeat=0;RepeatCorrectionApplied=0	SAC:ACF:DF:PD:GT:SGT:SF:SV:SIG:MT:PAC	198,148,0,0:1:1:2:0/0:./.:.:0	124,124,0,0:1:1:2:0/0:./.:.:0:0:.:.	103,96,0,1:1:1:2:0/0:./.:.:0:0:.:.	174,160,0,0:1:1:2:0/0:./.:.:0:0:.:.	150,132,11,17:1:1:2:0/0:0/1:0.25:1:1:.:
chr2_ref_v2	271966	.	A	C	.	PASS	IntersectsRepeat=0;RepeatCorrectionApplied=0	SAC:ACF:DF:PD:GT:SGT:SF:SV:SIG:MT:PAC	119,56,1,43:1:1:2:0/0:0/1:0.5:0	115,41,0,61:1:1:2:0/0:0/1:0.5:0:0:.:.	69,55,0,48:1:1:2:0/0:0/1:0.5:0:0:.:.	176,86,0,76:1:1:2:0/0:0/1:0.5:0:0:.:.	143,82,0,66:1:1:2:0/0:0/1:0.5:0:0:.:.
chr2_ref_v2	272118	.	G	A	.	PASS	IntersectsRepeat=1;RepeatCorrectionApplied=0	SAC:ACF:DF:PD:GT:SGT:SF:SV:SIG:MT:PAC	140,159,0,0:1:1:2:0/0:./.:.:0	128,129,0,0:1:1:2:0/0:./.:.:0:0:.:.	44,42,38,65:1:1:2:0/1:1/1:0.125:0:1:g.272118G>A:0	162,188,0,0:1:1:2:0/0:./.:.:0:0:.:.	111,140,0,0:1:1:2:0/0:./.:.:0:0:.:.
chr2_ref_v2	272253	.	G	A	.	PASS	IntersectsRepeat=0;RepeatCorrectionApplied=0	SAC:ACF:DF:PD:GT:SGT:SF:SV:SIG:MT:PAC	200,142,0,0:1:1:2:0/0:./.:.:0	140,149,0,0:1:1:2:0/0:./.:.:0:0:.:.	108,90,0,0:1:1:2:0/0:./.:.:0:0:.:.	179,180,0,0:1:1:2:0/0:./.:.:0:0:.:.	74,64,81,63:1:1:2:0/1:./.:.:0:1:g.272253G>A:0
chr2_ref_v2	272517	.	T	C	.	PASS	IntersectsRepeat=1;RepeatCorrectionApplied=0	SAC:ACF:DF:PD:GT:SGT:SF:SV:SIG:MT:PAC	203,228,0,0:1:1:2:0/0:./.:.:0	166,147,0,0:1:1:2:0/0:./.:.:0:0:.:.	116,122,0,0:1:1:2:0/0:./.:.:0:0:.:.	243,209,0,0:1:1:2:0/0:./.:.:0:0:.:.	109,70,70,60:1:1:2:0/1:0/0:0.125:0:1:g.272517T>C:0
chr2_ref_v2	272597	.	G	A	.	PASS	IntersectsRepeat=1;RepeatCorrectionApplied=0	SAC:ACF:DF:PD:GT:SGT:SF:SV:SIG:MT:PAC	164,199,1,0:1:1:2:0/0:./.:.:0	129,148,0,0:1:1:2:0/0:./.:.:0:0:.:.	116,105,0,0:1:1:2:0/0:./.:.:0:0:.:.	78,121,72,101:1:1:2:0/1:0/0:0.125:0:1:g.272597G>A:0	162,185,0,0:1:1:2:0/0:./.:.:0:0:.:.
chr2_ref_v2	272646	.	T	C	.	PASS	IntersectsRepeat=1;RepeatCorrectionApplied=0	SAC:ACF:DF:PD:GT:SGT:SF:SV:SIG:MT:PAC	66,110,83,95:1:1:2:0/1:./.:.:0	114,172,0,0:1:1:2:0/0:./.:.:0:1:g.272645_272647C>T:1	49,58,58,73:1:1:2:0/1:1/1:0.125:0:0:.:.	162,232,0,0:1:1:2:0/0:./.:.:0:1:g.272645_272647C>T:1	157,187,0,0:1:1:2:0/0:./.:.:0:1:g.272645_272647C>T:1
chr2_ref_v2	273879	.	G	A	.	PASS	IntersectsRepeat=0;RepeatCorrectionApplied=0	SAC:ACF:DF:PD:GT:SGT:SF:SV:SIG:MT:PAC	167,166,0,0:1:1:2:0/0:./.:.:0	129,108,0,0:1:1:2:0/0:./.:.:0:0:.:.	111,93,0,0:1:1:2:0/0:./.:.:0:0:.:.	166,163,0,0:1:1:2:0/0:./.:.:0:0:.:.	85,83,66,68:1:1:2:0/1:0/0:0.125:0:1:g.273879G>A:0
chr2_ref_v2	274203	.	CT	C,CTT	.	PASS	IntersectsRepeat=1;RepeatCorrectionApplied=1	SAC:ACF:DF:PD:GT:SGT:SF:SV:SIG:MT:PAC	28,87,4,13,3,6:1:1:2:0/0:./.:.:0	34,85,8,11,9,12:1:1:2:0/2:2/2:0.5:0:0:.:.	29,43,11,20,38,40:1:1:2:0/2:2/2:0.125:0:1:g.274203_274204insT:0	58,100,16,49,18,39:1:1:2:0/0:0/2:0.25:0:1:.:	32,62,51,88,12,15:1:1:2:0/1:0/2:0.125:0:1:g.274204delT:0
chr2_ref_v2	274291	.	AAT	A	.	PASS	IntersectsRepeat=1;RepeatCorrectionApplied=1	SAC:ACF:DF:PD:GT:SGT:SF:SV:SIG:MT:PAC	63,65,2,5:1:1:2:0/0:./.:.:0	80,81,8,8:1:1:2:0/0:./.:.:0:0:.:.	42,54,37,41:1:1:2:0/1:0/0:0.25:0:1:g.274292_274293delAT:0	131,132,11,20:1:1:2:0/0:./.:.:0:0:.:.	137,153,19,16:1:1:2:0/0:./.:.:0:0:.:.
chr2_ref_v2	275797	.	T	C	.	PASS	IntersectsRepeat=0;RepeatCorrectionApplied=0	SAC:ACF:DF:PD:GT:SGT:SF:SV:SIG:MT:PAC	147,174,0,1:1:1:2:0/0:./.:.:0	98,143,0,0:1:1:2:0/0:./.:.:0:0:.:.	104,100,0,0:1:1:2:0/0:./.:.:0:0:.:.	83,85,66,75:1:1:2:0/1:0/0:0.125:0:1:g.275797T>C:0	169,149,0,0:1:1:2:0/0:./.:.:0:0:.:.
chr2_ref_v2	275912	.	AT	A	.	PASS	IntersectsRepeat=1;RepeatCorrectionApplied=1	SAC:ACF:DF:PD:GT:SGT:SF:SV:SIG:MT:PAC	156,143,0,0:1:1:2:0/0:./.:.:0	132,103,0,0:1:1:2:0/0:./.:.:0:0:.:.	109,80,0,0:1:1:2:0/0:./.:.:0:0:.:.	74,63,88,75:1:1:2:0/1:1/1:0.125:0:1:g.275913delT:0	146,161,0,0:1:1:2:0/0:./.:.:0:0:.:.
chr2_ref_v2	276773	.	T	C	.	PASS	IntersectsRepeat=1;RepeatCorrectionApplied=0	SAC:ACF:DF:PD:GT:SGT:SF:SV:SIG:MT:PAC	180,166,0,0:1:1:2:0/0:./.:.:0	119,136,0,0:1:1:2:0/0:./.:.:0:0:.:.	85,93,0,0:1:1:2:0/0:./.:.:0:0:.:.	167,168,0,0:1:1:2:0/0:./.:.:0:0:.:.	71,76,69,66:1:1:2:0/1:./.:.:0:1:g.276773T>C:0
chr2_ref_v2	277418	.	T	C	.	PASS	IntersectsRepeat=0;RepeatCorrectionApplied=0	SAC:ACF:DF:PD:GT:SGT:SF:SV:SIG:MT:PAC	174,144,0,0:1:1:2:0/0:./.:.:0	122,117,0,0:1:1:2:0/0:./.:.:0:0:.:.	93,139,2,0:1:1:2:0/0:./.:.:0:0:.:.	90,122,83,109:1:1:2:0/1:./.:.:0:1:g.277418T>C:0	121,177,1,0:1:1:2:0/0:./.:.:0:0:.:.
chr2_ref_v2	277962	.	G	A	.	PASS	IntersectsRepeat=1;RepeatCorrectionApplied=0	SAC:ACF:DF:PD:GT:SGT:SF:SV:SIG:MT:PAC	175,201,0,0:1:1:2:0/0:./.:.:0	61,68,63,59:1:1:2:0/1:./.:.:0:1:g.277962G>A:0	84,84,0,0:1:1:2:0/0:./.:.:0:0:.:.	169,146,0,0:1:1:2:0/0:./.:.:0:0:.:.	126,176,0,0:1:1:2:0/0:./.:.:0:0:.:.
chr2_ref_v2	278358	.	CT	C	.	PASS	IntersectsRepeat=1;RepeatCorrectionApplied=1	SAC:ACF:DF:PD:GT:SGT:SF:SV:SIG:MT:PAC	188,154,3,2:1:1:2:0/0:./.:.:0	54,67,57,61:1:1:2:0/1:0/0:0.125:0:1:g.278359delT:0	102,88,1,1:1:1:2:0/0:./.:.:0:0:.:.	156,165,1,1:1:1:2:0/0:./.:.:0:0:.:.	153,132,2,0:1:1:2:0/0:./.:.:0:0:.:.
chr2_ref_v2	278450	.	T	C	.	PASS	IntersectsRepeat=1;RepeatCorrectionApplied=0	SAC:ACF:DF:PD:GT:SGT:SF:SV:SIG:MT:PAC	127,222,1,0:1:1:2:0/0:./.:.:0	121,144,0,0:1:1:2:0/0:./.:.:0:0:.:.	69,50,75,48:1:1:2:0/1:./.:.:0:1:g.278450T>C:0	190,181,0,0:1:1:2:0/0:./.:.:0:0:.:.	225,169,0,0:1:1:2:0/0:./.:.:0:0:.:.
chr2_ref_v2	278718	.	G	A	.	PASS	IntersectsRepeat=0;RepeatCorrectionApplied=0	SAC:ACF:DF:PD:GT:SGT:SF:SV:SIG:MT:PAC	82,67,77,61:1:1:2:0/1:./.:.:0	130,114,1,0:1:1:2:0/0:./.:.:0:1:g.278717_278719A>G:1	62,67,53,52:1:1:2:0/1:0/0:0.125:0:0:.:.	189,196,0,0:1:1:2:0/0:./.:.:0:1:g.278717_278719A>G:1	151,199,0,0:1:1:2:0/0:./.:.:0:1:g.278717_278719A>G:1
chr2_ref_v2	279422	.	T	C	.	PASS	IntersectsRepeat=0;RepeatCorrectionApplied=0	SAC:ACF:DF:PD:GT:SGT:SF:SV:SIG:MT:PAC	154,126,0,0:1:1:2:0/0:./.:.:0	55,44,38,42:1:1:2:0/1:0/0:0.125:0:1:g.279422T>C:0	132,91,0,0:1:1:2:0/0:./.:.:0:0:.:.	244,169,0,0:1:1:2:0/0:./.:.:0:0:.:.	181,141,0,0:1:1:2:0/0:./.:.:0:0:.:.
chr2_ref_v2	279671	.	T	C	.	PASS	IntersectsRepeat=0;RepeatCorrectionApplied=0	SAC:ACF:DF:PD:GT:SGT:SF:SV:SIG:MT:PAC	114,159,2,1:1:1:2:0/0:./.:.:0	67,60,53,61:1:1:2:0/1:./.:.:0:1:g.279671T>C:0	110,91,1,0:1:1:2:0/0:./.:.:0:0:.:.	140,209,0,0:1:1:2:0/0:./.:.:0:0:.:.	156,202,1,1:1:1:2:0/0:./.:.:0:0:.:.
chr2_ref_v2	279940	.	T	C	.	PASS	IntersectsRepeat=0;RepeatCorrectionApplied=0	SAC:ACF:DF:PD:GT:SGT:SF:SV:SIG:MT:PAC	156,140,0,0:1:1:2:0/0:./.:.:0	65,61,75,59:1:1:2:0/1:./.:.:0:1:g.279940T>C:0	99,84,0,0:1:1:2:0/0:./.:.:0:0:.:.	151,165,0,0:1:1:2:0/0:./.:.:0:0:.:.	142,128,0,0:1:1:2:0/0:./.:.:0:0:.:.
chr2_ref_v2	280595	.	CT	C	.	PASS	IntersectsRepeat=1;RepeatCorrectionApplied=1	SAC:ACF:DF:PD:GT:SGT:SF:SV:SIG:MT:PAC	176,113,0,0:1:1:2:0/0:./.:.:0	61,66,82,42:1:1:2:0/1:./.:.:0:1:g.280596delT:0	96,81,1,0:1:1:2:0/0:./.:.:0:0:.:.	196,146,1,1:1:1:2:0/0:./.:.:0:0:.:.	166,134,1,0:1:1:2:0/0:./.:.:0:0:.:.
chr2_ref_v2	280598	.	T	C	.	PASS	IntersectsRepeat=1;RepeatCorrectionApplied=0	SAC:ACF:DF:PD:GT:SGT:SF:SV:SIG:MT:PAC	189,124,0,0:1:1:2:0/0:./.:.:0	88,48,65,64:1:1:2:0/1:./.:.:0:1:g.280598T>C:0	105,89,0,0:1:1:2:0/0:./.:.:0:0:.:.	210,166,0,0:1:1:2:0/0:./.:.:0:0:.:.	176,146,0,0:1:1:2:0/0:./.:.:0:0:.:.
chr2_ref_v2	280978	.	CT	C	.	PASS	IntersectsRepeat=1;RepeatCorrectionApplied=1	SAC:ACF:DF:PD:GT:SGT:SF:SV:SIG:MT:PAC	136,120,7,7:1:1:2:0/0:./.:.:0	57,47,63,67:1:1:2:0/1:./.:.:0:1:g.280979delT:0	91,77,7,4:1:1:2:0/0:./.:.:0:0:.:.	72,75,72,89:1:1:2:0/1:./.:.:0:1:g.280979delT:0	60,95,55,84:1:1:2:0/1:0/0:0.125:0:1:g.280979delT:0
chr2_ref_v2	281118	.	GA	G	.	PASS	IntersectsRepeat=1;RepeatCorrectionApplied=1	SAC:ACF:DF:PD:GT:SGT:SF:SV:SIG:MT:PAC	103,119,9,7:1:1:2:0/0:./.:.:0	45,43,57,66:1:1:2:0/1:./.:.:0:1:g.281119delA:0	72,81,13,17:1:1:2:0/0:./.:.:0:0:.:.	6,7,146,140:1:1:2:1/1:./.:.:0:1:g.281119delA,g.281119delA:0,1	66,70,70,66:1:1:2:0/1:0/0:0.125:0:1:g.281119delA:0
chr2_ref_v2	281461	.	A	G	.	PASS	IntersectsRepeat=1;RepeatCorrectionApplied=0	SAC:ACF:DF:PD:GT:SGT:SF:SV:SIG:MT:PAC	138,198,0,0:1:1:2:0/0:./.:.:0	129,120,1,0:1:1:2:0/0:./.:.:0:0:.:.	84,84,0,0:1:1:2:0/0:./.:.:0:0:.:.	90,78,88,82:1:1:2:0/1:./.:.:0:1:g.281461A>G:0	134,153,0,0:1:1:2:0/0:./.:.:0:0:.:.
chr2_ref_v2	282051	.	G	A	.	PASS	IntersectsRepeat=0;RepeatCorrectionApplied=0	SAC:ACF:DF:PD:GT:SGT:SF:SV:SIG:MT:PAC	158,158,2,0:1:1:2:0/0:./.:.:0	141,140,0,1:1:1:2:0/0:./.:.:0:0:.:.	81,96,0,0:1:1:2:0/0:./.:.:0:0:.:.	76,84,78,87:1:1:2:0/1:./.:.:0:1:g.282051G>A:0	147,169,1,0:1:1:2:0/0:./.:.:0:0:.:.
chr2_ref_v2	282859	.	G	A	.	PASS	IntersectsRepeat=0;RepeatCorrectionApplied=0	SAC:ACF:DF:PD:GT:SGT:SF:SV:SIG:MT:PAC	156,216,1,0:1:1:2:0/0:./.:.:0	134,190,0,0:1:1:2:0/0:./.:.:0:0:.:.	115,106,2,0:1:1:2:0/0:./.:.:0:0:.:.	96,84,108,100:1:1:2:0/1:1/1:0.125:0:1:g.282859G>A:0	189,175,0,0:1:1:2:0/0:./.:.:0:0:.:.
chr2_ref_v2	283112	.	G	A	.	PASS	IntersectsRepeat=0;RepeatCorrectionApplied=0	SAC:ACF:DF:PD:GT:SGT:SF:SV:SIG:MT:PAC	142,162,0,0:1:1:2:0/0:./.:.:0	59,57,59,67:1:1:2:0/1:./.:.:0:1:g.283112G>A:0	80,112,0,0:1:1:2:0/0:./.:.:0:0:.:.	160,216,0,0:1:1:2:0/0:./.:.:0:0:.:.	149,198,1,0:1:1:2:0/0:./.:.:0:0:.:.
chr2_ref_v2	284254	.	C	T	.	PASS	IntersectsRepeat=0;RepeatCorrectionApplied=0	SAC:ACF:DF:PD:GT:SGT:SF:SV:SIG:MT:PAC	158,206,0,0:1:1:2:0/0:./.:.:0	97,158,0,0:1:1:2:0/0:./.:.:0:0:.:.	44,53,38,51:1:1:2:0/1:./.:.:0:1:g.284254C>T:0	164,183,0,1:1:1:2:0/0:./.:.:0:0:.:.	136,155,0,0:1:1:2:0/0:./.:.:0:0:.:.
chr2_ref_v2	284932	.	G	A	.	PASS	IntersectsRepeat=0;RepeatCorrectionApplied=0	SAC:ACF:DF:PD:GT:SGT:SF:SV:SIG:MT:PAC	209,220,0,0:1:1:2:0/0:./.:.:0	133,151,1,0:1:1:2:0/0:./.:.:0:0:.:.	117,91,0,0:1:1:2:0/0:./.:.:0:0:.:.	95,82,80,64:1:1:2:0/1:0/0:0.125:0:1:g.284932G>A:0	152,140,0,0:1:1:2:0/0:./.:.:0:0:.:.
chr2_ref_v2	285239	.	T	C	.	PASS	IntersectsRepeat=1;RepeatCorrectionApplied=0	SAC:ACF:DF:PD:GT:SGT:SF:SV:SIG:MT:PAC	197,203,0,0:1:1:2:0/0:./.:.:0	61,76,53,92:1:1:2:0/1:./.:.:0:1:g.285239T>C:0	93,84,0,0:1:1:2:0/0:./.:.:0:0:.:.	178,184,0,0:1:1:2:0/0:./.:.:0:0:.:.	145,153,0,0:1:1:2:0/0:./.:.:0:0:.:.
chr2_ref_v2	286067	.	G	A	.	PASS	IntersectsRepeat=0;RepeatCorrectionApplied=0	SAC:ACF:DF:PD:GT:SGT:SF:SV:SIG:MT:PAC	242,186,0,0:1:1:2:0/0:./.:.:0	148,169,0,0:1:1:2:0/0:./.:.:0:0:.:.	80,92,0,0:1:1:2:0/0:./.:.:0:0:.:.	151,175,0,0:1:1:2:0/0:./.:.:0:0:.:.	71,70,64,63:1:1:2:0/1:./.:.:0:1:g.286067G>A:0
chr2_ref_v2	286415	.	T	C	.	PASS	IntersectsRepeat=1;RepeatCorrectionApplied=0	SAC:ACF:DF:PD:GT:SGT:SF:SV:SIG:MT:PAC	165,222,0,1:1:1:2:0/0:./.:.:0	119,146,0,0:1:1:2:0/0:./.:.:0:0:.:.	94,93,0,0:1:1:2:0/0:./.:.:0:0:.:.	81,90,75,97:1:1:2:0/1:./.:.:0:1:g.286415T>C:0	157,149,0,0:1:1:2:0/0:./.:.:0:0:.:.
chr2_ref_v2	287397	.	G	A	.	PASS	IntersectsRepeat=0;RepeatCorrectionApplied=0	SAC:ACF:DF:PD:GT:SGT:SF:SV:SIG:MT:PAC	144,178,0,0:1:1:2:0/0:./.:.:0	98,129,0,0:1:1:2:0/0:./.:.:0:0:.:.	103,93,0,0:1:1:2:0/0:./.:.:0:0:.:.	87,81,81,52:1:1:2:0/1:0/0:0.125:0:1:g.287397G>A:0	147,145,0,1:1:1:2:0/0:./.:.:0:0:.:.
chr2_ref_v2	287757	.	T	C	.	PASS	IntersectsRepeat=0;RepeatCorrectionApplied=0	SAC:ACF:DF:PD:GT:SGT:SF:SV:SIG:MT:PAC	142,123,0,0:1:1:2:0/0:./.:.:0	138,118,0,0:1:1:2:0/0:./.:.:0:0:.:.	104,119,0,0:1:1:2:0/0:./.:.:0:0:.:.	107,84,91,122:1:1:2:0/1:./.:.:0:1:g.287757T>C:0	181,183,0,0:1:1:2:0/0:./.:.:0:0:.:.
chr2_ref_v2	288132	.	AT	A	.	PASS	IntersectsRepeat=1;RepeatCorrectionApplied=1	SAC:ACF:DF:PD:GT:SGT:SF:SV:SIG:MT:PAC	138,114,1,2:1:1:2:0/0:./.:.:0	115,69,2,1:1:1:2:0/0:./.:.:0:0:.:.	124,103,3,1:1:1:2:0/0:./.:.:0:0:.:.	199,148,3,4:1:1:2:0/0:./.:.:0:0:.:.	105,77,107,72:1:1:2:0/1:0/0:0.125:0:1:g.288133delT:0
chr2_ref_v2	288574	.	C	T	.	PASS	IntersectsRepeat=1;RepeatCorrectionApplied=0	SAC:ACF:DF:PD:GT:SGT:SF:SV:SIG:MT:PAC	148,157,0,0:1:1:2:0/0:./.:.:0	68,59,61,49:1:1:2:0/1:0/0:0.125:0:1:g.288574C>T:0	101,94,0,0:1:1:2:0/0:./.:.:0:0:.:.	152,164,0,0:1:1:2:0/0:./.:.:0:0:.:.	165,130,1,0:1:1:2:0/0:./.:.:0:0:.:.
chr2_ref_v2	290331	.	CA	C,CAA	.	PASS	IntersectsRepeat=1;RepeatCorrectionApplied=1	SAC:ACF:DF:PD:GT:SGT:SF:SV:SIG:MT:PAC	116,105,5,7,4,3:1:1:2:0/0:./.:.:0	47,52,48,74,0,5:1:1:2:0/1:0/0:0.125:0:1:g.290332delA:0	85,58,4,7,11,4:1:1:2:0/0:./.:.:0:0:.:.	121,96,18,17,10,12:1:1:2:0/0:./.:.:0:0:.:.	20,10,72,50,72,61:1:1:2:1/2:2/2:0.125:0:1:g.290332delA,g.290331_290332insA:0,0
chr2_ref_v2	291437	.	CT	C	.	PASS	IntersectsRepeat=0;RepeatCorrectionApplied=0	SAC:ACF:DF:PD:GT:SGT:SF:SV:SIG:MT:PAC	79,91,80,73:1:1:2:0/1:./.:.:0	126,134,0,0:1:1:2:0/0:./.:.:0:1:g.291437_291439>T:1	47,52,46,52:1:1:2:0/1:./.:.:0:0:.:.	150,158,0,0:1:1:2:0/0:./.:.:0:1:g.291437_291439>T:1	147,145,0,0:1:1:2:0/0:./.:.:0:1:g.291437_291439>T:1
chr2_ref_v2	292076	.	GA	G	.	PASS	IntersectsRepeat=1;RepeatCorrectionApplied=1	SAC:ACF:DF:PD:GT:SGT:SF:SV:SIG:MT:PAC	130,126,3,2:1:1:2:0/0:./.:.:0	69,99,2,1:1:1:2:0/0:./.:.:0:0:.:.	79,77,5,4:1:1:2:0/0:./.:.:0:0:.:.	78,84,78,79:1:1:2:0/1:0/0:0.125:0:1:g.292077delA:0	125,129,2,5:1:1:2:0/0:./.:.:0:0:.:.
chr2_ref_v2	292097	.	GA	G	.	PASS	IntersectsRepeat=1;RepeatCorrectionApplied=1	SAC:ACF:DF:PD:GT:SGT:SF:SV:SIG:MT:PAC	98,117,4,4:1:1:2:0/0:./.:.:0	66,89,3,7:1:1:2:0/0:./.:.:0:0:.:.	56,89,8,10:1:1:2:0/0:./.:.:0:0:.:.	97,146,13,20:1:1:2:0/0:./.:.:0:0:.:.	10,10,91,114:1:1:2:1/1:./.:.:0:1:g.292098delA,g.292098delA:0,1
chr2_ref_v2	292848	.	T	C	.	PASS	IntersectsRepeat=0;RepeatCorrectionApplied=0	SAC:ACF:DF:PD:GT:SGT:SF:SV:SIG:MT:PAC	200,164,0,0:1:1:2:0/0:./.:.:0	172,144,0,0:1:1:2:0/0:./.:.:0:0:.:.	119,87,0,0:1:1:2:0/0:./.:.:0:0:.:.	89,90,92,81:1:1:2:0/1:./.:.:0:1:g.292848T>C:0	171,154,0,0:1:1:2:0/0:./.:.:0:0:.:.
chr2_ref_v2	294142	.	TA	T,TAA	.	PASS	IntersectsRepeat=1;RepeatCorrectionApplied=1	SAC:ACF:DF:PD:GT:SGT:SF:SV:SIG:MT:PAC	74,96,5,5,0,2:1:1:2:0/0:./.:.:0	83,88,6,14,2,0:1:1:2:0/0:./.:.:0:0:.:.	23,36,42,39,0,0:1:1:2:0/1:1/1:0.125:0:1:g.294143delA:0	65,79,8,9,60,67:1:1:2:0/2:./.:.:0:1:g.294142_294143insA:0	66,71,62,59,1,5:1:1:2:0/1:0/0:0.125:0:1:g.294143delA:0
chr2_ref_v2	296104	.	A	ATTTT	.	PASS	IntersectsRepeat=1;RepeatCorrectionApplied=1	SAC:ACF:DF:PD:GT:SGT:SF:SV:SIG:MT:PAC	5,28,11,6:1:1:2:0/1:0/0:0.25:0	8,16,29,16:1:1:2:0/1:1/1:0.25:0:0:.:.	3,46,14,1:1:1:2:0/1:0/0:0.5:0:0:.:.	3,55,42,13:1:1:2:0/1:./.:.:0:0:.:.	7,56,22,6:1:1:2:0/1:0/0:0.5:0:0:.:.
chr2_ref_v2	296292	.	GA	G,GAA,GAAA	.	PASS	IntersectsRepeat=1;RepeatCorrectionApplied=1	SAC:ACF:DF:PD:GT:SGT:SF:SV:SIG:MT:PAC	80,51,2,0,48,52,4,1:1:1:2:0/2:0/0:0.125:0	49,60,1,2,41,48,1,3:1:1:2:2/2:0/2:0.125:1:0:.:.	41,36,1,1,29,39,5,5:1:1:2:2/2:0/2:0.125:1:0:.:.	12,5,57,78,6,12,56,69:1:1:2:1/3:1/2:0.125:0:1:g.296292_296293insAA|g.296293delA,g.296292_296294A>AA|g.296292_296294AA>:0|0,0|0	43,57,3,4,9,13,54,74:1:1:2:0/3:3/3:0.25:0:1:g.296292_296294A>AA:0
chr2_ref_v2	297673	.	C	T	.	PASS	IntersectsRepeat=1;RepeatCorrectionApplied=0	SAC:ACF:DF:PD:GT:SGT:SF:SV:SIG:MT:PAC	133,129,0,0:1:1:2:0/0:./.:.:0	88,109,0,0:1:1:2:0/0:./.:.:0:0:.:.	102,116,0,1:1:1:2:0/0:./.:.:0:0:.:.	89,118,98,100:1:1:2:0/1:./.:.:0:1:g.297673C>T:0	158,209,0,0:1:1:2:0/0:./.:.:0:0:.:.
chr2_ref_v2	298571	.	T	C	.	PASS	IntersectsRepeat=0;RepeatCorrectionApplied=0	SAC:ACF:DF:PD:GT:SGT:SF:SV:SIG:MT:PAC	156,191,0,0:1:1:2:0/0:./.:.:0	127,139,0,0:1:1:2:0/0:./.:.:0:0:.:.	56,51,61,52:1:1:2:0/1:./.:.:0:1:g.298571T>C:0	231,168,0,0:1:1:2:0/0:./.:.:0:0:.:.	146,147,0,0:1:1:2:0/0:./.:.:0:0:.:.
chr2_ref_v2	298623	.	T	C	.	PASS	IntersectsRepeat=1;RepeatCorrectionApplied=0	SAC:ACF:DF:PD:GT:SGT:SF:SV:SIG:MT:PAC	177,168,0,1:1:1:2:0/0:./.:.:0	146,128,0,0:1:1:2:0/0:./.:.:0:0:.:.	102,123,0,0:1:1:2:0/0:./.:.:0:0:.:.	112,87,85,115:1:1:2:0/1:./.:.:0:1:g.298623T>C:0	152,163,0,0:1:1:2:0/0:./.:.:0:0:.:.
chr2_ref_v2	299184	.	A	G	.	PASS	IntersectsRepeat=1;RepeatCorrectionApplied=0	SAC:ACF:DF:PD:GT:SGT:SF:SV:SIG:MT:PAC	160,158,0,0:1:1:2:0/0:./.:.:0	137,95,0,0:1:1:2:0/0:./.:.:0:0:.:.	111,94,0,0:1:1:2:0/0:./.:.:0:0:.:.	76,80,94,78:1:1:2:0/1:./.:.:0:1:g.299184A>G:0	139,153,0,0:1:1:2:0/0:./.:.:0:0:.:.
chr2_ref_v2	299622	.	C	T	.	PASS	IntersectsRepeat=0;RepeatCorrectionApplied=0	SAC:ACF:DF:PD:GT:SGT:SF:SV:SIG:MT:PAC	132,167,0,0:1:1:2:0/0:./.:.:0	120,123,0,0:1:1:2:0/0:./.:.:0:0:.:.	106,106,0,0:1:1:2:0/0:./.:.:0:0:.:.	186,228,0,0:1:1:2:0/0:./.:.:0:0:.:.	79,100,79,109:1:1:2:0/1:./.:.:0:1:g.299622C>T:0
chr2_ref_v2	299780	.	A	G	.	PASS	IntersectsRepeat=1;RepeatCorrectionApplied=0	SAC:ACF:DF:PD:GT:SGT:SF:SV:SIG:MT:PAC	155,145,0,0:1:1:2:0/0:./.:.:0	62,57,47,74:1:1:2:0/1:./.:.:0:1:g.299780A>G:0	81,88,0,0:1:1:2:0/0:./.:.:0:0:.:.	194,155,0,0:1:1:2:0/0:./.:.:0:0:.:.	133,139,0,0:1:1:2:0/0:./.:.:0:0:.:.
chr2_ref_v2	300037	.	AAT	A	.	PASS	IntersectsRepeat=1;RepeatCorrectionApplied=0	SAC:ACF:DF:PD:GT:SGT:SF:SV:SIG:MT:PAC	29,58,18,29:1:1:2:0/1:0/0:0.25:0	28,50,11,35:1:1:2:0/1:0/0:0.25:0:0:.:.	39,52,5,28:1:1:2:0/1:0/0:0.5:0:0:.:.	83,80,11,68:1:1:2:0/1:0/0:0.25:0:0:.:.	19,89,15,69:1:1:2:0/1:0/0:0.125:0:0:.:.
chr2_ref_v2	300736	.	A	C	.	PASS	IntersectsRepeat=1;RepeatCorrectionApplied=0	SAC:ACF:DF:PD:GT:SGT:SF:SV:SIG:MT:PAC	0,0,0,0:0:1:2:./.:./.:.:0	0,0,0,0:0:1:2:./.:./.:.:0:0:.:.	0,0,0,1:0:1:2:./.:./.:.:0:0:.:.	0,0,1,0:0:1:2:./.:./.:.:0:0:.:.	0,1,0,0:0:1:2:./.:./.:.:0:0:.:.
chr2_ref_v2	301107	.	G	T	.	PASS	IntersectsRepeat=1;RepeatCorrectionApplied=0	SAC:ACF:DF:PD:GT:SGT:SF:SV:SIG:MT:PAC	92,1,1,0:1:1:2:0/0:./.:.:0	52,1,35,0:1:1:2:0/1:0/0:0.25:0:0:.:.	75,4,0,0:1:1:2:0/0:./.:.:0:0:.:.	124,18,0,0:1:1:2:0/0:./.:.:0:0:.:.	102,12,0,0:1:1:2:0/0:./.:.:0:0:.:.
chr2_ref_v2	301280	.	A	G	.	PASS	IntersectsRepeat=1;RepeatCorrectionApplied=0	SAC:ACF:DF:PD:GT:SGT:SF:SV:SIG:MT:PAC	148,123,0,0:1:1:2:0/0:./.:.:0	139,99,0,0:1:1:2:0/0:./.:.:0:0:.:.	58,46,45,41:1:1:2:0/1:0/0:0.125:0:1:g.301280A>G:0	210,167,0,0:1:1:2:0/0:./.:.:0:0:.:.	174,135,0,0:1:1:2:0/0:./.:.:0:0:.:.
chr2_ref_v2	301336	.	C	CT	.	PASS	IntersectsRepeat=1;RepeatCorrectionApplied=1	SAC:ACF:DF:PD:GT:SGT:SF:SV:SIG:MT:PAC	168,97,0,0:1:1:2:0/0:./.:.:0	152,91,2,0:1:1:2:0/0:./.:.:0:0:.:.	107,79,2,1:1:1:2:0/0:./.:.:0:0:.:.	105,81,89,73:1:1:2:0/1:./.:.:0:1:g.301336_301337insT:0	150,132,0,1:1:1:2:0/0:./.:.:0:0:.:.
chr2_ref_v2	301570	.	G	A	.	PASS	IntersectsRepeat=1;RepeatCorrectionApplied=0	SAC:ACF:DF:PD:GT:SGT:SF:SV:SIG:MT:PAC	125,207,1,0:1:1:2:0/0:./.:.:0	102,166,0,0:1:1:2:0/0:./.:.:0:0:.:.	115,109,0,0:1:1:2:0/0:./.:.:0:0:.:.	67,88,91,110:1:1:2:0/1:1/1:0.125:0:1:g.301570G>A:0	170,157,0,0:1:1:2:0/0:./.:.:0:0:.:.
chr2_ref_v2	302335	.	C	T	.	PASS	IntersectsRepeat=0;RepeatCorrectionApplied=0	SAC:ACF:DF:PD:GT:SGT:SF:SV:SIG:MT:PAC	181,224,0,0:1:1:2:0/0:./.:.:0	111,136,0,1:1:1:2:0/0:./.:.:0:0:.:.	44,43,48,44:1:1:2:0/1:./.:.:0:1:g.302335C>T:0	176,157,0,0:1:1:2:0/0:./.:.:0:0:.:.	145,125,0,0:1:1:2:0/0:./.:.:0:0:.:.
chr2_ref_v2	302771	.	T	G	.	PASS	IntersectsRepeat=1;RepeatCorrectionApplied=0	SAC:ACF:DF:PD:GT:SGT:SF:SV:SIG:MT:PAC	211,175,5,0:1:1:2:0/0:./.:.:0	171,120,0,1:1:1:2:0/0:./.:.:0:0:.:.	81,102,1,0:1:1:2:0/0:./.:.:0:0:.:.	180,171,1,0:1:1:2:0/0:./.:.:0:0:.:.	123,104,19,19:1:1:2:0/0:0/1:0.25:1:1:.:
chr2_ref_v2	303151	.	A	G	.	PASS	IntersectsRepeat=1;RepeatCorrectionApplied=0	SAC:ACF:DF:PD:GT:SGT:SF:SV:SIG:MT:PAC	173,174,0,0:1:1:2:0/0:./.:.:0	165,111,0,1:1:1:2:0/0:./.:.:0:0:.:.	99,93,0,0:1:1:2:0/0:./.:.:0:0:.:.	99,84,89,85:1:1:2:0/1:./.:.:0:1:g.303151A>G:0	130,161,0,0:1:1:2:0/0:./.:.:0:0:.:.
chr2_ref_v2	303611	.	T	C	.	PASS	IntersectsRepeat=0;RepeatCorrectionApplied=0	SAC:ACF:DF:PD:GT:SGT:SF:SV:SIG:MT:PAC	149,162,0,0:1:1:2:0/0:./.:.:0	105,152,0,0:1:1:2:0/0:./.:.:0:0:.:.	85,85,0,0:1:1:2:0/0:./.:.:0:0:.:.	82,84,91,92:1:1:2:0/1:./.:.:0:1:g.303611T>C:0	137,145,0,0:1:1:2:0/0:./.:.:0:0:.:.
chr2_ref_v2	304356	.	G	A	.	PASS	IntersectsRepeat=0;RepeatCorrectionApplied=0	SAC:ACF:DF:PD:GT:SGT:SF:SV:SIG:MT:PAC	136,193,0,0:1:1:2:0/0:./.:.:0	62,64,64,60:1:1:2:0/1:./.:.:0:1:g.304356G>A:0	94,80,0,0:1:1:2:0/0:./.:.:0:0:.:.	168,148,1,0:1:1:2:0/0:./.:.:0:0:.:.	154,133,0,0:1:1:2:0/0:./.:.:0:0:.:.
chr2_ref_v2	305675	.	T	C	.	PASS	IntersectsRepeat=1;RepeatCorrectionApplied=0	SAC:ACF:DF:PD:GT:SGT:SF:SV:SIG:MT:PAC	183,163,0,0:1:1:2:0/0:./.:.:0	50,58,60,65:1:1:2:0/1:1/1:0.125:0:1:g.305675T>C:0	75,93,0,0:1:1:2:0/0:./.:.:0:0:.:.	147,170,0,1:1:1:2:0/0:./.:.:0:0:.:.	148,159,0,0:1:1:2:0/0:./.:.:0:0:.:.
chr2_ref_v2	306109	.	C	CT	.	PASS	IntersectsRepeat=1;RepeatCorrectionApplied=1	SAC:ACF:DF:PD:GT:SGT:SF:SV:SIG:MT:PAC	157,107,0,0:1:1:2:0/0:./.:.:0	116,113,0,1:1:1:2:0/0:./.:.:0:0:.:.	38,62,43,60:1:1:2:0/1:./.:.:0:1:g.306109_306110insT:0	131,196,0,0:1:1:2:0/0:./.:.:0:0:.:.	141,150,1,0:1:1:2:0/0:./.:.:0:0:.:.
chr2_ref_v2	306422	.	G	T	.	PASS	IntersectsRepeat=1;RepeatCorrectionApplied=0	SAC:ACF:DF:PD:GT:SGT:SF:SV:SIG:MT:PAC	159,157,1,0:1:1:2:0/0:./.:.:0	100,117,0,2:1:1:2:0/0:./.:.:0:0:.:.	120,97,0,0:1:1:2:0/0:./.:.:0:0:.:.	91,89,94,85:1:1:2:0/1:./.:.:0:1:g.306422G>T:0	168,171,0,0:1:1:2:0/0:./.:.:0:0:.:.
chr2_ref_v2	306939	.	A	G	.	PASS	IntersectsRepeat=0;RepeatCorrectionApplied=0	SAC:ACF:DF:PD:GT:SGT:SF:SV:SIG:MT:PAC	143,177,0,1:1:1:2:0/0:./.:.:0	37,50,54,60:1:1:2:0/1:1/1:0.125:0:1:g.306939A>G:0	90,100,0,0:1:1:2:0/0:./.:.:0:0:.:.	174,212,0,0:1:1:2:0/0:./.:.:0:0:.:.	140,156,0,0:1:1:2:0/0:./.:.:0:0:.:.
chr2_ref_v2	307421	.	TA	T,TAA	.	PASS	IntersectsRepeat=1;RepeatCorrectionApplied=1	SAC:ACF:DF:PD:GT:SGT:SF:SV:SIG:MT:PAC	145,79,9,1,0,1:1:1:2:0/0:./.:.:0	61,49,3,1,61,42:1:1:2:2/2:0/2:0.25:1:1:g.307421_307422insA,g.307421_307422insA:0,1	83,82,2,1,4,2:1:1:2:0/0:./.:.:0:0:.:.	77,73,85,73,9,3:1:1:2:0/1:0/0:0.125:0:1:g.307422delA:0	145,127,5,8,11,3:1:1:2:0/0:./.:.:0:0:.:.
chr2_ref_v2	307539	.	CT	C	.	PASS	IntersectsRepeat=1;RepeatCorrectionApplied=1	SAC:ACF:DF:PD:GT:SGT:SF:SV:SIG:MT:PAC	182,192,0,0:1:1:2:0/0:./.:.:0	136,131,0,0:1:1:2:0/0:./.:.:0:0:.:.	114,101,0,0:1:1:2:0/0:./.:.:0:0:.:.	101,82,90,85:1:1:2:0/1:./.:.:0:1:g.307540delT:0	148,146,0,0:1:1:2:0/0:./.:.:0:0:.:.
chr2_ref_v2	307633	.	AT	A,ATT,ATTT	.	PASS	IntersectsRepeat=1;RepeatCorrectionApplied=1	SAC:ACF:DF:PD:GT:SGT:SF:SV:SIG:MT:PAC	69,48,15,9,7,3,0,1:1:1:2:0/0:./.:.:0	23,23,6,1,6,7,24,25:1:1:2:2/3:1/2:0.125:0:1:g.307633_307634insT,g.307633_307634insTT:0,0	51,53,10,7,10,6,2,1:1:1:2:0/0:./.:.:0:0:.:.	21,10,101,124,0,2,0,1:1:1:2:1/1:./.:.:0:1:g.307634delT,g.307634delT:0,1	73,74,11,12,11,3,1,1:1:1:2:0/0:./.:.:0:0:.:.
chr2_ref_v2	307714	.	C	T	.	PASS	IntersectsRepeat=0;RepeatCorrectionApplied=0	SAC:ACF:DF:PD:GT:SGT:SF:SV:SIG:MT:PAC	103,195,0,0:1:1:2:0/0:./.:.:0	83,152,0,0:1:1:2:0/0:./.:.:0:0:.:.	66,101,0,0:1:1:2:0/0:./.:.:0:0:.:.	61,91,60,93:1:1:2:0/1:./.:.:0:1:g.307714C>T:0	107,174,0,0:1:1:2:0/0:./.:.:0:0:.:.
chr2_ref_v2	308237	.	GA	G	.	PASS	IntersectsRepeat=1;RepeatCorrectionApplied=1	SAC:ACF:DF:PD:GT:SGT:SF:SV:SIG:MT:PAC	172,156,0,0:1:1:2:0/0:./.:.:0	72,52,66,48:1:1:2:0/1:./.:.:0:1:g.308238delA:0	106,96,0,1:1:1:2:0/0:./.:.:0:0:.:.	162,172,0,1:1:1:2:0/0:./.:.:0:0:.:.	137,129,0,0:1:1:2:0/0:./.:.:0:0:.:.
chr2_ref_v2	309120	.	C	T	.	PASS	IntersectsRepeat=0;RepeatCorrectionApplied=0	SAC:ACF:DF:PD:GT:SGT:SF:SV:SIG:MT:PAC	152,191,0,0:1:1:2:0/0:./.:.:0	135,148,0,0:1:1:2:0/0:./.:.:0:0:.:.	124,102,0,0:1:1:2:0/0:./.:.:0:0:.:.	209,156,0,0:1:1:2:0/0:./.:.:0:0:.:.	87,85,95,74:1:1:2:0/1:./.:.:0:1:g.309120C>T:0
chr2_ref_v2	309893	.	C	T	.	PASS	IntersectsRepeat=0;RepeatCorrectionApplied=0	SAC:ACF:DF:PD:GT:SGT:SF:SV:SIG:MT:PAC	170,203,0,0:1:1:2:0/0:./.:.:0	53,64,75,63:1:1:2:0/1:1/1:0.125:0:1:g.309893C>T:0	113,82,0,0:1:1:2:0/0:./.:.:0:0:.:.	216,170,0,0:1:1:2:0/0:./.:.:0:0:.:.	191,160,0,0:1:1:2:0/0:./.:.:0:0:.:.
chr2_ref_v2	310427	.	CT	C	.	PASS	IntersectsRepeat=1;RepeatCorrectionApplied=1	SAC:ACF:DF:PD:GT:SGT:SF:SV:SIG:MT:PAC	83,138,0,3:1:1:2:0/0:./.:.:0	70,134,5,4:1:1:2:0/0:./.:.:0:0:.:.	45,54,34,40:1:1:2:0/1:0/0:0.25:0:1:g.310428delT:0	130,159,5,10:1:1:2:0/0:./.:.:0:0:.:.	70,88,81,63:1:1:2:0/1:0/0:0.125:0:1:g.310428delT:0
chr2_ref_v2	310737	.	C	T	.	PASS	IntersectsRepeat=0;RepeatCorrectionApplied=0	SAC:ACF:DF:PD:GT:SGT:SF:SV:SIG:MT:PAC	148,143,0,0:1:1:2:0/0:./.:.:0	45,40,58,40:1:1:2:0/1:1/1:0.125:0:1:g.310737C>T:0	118,75,1,0:1:1:2:0/0:./.:.:0:0:.:.	214,125,0,0:1:1:2:0/0:./.:.:0:0:.:.	140,107,0,0:1:1:2:0/0:./.:.:0:0:.:.
chr2_ref_v2	310860	.	A	G	.	PASS	IntersectsRepeat=0;RepeatCorrectionApplied=0	SAC:ACF:DF:PD:GT:SGT:SF:SV:SIG:MT:PAC	151,143,0,0:1:1:2:0/0:./.:.:0	110,96,0,0:1:1:2:0/0:./.:.:0:0:.:.	93,107,0,0:1:1:2:0/0:./.:.:0:0:.:.	79,109,65,109:1:1:2:0/1:./.:.:0:1:g.310860A>G:0	158,149,0,1:1:1:2:0/0:./.:.:0:0:.:.
chr2_ref_v2	311763	.	C	T	.	PASS	IntersectsRepeat=1;RepeatCorrectionApplied=0	SAC:ACF:DF:PD:GT:SGT:SF:SV:SIG:MT:PAC	153,130,0,0:1:1:2:0/0:./.:.:0	126,121,0,0:1:1:2:0/0:./.:.:0:0:.:.	86,121,0,0:1:1:2:0/0:./.:.:0:0:.:.	170,194,1,0:1:1:2:0/0:./.:.:0:0:.:.	73,79,75,83:1:1:2:0/1:./.:.:0:1:g.311763C>T:0
chr2_ref_v2	312335	.	G	A	.	PASS	IntersectsRepeat=0;RepeatCorrectionApplied=0	SAC:ACF:DF:PD:GT:SGT:SF:SV:SIG:MT:PAC	171,144,0,0:1:1:2:0/0:./.:.:0	154,133,0,0:1:1:2:0/0:./.:.:0:0:.:.	45,46,33,65:1:1:2:0/1:./.:.:0:1:g.312335G>A:0	173,217,0,1:1:1:2:0/0:./.:.:0:0:.:.	142,189,0,0:1:1:2:0/0:./.:.:0:0:.:.
chr2_ref_v2	312442	.	C	T	.	PASS	IntersectsRepeat=0;RepeatCorrectionApplied=0	SAC:ACF:DF:PD:GT:SGT:SF:SV:SIG:MT:PAC	213,159,0,0:1:1:2:0/0:./.:.:0	142,139,0,0:1:1:2:0/0:./.:.:0:0:.:.	96,81,0,0:1:1:2:0/0:./.:.:0:0:.:.	175,168,0,0:1:1:2:0/0:./.:.:0:0:.:.	87,66,84,68:1:1:2:0/1:./.:.:0:1:g.312442C>T:0
chr2_ref_v2	312529	.	A	C	.	PASS	IntersectsRepeat=1;RepeatCorrectionApplied=0	SAC:ACF:DF:PD:GT:SGT:SF:SV:SIG:MT:PAC	189,203,0,0:1:1:2:0/0:./.:.:0	130,156,0,0:1:1:2:0/0:./.:.:0:0:.:.	73,92,0,0:1:1:2:0/0:./.:.:0:0:.:.	143,174,0,0:1:1:2:0/0:./.:.:0:0:.:.	60,71,61,67:1:1:2:0/1:./.:.:0:1:g.312529A>C:0
chr2_ref_v2	313679	.	A	G	.	PASS	IntersectsRepeat=1;RepeatCorrectionApplied=0	SAC:ACF:DF:PD:GT:SGT:SF:SV:SIG:MT:PAC	187,137,0,0:1:1:2:0/0:./.:.:0	126,110,0,0:1:1:2:0/0:./.:.:0:0:.:.	79,69,0,0:1:1:2:0/0:./.:.:0:0:.:.	78,78,74,72:1:1:2:0/1:./.:.:0:1:g.313679A>G:0	149,129,0,0:1:1:2:0/0:./.:.:0:0:.:.
chr2_ref_v2	313948	.	C	T	.	PASS	IntersectsRepeat=0;RepeatCorrectionApplied=0	SAC:ACF:DF:PD:GT:SGT:SF:SV:SIG:MT:PAC	154,146,0,0:1:1:2:0/0:./.:.:0	125,161,0,0:1:1:2:0/0:./.:.:0:0:.:.	61,52,39,49:1:1:2:0/1:0/0:0.125:0:1:g.313948C>T:0	182,199,0,0:1:1:2:0/0:./.:.:0:0:.:.	139,133,0,0:1:1:2:0/0:./.:.:0:0:.:.
chr2_ref_v2	314103	.	A	G	.	PASS	IntersectsRepeat=1;RepeatCorrectionApplied=0	SAC:ACF:DF:PD:GT:SGT:SF:SV:SIG:MT:PAC	197,204,1,0:1:1:2:0/0:./.:.:0	75,65,79,69:1:1:2:0/1:./.:.:0:1:g.314103A>G:0	106,91,0,0:1:1:2:0/0:./.:.:0:0:.:.	187,178,0,0:1:1:2:0/0:./.:.:0:0:.:.	194,164,0,0:1:1:2:0/0:./.:.:0:0:.:.
chr2_ref_v2	314597	.	C	T	.	PASS	IntersectsRepeat=0;RepeatCorrectionApplied=0	SAC:ACF:DF:PD:GT:SGT:SF:SV:SIG:MT:PAC	117,203,0,1:1:1:2:0/0:./.:.:0	111,140,0,0:1:1:2:0/0:./.:.:0:0:.:.	42,38,51,50:1:1:2:0/1:1/1:0.125:0:1:g.314597C>T:0	173,154,0,0:1:1:2:0/0:./.:.:0:0:.:.	149,143,0,0:1:1:2:0/0:./.:.:0:0:.:.
chr2_ref_v2	315217	.	CA	C	.	PASS	IntersectsRepeat=1;RepeatCorrectionApplied=1	SAC:ACF:DF:PD:GT:SGT:SF:SV:SIG:MT:PAC	65,58,60,77:1:1:2:0/1:./.:.:0	38,68,68,61:1:1:2:0/1:./.:.:0:0:.:.	63,32,49,44:1:1:2:0/1:./.:.:0:0:.:.	81,78,85,114:1:1:2:0/1:1/1:0.125:0:0:.:.	73,64,62,75:1:1:2:0/1:./.:.:0:0:.:.
chr2_ref_v2	316063	.	C	T	.	PASS	IntersectsRepeat=1;RepeatCorrectionApplied=0	SAC:ACF:DF:PD:GT:SGT:SF:SV:SIG:MT:PAC	175,165,0,0:1:1:2:0/0:./.:.:0	80,81,37,38:1:1:2:0/1:0/0:0.25:0:1:g.316063C>T:0	83,82,0,0:1:1:2:0/0:./.:.:0:0:.:.	146,153,0,0:1:1:2:0/0:./.:.:0:0:.:.	134,156,0,0:1:1:2:0/0:./.:.:0:0:.:.
chr2_ref_v2	316672	.	CT	C,CTT	.	PASS	IntersectsRepeat=1;RepeatCorrectionApplied=1	SAC:ACF:DF:PD:GT:SGT:SF:SV:SIG:MT:PAC	148,123,5,2,8,5:1:1:2:0/0:./.:.:0	57,42,62,47,0,1:1:1:2:0/1:0/0:0.125:0:1:g.316673delT:0	43,33,2,3,28,34:1:1:2:0/2:2/2:0.5:0:1:g.316672_316673insT:0	10,10,70,71,54,49:1:1:2:1/2:1/1:0.125:0:1:g.316673delT,g.316672_316673insT:0,0	10,15,3,1,107,88:1:1:2:2/2:0/2:0.25:0:1:g.316672_316673insT,g.316672_316673insT:0,1
chr2_ref_v2	316928	.	C	CAAAAAAA	.	PASS	IntersectsRepeat=1;RepeatCorrectionApplied=1	SAC:ACF:DF:PD:GT:SGT:SF:SV:SIG:MT:PAC	21,14,2,22:1:1:2:0/1:0/0:0.125:0	35,21,2,11:1:1:2:0/1:0/0:0.5:0:0:.:.	49,8,2,19:1:1:2:0/1:0/0:0.5:0:0:.:.	49,11,5,33:1:1:2:0/1:0/0:0.25:0:0:.:.	52,28,4,19:1:1:2:0/1:0/0:0.5:0:0:.:.
chr2_ref_v2	317785	.	C	T	.	PASS	IntersectsRepeat=0;RepeatCorrectionApplied=0	SAC:ACF:DF:PD:GT:SGT:SF:SV:SIG:MT:PAC	189,144,2,0:1:1:2:0/0:./.:.:0	148,158,0,0:1:1:2:0/0:./.:.:0:0:.:.	89,89,0,1:1:1:2:0/0:./.:.:0:0:.:.	191,153,0,0:1:1:2:0/0:./.:.:0:0:.:.	68,79,76,72:1:1:2:0/1:./.:.:0:1:g.317785C>T:0
chr2_ref_v2	317965	.	TA	T	.	PASS	IntersectsRepeat=1;RepeatCorrectionApplied=1	SAC:ACF:DF:PD:GT:SGT:SF:SV:SIG:MT:PAC	152,166,0,0:1:1:2:0/0:./.:.:0	109,141,1,1:1:1:2:0/0:./.:.:0:0:.:.	43,58,37,48:1:1:2:0/1:0/0:0.125:0:1:g.317966delA:0	173,159,0,0:1:1:2:0/0:./.:.:0:0:.:.	129,132,0,0:1:1:2:0/0:./.:.:0:0:.:.
chr2_ref_v2	318985	.	C	T	.	PASS	IntersectsRepeat=0;RepeatCorrectionApplied=0	SAC:ACF:DF:PD:GT:SGT:SF:SV:SIG:MT:PAC	168,153,0,0:1:1:2:0/0:./.:.:0	108,129,0,0:1:1:2:0/0:./.:.:0:0:.:.	96,91,0,0:1:1:2:0/0:./.:.:0:0:.:.	68,82,68,90:1:1:2:0/1:./.:.:0:1:g.318985C>T:0	135,146,0,0:1:1:2:0/0:./.:.:0:0:.:.
chr2_ref_v2	319744	.	C	T	.	PASS	IntersectsRepeat=0;RepeatCorrectionApplied=0	SAC:ACF:DF:PD:GT:SGT:SF:SV:SIG:MT:PAC	178,137,0,0:1:1:2:0/0:./.:.:0	132,104,0,0:1:1:2:0/0:./.:.:0:0:.:.	105,82,0,0:1:1:2:0/0:./.:.:0:0:.:.	92,92,81,93:1:1:2:0/1:./.:.:0:1:g.319744C>T:0	145,150,0,1:1:1:2:0/0:./.:.:0:0:.:.
chr2_ref_v2	319901	.	G	A	.	PASS	IntersectsRepeat=1;RepeatCorrectionApplied=0	SAC:ACF:DF:PD:GT:SGT:SF:SV:SIG:MT:PAC	206,203,1,0:1:1:2:0/0:./.:.:0	73,58,73,77:1:1:2:0/1:1/1:0.125:0:1:g.319901G>A:0	80,97,0,0:1:1:2:0/0:./.:.:0:0:.:.	169,160,0,2:1:1:2:0/0:./.:.:0:0:.:.	155,151,0,1:1:1:2:0/0:./.:.:0:0:.:.
chr2_ref_v2	320207	.	A	G	.	PASS	IntersectsRepeat=0;RepeatCorrectionApplied=0	SAC:ACF:DF:PD:GT:SGT:SF:SV:SIG:MT:PAC	130,140,0,0:1:1:2:0/0:./.:.:0	114,126,0,0:1:1:2:0/0:./.:.:0:0:.:.	93,93,0,0:1:1:2:0/0:./.:.:0:0:.:.	77,86,93,86:1:1:2:0/1:./.:.:0:1:g.320207A>G:0	158,150,0,0:1:1:2:0/0:./.:.:0:0:.:.
chr2_ref_v2	321639	.	CT	C,CTT	.	PASS	IntersectsRepeat=1;RepeatCorrectionApplied=1	SAC:ACF:DF:PD:GT:SGT:SF:SV:SIG:MT:PAC	158,139,2,2,2,1:1:1:2:0/0:./.:.:0	54,62,58,67,0,0:1:1:2:0/1:./.:.:0:1:g.321640delT:0	45,50,1,3,36,42:1:1:2:0/2:./.:.:0:1:g.321639_321640insT:0	119,138,4,5,9,10:1:1:2:0/0:0/2:0.125:0:0:.:.	78,87,74,66,3,2:1:1:2:0/1:0/0:0.125:0:1:g.321640delT:0
chr2_ref_v2	322015	.	A	G	.	PASS	IntersectsRepeat=0;RepeatCorrectionApplied=0	SAC:ACF:DF:PD:GT:SGT:SF:SV:SIG:MT:PAC	133,132,0,0:1:1:2:0/0:./.:.:0	58,62,59,60:1:1:2:0/1:./.:.:0:1:g.322015A>G:0	98,124,0,0:1:1:2:0/0:./.:.:0:0:.:.	218,220,0,0:1:1:2:0/0:./.:.:0:0:.:.	158,175,0,0:1:1:2:0/0:./.:.:0:0:.:.
chr2_ref_v2	323008	.	T	C	.	PASS	IntersectsRepeat=0;RepeatCorrectionApplied=0	SAC:ACF:DF:PD:GT:SGT:SF:SV:SIG:MT:PAC	189,228,0,0:1:1:2:0/0:./.:.:0	77,77,86,71:1:1:2:0/1:./.:.:0:1:g.323008T>C:0	91,85,0,0:1:1:2:0/0:./.:.:0:0:.:.	201,187,0,0:1:1:2:0/0:./.:.:0:0:.:.	154,138,0,0:1:1:2:0/0:./.:.:0:0:.:.
chr2_ref_v2	323548	.	A	G	.	PASS	IntersectsRepeat=0;RepeatCorrectionApplied=0	SAC:ACF:DF:PD:GT:SGT:SF:SV:SIG:MT:PAC	201,250,0,0:1:1:2:0/0:./.:.:0	59,51,61,73:1:1:2:0/1:1/1:0.125:0:1:g.323548A>G:0	105,101,0,0:1:1:2:0/0:./.:.:0:0:.:.	160,199,1,0:1:1:2:0/0:./.:.:0:0:.:.	156,168,0,0:1:1:2:0/0:./.:.:0:0:.:.
chr2_ref_v2	324256	.	C	T	.	PASS	IntersectsRepeat=1;RepeatCorrectionApplied=0	SAC:ACF:DF:PD:GT:SGT:SF:SV:SIG:MT:PAC	140,180,0,0:1:1:2:0/0:./.:.:0	89,122,0,0:1:1:2:0/0:./.:.:0:0:.:.	75,86,0,0:1:1:2:0/0:./.:.:0:0:.:.	91,75,91,73:1:1:2:0/1:./.:.:0:1:g.324256C>T:0	148,150,0,1:1:1:2:0/0:./.:.:0:0:.:.
chr2_ref_v2	324423	.	A	G	.	PASS	IntersectsRepeat=1;RepeatCorrectionApplied=0	SAC:ACF:DF:PD:GT:SGT:SF:SV:SIG:MT:PAC	223,164,0,0:1:1:2:0/0:./.:.:0	154,102,0,0:1:1:2:0/0:./.:.:0:0:.:.	83,71,0,0:1:1:2:0/0:./.:.:0:0:.:.	75,72,99,94:1:1:2:0/1:1/1:0.125:0:1:g.324423A>G:0	133,125,0,0:1:1:2:0/0:./.:.:0:0:.:.
chr2_ref_v2	324696	.	C	T	.	PASS	IntersectsRepeat=0;RepeatCorrectionApplied=0	SAC:ACF:DF:PD:GT:SGT:SF:SV:SIG:MT:PAC	165,200,0,0:1:1:2:0/0:./.:.:0	114,130,0,0:1:1:2:0/0:./.:.:0:0:.:.	78,81,0,1:1:1:2:0/0:./.:.:0:0:.:.	167,167,0,0:1:1:2:0/0:./.:.:0:0:.:.	76,79,81,83:1:1:2:0/1:./.:.:0:1:g.324696C>T:0
chr2_ref_v2	325791	.	C	T	.	PASS	IntersectsRepeat=0;RepeatCorrectionApplied=0	SAC:ACF:DF:PD:GT:SGT:SF:SV:SIG:MT:PAC	170,175,0,0:1:1:2:0/0:./.:.:0	114,124,0,0:1:1:2:0/0:./.:.:0:0:.:.	91,109,0,0:1:1:2:0/0:./.:.:0:0:.:.	81,73,63,94:1:1:2:0/1:./.:.:0:1:g.325791C>T:0	149,151,0,0:1:1:2:0/0:./.:.:0:0:.:.
chr2_ref_v2	325833	.	A	G	.	PASS	IntersectsRepeat=0;RepeatCorrectionApplied=0	SAC:ACF:DF:PD:GT:SGT:SF:SV:SIG:MT:PAC	175,179,0,1:1:1:2:0/0:./.:.:0	53,77,42,58:1:1:2:0/1:0/0:0.125:0:1:g.325833A>G:0	93,103,0,0:1:1:2:0/0:./.:.:0:0:.:.	163,168,0,0:1:1:2:0/0:./.:.:0:0:.:.	149,146,0,0:1:1:2:0/0:./.:.:0:0:.:.
chr2_ref_v2	326236	.	T	C	.	PASS	IntersectsRepeat=0;RepeatCorrectionApplied=0	SAC:ACF:DF:PD:GT:SGT:SF:SV:SIG:MT:PAC	157,176,0,0:1:1:2:0/0:./.:.:0	134,140,0,0:1:1:2:0/0:./.:.:0:0:.:.	97,81,0,0:1:1:2:0/0:./.:.:0:0:.:.	179,175,0,0:1:1:2:0/0:./.:.:0:0:.:.	84,80,60,64:1:1:2:0/1:0/0:0.125:0:1:g.326236T>C:0
chr2_ref_v2	326299	.	CA	C	.	PASS	IntersectsRepeat=1;RepeatCorrectionApplied=1	SAC:ACF:DF:PD:GT:SGT:SF:SV:SIG:MT:PAC	129,137,0,0:1:1:2:0/0:./.:.:0	125,125,0,0:1:1:2:0/0:./.:.:0:0:.:.	43,33,50,28:1:1:2:0/1:./.:.:0:1:g.326300delA:0	169,164,0,0:1:1:2:0/0:./.:.:0:0:.:.	144,136,0,0:1:1:2:0/0:./.:.:0:0:.:.
chr2_ref_v2	327072	.	T	C	.	ExcRegion	IntersectsRepeat=0;RepeatCorrectionApplied=0	SAC:ACF:DF:PD:GT:SGT:SF:SV:SIG:MT:PAC	201,200,1,1:1:1:2:./.:./.:.:0	147,136,0,1:1:1:2:./.:./.:.:0:0:.:.	52,51,53,51:1:1:2:./.:./.:.:0:1:.:.	172,190,1,0:1:1:2:./.:./.:.:0:0:.:.	175,176,0,0:1:1:2:./.:./.:.:0:0:.:.
chr2_ref_v2	327608	.	T	C	.	ExcRegion	IntersectsRepeat=1;RepeatCorrectionApplied=0	SAC:ACF:DF:PD:GT:SGT:SF:SV:SIG:MT:PAC	212,208,0,0:1:1:2:./.:./.:.:0	168,173,0,0:1:1:2:./.:./.:.:0:0:.:.	107,94,0,0:1:1:2:./.:./.:.:0:0:.:.	105,96,96,105:1:1:2:./.:./.:.:0:1:.:.	161,185,0,0:1:1:2:./.:./.:.:0:0:.:.
chr2_ref_v2	327948	.	G	A	.	PASS	IntersectsRepeat=1;RepeatCorrectionApplied=0	SAC:ACF:DF:PD:GT:SGT:SF:SV:SIG:MT:PAC	179,163,0,0:1:1:2:0/0:./.:.:0	67,54,76,79:1:1:2:0/1:1/1:0.125:0:1:g.327948G>A:0	81,79,0,1:1:1:2:0/0:./.:.:0:0:.:.	146,177,0,0:1:1:2:0/0:./.:.:0:0:.:.	116,150,0,0:1:1:2:0/0:./.:.:0:0:.:.
chr2_ref_v2	330915	.	G	A	.	PASS	IntersectsRepeat=0;RepeatCorrectionApplied=0	SAC:ACF:DF:PD:GT:SGT:SF:SV:SIG:MT:PAC	134,127,0,1:1:1:2:0/0:./.:.:0	118,106,0,0:1:1:2:0/0:./.:.:0:0:.:.	44,41,37,30:1:1:2:0/1:0/0:0.125:0:1:g.330915G>A:0	157,148,0,1:1:1:2:0/0:./.:.:0:0:.:.	154,128,0,0:1:1:2:0/0:./.:.:0:0:.:.
chr2_ref_v2	331907	.	T	C	.	PASS	IntersectsRepeat=1;RepeatCorrectionApplied=0	SAC:ACF:DF:PD:GT:SGT:SF:SV:SIG:MT:PAC	144,169,0,0:1:1:2:0/0:./.:.:0	109,138,0,0:1:1:2:0/0:./.:.:0:0:.:.	80,115,0,0:1:1:2:0/0:./.:.:0:0:.:.	187,177,0,0:1:1:2:0/0:./.:.:0:0:.:.	79,64,82,75:1:1:2:0/1:./.:.:0:1:g.331907T>C:0
chr2_ref_v2	332642	.	G	A	.	PASS	IntersectsRepeat=0;RepeatCorrectionApplied=0	SAC:ACF:DF:PD:GT:SGT:SF:SV:SIG:MT:PAC	130,141,0,0:1:1:2:0/0:./.:.:0	125,125,1,0:1:1:2:0/0:./.:.:0:0:.:.	66,66,60,51:1:1:2:0/1:0/0:0.125:0:1:g.332642G>A:0	226,221,1,0:1:1:2:0/0:./.:.:0:0:.:.	214,227,0,0:1:1:2:0/0:./.:.:0:0:.:.
chr2_ref_v2	333298	.	T	C	.	PASS	IntersectsRepeat=1;RepeatCorrectionApplied=0	SAC:ACF:DF:PD:GT:SGT:SF:SV:SIG:MT:PAC	143,181,0,0:1:1:2:0/0:./.:.:0	65,77,46,62:1:1:2:0/1:0/0:0.125:0:1:g.333298T>C:0	90,123,0,0:1:1:2:0/0:./.:.:0:0:.:.	175,175,0,0:1:1:2:0/0:./.:.:0:0:.:.	162,183,0,0:1:1:2:0/0:./.:.:0:0:.:.
chr2_ref_v2	334703	.	G	A	.	PASS	IntersectsRepeat=0;RepeatCorrectionApplied=0	SAC:ACF:DF:PD:GT:SGT:SF:SV:SIG:MT:PAC	184,165,0,0:1:1:2:0/0:./.:.:0	142,130,0,0:1:1:2:0/0:./.:.:0:0:.:.	44,64,39,47:1:1:2:0/1:0/0:0.125:0:1:g.334703G>A:0	179,174,0,1:1:1:2:0/0:./.:.:0:0:.:.	141,179,0,0:1:1:2:0/0:./.:.:0:0:.:.
chr2_ref_v2	334786	.	T	C	.	PASS	IntersectsRepeat=1;RepeatCorrectionApplied=0	SAC:ACF:DF:PD:GT:SGT:SF:SV:SIG:MT:PAC	169,195,0,0:1:1:2:0/0:./.:.:0	143,134,0,0:1:1:2:0/0:./.:.:0:0:.:.	106,111,0,0:1:1:2:0/0:./.:.:0:0:.:.	112,96,78,93:1:1:2:0/1:0/0:0.125:0:1:g.334786T>C:0	144,157,0,0:1:1:2:0/0:./.:.:0:0:.:.
chr2_ref_v2	335064	.	G	A	.	PASS	IntersectsRepeat=0;RepeatCorrectionApplied=0	SAC:ACF:DF:PD:GT:SGT:SF:SV:SIG:MT:PAC	183,157,0,0:1:1:2:0/0:./.:.:0	148,122,1,0:1:1:2:0/0:./.:.:0:0:.:.	78,130,0,0:1:1:2:0/0:./.:.:0:0:.:.	99,130,77,137:1:1:2:0/1:./.:.:0:1:g.335064G>A:0	171,212,0,0:1:1:2:0/0:./.:.:0:0:.:.
chr2_ref_v2	335276	.	G	A	.	PASS	IntersectsRepeat=0;RepeatCorrectionApplied=0	SAC:ACF:DF:PD:GT:SGT:SF:SV:SIG:MT:PAC	191,266,0,0:1:1:2:0/0:./.:.:0	134,183,0,0:1:1:2:0/0:./.:.:0:0:.:.	79,77,0,0:1:1:2:0/0:./.:.:0:0:.:.	75,79,89,89:1:1:2:0/1:1/1:0.125:0:1:g.335276G>A:0	73,73,78,71:1:1:2:0/1:./.:.:0:1:g.335276G>A:0
chr2_ref_v2	336147	.	G	A	.	PASS	IntersectsRepeat=1;RepeatCorrectionApplied=0	SAC:ACF:DF:PD:GT:SGT:SF:SV:SIG:MT:PAC	150,202,0,0:1:1:2:0/0:./.:.:0	115,182,0,0:1:1:2:0/0:./.:.:0:0:.:.	62,48,41,42:1:1:2:0/1:0/0:0.125:0:1:g.336147G>A:0	232,174,0,0:1:1:2:0/0:./.:.:0:0:.:.	176,153,1,1:1:1:2:0/0:./.:.:0:0:.:.
chr2_ref_v2	337029	.	T	C	.	PASS	IntersectsRepeat=0;RepeatCorrectionApplied=0	SAC:ACF:DF:PD:GT:SGT:SF:SV:SIG:MT:PAC	137,133,0,1:1:1:2:0/0:./.:.:0	101,131,0,0:1:1:2:0/0:./.:.:0:0:.:.	111,126,0,0:1:1:2:0/0:./.:.:0:0:.:.	129,108,123,120:1:1:2:0/1:./.:.:0:1:g.337029T>C:0	192,224,0,0:1:1:2:0/0:./.:.:0:0:.:.
chr2_ref_v2	338201	.	AT	A	.	PASS	IntersectsRepeat=1;RepeatCorrectionApplied=1	SAC:ACF:DF:PD:GT:SGT:SF:SV:SIG:MT:PAC	96,119,3,2:1:1:2:0/0:./.:.:0	114,108,2,0:1:1:2:0/0:./.:.:0:0:.:.	49,61,55,51:1:1:2:0/1:0/0:0.125:0:1:g.338202delT:0	177,147,7,5:1:1:2:0/0:./.:.:0:0:.:.	187,146,2,5:1:1:2:0/0:./.:.:0:0:.:.
chr2_ref_v2	338428	.	T	C	.	PASS	IntersectsRepeat=1;RepeatCorrectionApplied=0	SAC:ACF:DF:PD:GT:SGT:SF:SV:SIG:MT:PAC	119,178,0,0:1:1:2:0/0:./.:.:0	120,139,0,0:1:1:2:0/0:./.:.:0:0:.:.	51,61,67,51:1:1:2:0/1:./.:.:0:1:g.338428T>C:0	193,166,0,0:1:1:2:0/0:./.:.:0:0:.:.	181,184,0,0:1:1:2:0/0:./.:.:0:0:.:.
chr2_ref_v2	339259	.	C	CT	.	PASS	IntersectsRepeat=1;RepeatCorrectionApplied=1	SAC:ACF:DF:PD:GT:SGT:SF:SV:SIG:MT:PAC	161,125,0,1:1:1:2:0/0:./.:.:0	51,46,71,45:1:1:2:0/1:1/1:0.125:0:1:g.339259_339260insT:0	91,86,0,0:1:1:2:0/0:./.:.:0:0:.:.	161,134,1,2:1:1:2:0/0:./.:.:0:0:.:.	126,121,2,1:1:1:2:0/0:./.:.:0:0:.:.
chr2_ref_v2	339555	.	G	A	.	PASS	IntersectsRepeat=0;RepeatCorrectionApplied=0	SAC:ACF:DF:PD:GT:SGT:SF:SV:SIG:MT:PAC	161,156,0,0:1:1:2:0/0:./.:.:0	109,179,0,1:1:1:2:0/0:./.:.:0:0:.:.	104,109,0,0:1:1:2:0/0:./.:.:0:0:.:.	85,95,99,88:1:1:2:0/1:./.:.:0:1:g.339555G>A:0	146,164,0,0:1:1:2:0/0:./.:.:0:0:.:.
chr2_ref_v2	340345	.	T	C	.	PASS	IntersectsRepeat=1;RepeatCorrectionApplied=0	SAC:ACF:DF:PD:GT:SGT:SF:SV:SIG:MT:PAC	176,226,0,0:1:1:2:0/0:./.:.:0	143,140,0,0:1:1:2:0/0:./.:.:0:0:.:.	82,83,0,0:1:1:2:0/0:./.:.:0:0:.:.	101,93,90,65:1:1:2:0/1:0/0:0.125:0:1:g.340345T>C:0	156,150,0,0:1:1:2:0/0:./.:.:0:0:.:.
chr2_ref_v2	340462	.	G	A	.	PASS	IntersectsRepeat=0;RepeatCorrectionApplied=0	SAC:ACF:DF:PD:GT:SGT:SF:SV:SIG:MT:PAC	178,163,0,0:1:1:2:0/0:./.:.:0	121,131,0,0:1:1:2:0/0:./.:.:0:0:.:.	100,76,0,0:1:1:2:0/0:./.:.:0:0:.:.	61,66,98,80:1:1:2:0/1:1/1:0.125:0:1:g.340462G>A:0	118,152,0,0:1:1:2:0/0:./.:.:0:0:.:.
chr2_ref_v2	341525	.	GT	G	.	PASS	IntersectsRepeat=1;RepeatCorrectionApplied=1	SAC:ACF:DF:PD:GT:SGT:SF:SV:SIG:MT:PAC	130,193,0,0:1:1:2:0/0:./.:.:0	84,116,0,0:1:1:2:0/0:./.:.:0:0:.:.	43,53,43,45:1:1:2:0/1:./.:.:0:1:g.341526delT:0	180,175,0,0:1:1:2:0/0:./.:.:0:0:.:.	126,163,0,0:1:1:2:0/0:./.:.:0:0:.:.
chr2_ref_v2	342419	.	GA	G	.	PASS	IntersectsRepeat=1;RepeatCorrectionApplied=1	SAC:ACF:DF:PD:GT:SGT:SF:SV:SIG:MT:PAC	73,61,85,72:1:1:2:0/1:./.:.:0	59,62,70,62:1:1:2:0/1:0/0:0.125:0:0:.:.	27,32,56,54:1:1:2:0/1:1/1:0.25:0:0:.:.	78,73,77,82:1:1:2:0/1:0/0:0.125:0:0:.:.	72,58,60,45:1:1:2:0/1:0/0:0.25:0:0:.:.
chr2_ref_v2	342544	.	C	A	.	PASS	IntersectsRepeat=1;RepeatCorrectionApplied=0	SAC:ACF:DF:PD:GT:SGT:SF:SV:SIG:MT:PAC	198,180,0,1:1:1:2:0/0:./.:.:0	80,64,71,63:1:1:2:0/1:./.:.:0:1:g.342544C>A:0	99,97,0,0:1:1:2:0/0:./.:.:0:0:.:.	205,168,0,0:1:1:2:0/0:./.:.:0:0:.:.	159,150,0,0:1:1:2:0/0:./.:.:0:0:.:.
chr2_ref_v2	342871	.	C	T	.	PASS	IntersectsRepeat=0;RepeatCorrectionApplied=0	SAC:ACF:DF:PD:GT:SGT:SF:SV:SIG:MT:PAC	171,181,0,0:1:1:2:0/0:./.:.:0	133,156,0,0:1:1:2:0/0:./.:.:0:0:.:.	46,54,54,47:1:1:2:0/1:./.:.:0:1:g.342871C>T:0	191,172,0,0:1:1:2:0/0:./.:.:0:0:.:.	158,148,0,0:1:1:2:0/0:./.:.:0:0:.:.
chr2_ref_v2	343194	.	G	GT	.	PASS	IntersectsRepeat=1;RepeatCorrectionApplied=1	SAC:ACF:DF:PD:GT:SGT:SF:SV:SIG:MT:PAC	153,170,0,0:1:1:2:0/0:./.:.:0	105,131,0,1:1:1:2:0/0:./.:.:0:0:.:.	38,51,28,52:1:1:2:0/1:./.:.:0:1:g.343194_343195insT:0	126,184,0,0:1:1:2:0/0:./.:.:0:0:.:.	132,148,0,0:1:1:2:0/0:./.:.:0:0:.:.
chr2_ref_v2	343305	.	T	C	.	PASS	IntersectsRepeat=0;RepeatCorrectionApplied=0	SAC:ACF:DF:PD:GT:SGT:SF:SV:SIG:MT:PAC	187,173,0,0:1:1:2:0/0:./.:.:0	64,70,78,70:1:1:2:0/1:./.:.:0:1:g.343305T>C:0	86,76,0,0:1:1:2:0/0:./.:.:0:0:.:.	176,149,1,0:1:1:2:0/0:./.:.:0:0:.:.	164,130,0,0:1:1:2:0/0:./.:.:0:0:.:.
chr2_ref_v2	343341	.	T	C	.	PASS	IntersectsRepeat=0;RepeatCorrectionApplied=0	SAC:ACF:DF:PD:GT:SGT:SF:SV:SIG:MT:PAC	183,163,0,0:1:1:2:0/0:./.:.:0	123,137,0,0:1:1:2:0/0:./.:.:0:0:.:.	80,79,0,0:1:1:2:0/0:./.:.:0:0:.:.	166,153,0,0:1:1:2:0/0:./.:.:0:0:.:.	72,75,77,78:1:1:2:0/1:./.:.:0:1:g.343341T>C:0
chr2_ref_v2	343850	.	G	A	.	PASS	IntersectsRepeat=0;RepeatCorrectionApplied=0	SAC:ACF:DF:PD:GT:SGT:SF:SV:SIG:MT:PAC	162,214,0,0:1:1:2:0/0:./.:.:0	65,69,67,85:1:1:2:0/1:1/1:0.125:0:1:g.343850G>A:0	101,104,0,0:1:1:2:0/0:./.:.:0:0:.:.	202,169,0,0:1:1:2:0/0:./.:.:0:0:.:.	168,136,0,0:1:1:2:0/0:./.:.:0:0:.:.
chr2_ref_v2	344326	.	A	AT	.	PASS	IntersectsRepeat=1;RepeatCorrectionApplied=1	SAC:ACF:DF:PD:GT:SGT:SF:SV:SIG:MT:PAC	141,105,2,1:1:1:2:0/0:./.:.:0	69,56,60,47:1:1:2:0/1:./.:.:0:1:g.344326_344327insT:0	74,94,2,2:1:1:2:0/0:./.:.:0:0:.:.	132,159,3,2:1:1:2:0/0:./.:.:0:0:.:.	125,108,3,1:1:1:2:0/0:./.:.:0:0:.:.
chr2_ref_v2	344478	.	CT	C	.	PASS	IntersectsRepeat=1;RepeatCorrectionApplied=1	SAC:ACF:DF:PD:GT:SGT:SF:SV:SIG:MT:PAC	153,147,1,0:1:1:2:0/0:./.:.:0	65,81,58,67:1:1:2:0/1:0/0:0.125:0:1:g.344479delT:0	82,82,1,1:1:1:2:0/0:./.:.:0:0:.:.	145,147,2,3:1:1:2:0/0:./.:.:0:0:.:.	135,147,2,2:1:1:2:0/0:./.:.:0:0:.:.
chr2_ref_v2	344784	.	T	C	.	PASS	IntersectsRepeat=1;RepeatCorrectionApplied=0	SAC:ACF:DF:PD:GT:SGT:SF:SV:SIG:MT:PAC	194,164,0,0:1:1:2:0/0:./.:.:0	106,102,0,0:1:1:2:0/0:./.:.:0:0:.:.	86,82,0,0:1:1:2:0/0:./.:.:0:0:.:.	180,139,0,0:1:1:2:0/0:./.:.:0:0:.:.	61,60,75,67:1:1:2:0/1:1/1:0.125:0:1:g.344784T>C:0
chr2_ref_v2	344906	.	GT	G	.	PASS	IntersectsRepeat=1;RepeatCorrectionApplied=1	SAC:ACF:DF:PD:GT:SGT:SF:SV:SIG:MT:PAC	136,161,0,0:1:1:2:0/0:./.:.:0	53,58,46,46:1:1:2:0/1:0/0:0.125:0:1:g.344907delT:0	94,81,0,0:1:1:2:0/0:./.:.:0:0:.:.	153,161,1,1:1:1:2:0/0:./.:.:0:0:.:.	145,125,0,1:1:1:2:0/0:./.:.:0:0:.:.
chr2_ref_v2	345281	.	C	T	.	PASS	IntersectsRepeat=0;RepeatCorrectionApplied=0	SAC:ACF:DF:PD:GT:SGT:SF:SV:SIG:MT:PAC	151,214,0,0:1:1:2:0/0:./.:.:0	58,78,76,80:1:1:2:0/1:1/1:0.125:0:1:g.345281C>T:0	81,86,0,0:1:1:2:0/0:./.:.:0:0:.:.	160,178,0,0:1:1:2:0/0:./.:.:0:0:.:.	141,157,0,0:1:1:2:0/0:./.:.:0:0:.:.
chr2_ref_v2	346193	.	T	C	.	PASS	IntersectsRepeat=1;RepeatCorrectionApplied=0	SAC:ACF:DF:PD:GT:SGT:SF:SV:SIG:MT:PAC	149,199,0,0:1:1:2:0/0:./.:.:0	132,134,0,0:1:1:2:0/0:./.:.:0:0:.:.	80,87,0,0:1:1:2:0/0:./.:.:0:0:.:.	169,174,0,0:1:1:2:0/0:./.:.:0:0:.:.	79,70,73,62:1:1:2:0/1:./.:.:0:1:g.346193T>C:0
chr2_ref_v2	348451	.	GT	G	.	PASS	IntersectsRepeat=1;RepeatCorrectionApplied=1	SAC:ACF:DF:PD:GT:SGT:SF:SV:SIG:MT:PAC	76,143,0,0:1:1:2:0/0:./.:.:0	69,140,0,0:1:1:2:0/0:./.:.:0:0:.:.	51,90,0,0:1:1:2:0/0:./.:.:0:0:.:.	119,183,0,0:1:1:2:0/0:./.:.:0:0:.:.	52,75,53,73:1:1:2:0/1:./.:.:0:1:g.348452delT:0
chr2_ref_v2	348520	.	G	A	.	PASS	IntersectsRepeat=0;RepeatCorrectionApplied=0	SAC:ACF:DF:PD:GT:SGT:SF:SV:SIG:MT:PAC	163,147,0,0:1:1:2:0/0:./.:.:0	103,117,0,1:1:1:2:0/0:./.:.:0:0:.:.	87,78,0,0:1:1:2:0/0:./.:.:0:0:.:.	94,93,75,80:1:1:2:0/1:0/0:0.125:0:1:g.348520G>A:0	142,164,0,0:1:1:2:0/0:./.:.:0:0:.:.
chr2_ref_v2	349179	.	G	A	.	PASS	IntersectsRepeat=0;RepeatCorrectionApplied=0	SAC:ACF:DF:PD:GT:SGT:SF:SV:SIG:MT:PAC	189,202,0,0:1:1:2:0/0:./.:.:0	71,98,63,64:1:1:2:0/1:0/0:0.125:0:1:g.349179G>A:0	79,106,0,0:1:1:2:0/0:./.:.:0:0:.:.	179,187,0,0:1:1:2:0/0:./.:.:0:0:.:.	144,145,0,0:1:1:2:0/0:./.:.:0:0:.:.
chr2_ref_v2	351209	.	C	CA	.	PASS	IntersectsRepeat=1;RepeatCorrectionApplied=1	SAC:ACF:DF:PD:GT:SGT:SF:SV:SIG:MT:PAC	75,102,1,2:1:1:2:0/0:./.:.:0	42,36,46,46:1:1:2:0/1:1/1:0.5:0:1:g.351209_351210insA:0	71,63,5,8:1:1:2:0/0:./.:.:0:0:.:.	132,122,11,12:1:1:2:0/0:./.:.:0:0:.:.	104,89,20,10:1:1:2:0/0:0/1:0.125:0:1:.:
chr2_ref_v2	351567	.	C	T	.	PASS	IntersectsRepeat=0;RepeatCorrectionApplied=0	SAC:ACF:DF:PD:GT:SGT:SF:SV:SIG:MT:PAC	147,146,0,0:1:1:2:0/0:./.:.:0	132,166,0,0:1:1:2:0/0:./.:.:0:0:.:.	108,111,0,0:1:1:2:0/0:./.:.:0:0:.:.	152,204,0,0:1:1:2:0/0:./.:.:0:0:.:.	84,91,77,102:1:1:2:0/1:./.:.:0:1:g.351567C>T:0
chr2_ref_v2	352005	.	G	A	.	PASS	IntersectsRepeat=0;RepeatCorrectionApplied=0	SAC:ACF:DF:PD:GT:SGT:SF:SV:SIG:MT:PAC	77,61,83,73:1:1:2:0/1:./.:.:0	108,117,0,0:1:1:2:0/0:./.:.:0:1:g.352004_352006A>G:1	49,47,52,54:1:1:2:0/1:./.:.:0:0:.:.	151,186,0,1:1:1:2:0/0:./.:.:0:1:g.352004_352006A>G:1	152,159,0,1:1:1:2:0/0:./.:.:0:1:g.352004_352006A>G:1
chr2_ref_v2	353464	.	CA	C,CAA	.	PASS	IntersectsRepeat=1;RepeatCorrectionApplied=1	SAC:ACF:DF:PD:GT:SGT:SF:SV:SIG:MT:PAC	14,95,1,14,2,8:1:1:2:0/0:./.:.:0	1,44,0,3,16,42:1:1:2:2/2:0/2:0.25:0:1:g.353464_353465insA,g.353464_353465insA:0,1	15,39,4,9,7,13:1:1:2:0/0:0/2:0.5:0:0:.:.	30,46,28,60,7,10:1:1:2:0/1:0/2:0.125:0:1:g.353465delA:0	38,82,11,13,15,8:1:1:2:0/0:0/2:0.125:0:0:.:.
chr2_ref_v2	353574	.	A	AATAT	.	PASS	IntersectsRepeat=1;RepeatCorrectionApplied=1	SAC:ACF:DF:PD:GT:SGT:SF:SV:SIG:MT:PAC	6,12,1,0:1:1:2:./.:./.:.:0	13,5,0,0:1:1:2:./.:./.:.:0:0:.:.	16,12,0,1:1:1:2:0/0:0/1:0.125:0:0:.:.	40,24,1,0:1:1:2:0/0:./.:.:0:0:.:.	2,4,10,2:1:1:2:./.:./.:.:0:0:.:.
chr2_ref_v2	354219	.	T	C	.	PASS	IntersectsRepeat=1;RepeatCorrectionApplied=0	SAC:ACF:DF:PD:GT:SGT:SF:SV:SIG:MT:PAC	155,148,0,0:1:1:2:0/0:./.:.:0	117,103,0,0:1:1:2:0/0:./.:.:0:0:.:.	93,115,0,0:1:1:2:0/0:./.:.:0:0:.:.	183,164,0,0:1:1:2:0/0:./.:.:0:0:.:.	67,74,79,91:1:1:2:0/1:1/1:0.125:0:1:g.354219T>C:0
chr2_ref_v2	356440	.	C	T	.	PASS	IntersectsRepeat=1;RepeatCorrectionApplied=0	SAC:ACF:DF:PD:GT:SGT:SF:SV:SIG:MT:PAC	198,202,0,0:1:1:2:0/0:./.:.:0	136,148,0,0:1:1:2:0/0:./.:.:0:0:.:.	53,55,62,64:1:1:2:0/1:1/1:0.125:0:1:g.356440C>T:0	180,187,0,0:1:1:2:0/0:./.:.:0:0:.:.	186,194,0,0:1:1:2:0/0:./.:.:0:0:.:.
chr2_ref_v2	356475	.	G	A	.	PASS	IntersectsRepeat=0;RepeatCorrectionApplied=0	SAC:ACF:DF:PD:GT:SGT:SF:SV:SIG:MT:PAC	220,227,0,0:1:1:2:0/0:./.:.:0	156,139,0,0:1:1:2:0/0:./.:.:0:0:.:.	133,122,0,0:1:1:2:0/0:./.:.:0:0:.:.	219,185,0,1:1:1:2:0/0:./.:.:0:0:.:.	100,99,91,82:1:1:2:0/1:0/0:0.125:0:1:g.356475G>A:0
chr2_ref_v2	356696	.	T	C	.	PASS	IntersectsRepeat=0;RepeatCorrectionApplied=0	SAC:ACF:DF:PD:GT:SGT:SF:SV:SIG:MT:PAC	131,205,1,0:1:1:2:0/0:./.:.:0	74,83,69,76:1:1:2:0/1:./.:.:0:1:g.356696T>C:0	84,131,0,0:1:1:2:0/0:./.:.:0:0:.:.	135,190,1,0:1:1:2:0/0:./.:.:0:0:.:.	164,159,0,0:1:1:2:0/0:./.:.:0:0:.:.
chr2_ref_v2	357086	.	G	A	.	PASS	IntersectsRepeat=1;RepeatCorrectionApplied=0	SAC:ACF:DF:PD:GT:SGT:SF:SV:SIG:MT:PAC	200,164,0,0:1:1:2:0/0:./.:.:0	160,114,0,0:1:1:2:0/0:./.:.:0:0:.:.	76,68,70,65:1:1:2:0/1:./.:.:0:1:.:.	268,217,0,0:1:1:2:0/0:./.:.:0:0:.:.	205,155,0,0:1:1:2:0/0:./.:.:0:0:.:.
chr2_ref_v2	357372	.	T	C	.	PASS	IntersectsRepeat=0;RepeatCorrectionApplied=0	SAC:ACF:DF:PD:GT:SGT:SF:SV:SIG:MT:PAC	106,73,107,66:1:1:2:0/1:./.:.:0	163,132,0,0:1:1:2:0/0:./.:.:0:1:g.357371_357373C>T:1	51,50,47,35:1:1:2:0/1:0/0:0.125:0:0:.:.	154,183,0,1:1:1:2:0/0:./.:.:0:1:g.357371_357373C>T:1	150,143,0,0:1:1:2:0/0:./.:.:0:1:g.357371_357373C>T:1
chr2_ref_v2	358027	.	G	A	.	PASS	IntersectsRepeat=0;RepeatCorrectionApplied=0	SAC:ACF:DF:PD:GT:SGT:SF:SV:SIG:MT:PAC	149,146,0,0:1:1:2:0/0:./.:.:0	128,97,0,0:1:1:2:0/0:./.:.:0:0:.:.	120,116,0,0:1:1:2:0/0:./.:.:0:0:.:.	125,101,107,106:1:1:2:0/1:./.:.:0:1:g.358027G>A:0	189,205,1,0:1:1:2:0/0:./.:.:0:0:.:.
chr2_ref_v2	358141	.	A	G	.	PASS	IntersectsRepeat=0;RepeatCorrectionApplied=0	SAC:ACF:DF:PD:GT:SGT:SF:SV:SIG:MT:PAC	76,68,63,77:1:1:2:0/1:./.:.:0	59,77,63,62:1:1:2:0/1:./.:.:0:0:.:.	35,62,47,65:1:1:2:0/1:1/1:0.125:0:0:.:.	67,105,69,125:1:1:2:0/1:./.:.:0:0:.:.	53,101,64,88:1:1:2:0/1:./.:.:0:0:.:.
chr2_ref_v2	358414	.	A	G	.	PASS	IntersectsRepeat=1;RepeatCorrectionApplied=0	SAC:ACF:DF:PD:GT:SGT:SF:SV:SIG:MT:PAC	175,206,1,0:1:1:2:0/0:./.:.:0	119,170,0,0:1:1:2:0/0:./.:.:0:0:.:.	49,58,57,47:1:1:2:0/1:./.:.:0:1:g.358414A>G:0	172,190,0,1:1:1:2:0/0:./.:.:0:0:.:.	152,152,0,0:1:1:2:0/0:./.:.:0:0:.:.
chr2_ref_v2	360441	.	TA	T	.	PASS	IntersectsRepeat=1;RepeatCorrectionApplied=1	SAC:ACF:DF:PD:GT:SGT:SF:SV:SIG:MT:PAC	128,129,1,1:1:1:2:0/0:./.:.:0	105,102,0,1:1:1:2:0/0:./.:.:0:0:.:.	86,89,1,2:1:1:2:0/0:./.:.:0:0:.:.	77,74,87,68:1:1:2:0/1:./.:.:0:1:g.360442delA:0	146,167,4,2:1:1:2:0/0:./.:.:0:0:.:.
chr2_ref_v2	360757	.	A	G	.	PASS	IntersectsRepeat=0;RepeatCorrectionApplied=0	SAC:ACF:DF:PD:GT:SGT:SF:SV:SIG:MT:PAC	159,163,0,0:1:1:2:0/0:./.:.:0	71,50,62,59:1:1:2:0/1:./.:.:0:1:g.360757A>G:0	110,88,0,0:1:1:2:0/0:./.:.:0:0:.:.	178,189,0,0:1:1:2:0/0:./.:.:0:0:.:.	141,155,0,0:1:1:2:0/0:./.:.:0:0:.:.
chr2_ref_v2	360979	.	A	G	.	PASS	IntersectsRepeat=1;RepeatCorrectionApplied=0	SAC:ACF:DF:PD:GT:SGT:SF:SV:SIG:MT:PAC	167,151,0,0:1:1:2:0/0:./.:.:0	144,134,0,0:1:1:2:0/0:./.:.:0:0:.:.	54,48,58,53:1:1:2:0/1:./.:.:0:1:g.360979A>G:0	222,163,0,0:1:1:2:0/0:./.:.:0:0:.:.	144,115,1,0:1:1:2:0/0:./.:.:0:0:.:.
chr2_ref_v2	361163	.	A	AG	.	PASS	IntersectsRepeat=1;RepeatCorrectionApplied=0	SAC:ACF:DF:PD:GT:SGT:SF:SV:SIG:MT:PAC	120,184,0,0:1:1:2:0/0:./.:.:0	108,149,0,0:1:1:2:0/0:./.:.:0:0:.:.	83,118,0,0:1:1:2:0/0:./.:.:0:0:.:.	69,112,62,136:1:1:2:0/1:./.:.:0:1:g.361163_361164insG:0	119,178,0,0:1:1:2:0/0:./.:.:0:0:.:.
chr2_ref_v2	361270	.	A	G	.	PASS	IntersectsRepeat=1;RepeatCorrectionApplied=0	SAC:ACF:DF:PD:GT:SGT:SF:SV:SIG:MT:PAC	194,125,0,0:1:1:2:0/0:./.:.:0	165,97,0,0:1:1:2:0/0:./.:.:0:0:.:.	114,86,0,0:1:1:2:0/0:./.:.:0:0:.:.	191,142,0,0:1:1:2:0/0:./.:.:0:0:.:.	87,62,82,69:1:1:2:0/1:./.:.:0:1:g.361270A>G:0
chr2_ref_v2	361976	.	G	A	.	PASS	IntersectsRepeat=0;RepeatCorrectionApplied=0	SAC:ACF:DF:PD:GT:SGT:SF:SV:SIG:MT:PAC	205,121,0,0:1:1:2:0/0:./.:.:0	171,110,0,0:1:1:2:0/0:./.:.:0:0:.:.	114,83,2,0:1:1:2:0/0:./.:.:0:0:.:.	96,74,107,67:1:1:2:0/1:./.:.:0:1:g.361976G>A:0	167,127,0,0:1:1:2:0/0:./.:.:0:0:.:.
chr2_ref_v2	362207	.	T	C	.	PASS	IntersectsRepeat=1;RepeatCorrectionApplied=0	SAC:ACF:DF:PD:GT:SGT:SF:SV:SIG:MT:PAC	168,187,0,0:1:1:2:0/0:./.:.:0	70,61,78,75:1:1:2:0/1:1/1:0.125:0:1:g.362207T>C:0	98,111,0,0:1:1:2:0/0:./.:.:0:0:.:.	209,200,0,0:1:1:2:0/0:./.:.:0:0:.:.	158,171,0,0:1:1:2:0/0:./.:.:0:0:.:.
chr2_ref_v2	362718	.	T	C	.	PASS	IntersectsRepeat=1;RepeatCorrectionApplied=0	SAC:ACF:DF:PD:GT:SGT:SF:SV:SIG:MT:PAC	160,169,0,0:1:1:2:0/0:./.:.:0	150,124,0,0:1:1:2:0/0:./.:.:0:0:.:.	86,86,0,0:1:1:2:0/0:./.:.:0:0:.:.	80,77,72,67:1:1:2:0/1:./.:.:0:1:g.362718T>C:0	143,142,0,0:1:1:2:0/0:./.:.:0:0:.:.
chr2_ref_v2	364569	.	G	A	.	PASS	IntersectsRepeat=0;RepeatCorrectionApplied=0	SAC:ACF:DF:PD:GT:SGT:SF:SV:SIG:MT:PAC	129,192,0,0:1:1:2:0/0:./.:.:0	129,141,0,0:1:1:2:0/0:./.:.:0:0:.:.	105,104,0,1:1:1:2:0/0:./.:.:0:0:.:.	147,199,0,0:1:1:2:0/0:./.:.:0:0:.:.	69,84,72,98:1:1:2:0/1:./.:.:0:1:g.364569G>A:0
chr2_ref_v2	364928	.	A	G	.	PASS	IntersectsRepeat=1;RepeatCorrectionApplied=0	SAC:ACF:DF:PD:GT:SGT:SF:SV:SIG:MT:PAC	197,85,1,0:1:1:2:0/0:./.:.:0	80,42,49,7:1:1:2:0/1:0/0:0.25:0:1:g.364928A>G:0	91,61,0,0:1:1:2:0/0:./.:.:0:0:.:.	140,97,0,0:1:1:2:0/0:./.:.:0:0:.:.	136,78,0,0:1:1:2:0/0:./.:.:0:0:.:.
chr2_ref_v2	364929	.	C	A	.	PASS	IntersectsRepeat=1;RepeatCorrectionApplied=0	SAC:ACF:DF:PD:GT:SGT:SF:SV:SIG:MT:PAC	198,70,0,25:1:1:2:0/0:0/1:0.125:0	129,29,0,32:1:1:2:0/0:0/1:0.25:0:0:.:.	91,49,0,10:1:1:2:0/0:0/1:0.125:0:0:.:.	142,85,0,14:1:1:2:0/0:0/1:0.125:0:0:.:.	136,68,0,10:1:1:2:0/0:0/1:0.125:0:0:.:.
chr2_ref_v2	365241	.	C	T	.	PASS	IntersectsRepeat=1;RepeatCorrectionApplied=0	SAC:ACF:DF:PD:GT:SGT:SF:SV:SIG:MT:PAC	191,173,0,0:1:1:2:0/0:./.:.:0	173,133,0,0:1:1:2:0/0:./.:.:0:0:.:.	95,102,0,0:1:1:2:0/0:./.:.:0:0:.:.	182,183,0,1:1:1:2:0/0:./.:.:0:0:.:.	67,79,66,65:1:1:2:0/1:./.:.:0:1:g.365241C>T:0
chr2_ref_v2	365506	.	G	T	.	PASS	IntersectsRepeat=1;RepeatCorrectionApplied=0	SAC:ACF:DF:PD:GT:SGT:SF:SV:SIG:MT:PAC	196,198,0,0:1:1:2:0/0:./.:.:0	121,135,0,0:1:1:2:0/0:./.:.:0:0:.:.	74,91,0,0:1:1:2:0/0:./.:.:0:0:.:.	82,86,84,73:1:1:2:0/1:./.:.:0:1:g.365506G>T:0	147,144,0,0:1:1:2:0/0:./.:.:0:0:.:.
chr2_ref_v2	366238	.	C	T	.	PASS	IntersectsRepeat=0;RepeatCorrectionApplied=0	SAC:ACF:DF:PD:GT:SGT:SF:SV:SIG:MT:PAC	164,146,0,0:1:1:2:0/0:./.:.:0	58,72,63,77:1:1:2:0/1:./.:.:0:1:g.366238C>T:0	89,100,0,0:1:1:2:0/0:./.:.:0:0:.:.	169,174,1,0:1:1:2:0/0:./.:.:0:0:.:.	129,160,0,0:1:1:2:0/0:./.:.:0:0:.:.
chr2_ref_v2	366478	.	TC	T	.	PASS	IntersectsRepeat=0;RepeatCorrectionApplied=0	SAC:ACF:DF:PD:GT:SGT:SF:SV:SIG:MT:PAC	194,170,0,0:1:1:2:0/0:./.:.:0	111,146,0,0:1:1:2:0/0:./.:.:0:0:.:.	45,47,53,53:1:1:2:0/1:1/1:0.125:0:1:g.366479delC:0	197,186,0,0:1:1:2:0/0:./.:.:0:0:.:.	165,150,0,0:1:1:2:0/0:./.:.:0:0:.:.
chr2_ref_v2	367999	.	TA	T	.	PASS	IntersectsRepeat=1;RepeatCorrectionApplied=1	SAC:ACF:DF:PD:GT:SGT:SF:SV:SIG:MT:PAC	191,182,0,0:1:1:2:0/0:./.:.:0	122,141,0,0:1:1:2:0/0:./.:.:0:0:.:.	73,75,0,0:1:1:2:0/0:./.:.:0:0:.:.	69,86,63,72:1:1:2:0/1:0/0:0.125:0:1:g.368000delA:0	132,136,0,0:1:1:2:0/0:./.:.:0:0:.:.
chr2_ref_v2	368469	.	A	G	.	PASS	IntersectsRepeat=0;RepeatCorrectionApplied=0	SAC:ACF:DF:PD:GT:SGT:SF:SV:SIG:MT:PAC	192,167,0,0:1:1:2:0/0:./.:.:0	62,57,70,55:1:1:2:0/1:./.:.:0:1:g.368469A>G:0	94,96,0,0:1:1:2:0/0:./.:.:0:0:.:.	168,134,0,0:1:1:2:0/0:./.:.:0:0:.:.	128,129,1,0:1:1:2:0/0:./.:.:0:0:.:.
chr2_ref_v2	369767	.	CTT	C,CT	.	PASS	IntersectsRepeat=1;RepeatCorrectionApplied=1	SAC:ACF:DF:PD:GT:SGT:SF:SV:SIG:MT:PAC	56,49,2,1,16,10:1:1:2:0/0:0/2:0.25:0	2,6,16,14,45,50:1:1:2:2/2:./.:.:0:1:g.369768delT,g.369768delT:0,1	2,6,22,43,20,26:1:1:2:1/2:2/2:0.125:0:1:g.369768_369769delTT,g.369768delT:0,0	37,47,47,62,14,25:1:1:2:0/1:./.:.:0:1:g.369768_369769delTT:0	11,14,18,22,65,70:1:1:2:2/2:./.:.:0:1:g.369768delT,g.369768delT:0,1
chr2_ref_v2	370063	.	C	T	.	PASS	IntersectsRepeat=0;RepeatCorrectionApplied=0	SAC:ACF:DF:PD:GT:SGT:SF:SV:SIG:MT:PAC	178,136,0,0:1:1:2:0/0:./.:.:0	72,53,64,51:1:1:2:0/1:./.:.:0:1:g.370063C>T:0	74,103,0,0:1:1:2:0/0:./.:.:0:0:.:.	178,178,0,0:1:1:2:0/0:./.:.:0:0:.:.	172,175,0,0:1:1:2:0/0:./.:.:0:0:.:.
chr2_ref_v2	370473	.	A	G	.	PASS	IntersectsRepeat=0;RepeatCorrectionApplied=0	SAC:ACF:DF:PD:GT:SGT:SF:SV:SIG:MT:PAC	174,162,0,0:1:1:2:0/0:./.:.:0	132,134,0,0:1:1:2:0/0:./.:.:0:0:.:.	74,84,0,0:1:1:2:0/0:./.:.:0:0:.:.	153,165,0,0:1:1:2:0/0:./.:.:0:0:.:.	76,77,65,94:1:1:2:0/1:./.:.:0:1:g.370473A>G:0
chr2_ref_v2	370846	.	G	T	.	PASS	IntersectsRepeat=0;RepeatCorrectionApplied=0	SAC:ACF:DF:PD:GT:SGT:SF:SV:SIG:MT:PAC	192,122,0,0:1:1:2:0/0:./.:.:0	138,73,0,0:1:1:2:0/0:./.:.:0:0:.:.	134,78,0,0:1:1:2:0/0:./.:.:0:0:.:.	113,83,93,93:1:1:2:0/1:./.:.:0:1:g.370846G>T:0	161,123,0,0:1:1:2:0/0:./.:.:0:0:.:.
chr2_ref_v2	371021	.	A	G	.	PASS	IntersectsRepeat=0;RepeatCorrectionApplied=0	SAC:ACF:DF:PD:GT:SGT:SF:SV:SIG:MT:PAC	146,152,0,0:1:1:2:0/0:./.:.:0	52,58,61,60:1:1:2:0/1:./.:.:0:1:g.371021A>G:0	109,115,0,0:1:1:2:0/0:./.:.:0:0:.:.	207,205,1,0:1:1:2:0/0:./.:.:0:0:.:.	187,156,1,0:1:1:2:0/0:./.:.:0:0:.:.
chr2_ref_v2	371294	.	GA	G	.	PASS	IntersectsRepeat=1;RepeatCorrectionApplied=1	SAC:ACF:DF:PD:GT:SGT:SF:SV:SIG:MT:PAC	139,126,0,0:1:1:2:0/0:./.:.:0	109,95,0,0:1:1:2:0/0:./.:.:0:0:.:.	101,84,1,0:1:1:2:0/0:./.:.:0:0:.:.	160,161,1,1:1:1:2:0/0:./.:.:0:0:.:.	68,65,71,85:1:1:2:0/1:1/1:0.125:0:1:g.371295delA:0
chr2_ref_v2	371945	.	GA	G	.	PASS	IntersectsRepeat=1;RepeatCorrectionApplied=1	SAC:ACF:DF:PD:GT:SGT:SF:SV:SIG:MT:PAC	126,139,0,0:1:1:2:0/0:./.:.:0	107,133,0,0:1:1:2:0/0:./.:.:0:0:.:.	102,95,1,0:1:1:2:0/0:./.:.:0:0:.:.	182,162,0,0:1:1:2:0/0:./.:.:0:0:.:.	67,75,67,79:1:1:2:0/1:./.:.:0:1:g.371946delA:0
chr2_ref_v2	372924	.	C	CT	.	PASS	IntersectsRepeat=1;RepeatCorrectionApplied=1	SAC:ACF:DF:PD:GT:SGT:SF:SV:SIG:MT:PAC	159,154,0,0:1:1:2:0/0:./.:.:0	127,131,0,1:1:1:2:0/0:./.:.:0:0:.:.	88,93,0,1:1:1:2:0/0:./.:.:0:0:.:.	167,156,1,2:1:1:2:0/0:./.:.:0:0:.:.	65,71,59,63:1:1:2:0/1:./.:.:0:1:.:.
chr2_ref_v2	373674	.	A	G	.	PASS	IntersectsRepeat=1;RepeatCorrectionApplied=0	SAC:ACF:DF:PD:GT:SGT:SF:SV:SIG:MT:PAC	146,133,1,0:1:1:2:0/0:./.:.:0	131,157,0,0:1:1:2:0/0:./.:.:0:0:.:.	95,97,0,0:1:1:2:0/0:./.:.:0:0:.:.	86,88,88,88:1:1:2:0/1:./.:.:0:1:g.373674A>G:0	151,169,1,0:1:1:2:0/0:./.:.:0:0:.:.
chr2_ref_v2	373677	.	TA	T	.	PASS	IntersectsRepeat=1;RepeatCorrectionApplied=1	SAC:ACF:DF:PD:GT:SGT:SF:SV:SIG:MT:PAC	148,124,1,1:1:1:2:0/0:./.:.:0	122,131,0,0:1:1:2:0/0:./.:.:0:0:.:.	48,44,45,45:1:1:2:0/1:./.:.:0:1:g.373678delA:0	175,169,3,0:1:1:2:0/0:./.:.:0:0:.:.	150,152,0,1:1:1:2:0/0:./.:.:0:0:.:.
chr2_ref_v2	374765	.	C	T	.	PASS	IntersectsRepeat=1;RepeatCorrectionApplied=0	SAC:ACF:DF:PD:GT:SGT:SF:SV:SIG:MT:PAC	159,177,0,0:1:1:2:0/0:./.:.:0	58,62,52,59:1:1:2:0/1:./.:.:0:1:g.374765C>T:0	109,96,0,0:1:1:2:0/0:./.:.:0:0:.:.	156,164,0,0:1:1:2:0/0:./.:.:0:0:.:.	139,148,0,0:1:1:2:0/0:./.:.:0:0:.:.
chr2_ref_v2	374818	.	A	G	.	PASS	IntersectsRepeat=0;RepeatCorrectionApplied=0	SAC:ACF:DF:PD:GT:SGT:SF:SV:SIG:MT:PAC	154,181,0,0:1:1:2:0/0:./.:.:0	127,128,0,0:1:1:2:0/0:./.:.:0:0:.:.	112,102,0,0:1:1:2:0/0:./.:.:0:0:.:.	169,133,0,0:1:1:2:0/0:./.:.:0:0:.:.	78,68,76,68:1:1:2:0/1:./.:.:0:1:g.374818A>G:0
chr2_ref_v2	375405	.	A	G	.	PASS	IntersectsRepeat=0;RepeatCorrectionApplied=0	SAC:ACF:DF:PD:GT:SGT:SF:SV:SIG:MT:PAC	142,136,14,19:1:1:2:0/0:0/1:0.25:1	120,112,0,0:1:1:2:0/0:./.:.:0:0:.:.	64,90,1,1:1:1:2:0/0:./.:.:0:0:.:.	172,210,0,0:1:1:2:0/0:./.:.:0:0:.:.	125,153,0,0:1:1:2:0/0:./.:.:0:0:.:.
chr2_ref_v2	375564	.	T	TTGA	.	PASS	IntersectsRepeat=1;RepeatCorrectionApplied=1	SAC:ACF:DF:PD:GT:SGT:SF:SV:SIG:MT:PAC	143,137,0,0:1:1:2:0/0:./.:.:0	131,115,0,0:1:1:2:0/0:./.:.:0:0:.:.	81,70,0,0:1:1:2:0/0:./.:.:0:0:.:.	83,72,118,67:1:1:2:0/1:1/1:0.125:0:1:g.375564_375565insTGA:0	125,127,0,0:1:1:2:0/0:./.:.:0:0:.:.
chr2_ref_v2	375600	.	A	G	.	PASS	IntersectsRepeat=0;RepeatCorrectionApplied=0	SAC:ACF:DF:PD:GT:SGT:SF:SV:SIG:MT:PAC	164,175,1,0:1:1:2:0/0:./.:.:0	131,134,0,0:1:1:2:0/0:./.:.:0:0:.:.	89,93,0,0:1:1:2:0/0:./.:.:0:0:.:.	207,167,0,0:1:1:2:0/0:./.:.:0:0:.:.	78,65,66,67:1:1:2:0/1:./.:.:0:1:g.375600A>G:0
chr2_ref_v2	376806	.	A	G	.	PASS	IntersectsRepeat=1;RepeatCorrectionApplied=0	SAC:ACF:DF:PD:GT:SGT:SF:SV:SIG:MT:PAC	169,160,0,0:1:1:2:0/0:./.:.:0	128,127,0,0:1:1:2:0/0:./.:.:0:0:.:.	98,85,0,0:1:1:2:0/0:./.:.:0:0:.:.	72,86,78,85:1:1:2:0/1:./.:.:0:1:g.376806A>G:0	152,147,0,0:1:1:2:0/0:./.:.:0:0:.:.
chr2_ref_v2	376861	.	C	T	.	PASS	IntersectsRepeat=0;RepeatCorrectionApplied=0	SAC:ACF:DF:PD:GT:SGT:SF:SV:SIG:MT:PAC	139,147,0,0:1:1:2:0/0:./.:.:0	130,111,0,0:1:1:2:0/0:./.:.:0:0:.:.	114,68,0,0:1:1:2:0/0:./.:.:0:0:.:.	93,79,92,72:1:1:2:0/1:./.:.:0:1:g.376861C>T:0	149,132,1,1:1:1:2:0/0:./.:.:0:0:.:.
chr2_ref_v2	377039	.	C	T	.	PASS	IntersectsRepeat=0;RepeatCorrectionApplied=0	SAC:ACF:DF:PD:GT:SGT:SF:SV:SIG:MT:PAC	174,141,0,2:1:1:2:0/0:./.:.:0	161,134,0,0:1:1:2:0/0:./.:.:0:0:.:.	97,101,0,0:1:1:2:0/0:./.:.:0:0:.:.	74,88,74,73:1:1:2:0/1:./.:.:0:1:g.377039C>T:0	171,135,0,0:1:1:2:0/0:./.:.:0:0:.:.
chr2_ref_v2	377091	.	C	T	.	PASS	IntersectsRepeat=0;RepeatCorrectionApplied=0	SAC:ACF:DF:PD:GT:SGT:SF:SV:SIG:MT:PAC	194,156,0,0:1:1:2:0/0:./.:.:0	146,145,0,0:1:1:2:0/0:./.:.:0:0:.:.	94,100,0,0:1:1:2:0/0:./.:.:0:0:.:.	76,83,68,88:1:1:2:0/1:./.:.:0:1:g.377091C>T:0	189,160,0,0:1:1:2:0/0:./.:.:0:0:.:.
chr2_ref_v2	377360	.	A	G	.	PASS	IntersectsRepeat=0;RepeatCorrectionApplied=0	SAC:ACF:DF:PD:GT:SGT:SF:SV:SIG:MT:PAC	141,157,19,15:1:1:2:0/0:0/1:0.25:1	128,138,0,0:1:1:2:0/0:./.:.:0:0:.:.	89,101,0,1:1:1:2:0/0:./.:.:0:0:.:.	135,174,0,0:1:1:2:0/0:./.:.:0:0:.:.	136,145,0,0:1:1:2:0/0:./.:.:0:0:.:.
chr2_ref_v2	377522	.	A	G	.	PASS	IntersectsRepeat=0;RepeatCorrectionApplied=0	SAC:ACF:DF:PD:GT:SGT:SF:SV:SIG:MT:PAC	143,152,0,0:1:1:2:0/0:./.:.:0	128,127,0,0:1:1:2:0/0:./.:.:0:0:.:.	135,74,0,0:1:1:2:0/0:./.:.:0:0:.:.	186,140,0,0:1:1:2:0/0:./.:.:0:0:.:.	77,60,79,64:1:1:2:0/1:./.:.:0:1:g.377522A>G:0
chr2_ref_v2	377706	.	A	G	.	PASS	IntersectsRepeat=1;RepeatCorrectionApplied=0	SAC:ACF:DF:PD:GT:SGT:SF:SV:SIG:MT:PAC	164,170,0,0:1:1:2:0/0:./.:.:0	58,71,67,65:1:1:2:0/1:./.:.:0:1:g.377706A>G:0	103,115,0,0:1:1:2:0/0:./.:.:0:0:.:.	168,185,0,0:1:1:2:0/0:./.:.:0:0:.:.	129,167,0,0:1:1:2:0/0:./.:.:0:0:.:.
chr2_ref_v2	379214	.	C	T	.	PASS	IntersectsRepeat=0;RepeatCorrectionApplied=0	SAC:ACF:DF:PD:GT:SGT:SF:SV:SIG:MT:PAC	149,123,0,0:1:1:2:0/0:./.:.:0	120,116,0,0:1:1:2:0/0:./.:.:0:0:.:.	89,89,0,0:1:1:2:0/0:./.:.:0:0:.:.	180,151,0,0:1:1:2:0/0:./.:.:0:0:.:.	73,67,85,62:1:1:2:0/1:./.:.:0:1:g.379214C>T:0
chr2_ref_v2	379432	.	A	G	.	PASS	IntersectsRepeat=0;RepeatCorrectionApplied=0	SAC:ACF:DF:PD:GT:SGT:SF:SV:SIG:MT:PAC	171,136,0,0:1:1:2:0/0:./.:.:0	50,55,63,53:1:1:2:0/1:./.:.:0:1:g.379432A>G:0	92,81,0,0:1:1:2:0/0:./.:.:0:0:.:.	161,175,0,0:1:1:2:0/0:./.:.:0:0:.:.	157,177,0,0:1:1:2:0/0:./.:.:0:0:.:.
chr2_ref_v2	379702	.	A	G	.	PASS	IntersectsRepeat=0;RepeatCorrectionApplied=0	SAC:ACF:DF:PD:GT:SGT:SF:SV:SIG:MT:PAC	209,141,0,0:1:1:2:0/0:./.:.:0	134,108,0,0:1:1:2:0/0:./.:.:0:0:.:.	53,59,56,33:1:1:2:0/1:0/0:0.125:0:1:g.379702A>G:0	177,176,0,0:1:1:2:0/0:./.:.:0:0:.:.	136,157,0,0:1:1:2:0/0:./.:.:0:0:.:.
chr2_ref_v2	380193	.	C	T	.	PASS	IntersectsRepeat=0;RepeatCorrectionApplied=0	SAC:ACF:DF:PD:GT:SGT:SF:SV:SIG:MT:PAC	153,175,0,0:1:1:2:0/0:./.:.:0	56,60,52,48:1:1:2:0/1:0/0:0.125:0:1:g.380193C>T:0	112,88,0,0:1:1:2:0/0:./.:.:0:0:.:.	171,158,1,0:1:1:2:0/0:./.:.:0:0:.:.	164,147,0,0:1:1:2:0/0:./.:.:0:0:.:.
chr2_ref_v2	380433	.	A	G	.	PASS	IntersectsRepeat=1;RepeatCorrectionApplied=0	SAC:ACF:DF:PD:GT:SGT:SF:SV:SIG:MT:PAC	192,152,0,0:1:1:2:0/0:./.:.:0	116,137,0,0:1:1:2:0/0:./.:.:0:0:.:.	57,55,71,45:1:1:2:0/1:./.:.:0:1:g.380433A>G:0	209,226,0,0:1:1:2:0/0:./.:.:0:0:.:.	183,187,0,0:1:1:2:0/0:./.:.:0:0:.:.
chr2_ref_v2	380943	.	C	T	.	PASS	IntersectsRepeat=0;RepeatCorrectionApplied=0	SAC:ACF:DF:PD:GT:SGT:SF:SV:SIG:MT:PAC	198,207,0,0:1:1:2:0/0:./.:.:0	80,57,62,55:1:1:2:0/1:0/0:0.125:0:1:g.380943C>T:0	88,113,0,0:1:1:2:0/0:./.:.:0:0:.:.	182,182,0,1:1:1:2:0/0:./.:.:0:0:.:.	156,168,0,0:1:1:2:0/0:./.:.:0:0:.:.
chr2_ref_v2	381321	.	GA	G	.	PASS	IntersectsRepeat=1;RepeatCorrectionApplied=1	SAC:ACF:DF:PD:GT:SGT:SF:SV:SIG:MT:PAC	120,129,0,0:1:1:2:0/0:./.:.:0	137,107,0,0:1:1:2:0/0:./.:.:0:0:.:.	107,106,0,0:1:1:2:0/0:./.:.:0:0:.:.	104,88,132,100:1:1:2:0/1:1/1:0.125:0:1:g.381322delA:0	169,161,0,0:1:1:2:0/0:./.:.:0:0:.:.
chr2_ref_v2	381355	.	A	AG	.	PASS	IntersectsRepeat=1;RepeatCorrectionApplied=1	SAC:ACF:DF:PD:GT:SGT:SF:SV:SIG:MT:PAC	119,99,0,0:1:1:2:0/0:./.:.:0	67,56,64,58:1:1:2:0/1:./.:.:0:1:g.381355_381356insG:0	114,85,0,1:1:1:2:0/0:./.:.:0:0:.:.	240,190,0,0:1:1:2:0/0:./.:.:0:0:.:.	172,146,1,2:1:1:2:0/0:./.:.:0:0:.:.
chr2_ref_v2	381363	.	A	G	.	PASS	IntersectsRepeat=1;RepeatCorrectionApplied=0	SAC:ACF:DF:PD:GT:SGT:SF:SV:SIG:MT:PAC	126,95,1,1:1:1:2:0/0:./.:.:0	136,127,0,0:1:1:2:0/0:./.:.:0:0:.:.	121,94,0,0:1:1:2:0/0:./.:.:0:0:.:.	132,101,117,97:1:1:2:0/1:./.:.:0:1:.:.	189,157,0,0:1:1:2:0/0:./.:.:0:0:.:.
chr2_ref_v2	381590	.	A	G	.	PASS	IntersectsRepeat=0;RepeatCorrectionApplied=0	SAC:ACF:DF:PD:GT:SGT:SF:SV:SIG:MT:PAC	168,156,0,0:1:1:2:0/0:./.:.:0	113,110,0,0:1:1:2:0/0:./.:.:0:0:.:.	47,57,67,57:1:1:2:0/1:1/1:0.125:0:1:g.381590A>G:0	179,206,1,0:1:1:2:0/0:./.:.:0:0:.:.	165,205,0,0:1:1:2:0/0:./.:.:0:0:.:.
chr2_ref_v2	381680	.	CT	C	.	PASS	IntersectsRepeat=1;RepeatCorrectionApplied=0	SAC:ACF:DF:PD:GT:SGT:SF:SV:SIG:MT:PAC	197,158,0,0:1:1:2:0/0:./.:.:0	138,130,0,0:1:1:2:0/0:./.:.:0:0:.:.	48,68,48,45:1:1:2:0/1:0/0:0.125:0:1:g.381681delT:0	182,166,0,1:1:1:2:0/0:./.:.:0:0:.:.	128,179,0,0:1:1:2:0/0:./.:.:0:0:.:.
chr2_ref_v2	381901	.	A	G	.	PASS	IntersectsRepeat=0;RepeatCorrectionApplied=0	SAC:ACF:DF:PD:GT:SGT:SF:SV:SIG:MT:PAC	248,153,0,1:1:1:2:0/0:./.:.:0	158,147,0,1:1:1:2:0/0:./.:.:0:0:.:.	52,48,62,56:1:1:2:0/1:1/1:0.125:0:1:g.381901A>G:0	236,167,0,1:1:1:2:0/0:./.:.:0:0:.:.	172,162,0,1:1:1:2:0/0:./.:.:0:0:.:.
chr2_ref_v2	382361	.	A	G	.	PASS	IntersectsRepeat=0;RepeatCorrectionApplied=0	SAC:ACF:DF:PD:GT:SGT:SF:SV:SIG:MT:PAC	190,215,0,0:1:1:2:0/0:./.:.:0	66,58,56,73:1:1:2:0/1:./.:.:0:1:g.382361A>G:0	64,109,0,0:1:1:2:0/0:./.:.:0:0:.:.	147,208,0,0:1:1:2:0/0:./.:.:0:0:.:.	155,151,0,0:1:1:2:0/0:./.:.:0:0:.:.
chr2_ref_v2	383031	.	TA	T	.	PASS	IntersectsRepeat=1;RepeatCorrectionApplied=1	SAC:ACF:DF:PD:GT:SGT:SF:SV:SIG:MT:PAC	144,86,8,9:1:1:2:0/0:./.:.:0	99,108,5,13:1:1:2:0/0:./.:.:0:0:.:.	50,38,42,44:1:1:2:0/1:0/0:0.25:0:1:g.383032delA:0	144,117,16,17:1:1:2:0/0:./.:.:0:0:.:.	102,107,17,21:1:1:2:0/0:./.:.:0:0:.:.
chr2_ref_v2	384365	.	C	T	.	PASS	IntersectsRepeat=0;RepeatCorrectionApplied=0	SAC:ACF:DF:PD:GT:SGT:SF:SV:SIG:MT:PAC	164,206,0,0:1:1:2:0/0:./.:.:0	135,161,0,0:1:1:2:0/0:./.:.:0:0:.:.	41,45,45,53:1:1:2:0/1:1/1:0.125:0:1:g.384365C>T:0	193,176,0,0:1:1:2:0/0:./.:.:0:0:.:.	153,142,0,0:1:1:2:0/0:./.:.:0:0:.:.
chr2_ref_v2	384529	.	G	A	.	PASS	IntersectsRepeat=1;RepeatCorrectionApplied=0	SAC:ACF:DF:PD:GT:SGT:SF:SV:SIG:MT:PAC	125,119,0,0:1:1:2:0/0:./.:.:0	72,56,61,56:1:1:2:0/1:./.:.:0:1:g.384529G>A:0	89,90,0,0:1:1:2:0/0:./.:.:0:0:.:.	159,169,0,0:1:1:2:0/0:./.:.:0:0:.:.	125,149,0,1:1:1:2:0/0:./.:.:0:0:.:.
chr2_ref_v2	386187	.	CAAA	C,CA,CAAAAA	.	PASS	IntersectsRepeat=1;RepeatCorrectionApplied=1	SAC:ACF:DF:PD:GT:SGT:SF:SV:SIG:MT:PAC	17,19,1,5,8,7,0,5:1:1:2:0/2:0/3:0.25:0	8,10,20,20,5,15,0,1:1:1:2:0/2:1/2:0.5:0:1:.:.	27,10,2,2,6,4,1,8:1:1:2:0/2:0/3:0.5:0:0:.:.	17,13,15,11,18,21,4,55:1:1:2:2/3:0/2:0.25:1:0:.:.	31,16,6,8,13,14,0,3:1:1:2:0/2:0/3:0.125:0:0:.:.
chr2_ref_v2	388821	.	C	T	.	PASS	IntersectsRepeat=0;RepeatCorrectionApplied=0	SAC:ACF:DF:PD:GT:SGT:SF:SV:SIG:MT:PAC	202,168,0,0:1:1:2:0/0:./.:.:0	130,124,0,0:1:1:2:0/0:./.:.:0:0:.:.	84,86,0,0:1:1:2:0/0:./.:.:0:0:.:.	149,164,0,0:1:1:2:0/0:./.:.:0:0:.:.	60,78,65,69:1:1:2:0/1:./.:.:0:1:g.388821C>T:0
chr2_ref_v2	388852	.	C	T	.	PASS	IntersectsRepeat=1;RepeatCorrectionApplied=0	SAC:ACF:DF:PD:GT:SGT:SF:SV:SIG:MT:PAC	231,165,0,0:1:1:2:0/0:./.:.:0	61,62,64,65:1:1:2:0/1:./.:.:0:1:g.388852C>T:0	88,91,0,0:1:1:2:0/0:./.:.:0:0:.:.	156,174,0,0:1:1:2:0/0:./.:.:0:0:.:.	138,151,0,0:1:1:2:0/0:./.:.:0:0:.:.
chr2_ref_v2	389996	.	C	T	.	PASS	IntersectsRepeat=0;RepeatCorrectionApplied=0	SAC:ACF:DF:PD:GT:SGT:SF:SV:SIG:MT:PAC	153,160,0,0:1:1:2:0/0:./.:.:0	80,61,92,53:1:1:2:0/1:./.:.:0:1:g.389996C>T:0	85,88,0,0:1:1:2:0/0:./.:.:0:0:.:.	157,142,0,0:1:1:2:0/0:./.:.:0:0:.:.	128,132,0,0:1:1:2:0/0:./.:.:0:0:.:.
chr2_ref_v2	390435	.	C	T	.	PASS	IntersectsRepeat=0;RepeatCorrectionApplied=0	SAC:ACF:DF:PD:GT:SGT:SF:SV:SIG:MT:PAC	140,211,0,0:1:1:2:0/0:./.:.:0	108,143,0,0:1:1:2:0/0:./.:.:0:0:.:.	80,90,0,0:1:1:2:0/0:./.:.:0:0:.:.	90,59,78,68:1:1:2:0/1:./.:.:0:1:g.390435C>T:0	139,142,0,0:1:1:2:0/0:./.:.:0:0:.:.
chr2_ref_v2	390872	.	GA	G	.	PASS	IntersectsRepeat=1;RepeatCorrectionApplied=1	SAC:ACF:DF:PD:GT:SGT:SF:SV:SIG:MT:PAC	176,186,0,0:1:1:2:0/0:./.:.:0	62,49,59,73:1:1:2:0/1:1/1:0.125:0:1:g.390873delA:0	72,88,0,0:1:1:2:0/0:./.:.:0:0:.:.	149,195,0,0:1:1:2:0/0:./.:.:0:0:.:.	129,138,0,0:1:1:2:0/0:./.:.:0:0:.:.
chr2_ref_v2	390891	.	T	C	.	PASS	IntersectsRepeat=0;RepeatCorrectionApplied=0	SAC:ACF:DF:PD:GT:SGT:SF:SV:SIG:MT:PAC	178,186,0,1:1:1:2:0/0:./.:.:0	124,132,0,0:1:1:2:0/0:./.:.:0:0:.:.	65,89,0,0:1:1:2:0/0:./.:.:0:0:.:.	91,92,61,97:1:1:2:0/1:0/0:0.125:0:1:g.390891T>C:0	126,149,0,0:1:1:2:0/0:./.:.:0:0:.:.
chr2_ref_v2	391517	.	G	A	.	PASS	IntersectsRepeat=1;RepeatCorrectionApplied=0	SAC:ACF:DF:PD:GT:SGT:SF:SV:SIG:MT:PAC	169,126,0,2:1:1:2:0/0:./.:.:0	49,51,46,73:1:1:2:0/1:1/1:0.125:0:1:g.391517G>A:0	102,105,0,0:1:1:2:0/0:./.:.:0:0:.:.	193,175,0,0:1:1:2:0/0:./.:.:0:0:.:.	193,156,0,0:1:1:2:0/0:./.:.:0:0:.:.
chr2_ref_v2	392313	.	CT	C,CTT	.	PASS	IntersectsRepeat=1;RepeatCorrectionApplied=1	SAC:ACF:DF:PD:GT:SGT:SF:SV:SIG:MT:PAC	96,128,7,13,2,3:1:1:2:0/0:./.:.:0	10,9,49,65,35,46:1:1:2:1/2:1/1:0.125:0:1:g.392314delT,g.392313_392314insT:0,0	89,80,4,6,11,10:1:1:2:0/0:./.:.:0:0:.:.	137,138,23,27,9,11:1:1:2:0/0:./.:.:0:0:.:.	13,20,71,88,50,64:1:1:2:1/2:1/1:0.125:0:1:g.392314delT,g.392313_392314insT:0,0
chr2_ref_v2	392499	.	A	T,AT,AAT	.	PASS	IntersectsRepeat=1;RepeatCorrectionApplied=0	SAC:ACF:DF:PD:GT:SGT:SF:SV:SIG:MT:PAC	0,1,2,1,86,82,1,4:1:1:2:2/2:2/3:0.125:0	0,0,3,2,79,86,1,1:1:1:2:2/2:1/2:0.125:0:0:.:.	0,1,4,6,107,79,6,2:1:1:2:2/2:1/2:0.125:0:0:.:.	0,0,124,106,88,86,3,4:1:1:2:1/2:1/1:0.125:0:1:.:.	0,0,3,5,101,83,71,75:1:1:2:2/3:1/2:0.125:0:1:.:.
chr2_ref_v2	392853	.	A	ATCTTTCCTCTGCATTTTCTTTCCTCTGCATTT	.	PASS	IntersectsRepeat=0;RepeatCorrectionApplied=0	SAC:ACF:DF:PD:GT:SGT:SF:SV:SIG:MT:PAC	0,1,6,14:1:1:2:1/1:0/1:0.125:0	0,0,0,3:0:0:2:./.:./.:.:0:0:.:.	0,1,0,3:1:0:2:./.:./.:.:0:0:.:.	0,2,3,4:1:1:2:./.:./.:.:0:0:.:.	1,1,2,4:1:0:2:./.:./.:.:0:0:.:.
chr2_ref_v2	393318	.	C	CA	.	PASS	IntersectsRepeat=1;RepeatCorrectionApplied=1	SAC:ACF:DF:PD:GT:SGT:SF:SV:SIG:MT:PAC	129,110,6,1:1:1:2:0/0:./.:.:0	86,92,3,0:1:1:2:0/0:./.:.:0:0:.:.	43,48,35,41:1:1:2:0/1:1/1:0.125:0:1:g.393318_393319insA:0	135,160,8,11:1:1:2:0/0:./.:.:0:0:.:.	67,62,71,64:1:1:2:0/1:1/1:0.25:0:1:g.393318_393319insA:0
chr2_ref_v2	393589	.	T	C	.	PASS	IntersectsRepeat=1;RepeatCorrectionApplied=0	SAC:ACF:DF:PD:GT:SGT:SF:SV:SIG:MT:PAC	183,170,0,0:1:1:2:0/0:./.:.:0	84,63,72,57:1:1:2:0/1:0/0:0.125:0:1:g.393589T>C:0	112,84,0,0:1:1:2:0/0:./.:.:0:0:.:.	194,173,0,0:1:1:2:0/0:./.:.:0:0:.:.	146,148,0,0:1:1:2:0/0:./.:.:0:0:.:.
chr2_ref_v2	393749	.	A	G	.	PASS	IntersectsRepeat=0;RepeatCorrectionApplied=0	SAC:ACF:DF:PD:GT:SGT:SF:SV:SIG:MT:PAC	245,177,0,0:1:1:2:0/0:./.:.:0	89,81,82,82:1:1:2:0/1:./.:.:0:1:g.393749A>G:0	75,101,0,0:1:1:2:0/0:./.:.:0:0:.:.	195,188,0,0:1:1:2:0/0:./.:.:0:0:.:.	160,131,0,0:1:1:2:0/0:./.:.:0:0:.:.
chr2_ref_v2	394788	.	CT	C	.	PASS	IntersectsRepeat=1;RepeatCorrectionApplied=1	SAC:ACF:DF:PD:GT:SGT:SF:SV:SIG:MT:PAC	159,157,0,0:1:1:2:0/0:./.:.:0	167,104,0,0:1:1:2:0/0:./.:.:0:0:.:.	94,118,0,0:1:1:2:0/0:./.:.:0:0:.:.	204,196,0,0:1:1:2:0/0:./.:.:0:0:.:.	87,81,76,79:1:1:2:0/1:./.:.:0:1:g.394789delT:0
chr2_ref_v2	395020	.	GAA	G,GA,GAAA	.	PASS	IntersectsRepeat=1;RepeatCorrectionApplied=1	SAC:ACF:DF:PD:GT:SGT:SF:SV:SIG:MT:PAC	42,54,0,0,3,3,35,56:1:1:2:0/3:3/3:0.5:0	7,5,51,65,41,57,0,0:1:1:2:1/2:0/2:0.125:0:1:g.395021_395022delAA|g.395021delA,g.395020_395022AA>|g.395020_395023AAA>:0|0,0|0	49,42,2,3,48,40,3,4:1:1:2:0/0:0/2:0.5:1:1:g.395020_395022A>:1	76,89,2,1,17,20,86,69:1:1:2:0/3:3/3:0.125:0:0:.:.	135,118,2,2,16,15,17,21:1:1:2:0/0:0/2:0.125:0:1:g.395020_395022A>:1
chr2_ref_v2	395396	.	A	G	.	PASS	IntersectsRepeat=0;RepeatCorrectionApplied=0	SAC:ACF:DF:PD:GT:SGT:SF:SV:SIG:MT:PAC	152,132,0,0:1:1:2:0/0:./.:.:0	87,81,0,0:1:1:2:0/0:./.:.:0:0:.:.	121,78,0,0:1:1:2:0/0:./.:.:0:0:.:.	256,150,0,0:1:1:2:0/0:./.:.:0:0:.:.	91,80,91,65:1:1:2:0/1:./.:.:0:1:g.395396A>G:0
chr2_ref_v2	396079	.	C	T	.	PASS	IntersectsRepeat=0;RepeatCorrectionApplied=0	SAC:ACF:DF:PD:GT:SGT:SF:SV:SIG:MT:PAC	242,172,0,0:1:1:2:0/0:./.:.:0	162,144,0,0:1:1:2:0/0:./.:.:0:0:.:.	36,60,48,41:1:1:2:0/1:./.:.:0:1:g.396079C>T:0	150,209,0,0:1:1:2:0/0:./.:.:0:0:.:.	158,158,0,0:1:1:2:0/0:./.:.:0:0:.:.
chr2_ref_v2	398244	.	G	A	.	PASS	IntersectsRepeat=1;RepeatCorrectionApplied=0	SAC:ACF:DF:PD:GT:SGT:SF:SV:SIG:MT:PAC	99,144,0,0:1:1:2:0/0:./.:.:0	122,118,0,0:1:1:2:0/0:./.:.:0:0:.:.	88,74,1,0:1:1:2:0/0:./.:.:0:0:.:.	83,80,68,85:1:1:2:0/1:./.:.:0:1:g.398244G>A:0	127,157,0,0:1:1:2:0/0:./.:.:0:0:.:.
chr2_ref_v2	401668	.	A	G	.	PASS	IntersectsRepeat=0;RepeatCorrectionApplied=0	SAC:ACF:DF:PD:GT:SGT:SF:SV:SIG:MT:PAC	83,107,77,90:1:1:2:0/1:0/0:0.125:0	143,152,0,0:1:1:2:0/0:./.:.:0:1:g.401667_401669G>A:1	47,33,39,51:1:1:2:0/1:./.:.:0:0:.:.	164,182,2,0:1:1:2:0/0:./.:.:0:1:g.401667_401669G>A:1	139,153,0,0:1:1:2:0/0:./.:.:0:1:g.401667_401669G>A:1
chr2_ref_v2	401759	.	T	A	.	PASS	IntersectsRepeat=1;RepeatCorrectionApplied=0	SAC:ACF:DF:PD:GT:SGT:SF:SV:SIG:MT:PAC	97,88,79,95:1:1:2:0/1:./.:.:0	73,63,61,77:1:1:2:0/1:./.:.:0:0:.:.	42,37,47,38:1:1:2:0/1:./.:.:0:0:.:.	91,69,78,86:1:1:2:0/1:./.:.:0:0:.:.	72,67,71,79:1:1:2:0/1:./.:.:0:0:.:.
chr2_ref_v2	401916	.	TA	T	.	PASS	IntersectsRepeat=1;RepeatCorrectionApplied=1	SAC:ACF:DF:PD:GT:SGT:SF:SV:SIG:MT:PAC	162,170,0,0:1:1:2:0/0:./.:.:0	71,67,62,58:1:1:2:0/1:0/0:0.125:0:1:g.401917delA:0	82,76,0,0:1:1:2:0/0:./.:.:0:0:.:.	166,139,0,0:1:1:2:0/0:./.:.:0:0:.:.	124,97,0,0:1:1:2:0/0:./.:.:0:0:.:.
chr2_ref_v2	403153	.	A	G	.	PASS	IntersectsRepeat=1;RepeatCorrectionApplied=0	SAC:ACF:DF:PD:GT:SGT:SF:SV:SIG:MT:PAC	171,150,0,0:1:1:2:0/0:./.:.:0	133,117,0,0:1:1:2:0/0:./.:.:0:0:.:.	144,105,0,0:1:1:2:0/0:./.:.:0:0:.:.	115,83,96,97:1:1:2:0/1:./.:.:0:1:g.403153A>G:0	168,167,0,0:1:1:2:0/0:./.:.:0:0:.:.
chr2_ref_v2	403452	.	C	T	.	PASS	IntersectsRepeat=0;RepeatCorrectionApplied=0	SAC:ACF:DF:PD:GT:SGT:SF:SV:SIG:MT:PAC	206,196,1,0:1:1:2:0/0:./.:.:0	84,73,75,66:1:1:2:0/1:./.:.:0:1:g.403452C>T:0	89,107,0,0:1:1:2:0/0:./.:.:0:0:.:.	181,209,2,0:1:1:2:0/0:./.:.:0:0:.:.	142,167,0,0:1:1:2:0/0:./.:.:0:0:.:.
chr2_ref_v2	403775	.	A	G	.	PASS	IntersectsRepeat=0;RepeatCorrectionApplied=0	SAC:ACF:DF:PD:GT:SGT:SF:SV:SIG:MT:PAC	206,182,0,1:1:1:2:0/0:./.:.:0	153,139,0,0:1:1:2:0/0:./.:.:0:0:.:.	104,86,0,0:1:1:2:0/0:./.:.:0:0:.:.	176,136,0,0:1:1:2:0/0:./.:.:0:0:.:.	73,78,91,75:1:1:2:0/1:./.:.:0:1:g.403775A>G:0
chr2_ref_v2	404365	.	C	T	.	PASS	IntersectsRepeat=0;RepeatCorrectionApplied=0	SAC:ACF:DF:PD:GT:SGT:SF:SV:SIG:MT:PAC	186,215,0,1:1:1:2:0/0:./.:.:0	143,143,0,0:1:1:2:0/0:./.:.:0:0:.:.	97,108,0,0:1:1:2:0/0:./.:.:0:0:.:.	87,87,88,98:1:1:2:0/1:./.:.:0:1:g.404365C>T:0	150,138,0,0:1:1:2:0/0:./.:.:0:0:.:.
chr2_ref_v2	405308	.	G	GA	.	PASS	IntersectsRepeat=1;RepeatCorrectionApplied=1	SAC:ACF:DF:PD:GT:SGT:SF:SV:SIG:MT:PAC	167,217,0,0:1:1:2:0/0:./.:.:0	117,134,0,0:1:1:2:0/0:./.:.:0:0:.:.	95,89,0,0:1:1:2:0/0:./.:.:0:0:.:.	86,74,69,84:1:1:2:0/1:./.:.:0:1:g.405308_405309insA:0	140,157,0,0:1:1:2:0/0:./.:.:0:0:.:.
chr2_ref_v2	405606	.	C	T	.	PASS	IntersectsRepeat=0;RepeatCorrectionApplied=0	SAC:ACF:DF:PD:GT:SGT:SF:SV:SIG:MT:PAC	66,149,0,0:1:1:2:0/0:./.:.:0	34,135,0,0:1:1:2:0/0:./.:.:0:0:.:.	38,116,0,0:1:1:2:0/0:./.:.:0:0:.:.	99,169,0,0:1:1:2:0/0:./.:.:0:0:.:.	50,81,57,75:1:1:2:0/1:./.:.:0:1:g.405606C>T:0
chr2_ref_v2	405692	.	A	C	.	PASS	IntersectsRepeat=0;RepeatCorrectionApplied=0	SAC:ACF:DF:PD:GT:SGT:SF:SV:SIG:MT:PAC	1,24,0,11:1:1:2:0/1:0/0:0.25:0	7,13,1,3:1:1:2:0/0:0/1:0.25:0:0:.:.	4,13,0,3:1:1:2:0/1:0/0:0.5:0:0:.:.	9,29,2,8:1:1:2:0/1:0/0:0.5:0:0:.:.	20,27,3,8:1:1:2:0/1:0/0:0.5:0:0:.:.
chr2_ref_v2	405703	.	C	T	.	PASS	IntersectsRepeat=0;RepeatCorrectionApplied=0	SAC:ACF:DF:PD:GT:SGT:SF:SV:SIG:MT:PAC	11,4,0,11:1:1:2:0/1:0/0:0.125:0	10,4,1,3:1:1:2:./.:./.:.:0:0:.:.	5,5,0,3:1:1:2:./.:./.:.:0:0:.:.	14,14,2,8:1:1:2:0/1:0/0:0.5:0:0:.:.	15,20,3,8:1:1:2:0/1:0/0:0.5:0:0:.:.
chr2_ref_v2	405704	.	A	G	.	PASS	IntersectsRepeat=0;RepeatCorrectionApplied=0	SAC:ACF:DF:PD:GT:SGT:SF:SV:SIG:MT:PAC	12,4,0,10:1:1:2:0/1:0/0:0.125:0	12,4,1,3:1:1:2:0/1:0/0:0.5:0:0:.:.	7,6,0,3:1:1:2:./.:./.:.:0:0:.:.	14,14,2,9:1:1:2:0/1:0/0:0.5:0:0:.:.	18,21,3,8:1:1:2:0/1:0/0:0.5:0:0:.:.
chr2_ref_v2	405709	.	T	C	.	PASS	IntersectsRepeat=0;RepeatCorrectionApplied=0	SAC:ACF:DF:PD:GT:SGT:SF:SV:SIG:MT:PAC	24,3,0,2:1:1:2:0/0:0/1:0.25:0	15,6,1,0:1:1:2:0/0:0/1:0.125:0:0:.:.	13,9,1,0:1:1:2:0/0:0/1:0.125:0:0:.:.	19,17,3,0:1:1:2:0/0:0/1:0.25:0:0:.:.	30,25,0,0:1:1:2:0/0:./.:.:0:0:.:.
chr2_ref_v2	405924	.	T	C	.	PASS	IntersectsRepeat=0;RepeatCorrectionApplied=0	SAC:ACF:DF:PD:GT:SGT:SF:SV:SIG:MT:PAC	88,87,0,0:1:1:2:0/0:./.:.:0	72,44,41,30:1:1:2:0/1:0/0:0.25:0:1:g.405924T>C:0	94,70,0,0:1:1:2:0/0:./.:.:0:0:.:.	205,147,0,0:1:1:2:0/0:./.:.:0:0:.:.	154,115,0,0:1:1:2:0/0:./.:.:0:0:.:.
chr2_ref_v2	406410	.	GAA	G,GA	.	PASS	IntersectsRepeat=1;RepeatCorrectionApplied=1	SAC:ACF:DF:PD:GT:SGT:SF:SV:SIG:MT:PAC	47,48,8,8,48,64:1:1:2:0/2:2/2:0.125:0	3,3,12,20,61,107:1:1:2:2/2:./.:.:0:1:g.406411delA:1	32,42,48,39,15,8:1:1:2:0/1:./.:.:0:1:g.406410_406413A>:0	12,21,22,37,114,129:1:1:2:2/2:./.:.:0:1:g.406411delA:1	15,14,18,14,87,121:1:1:2:2/2:./.:.:0:1:g.406411delA:1
chr2_ref_v2	407056	.	TA	T	.	PASS	IntersectsRepeat=1;RepeatCorrectionApplied=1	SAC:ACF:DF:PD:GT:SGT:SF:SV:SIG:MT:PAC	155,118,2,5:1:1:2:0/0:./.:.:0	125,97,2,1:1:1:2:0/0:./.:.:0:0:.:.	101,103,1,2:1:1:2:0/0:./.:.:0:0:.:.	82,106,92,111:1:1:2:0/1:./.:.:0:1:g.407057delA:0	113,154,0,6:1:1:2:0/0:./.:.:0:0:.:.
chr2_ref_v2	407145	.	G	T	.	PASS	IntersectsRepeat=1;RepeatCorrectionApplied=0	SAC:ACF:DF:PD:GT:SGT:SF:SV:SIG:MT:PAC	188,152,0,0:1:1:2:0/0:./.:.:0	118,93,0,1:1:1:2:0/0:./.:.:0:0:.:.	113,97,0,0:1:1:2:0/0:./.:.:0:0:.:.	235,195,0,0:1:1:2:0/0:./.:.:0:0:.:.	83,84,90,79:1:1:2:0/1:./.:.:0:1:g.407145G>T:0
chr2_ref_v2	407723	.	T	C	.	PASS	IntersectsRepeat=1;RepeatCorrectionApplied=0	SAC:ACF:DF:PD:GT:SGT:SF:SV:SIG:MT:PAC	193,198,2,0:1:1:2:0/0:./.:.:0	139,126,0,0:1:1:2:0/0:./.:.:0:0:.:.	49,48,48,47:1:1:2:0/1:./.:.:0:1:g.407723T>C:0	185,183,0,0:1:1:2:0/0:./.:.:0:0:.:.	141,157,0,0:1:1:2:0/0:./.:.:0:0:.:.
chr2_ref_v2	407724	.	C	T	.	PASS	IntersectsRepeat=1;RepeatCorrectionApplied=0	SAC:ACF:DF:PD:GT:SGT:SF:SV:SIG:MT:PAC	191,198,2,0:1:1:2:0/0:./.:.:0	136,125,0,0:1:1:2:0/0:./.:.:0:0:.:.	49,48,48,48:1:1:2:0/1:./.:.:0:1:g.407724C>T:0	181,183,0,0:1:1:2:0/0:./.:.:0:0:.:.	138,156,0,0:1:1:2:0/0:./.:.:0:0:.:.
chr2_ref_v2	408028	.	TA	T	.	PASS	IntersectsRepeat=1;RepeatCorrectionApplied=1	SAC:ACF:DF:PD:GT:SGT:SF:SV:SIG:MT:PAC	125,129,0,1:1:1:2:0/0:./.:.:0	111,91,0,0:1:1:2:0/0:./.:.:0:0:.:.	101,87,0,0:1:1:2:0/0:./.:.:0:0:.:.	93,87,93,68:1:1:2:0/1:0/0:0.125:0:1:g.408029delA:0	139,165,0,1:1:1:2:0/0:./.:.:0:0:.:.
chr2_ref_v2	408371	.	A	T	.	PASS	IntersectsRepeat=0;RepeatCorrectionApplied=0	SAC:ACF:DF:PD:GT:SGT:SF:SV:SIG:MT:PAC	172,187,0,0:1:1:2:0/0:./.:.:0	109,175,0,0:1:1:2:0/0:./.:.:0:0:.:.	96,111,0,0:1:1:2:0/0:./.:.:0:0:.:.	101,95,90,85:1:1:2:0/1:./.:.:0:1:g.408371A>T:0	160,169,0,0:1:1:2:0/0:./.:.:0:0:.:.
chr2_ref_v2	408512	.	C	CT	.	PASS	IntersectsRepeat=1;RepeatCorrectionApplied=1	SAC:ACF:DF:PD:GT:SGT:SF:SV:SIG:MT:PAC	161,141,0,0:1:1:2:0/0:./.:.:0	56,47,47,54:1:1:2:0/1:./.:.:0:1:g.408512_408513insT:0	95,83,1,0:1:1:2:0/0:./.:.:0:0:.:.	198,175,3,2:1:1:2:0/0:./.:.:0:0:.:.	134,119,1,0:1:1:2:0/0:./.:.:0:0:.:.
chr2_ref_v2	410196	.	C	CA	.	PASS	IntersectsRepeat=1;RepeatCorrectionApplied=1	SAC:ACF:DF:PD:GT:SGT:SF:SV:SIG:MT:PAC	151,147,0,1:1:1:2:0/0:./.:.:0	99,128,0,0:1:1:2:0/0:./.:.:0:0:.:.	41,56,43,57:1:1:2:0/1:./.:.:0:1:g.410196_410197insA:0	131,222,0,0:1:1:2:0/0:./.:.:0:0:.:.	132,198,0,0:1:1:2:0/0:./.:.:0:0:.:.
chr2_ref_v2	410947	.	A	C	.	PASS	IntersectsRepeat=0;RepeatCorrectionApplied=0	SAC:ACF:DF:PD:GT:SGT:SF:SV:SIG:MT:PAC	161,117,0,49:1:1:2:0/0:0/1:0.25:0	105,81,0,50:1:1:2:0/0:0/1:0.5:0:0:.:.	107,63,0,22:1:1:2:0/0:0/1:0.25:0:0:.:.	165,119,0,50:1:1:2:0/0:0/1:0.25:0:0:.:.	137,92,0,32:1:1:2:0/0:0/1:0.25:0:0:.:.
chr2_ref_v2	411113	.	A	G	.	PASS	IntersectsRepeat=0;RepeatCorrectionApplied=0	SAC:ACF:DF:PD:GT:SGT:SF:SV:SIG:MT:PAC	86,82,79,81:1:1:2:0/1:./.:.:0	75,50,63,58:1:1:2:0/1:./.:.:0:0:.:.	31,46,37,64:1:1:2:0/1:1/1:0.125:0:0:.:.	81,91,54,83:1:1:2:0/1:0/0:0.125:0:0:.:.	68,69,73,68:1:1:2:0/1:./.:.:0:0:.:.
chr2_ref_v2	411759	.	G	A	.	PASS	IntersectsRepeat=0;RepeatCorrectionApplied=0	SAC:ACF:DF:PD:GT:SGT:SF:SV:SIG:MT:PAC	185,197,0,1:1:1:2:0/0:./.:.:0	143,151,1,1:1:1:2:0/0:./.:.:0:0:.:.	41,40,40,42:1:1:2:0/1:./.:.:0:1:g.411759G>A:0	165,169,1,1:1:1:2:0/0:./.:.:0:0:.:.	139,148,0,1:1:1:2:0/0:./.:.:0:0:.:.
chr2_ref_v2	412091	.	T	C	.	PASS	IntersectsRepeat=0;RepeatCorrectionApplied=0	SAC:ACF:DF:PD:GT:SGT:SF:SV:SIG:MT:PAC	126,157,0,0:1:1:2:0/0:./.:.:0	63,62,40,60:1:1:2:0/1:0/0:0.125:0:1:g.412091T>C:0	97,88,0,1:1:1:2:0/0:./.:.:0:0:.:.	177,204,0,0:1:1:2:0/0:./.:.:0:0:.:.	147,156,0,0:1:1:2:0/0:./.:.:0:0:.:.
chr2_ref_v2	412947	.	G	A	.	PASS	IntersectsRepeat=1;RepeatCorrectionApplied=0	SAC:ACF:DF:PD:GT:SGT:SF:SV:SIG:MT:PAC	124,181,0,0:1:1:2:0/0:./.:.:0	116,136,0,0:1:1:2:0/0:./.:.:0:0:.:.	108,86,0,0:1:1:2:0/0:./.:.:0:0:.:.	98,79,83,91:1:1:2:0/1:./.:.:0:1:g.412947G>A:0	186,153,0,0:1:1:2:0/0:./.:.:0:0:.:.
chr2_ref_v2	412991	.	G	A	.	PASS	IntersectsRepeat=0;RepeatCorrectionApplied=0	SAC:ACF:DF:PD:GT:SGT:SF:SV:SIG:MT:PAC	135,181,0,0:1:1:2:0/0:./.:.:0	68,68,44,52:1:1:2:0/1:0/0:0.125:0:1:g.412991G>A:0	107,94,0,0:1:1:2:0/0:./.:.:0:0:.:.	221,180,0,0:1:1:2:0/0:./.:.:0:0:.:.	211,155,0,0:1:1:2:0/0:./.:.:0:0:.:.
chr2_ref_v2	412999	.	T	C	.	PASS	IntersectsRepeat=0;RepeatCorrectionApplied=0	SAC:ACF:DF:PD:GT:SGT:SF:SV:SIG:MT:PAC	142,177,0,0:1:1:2:0/0:./.:.:0	114,120,0,0:1:1:2:0/0:./.:.:0:0:.:.	57,48,47,42:1:1:2:0/1:0/0:0.125:0:1:g.412999T>C:0	223,180,0,0:1:1:2:0/0:./.:.:0:0:.:.	215,159,0,0:1:1:2:0/0:./.:.:0:0:.:.
chr2_ref_v2	413055	.	G	A	.	PASS	IntersectsRepeat=1;RepeatCorrectionApplied=0	SAC:ACF:DF:PD:GT:SGT:SF:SV:SIG:MT:PAC	177,139,0,0:1:1:2:0/0:./.:.:0	128,128,0,0:1:1:2:0/0:./.:.:0:0:.:.	102,115,0,0:1:1:2:0/0:./.:.:0:0:.:.	114,117,85,113:1:1:2:0/1:0/0:0.125:0:1:g.413055G>A:0	192,231,0,0:1:1:2:0/0:./.:.:0:0:.:.
chr2_ref_v2	413812	.	TC	T	.	PASS	IntersectsRepeat=1;RepeatCorrectionApplied=1	SAC:ACF:DF:PD:GT:SGT:SF:SV:SIG:MT:PAC	160,223,0,0:1:1:2:0/0:./.:.:0	109,144,0,0:1:1:2:0/0:./.:.:0:0:.:.	51,45,60,46:1:1:2:0/1:./.:.:0:1:g.413813delC:0	165,139,0,0:1:1:2:0/0:./.:.:0:0:.:.	146,150,0,0:1:1:2:0/0:./.:.:0:0:.:.
chr2_ref_v2	413968	.	G	A	.	PASS	IntersectsRepeat=0;RepeatCorrectionApplied=0	SAC:ACF:DF:PD:GT:SGT:SF:SV:SIG:MT:PAC	135,134,0,0:1:1:2:0/0:./.:.:0	106,110,0,0:1:1:2:0/0:./.:.:0:0:.:.	48,49,40,57:1:1:2:0/1:./.:.:0:1:g.413968G>A:0	160,184,0,0:1:1:2:0/0:./.:.:0:0:.:.	145,152,0,0:1:1:2:0/0:./.:.:0:0:.:.
chr2_ref_v2	415672	.	G	A	.	PASS	IntersectsRepeat=1;RepeatCorrectionApplied=0	SAC:ACF:DF:PD:GT:SGT:SF:SV:SIG:MT:PAC	121,180,0,0:1:1:2:0/0:./.:.:0	58,51,58,50:1:1:2:0/1:./.:.:0:1:g.415672G>A:0	99,72,0,0:1:1:2:0/0:./.:.:0:0:.:.	186,172,0,1:1:1:2:0/0:./.:.:0:0:.:.	146,151,0,0:1:1:2:0/0:./.:.:0:0:.:.
chr2_ref_v2	415743	.	C	CTTTT,CTTTTT,CTTTTTTTTTT	.	PASS	IntersectsRepeat=1;RepeatCorrectionApplied=1	SAC:ACF:DF:PD:GT:SGT:SF:SV:SIG:MT:PAC	2,1,1,14,6,12,93,11:1:1:2:3/3:2/3:0.5:1	0,4,3,15,5,4,62,4:1:1:2:3/3:2/3:0.5:0:0:.:.	1,1,1,21,6,9,103,6:1:1:2:3/3:2/3:0.5:0:0:.:.	2,6,4,27,6,24,146,20:1:1:2:3/3:2/3:0.5:0:0:.:.	0,2,3,28,7,17,93,16:1:1:2:2/3:3/3:0.25:0:0:.:.
chr2_ref_v2	416431	.	G	A	.	PASS	IntersectsRepeat=0;RepeatCorrectionApplied=0	SAC:ACF:DF:PD:GT:SGT:SF:SV:SIG:MT:PAC	129,130,2,0:1:1:2:0/0:./.:.:0	125,98,0,0:1:1:2:0/0:./.:.:0:0:.:.	51,46,40,49:1:1:2:0/1:./.:.:0:1:g.416431G>A:0	170,197,0,0:1:1:2:0/0:./.:.:0:0:.:.	153,172,0,0:1:1:2:0/0:./.:.:0:0:.:.
chr2_ref_v2	416969	.	GA	G	.	PASS	IntersectsRepeat=1;RepeatCorrectionApplied=1	SAC:ACF:DF:PD:GT:SGT:SF:SV:SIG:MT:PAC	135,153,0,0:1:1:2:0/0:./.:.:0	52,49,54,49:1:1:2:0/1:./.:.:0:1:g.416970delA:0	78,85,1,1:1:1:2:0/0:./.:.:0:0:.:.	136,169,1,2:1:1:2:0/0:./.:.:0:0:.:.	104,132,1,2:1:1:2:0/0:./.:.:0:0:.:.
chr2_ref_v2	417086	.	T	C	.	PASS	IntersectsRepeat=1;RepeatCorrectionApplied=0	SAC:ACF:DF:PD:GT:SGT:SF:SV:SIG:MT:PAC	195,165,0,0:1:1:2:0/0:./.:.:0	69,52,83,53:1:1:2:0/1:./.:.:0:1:g.417086T>C:0	105,83,0,0:1:1:2:0/0:./.:.:0:0:.:.	202,143,0,0:1:1:2:0/0:./.:.:0:0:.:.	150,126,0,0:1:1:2:0/0:./.:.:0:0:.:.
chr2_ref_v2	417364	.	T	C	.	PASS	IntersectsRepeat=0;RepeatCorrectionApplied=0	SAC:ACF:DF:PD:GT:SGT:SF:SV:SIG:MT:PAC	205,186,0,1:1:1:2:0/0:./.:.:0	125,124,0,0:1:1:2:0/0:./.:.:0:0:.:.	98,89,0,0:1:1:2:0/0:./.:.:0:0:.:.	141,196,0,0:1:1:2:0/0:./.:.:0:0:.:.	62,56,74,76:1:1:2:0/1:1/1:0.125:0:1:g.417364T>C:0
chr2_ref_v2	418250	.	T	C	.	PASS	IntersectsRepeat=0;RepeatCorrectionApplied=0	SAC:ACF:DF:PD:GT:SGT:SF:SV:SIG:MT:PAC	141,116,0,0:1:1:2:0/0:./.:.:0	48,58,48,49:1:1:2:0/1:./.:.:0:1:g.418250T>C:0	101,110,0,0:1:1:2:0/0:./.:.:0:0:.:.	198,208,0,0:1:1:2:0/0:./.:.:0:0:.:.	181,199,0,0:1:1:2:0/0:./.:.:0:0:.:.
chr2_ref_v2	418338	.	T	C	.	PASS	IntersectsRepeat=0;RepeatCorrectionApplied=0	SAC:ACF:DF:PD:GT:SGT:SF:SV:SIG:MT:PAC	160,131,0,0:1:1:2:0/0:./.:.:0	119,107,0,1:1:1:2:0/0:./.:.:0:0:.:.	51,56,60,56:1:1:2:0/1:./.:.:0:1:g.418338T>C:0	212,239,0,0:1:1:2:0/0:./.:.:0:0:.:.	151,206,0,0:1:1:2:0/0:./.:.:0:0:.:.
chr2_ref_v2	418437	.	T	C	.	PASS	IntersectsRepeat=0;RepeatCorrectionApplied=0	SAC:ACF:DF:PD:GT:SGT:SF:SV:SIG:MT:PAC	156,155,0,0:1:1:2:0/0:./.:.:0	158,96,0,0:1:1:2:0/0:./.:.:0:0:.:.	32,49,51,55:1:1:2:0/1:1/1:0.125:0:1:g.418437T>C:0	175,196,0,0:1:1:2:0/0:./.:.:0:0:.:.	165,144,0,0:1:1:2:0/0:./.:.:0:0:.:.
chr2_ref_v2	419678	.	GT	G	.	PASS	IntersectsRepeat=1;RepeatCorrectionApplied=1	SAC:ACF:DF:PD:GT:SGT:SF:SV:SIG:MT:PAC	172,188,0,0:1:1:2:0/0:./.:.:0	123,129,0,0:1:1:2:0/0:./.:.:0:0:.:.	104,96,0,0:1:1:2:0/0:./.:.:0:0:.:.	89,97,81,84:1:1:2:0/1:./.:.:0:1:g.419679delT:0	158,149,0,0:1:1:2:0/0:./.:.:0:0:.:.
chr2_ref_v2	420345	.	T	TGTAGTAGTAGTA,TGTAGTAGTAGTAGTA	.	PASS	IntersectsRepeat=1;RepeatCorrectionApplied=1	SAC:ACF:DF:PD:GT:SGT:SF:SV:SIG:MT:PAC	0,0,30,42,15,28:1:1:2:1/2:1/1:0.25:0	2,0,22,23,18,18:1:1:2:1/2:1/1:0.125:0:0:.:.	0,0,13,28,14,16:1:1:2:1/2:1/1:0.125:0:0:.:.	0,0,38,42,23,35:1:1:2:1/2:1/1:0.125:0:0:.:.	0,1,26,37,25,34:1:1:2:1/2:./.:.:0:0:.:.
chr2_ref_v2	420542	.	G	A	.	PASS	IntersectsRepeat=0;RepeatCorrectionApplied=0	SAC:ACF:DF:PD:GT:SGT:SF:SV:SIG:MT:PAC	146,170,0,0:1:1:2:0/0:./.:.:0	101,104,0,0:1:1:2:0/0:./.:.:0:0:.:.	88,99,0,0:1:1:2:0/0:./.:.:0:0:.:.	71,84,76,87:1:1:2:0/1:./.:.:0:1:g.420542G>A:0	153,146,0,0:1:1:2:0/0:./.:.:0:0:.:.
chr2_ref_v2	421715	.	T	C	.	PASS	IntersectsRepeat=0;RepeatCorrectionApplied=0	SAC:ACF:DF:PD:GT:SGT:SF:SV:SIG:MT:PAC	177,179,0,0:1:1:2:0/0:./.:.:0	139,137,0,0:1:1:2:0/0:./.:.:0:0:.:.	106,81,0,0:1:1:2:0/0:./.:.:0:0:.:.	71,86,94,82:1:1:2:0/1:./.:.:0:1:g.421715T>C:0	149,143,0,0:1:1:2:0/0:./.:.:0:0:.:.
chr2_ref_v2	423331	.	T	C	.	PASS	IntersectsRepeat=1;RepeatCorrectionApplied=0	SAC:ACF:DF:PD:GT:SGT:SF:SV:SIG:MT:PAC	170,139,0,0:1:1:2:0/0:./.:.:0	144,129,2,0:1:1:2:0/0:./.:.:0:0:.:.	96,78,0,0:1:1:2:0/0:./.:.:0:0:.:.	94,71,102,83:1:1:2:0/1:./.:.:0:1:g.423331T>C:0	189,125,0,0:1:1:2:0/0:./.:.:0:0:.:.
chr2_ref_v2	423361	.	G	GA,GAA	.	PASS	IntersectsRepeat=1;RepeatCorrectionApplied=1	SAC:ACF:DF:PD:GT:SGT:SF:SV:SIG:MT:PAC	7,9,16,13,77,106:1:1:2:2/2:0/2:0.125:1	48,41,6,10,43,37:1:1:2:0/2:./.:.:0:1:g.423361_423363AA>:0	1,4,9,7,69,65:1:1:2:2/2:1/2:0.25:0:0:.:.	95,71,57,49,23,17:1:1:2:0/1:0/2:0.25:0:1:g.423361_423363AA>,g.423361_423363AA>A:0,0	81,62,25,12,51,70:1:1:2:0/2:./.:.:0:1:g.423361_423363AA>:0
chr2_ref_v2	424912	.	GT	G,GTT	.	PASS	IntersectsRepeat=1;RepeatCorrectionApplied=1	SAC:ACF:DF:PD:GT:SGT:SF:SV:SIG:MT:PAC	113,171,1,0,2,3:1:1:2:0/0:./.:.:0	114,146,4,4,1,3:1:1:2:0/0:./.:.:0:0:.:.	50,48,0,0,28,38:1:1:2:0/2:0/0:0.125:0:1:g.424912_424913insT:0	77,71,92,76,0,3:1:1:2:0/1:./.:.:0:1:g.424913delT:0	128,142,4,6,2,5:1:1:2:0/0:./.:.:0:0:.:.
chr2_ref_v2	425753	.	T	C	.	PASS	IntersectsRepeat=1;RepeatCorrectionApplied=0	SAC:ACF:DF:PD:GT:SGT:SF:SV:SIG:MT:PAC	141,186,0,0:1:1:2:0/0:./.:.:0	124,142,0,0:1:1:2:0/0:./.:.:0:0:.:.	134,75,0,0:1:1:2:0/0:./.:.:0:0:.:.	108,53,88,83:1:1:2:0/1:./.:.:0:1:g.425753T>C:0	169,136,0,0:1:1:2:0/0:./.:.:0:0:.:.
chr2_ref_v2	425914	.	CA	C	.	PASS	IntersectsRepeat=1;RepeatCorrectionApplied=1	SAC:ACF:DF:PD:GT:SGT:SF:SV:SIG:MT:PAC	127,104,6,1:1:1:2:0/0:./.:.:0	51,66,52,46:1:1:2:0/1:0/0:0.25:0:1:g.425915delA:0	80,86,5,8:1:1:2:0/0:./.:.:0:0:.:.	171,130,13,12:1:1:2:0/0:./.:.:0:0:.:.	166,112,10,4:1:1:2:0/0:./.:.:0:0:.:.
chr2_ref_v2	426438	.	G	A	.	PASS	IntersectsRepeat=0;RepeatCorrectionApplied=0	SAC:ACF:DF:PD:GT:SGT:SF:SV:SIG:MT:PAC	120,182,0,0:1:1:2:0/0:./.:.:0	61,71,53,69:1:1:2:0/1:./.:.:0:1:g.426438G>A:0	101,122,0,0:1:1:2:0/0:./.:.:0:0:.:.	176,218,0,0:1:1:2:0/0:./.:.:0:0:.:.	156,181,1,1:1:1:2:0/0:./.:.:0:0:.:.
chr2_ref_v2	426458	.	G	A	.	PASS	IntersectsRepeat=0;RepeatCorrectionApplied=0	SAC:ACF:DF:PD:GT:SGT:SF:SV:SIG:MT:PAC	92,175,0,0:1:1:2:0/0:./.:.:0	109,131,0,0:1:1:2:0/0:./.:.:0:0:.:.	92,123,0,0:1:1:2:0/0:./.:.:0:0:.:.	161,207,0,0:1:1:2:0/0:./.:.:0:0:.:.	73,91,62,87:1:1:2:0/1:./.:.:0:1:g.426458G>A:0
chr2_ref_v2	426921	.	C	T	.	PASS	IntersectsRepeat=0;RepeatCorrectionApplied=0	SAC:ACF:DF:PD:GT:SGT:SF:SV:SIG:MT:PAC	132,88,0,0:1:1:2:0/0:./.:.:0	111,96,0,0:1:1:2:0/0:./.:.:0:0:.:.	47,52,53,51:1:1:2:0/1:./.:.:0:1:g.426921C>T:0	181,204,0,0:1:1:2:0/0:./.:.:0:0:.:.	176,160,0,0:1:1:2:0/0:./.:.:0:0:.:.
chr2_ref_v2	426956	.	T	TA	.	PASS	IntersectsRepeat=1;RepeatCorrectionApplied=1	SAC:ACF:DF:PD:GT:SGT:SF:SV:SIG:MT:PAC	76,85,2,5:1:1:2:0/0:./.:.:0	52,49,23,38:1:1:2:0/1:./.:.:0:1:g.426956_426957insA:0	62,88,8,8:1:1:2:0/0:./.:.:0:0:.:.	151,166,10,19:1:1:2:0/0:./.:.:0:0:.:.	136,133,19,15:1:1:2:0/0:0/1:0.125:0:0:.:.
chr2_ref_v2	427181	.	G	A	.	PASS	IntersectsRepeat=0;RepeatCorrectionApplied=0	SAC:ACF:DF:PD:GT:SGT:SF:SV:SIG:MT:PAC	163,130,0,0:1:1:2:0/0:./.:.:0	53,41,64,39:1:1:2:0/1:./.:.:0:1:g.427181G>A:0	111,89,0,1:1:1:2:0/0:./.:.:0:0:.:.	243,172,0,0:1:1:2:0/0:./.:.:0:0:.:.	183,139,0,0:1:1:2:0/0:./.:.:0:0:.:.
chr2_ref_v2	427958	.	C	T	.	PASS	IntersectsRepeat=0;RepeatCorrectionApplied=0	SAC:ACF:DF:PD:GT:SGT:SF:SV:SIG:MT:PAC	140,94,0,0:1:1:2:0/0:./.:.:0	159,121,0,0:1:1:2:0/0:./.:.:0:0:.:.	74,78,24,0:1:1:2:0/0:0/1:0.25:0:0:.:.	135,153,0,0:1:1:2:0/0:./.:.:0:0:.:.	138,111,0,0:1:1:2:0/0:./.:.:0:0:.:.
chr2_ref_v2	427959	.	T	C	.	PASS	IntersectsRepeat=0;RepeatCorrectionApplied=0	SAC:ACF:DF:PD:GT:SGT:SF:SV:SIG:MT:PAC	139,95,0,0:1:1:2:0/0:./.:.:0	158,121,0,0:1:1:2:0/0:./.:.:0:0:.:.	73,78,25,0:1:1:2:0/0:0/1:0.25:0:0:.:.	137,154,0,0:1:1:2:0/0:./.:.:0:0:.:.	138,112,0,0:1:1:2:0/0:./.:.:0:0:.:.
chr2_ref_v2	427961	.	A	G	.	PASS	IntersectsRepeat=0;RepeatCorrectionApplied=0	SAC:ACF:DF:PD:GT:SGT:SF:SV:SIG:MT:PAC	145,92,0,0:1:1:2:0/0:./.:.:0	163,118,0,0:1:1:2:0/0:./.:.:0:0:.:.	74,79,26,0:1:1:2:0/0:0/1:0.25:0:0:.:.	139,156,0,0:1:1:2:0/0:./.:.:0:0:.:.	141,112,0,0:1:1:2:0/0:./.:.:0:0:.:.
chr2_ref_v2	428476	.	T	C	.	PASS	IntersectsRepeat=0;RepeatCorrectionApplied=0	SAC:ACF:DF:PD:GT:SGT:SF:SV:SIG:MT:PAC	115,128,0,0:1:1:2:0/0:./.:.:0	105,109,0,0:1:1:2:0/0:./.:.:0:0:.:.	159,178,0,0:1:1:2:0/0:./.:.:0:0:.:.	186,233,0,0:1:1:2:0/0:./.:.:0:0:.:.	81,98,62,99:1:1:2:0/1:./.:.:0:1:g.428476T>C:0
chr2_ref_v2	428652	.	G	A	.	PASS	IntersectsRepeat=1;RepeatCorrectionApplied=0	SAC:ACF:DF:PD:GT:SGT:SF:SV:SIG:MT:PAC	101,100,83,62:1:1:2:0/1:0/0:0.125:0	147,132,0,0:1:1:2:0/0:./.:.:0:1:g.428651_428653A>G:1	82,93,27,58:1:1:2:0/1:0/0:0.25:0:0:.:.	153,162,0,0:1:1:2:0/0:./.:.:0:1:g.428651_428653A>G:1	135,140,0,0:1:1:2:0/0:./.:.:0:1:g.428651_428653A>G:1
chr2_ref_v2	429236	.	AT	A,ATT	.	PASS	IntersectsRepeat=1;RepeatCorrectionApplied=1	SAC:ACF:DF:PD:GT:SGT:SF:SV:SIG:MT:PAC	113,135,7,7,2,3:1:1:2:0/0:./.:.:0	49,50,64,53,8,4:1:1:2:0/0:0/1:0.5:1:1:.:	69,56,122,109,7,4:1:1:2:0/1:1/1:0.25:0:1:.:.	93,106,94,106,7,10:1:1:2:0/1:0/0:0.25:0:1:g.429237delT:0	75,79,8,0,100,69:1:1:2:2/2:0/2:0.25:1:1:g.429236_429237insT,g.429236_429237insT:0,1
chr2_ref_v2	429655	.	G	A	.	PASS	IntersectsRepeat=0;RepeatCorrectionApplied=0	SAC:ACF:DF:PD:GT:SGT:SF:SV:SIG:MT:PAC	59,102,0,0:1:1:2:0/0:./.:.:0	96,132,0,0:1:1:2:0/0:./.:.:0:0:.:.	60,126,0,0:1:1:2:0/0:./.:.:0:0:.:.	83,154,0,0:1:1:2:0/0:./.:.:0:0:.:.	36,52,5,47:1:1:2:0/1:0/0:0.25:0:1:.:.
chr2_ref_v2	431179	.	G	A	.	PASS	IntersectsRepeat=0;RepeatCorrectionApplied=0	SAC:ACF:DF:PD:GT:SGT:SF:SV:SIG:MT:PAC	123,163,0,1:1:1:2:0/0:./.:.:0	41,63,49,75:1:1:2:0/1:1/1:0.125:0:1:g.431179G>A:0	83,68,0,0:1:1:2:0/0:./.:.:0:0:.:.	158,162,0,0:1:1:2:0/0:./.:.:0:0:.:.	134,124,0,0:1:1:2:0/0:./.:.:0:0:.:.
chr2_ref_v2	431443	.	T	C	.	PASS	IntersectsRepeat=1;RepeatCorrectionApplied=0	SAC:ACF:DF:PD:GT:SGT:SF:SV:SIG:MT:PAC	124,122,0,0:1:1:2:0/0:./.:.:0	92,95,0,0:1:1:2:0/0:./.:.:0:0:.:.	59,67,51,52:1:1:2:0/1:0/0:0.125:0:1:g.431443T>C:0	218,169,0,0:1:1:2:0/0:./.:.:0:0:.:.	199,155,0,0:1:1:2:0/0:./.:.:0:0:.:.
chr2_ref_v2	431841	.	C	CT	.	PASS	IntersectsRepeat=1;RepeatCorrectionApplied=1	SAC:ACF:DF:PD:GT:SGT:SF:SV:SIG:MT:PAC	126,132,2,0:1:1:2:0/0:./.:.:0	57,53,35,57:1:1:2:0/1:./.:.:0:1:g.431841_431842insT:0	79,68,3,2:1:1:2:0/0:./.:.:0:0:.:.	143,171,0,4:1:1:2:0/0:./.:.:0:0:.:.	135,131,1,2:1:1:2:0/0:./.:.:0:0:.:.
chr2_ref_v2	432014	.	T	C	.	PASS	IntersectsRepeat=1;RepeatCorrectionApplied=0	SAC:ACF:DF:PD:GT:SGT:SF:SV:SIG:MT:PAC	169,167,0,0:1:1:2:0/0:./.:.:0	133,119,0,0:1:1:2:0/0:./.:.:0:0:.:.	80,85,0,0:1:1:2:0/0:./.:.:0:0:.:.	79,128,72,97:1:1:2:0/1:0/0:0.125:0:1:g.432014T>C:0	138,177,0,0:1:1:2:0/0:./.:.:0:0:.:.
chr2_ref_v2	433105	.	G	A	.	PASS	IntersectsRepeat=0;RepeatCorrectionApplied=0	SAC:ACF:DF:PD:GT:SGT:SF:SV:SIG:MT:PAC	179,191,0,0:1:1:2:0/0:./.:.:0	140,141,0,0:1:1:2:0/0:./.:.:0:0:.:.	59,76,0,0:1:1:2:0/0:./.:.:0:0:.:.	78,82,76,73:1:1:2:0/1:./.:.:0:1:g.433105G>A:0	140,131,0,0:1:1:2:0/0:./.:.:0:0:.:.
chr2_ref_v2	434269	.	CA	C	.	PASS	IntersectsRepeat=1;RepeatCorrectionApplied=1	SAC:ACF:DF:PD:GT:SGT:SF:SV:SIG:MT:PAC	96,121,14,18:1:1:2:0/0:./.:.:0	56,96,15,13:1:1:2:0/0:./.:.:0:0:.:.	39,42,32,47:1:1:2:0/1:0/0:0.25:0:1:g.434270delA:0	60,79,54,70:1:1:2:0/0:0/1:0.5:1:1:.:	75,103,16,20:1:1:2:0/0:./.:.:0:0:.:.
chr2_ref_v2	434431	.	T	C	.	PASS	IntersectsRepeat=0;RepeatCorrectionApplied=0	SAC:ACF:DF:PD:GT:SGT:SF:SV:SIG:MT:PAC	171,182,0,0:1:1:2:0/0:./.:.:0	66,47,58,65:1:1:2:0/1:./.:.:0:1:g.434431T>C:0	80,81,0,0:1:1:2:0/0:./.:.:0:0:.:.	193,187,0,1:1:1:2:0/0:./.:.:0:0:.:.	169,139,0,0:1:1:2:0/0:./.:.:0:0:.:.
chr2_ref_v2	434636	.	T	C	.	PASS	IntersectsRepeat=0;RepeatCorrectionApplied=0	SAC:ACF:DF:PD:GT:SGT:SF:SV:SIG:MT:PAC	144,150,0,0:1:1:2:0/0:./.:.:0	72,63,63,52:1:1:2:0/1:0/0:0.125:0:1:g.434636T>C:0	120,98,0,0:1:1:2:0/0:./.:.:0:0:.:.	181,137,0,0:1:1:2:0/0:./.:.:0:0:.:.	152,137,0,0:1:1:2:0/0:./.:.:0:0:.:.
chr2_ref_v2	435369	.	AG	A	.	PASS	IntersectsRepeat=0;RepeatCorrectionApplied=0	SAC:ACF:DF:PD:GT:SGT:SF:SV:SIG:MT:PAC	177,155,0,0:1:1:2:0/0:./.:.:0	120,132,0,0:1:1:2:0/0:./.:.:0:0:.:.	96,99,0,0:1:1:2:0/0:./.:.:0:0:.:.	162,187,0,0:1:1:2:0/0:./.:.:0:0:.:.	79,61,87,76:1:1:2:0/1:1/1:0.125:0:1:g.435370delG:0
chr2_ref_v2	436168	.	G	A	.	PASS	IntersectsRepeat=0;RepeatCorrectionApplied=0	SAC:ACF:DF:PD:GT:SGT:SF:SV:SIG:MT:PAC	171,150,0,0:1:1:2:0/0:./.:.:0	140,113,0,1:1:1:2:0/0:./.:.:0:0:.:.	86,90,0,0:1:1:2:0/0:./.:.:0:0:.:.	81,83,88,89:1:1:2:0/1:./.:.:0:1:g.436168G>A:0	165,143,0,0:1:1:2:0/0:./.:.:0:0:.:.
chr2_ref_v2	436263	.	G	A	.	PASS	IntersectsRepeat=0;RepeatCorrectionApplied=0	SAC:ACF:DF:PD:GT:SGT:SF:SV:SIG:MT:PAC	225,160,0,0:1:1:2:0/0:./.:.:0	191,118,1,0:1:1:2:0/0:./.:.:0:0:.:.	84,98,0,0:1:1:2:0/0:./.:.:0:0:.:.	74,90,97,77:1:1:2:0/1:./.:.:0:1:g.436263G>A:0	154,168,0,0:1:1:2:0/0:./.:.:0:0:.:.
chr2_ref_v2	436716	.	T	C	.	PASS	IntersectsRepeat=1;RepeatCorrectionApplied=0	SAC:ACF:DF:PD:GT:SGT:SF:SV:SIG:MT:PAC	127,147,0,0:1:1:2:0/0:./.:.:0	57,41,61,64:1:1:2:0/1:1/1:0.125:0:1:g.436716T>C:0	91,101,0,0:1:1:2:0/0:./.:.:0:0:.:.	173,184,0,0:1:1:2:0/0:./.:.:0:0:.:.	161,138,0,0:1:1:2:0/0:./.:.:0:0:.:.
chr2_ref_v2	437225	.	G	A	.	PASS	IntersectsRepeat=1;RepeatCorrectionApplied=0	SAC:ACF:DF:PD:GT:SGT:SF:SV:SIG:MT:PAC	155,109,1,0:1:1:2:0/0:./.:.:0	61,65,66,67:1:1:2:0/1:./.:.:0:1:g.437225G>A:0	101,99,0,0:1:1:2:0/0:./.:.:0:0:.:.	187,163,0,0:1:1:2:0/0:./.:.:0:0:.:.	169,152,0,0:1:1:2:0/0:./.:.:0:0:.:.
chr2_ref_v2	437567	.	G	A	.	PASS	IntersectsRepeat=1;RepeatCorrectionApplied=0	SAC:ACF:DF:PD:GT:SGT:SF:SV:SIG:MT:PAC	181,208,0,0:1:1:2:0/0:./.:.:0	76,83,69,75:1:1:2:0/1:./.:.:0:1:g.437567G>A:0	98,89,0,0:1:1:2:0/0:./.:.:0:0:.:.	140,143,0,0:1:1:2:0/0:./.:.:0:0:.:.	136,120,0,0:1:1:2:0/0:./.:.:0:0:.:.
chr2_ref_v2	438366	.	C	A	.	PASS	IntersectsRepeat=0;RepeatCorrectionApplied=0	SAC:ACF:DF:PD:GT:SGT:SF:SV:SIG:MT:PAC	161,142,0,1:1:1:2:0/0:./.:.:0	116,125,0,0:1:1:2:0/0:./.:.:0:0:.:.	118,83,0,1:1:1:2:0/0:./.:.:0:0:.:.	81,91,72,84:1:1:2:0/1:./.:.:0:1:g.438366C>A:0	146,174,0,0:1:1:2:0/0:./.:.:0:0:.:.
chr2_ref_v2	438781	.	T	C	.	PASS	IntersectsRepeat=0;RepeatCorrectionApplied=0	SAC:ACF:DF:PD:GT:SGT:SF:SV:SIG:MT:PAC	190,202,0,0:1:1:2:0/0:./.:.:0	160,156,0,0:1:1:2:0/0:./.:.:0:0:.:.	93,74,0,0:1:1:2:0/0:./.:.:0:0:.:.	98,101,91,82:1:1:2:0/1:0/0:0.125:0:1:g.438781T>C:0	167,149,0,1:1:1:2:0/0:./.:.:0:0:.:.
chr2_ref_v2	439694	.	T	C	.	PASS	IntersectsRepeat=0;RepeatCorrectionApplied=0	SAC:ACF:DF:PD:GT:SGT:SF:SV:SIG:MT:PAC	186,183,0,0:1:1:2:0/0:./.:.:0	68,76,53,70:1:1:2:0/1:0/0:0.125:0:1:g.439694T>C:0	107,98,0,0:1:1:2:0/0:./.:.:0:0:.:.	176,206,0,0:1:1:2:0/0:./.:.:0:0:.:.	155,143,0,0:1:1:2:0/0:./.:.:0:0:.:.
chr2_ref_v2	440316	.	C	T	.	PASS	IntersectsRepeat=0;RepeatCorrectionApplied=0	SAC:ACF:DF:PD:GT:SGT:SF:SV:SIG:MT:PAC	190,165,0,0:1:1:2:0/0:./.:.:0	128,131,0,0:1:1:2:0/0:./.:.:0:0:.:.	102,83,0,0:1:1:2:0/0:./.:.:0:0:.:.	154,159,0,0:1:1:2:0/0:./.:.:0:0:.:.	68,65,78,68:1:1:2:0/1:./.:.:0:1:g.440316C>T:0
chr2_ref_v2	440649	.	T	C	.	PASS	IntersectsRepeat=1;RepeatCorrectionApplied=0	SAC:ACF:DF:PD:GT:SGT:SF:SV:SIG:MT:PAC	148,177,0,0:1:1:2:0/0:./.:.:0	63,52,63,66:1:1:2:0/1:./.:.:0:1:g.440649T>C:0	89,70,0,0:1:1:2:0/0:./.:.:0:0:.:.	166,121,0,0:1:1:2:0/0:./.:.:0:0:.:.	167,135,1,0:1:1:2:0/0:./.:.:0:0:.:.
chr2_ref_v2	441266	.	T	C	.	PASS	IntersectsRepeat=0;RepeatCorrectionApplied=0	SAC:ACF:DF:PD:GT:SGT:SF:SV:SIG:MT:PAC	139,158,0,0:1:1:2:0/0:./.:.:0	75,56,74,64:1:1:2:0/1:./.:.:0:1:g.441266T>C:0	98,99,0,0:1:1:2:0/0:./.:.:0:0:.:.	170,187,0,0:1:1:2:0/0:./.:.:0:0:.:.	199,163,1,0:1:1:2:0/0:./.:.:0:0:.:.
chr2_ref_v2	441293	.	AT	A	.	PASS	IntersectsRepeat=1;RepeatCorrectionApplied=1	SAC:ACF:DF:PD:GT:SGT:SF:SV:SIG:MT:PAC	150,123,0,0:1:1:2:0/0:./.:.:0	134,99,0,0:1:1:2:0/0:./.:.:0:0:.:.	53,72,36,41:1:1:2:0/1:0/0:0.25:0:1:g.441294delT:0	143,168,0,0:1:1:2:0/0:./.:.:0:0:.:.	163,178,0,0:1:1:2:0/0:./.:.:0:0:.:.
chr2_ref_v2	442481	.	T	C	.	PASS	IntersectsRepeat=0;RepeatCorrectionApplied=0	SAC:ACF:DF:PD:GT:SGT:SF:SV:SIG:MT:PAC	195,198,0,0:1:1:2:0/0:./.:.:0	79,65,63,68:1:1:2:0/1:./.:.:0:1:g.442481T>C:0	81,88,0,0:1:1:2:0/0:./.:.:0:0:.:.	181,171,0,0:1:1:2:0/0:./.:.:0:0:.:.	149,150,0,0:1:1:2:0/0:./.:.:0:0:.:.
chr2_ref_v2	444274	.	T	C	.	PASS	IntersectsRepeat=0;RepeatCorrectionApplied=0	SAC:ACF:DF:PD:GT:SGT:SF:SV:SIG:MT:PAC	143,127,1,0:1:1:2:0/0:./.:.:0	115,116,0,0:1:1:2:0/0:./.:.:0:0:.:.	50,43,52,47:1:1:2:0/1:./.:.:0:1:g.444274T>C:0	166,165,0,1:1:1:2:0/0:./.:.:0:0:.:.	140,132,0,0:1:1:2:0/0:./.:.:0:0:.:.
chr2_ref_v2	444299	.	G	A	.	PASS	IntersectsRepeat=0;RepeatCorrectionApplied=0	SAC:ACF:DF:PD:GT:SGT:SF:SV:SIG:MT:PAC	141,117,0,0:1:1:2:0/0:./.:.:0	118,103,0,0:1:1:2:0/0:./.:.:0:0:.:.	57,49,50,41:1:1:2:0/1:0/0:0.125:0:1:g.444299G>A:0	170,159,0,0:1:1:2:0/0:./.:.:0:0:.:.	145,137,0,1:1:1:2:0/0:./.:.:0:0:.:.
chr2_ref_v2	444675	.	GT	G	.	PASS	IntersectsRepeat=1;RepeatCorrectionApplied=1	SAC:ACF:DF:PD:GT:SGT:SF:SV:SIG:MT:PAC	118,127,1,0:1:1:2:0/0:./.:.:0	117,101,1,2:1:1:2:0/0:./.:.:0:0:.:.	47,42,52,45:1:1:2:0/1:./.:.:0:1:g.444676delT:0	171,164,1,2:1:1:2:0/0:./.:.:0:0:.:.	155,148,0,1:1:1:2:0/0:./.:.:0:0:.:.
chr2_ref_v2	445208	.	G	A	.	PASS	IntersectsRepeat=1;RepeatCorrectionApplied=0	SAC:ACF:DF:PD:GT:SGT:SF:SV:SIG:MT:PAC	203,180,0,0:1:1:2:0/0:./.:.:0	137,113,0,0:1:1:2:0/0:./.:.:0:0:.:.	43,44,41,40:1:1:2:0/1:./.:.:0:1:g.445208G>A:0	172,171,0,0:1:1:2:0/0:./.:.:0:0:.:.	133,146,0,0:1:1:2:0/0:./.:.:0:0:.:.
chr2_ref_v2	446188	.	G	A	.	PASS	IntersectsRepeat=0;RepeatCorrectionApplied=0	SAC:ACF:DF:PD:GT:SGT:SF:SV:SIG:MT:PAC	223,221,0,0:1:1:2:0/0:./.:.:0	124,144,0,0:1:1:2:0/0:./.:.:0:0:.:.	68,80,0,0:1:1:2:0/0:./.:.:0:0:.:.	166,162,0,0:1:1:2:0/0:./.:.:0:0:.:.	78,80,77,76:1:1:2:0/1:./.:.:0:1:g.446188G>A:0
chr2_ref_v2	446493	.	CT	C	.	PASS	IntersectsRepeat=1;RepeatCorrectionApplied=1	SAC:ACF:DF:PD:GT:SGT:SF:SV:SIG:MT:PAC	183,151,0,0:1:1:2:0/0:./.:.:0	129,110,0,0:1:1:2:0/0:./.:.:0:0:.:.	80,84,0,0:1:1:2:0/0:./.:.:0:0:.:.	152,167,0,0:1:1:2:0/0:./.:.:0:0:.:.	88,71,81,71:1:1:2:0/1:./.:.:0:1:g.446494delT:0
chr2_ref_v2	447311	.	T	C	.	PASS	IntersectsRepeat=0;RepeatCorrectionApplied=0	SAC:ACF:DF:PD:GT:SGT:SF:SV:SIG:MT:PAC	207,155,0,0:1:1:2:0/0:./.:.:0	74,66,75,62:1:1:2:0/1:./.:.:0:1:g.447311T>C:0	88,87,0,0:1:1:2:0/0:./.:.:0:0:.:.	162,194,0,0:1:1:2:0/0:./.:.:0:0:.:.	113,156,0,0:1:1:2:0/0:./.:.:0:0:.:.
chr2_ref_v2	447576	.	GT	G	.	PASS	IntersectsRepeat=1;RepeatCorrectionApplied=1	SAC:ACF:DF:PD:GT:SGT:SF:SV:SIG:MT:PAC	196,181,0,2:1:1:2:0/0:./.:.:0	79,81,63,65:1:1:2:0/1:0/0:0.125:0:1:g.447577delT:0	91,90,0,3:1:1:2:0/0:./.:.:0:0:.:.	168,217,0,3:1:1:2:0/0:./.:.:0:0:.:.	157,156,0,0:1:1:2:0/0:./.:.:0:0:.:.
chr2_ref_v2	447643	.	CA	C	.	PASS	IntersectsRepeat=1;RepeatCorrectionApplied=1	SAC:ACF:DF:PD:GT:SGT:SF:SV:SIG:MT:PAC	172,173,1,0:1:1:2:0/0:./.:.:0	51,71,49,54:1:1:2:0/1:0/0:0.125:0:1:g.447644delA:0	94,98,0,0:1:1:2:0/0:./.:.:0:0:.:.	146,175,4,2:1:1:2:0/0:./.:.:0:0:.:.	134,142,1,1:1:1:2:0/0:./.:.:0:0:.:.
chr2_ref_v2	447714	.	T	C	.	PASS	IntersectsRepeat=1;RepeatCorrectionApplied=0	SAC:ACF:DF:PD:GT:SGT:SF:SV:SIG:MT:PAC	199,198,0,0:1:1:2:0/0:./.:.:0	63,74,69,71:1:1:2:0/1:./.:.:0:1:g.447714T>C:0	96,102,0,0:1:1:2:0/0:./.:.:0:0:.:.	207,185,0,0:1:1:2:0/0:./.:.:0:0:.:.	169,169,0,0:1:1:2:0/0:./.:.:0:0:.:.
chr2_ref_v2	448566	.	C	T	.	PASS	IntersectsRepeat=1;RepeatCorrectionApplied=0	SAC:ACF:DF:PD:GT:SGT:SF:SV:SIG:MT:PAC	121,152,0,0:1:1:2:0/0:./.:.:0	114,114,0,0:1:1:2:0/0:./.:.:0:0:.:.	91,85,0,0:1:1:2:0/0:./.:.:0:0:.:.	211,159,0,0:1:1:2:0/0:./.:.:0:0:.:.	79,62,87,65:1:1:2:0/1:./.:.:0:1:g.448566C>T:0
chr2_ref_v2	450562	.	G	A	.	PASS	IntersectsRepeat=1;RepeatCorrectionApplied=0	SAC:ACF:DF:PD:GT:SGT:SF:SV:SIG:MT:PAC	165,151,0,0:1:1:2:0/0:./.:.:0	119,89,0,0:1:1:2:0/0:./.:.:0:0:.:.	109,120,0,0:1:1:2:0/0:./.:.:0:0:.:.	180,160,0,0:1:1:2:0/0:./.:.:0:0:.:.	67,67,65,75:1:1:2:0/1:./.:.:0:1:g.450562G>A:0
chr2_ref_v2	452238	.	GA	G	.	PASS	IntersectsRepeat=1;RepeatCorrectionApplied=1	SAC:ACF:DF:PD:GT:SGT:SF:SV:SIG:MT:PAC	124,83,0,0:1:1:2:0/0:./.:.:0	77,88,0,0:1:1:2:0/0:./.:.:0:0:.:.	107,80,0,0:1:1:2:0/0:./.:.:0:0:.:.	101,77,79,53:1:1:2:0/1:0/0:0.125:0:1:g.452239delA:0	183,159,0,0:1:1:2:0/0:./.:.:0:0:.:.
chr2_ref_v2	452243	.	GA	G,GAA	.	PASS	IntersectsRepeat=1;RepeatCorrectionApplied=1	SAC:ACF:DF:PD:GT:SGT:SF:SV:SIG:MT:PAC	111,71,4,2,1,6:1:1:2:0/0:./.:.:0	2,11,30,33,26,30:1:1:2:1/2:./.:.:0:1:g.452244delA,g.452243_452244insA:0,0	87,62,0,2,9,7:1:1:2:0/0:0/2:0.125:0:0:.:.	162,141,5,1,9,9:1:1:2:0/0:./.:.:0:0:.:.	138,134,2,5,13,13:1:1:2:0/0:./.:.:0:0:.:.
chr2_ref_v2	452404	.	CTT	C,CT,CTTT	.	PASS	IntersectsRepeat=1;RepeatCorrectionApplied=1	SAC:ACF:DF:PD:GT:SGT:SF:SV:SIG:MT:PAC	6,3,4,3,16,13,16,13:1:1:2:2/3:3/3:0.125:0	5,7,26,13,6,1,2,1:1:1:2:1/2:1/3:0.25:0:1:g.452404_452407TTT>:0	6,5,42,20,15,16,2,0:1:1:2:1/2:0/1:0.25:0:1:g.452404_452407TTT>:0	19,26,19,10,39,20,11,9:1:1:2:0/2:2/3:0.25:0:1:g.452404_452406T>:0	2,2,44,44,27,19,1,1:1:1:2:1/2:1/1:0.5:0:1:g.452404_452407TTT>:0
chr2_ref_v2	452624	.	G	T	.	PASS	IntersectsRepeat=0;RepeatCorrectionApplied=0	SAC:ACF:DF:PD:GT:SGT:SF:SV:SIG:MT:PAC	149,117,1,0:1:1:2:0/0:./.:.:0	110,113,0,0:1:1:2:0/0:./.:.:0:0:.:.	97,117,0,0:1:1:2:0/0:./.:.:0:0:.:.	189,212,0,0:1:1:2:0/0:./.:.:0:0:.:.	90,100,80,71:1:1:2:0/1:0/0:0.125:0:1:g.452624G>T:0
chr2_ref_v2	453061	.	A	G	.	PASS	IntersectsRepeat=0;RepeatCorrectionApplied=0	SAC:ACF:DF:PD:GT:SGT:SF:SV:SIG:MT:PAC	176,174,0,0:1:1:2:0/0:./.:.:0	120,151,0,0:1:1:2:0/0:./.:.:0:0:.:.	95,96,0,0:1:1:2:0/0:./.:.:0:0:.:.	101,75,100,82:1:1:2:0/1:./.:.:0:1:g.453061A>G:0	179,137,0,0:1:1:2:0/0:./.:.:0:0:.:.
chr2_ref_v2	453351	.	C	CT,CTT	.	PASS	IntersectsRepeat=1;RepeatCorrectionApplied=1	SAC:ACF:DF:PD:GT:SGT:SF:SV:SIG:MT:PAC	140,159,0,3,0,0:1:1:2:0/0:./.:.:0	51,48,39,44,1,1:1:1:2:0/1:./.:.:0:1:g.453351_453352insT:0	46,35,4,3,47,30:1:1:2:0/2:./.:.:0:1:g.453351_453352insTT:0	136,167,6,2,0,0:1:1:2:0/0:./.:.:0:0:.:.	150,127,3,2,0,1:1:1:2:0/0:./.:.:0:0:.:.
chr2_ref_v2	455073	.	C	CA	.	PASS	IntersectsRepeat=1;RepeatCorrectionApplied=1	SAC:ACF:DF:PD:GT:SGT:SF:SV:SIG:MT:PAC	123,196,0,0:1:1:2:0/0:./.:.:0	57,69,53,59:1:1:2:0/1:./.:.:0:1:g.455073_455074insA:0	115,98,0,0:1:1:2:0/0:./.:.:0:0:.:.	261,196,0,0:1:1:2:0/0:./.:.:0:0:.:.	217,144,0,0:1:1:2:0/0:./.:.:0:0:.:.
chr2_ref_v2	455163	.	G	A	.	PASS	IntersectsRepeat=1;RepeatCorrectionApplied=0	SAC:ACF:DF:PD:GT:SGT:SF:SV:SIG:MT:PAC	108,146,0,0:1:1:2:0/0:./.:.:0	80,119,0,0:1:1:2:0/0:./.:.:0:0:.:.	95,128,0,0:1:1:2:0/0:./.:.:0:0:.:.	93,135,121,127:1:1:2:0/1:./.:.:0:1:.:.	195,247,0,1:1:1:2:0/0:./.:.:0:0:.:.
chr2_ref_v2	456122	.	A	G	.	PASS	IntersectsRepeat=1;RepeatCorrectionApplied=0	SAC:ACF:DF:PD:GT:SGT:SF:SV:SIG:MT:PAC	130,135,0,0:1:1:2:0/0:./.:.:0	43,48,56,51:1:1:2:0/1:1/1:0.125:0:1:g.456122A>G:0	124,129,0,1:1:1:2:0/0:./.:.:0:0:.:.	259,191,0,1:1:1:2:0/0:./.:.:0:0:.:.	190,173,0,0:1:1:2:0/0:./.:.:0:0:.:.
chr2_ref_v2	457429	.	C	CA	.	PASS	IntersectsRepeat=1;RepeatCorrectionApplied=1	SAC:ACF:DF:PD:GT:SGT:SF:SV:SIG:MT:PAC	163,134,0,0:1:1:2:0/0:./.:.:0	109,109,0,0:1:1:2:0/0:./.:.:0:0:.:.	87,71,0,0:1:1:2:0/0:./.:.:0:0:.:.	143,166,0,0:1:1:2:0/0:./.:.:0:0:.:.	75,53,64,66:1:1:2:0/1:./.:.:0:1:g.457429_457430insA:0
chr2_ref_v2	458274	.	A	C	.	PASS	IntersectsRepeat=1;RepeatCorrectionApplied=0	SAC:ACF:DF:PD:GT:SGT:SF:SV:SIG:MT:PAC	145,169,0,2:1:1:2:0/0:./.:.:0	67,69,58,74:1:1:2:0/1:./.:.:0:1:g.458274A>C:0	85,74,0,0:1:1:2:0/0:./.:.:0:0:.:.	183,141,0,0:1:1:2:0/0:./.:.:0:0:.:.	188,124,1,0:1:1:2:0/0:./.:.:0:0:.:.
chr2_ref_v2	458773	.	C	T	.	PASS	IntersectsRepeat=0;RepeatCorrectionApplied=0	SAC:ACF:DF:PD:GT:SGT:SF:SV:SIG:MT:PAC	200,218,0,0:1:1:2:0/0:./.:.:0	57,77,85,79:1:1:2:0/1:1/1:0.125:0:1:g.458773C>T:0	107,112,0,0:1:1:2:0/0:./.:.:0:0:.:.	215,178,0,0:1:1:2:0/0:./.:.:0:0:.:.	150,144,0,0:1:1:2:0/0:./.:.:0:0:.:.
chr2_ref_v2	459408	.	A	G	.	PASS	IntersectsRepeat=1;RepeatCorrectionApplied=0	SAC:ACF:DF:PD:GT:SGT:SF:SV:SIG:MT:PAC	171,264,0,0:1:1:2:0/0:./.:.:0	114,178,0,0:1:1:2:0/0:./.:.:0:0:.:.	77,83,0,0:1:1:2:0/0:./.:.:0:0:.:.	154,188,0,0:1:1:2:0/0:./.:.:0:0:.:.	58,66,58,67:1:1:2:0/1:./.:.:0:1:g.459408A>G:0
chr2_ref_v2	459624	.	GA	G	.	PASS	IntersectsRepeat=1;RepeatCorrectionApplied=1	SAC:ACF:DF:PD:GT:SGT:SF:SV:SIG:MT:PAC	153,134,0,0:1:1:2:0/0:./.:.:0	55,60,60,60:1:1:2:0/1:./.:.:0:1:g.459625delA:0	87,75,0,0:1:1:2:0/0:./.:.:0:0:.:.	151,178,0,0:1:1:2:0/0:./.:.:0:0:.:.	133,137,1,2:1:1:2:0/0:./.:.:0:0:.:.
chr2_ref_v2	460730	.	C	T	.	PASS	IntersectsRepeat=0;RepeatCorrectionApplied=0	SAC:ACF:DF:PD:GT:SGT:SF:SV:SIG:MT:PAC	152,140,1,0:1:1:2:0/0:./.:.:0	68,76,68,57:1:1:2:0/1:0/0:0.125:0:1:g.460730C>T:0	102,101,0,0:1:1:2:0/0:./.:.:0:0:.:.	192,159,0,0:1:1:2:0/0:./.:.:0:0:.:.	153,143,0,0:1:1:2:0/0:./.:.:0:0:.:.
chr2_ref_v2	460966	.	G	A	.	PASS	IntersectsRepeat=0;RepeatCorrectionApplied=0	SAC:ACF:DF:PD:GT:SGT:SF:SV:SIG:MT:PAC	177,188,0,0:1:1:2:0/0:./.:.:0	141,136,0,0:1:1:2:0/0:./.:.:0:0:.:.	93,83,0,0:1:1:2:0/0:./.:.:0:0:.:.	90,82,98,72:1:1:2:0/1:./.:.:0:1:g.460966G>A:0	147,148,0,0:1:1:2:0/0:./.:.:0:0:.:.
chr2_ref_v2	461314	.	GT	G	.	PASS	IntersectsRepeat=1;RepeatCorrectionApplied=1	SAC:ACF:DF:PD:GT:SGT:SF:SV:SIG:MT:PAC	87,80,69,88:1:1:2:0/1:./.:.:0	64,70,53,65:1:1:2:0/1:0/0:0.125:0:0:.:.	48,35,47,39:1:1:2:0/1:./.:.:0:0:.:.	104,90,95,70:1:1:2:0/1:0/0:0.125:0:0:.:.	71,61,59,63:1:1:2:0/1:./.:.:0:0:.:.
chr2_ref_v2	461712	.	C	T	.	PASS	IntersectsRepeat=0;RepeatCorrectionApplied=0	SAC:ACF:DF:PD:GT:SGT:SF:SV:SIG:MT:PAC	168,114,0,0:1:1:2:0/0:./.:.:0	115,112,0,0:1:1:2:0/0:./.:.:0:0:.:.	90,98,0,0:1:1:2:0/0:./.:.:0:0:.:.	182,201,0,1:1:1:2:0/0:./.:.:0:0:.:.	65,78,77,74:1:1:2:0/1:./.:.:0:1:g.461712C>T:0
chr2_ref_v2	462205	.	C	CT	.	PASS	IntersectsRepeat=1;RepeatCorrectionApplied=1	SAC:ACF:DF:PD:GT:SGT:SF:SV:SIG:MT:PAC	175,156,0,0:1:1:2:0/0:./.:.:0	69,63,70,59:1:1:2:0/1:./.:.:0:1:g.462205_462206insT:0	87,86,0,0:1:1:2:0/0:./.:.:0:0:.:.	173,147,0,0:1:1:2:0/0:./.:.:0:0:.:.	138,140,0,0:1:1:2:0/0:./.:.:0:0:.:.
chr2_ref_v2	462254	.	A	G	.	PASS	IntersectsRepeat=1;RepeatCorrectionApplied=0	SAC:ACF:DF:PD:GT:SGT:SF:SV:SIG:MT:PAC	201,174,0,0:1:1:2:0/0:./.:.:0	157,139,0,0:1:1:2:0/0:./.:.:0:0:.:.	44,39,52,37:1:1:2:0/1:./.:.:0:1:g.462254A>G:0	207,168,0,0:1:1:2:0/0:./.:.:0:0:.:.	156,127,0,0:1:1:2:0/0:./.:.:0:0:.:.
chr2_ref_v2	462455	.	AT	A	.	PASS	IntersectsRepeat=1;RepeatCorrectionApplied=1	SAC:ACF:DF:PD:GT:SGT:SF:SV:SIG:MT:PAC	174,190,0,0:1:1:2:0/0:./.:.:0	62,73,61,68:1:1:2:0/1:0/0:0.125:0:1:g.462456delT:0	112,97,0,0:1:1:2:0/0:./.:.:0:0:.:.	166,159,2,3:1:1:2:0/0:./.:.:0:0:.:.	144,131,0,0:1:1:2:0/0:./.:.:0:0:.:.
chr2_ref_v2	462716	.	A	G	.	PASS	IntersectsRepeat=0;RepeatCorrectionApplied=0	SAC:ACF:DF:PD:GT:SGT:SF:SV:SIG:MT:PAC	210,100,0,0:1:1:2:0/0:./.:.:0	128,122,0,0:1:1:2:0/0:./.:.:0:0:.:.	116,81,0,0:1:1:2:0/0:./.:.:0:0:.:.	95,82,103,68:1:1:2:0/1:./.:.:0:1:g.462716A>G:0	188,119,0,0:1:1:2:0/0:./.:.:0:0:.:.
chr2_ref_v2	462718	.	CT	C,CTT	.	PASS	IntersectsRepeat=1;RepeatCorrectionApplied=1	SAC:ACF:DF:PD:GT:SGT:SF:SV:SIG:MT:PAC	189,115,5,6,1,1:1:1:2:0/0:./.:.:0	72,61,49,66,0,1:1:1:2:0/1:0/0:0.125:0:1:g.462719delT:0	51,39,52,46,1,0:1:1:2:0/1:./.:.:0:1:g.462719delT:0	162,142,8,5,3,1:1:1:2:0/0:./.:.:0:0:.:.	8,10,78,68,78,64:1:1:2:1/2:./.:.:0:1:g.462719delT,g.462718_462719insT:0,0
chr2_ref_v2	464129	.	T	A	.	PASS	IntersectsRepeat=1;RepeatCorrectionApplied=0	SAC:ACF:DF:PD:GT:SGT:SF:SV:SIG:MT:PAC	1,0,0,3:1:1:2:./.:./.:.:0	0,0,0,0:0:1:2:./.:./.:.:0:0:.:.	0,0,0,0:0:1:2:./.:./.:.:0:0:.:.	0,0,0,2:0:1:2:./.:./.:.:0:0:.:.	0,0,0,0:0:1:2:./.:./.:.:0:0:.:.
chr2_ref_v2	465994	.	GA	G	.	PASS	IntersectsRepeat=1;RepeatCorrectionApplied=1	SAC:ACF:DF:PD:GT:SGT:SF:SV:SIG:MT:PAC	149,226,0,0:1:1:2:0/0:./.:.:0	50,74,61,70:1:1:2:0/1:./.:.:0:1:g.465995delA:0	117,119,0,1:1:1:2:0/0:./.:.:0:0:.:.	232,199,0,0:1:1:2:0/0:./.:.:0:0:.:.	198,199,0,0:1:1:2:0/0:./.:.:0:0:.:.
chr2_ref_v2	466459	.	GA	G,GAA	.	PASS	IntersectsRepeat=1;RepeatCorrectionApplied=1	SAC:ACF:DF:PD:GT:SGT:SF:SV:SIG:MT:PAC	114,109,2,0,3,1:1:1:2:0/0:./.:.:0	79,88,0,0,0,1:1:1:2:0/0:./.:.:0:0:.:.	76,84,1,1,1,4:1:1:2:0/0:./.:.:0:0:.:.	11,6,111,117,62,90:1:1:2:1/2:1/1:0.125:0:1:g.466460delA,g.466459_466460insA:0,0	69,71,63,89,0,2:1:1:2:0/1:./.:.:0:1:g.466460delA:0
chr2_ref_v2	466540	.	A	G	.	PASS	IntersectsRepeat=0;RepeatCorrectionApplied=0	SAC:ACF:DF:PD:GT:SGT:SF:SV:SIG:MT:PAC	141,81,1,0:1:1:2:0/0:./.:.:0	101,91,0,0:1:1:2:0/0:./.:.:0:0:.:.	120,86,0,0:1:1:2:0/0:./.:.:0:0:.:.	193,203,0,0:1:1:2:0/0:./.:.:0:0:.:.	101,74,92,87:1:1:2:0/1:./.:.:0:1:g.466540A>G:0
chr2_ref_v2	467531	.	A	G	.	PASS	IntersectsRepeat=0;RepeatCorrectionApplied=0	SAC:ACF:DF:PD:GT:SGT:SF:SV:SIG:MT:PAC	178,150,1,0:1:1:2:0/0:./.:.:0	129,122,0,0:1:1:2:0/0:./.:.:0:0:.:.	115,117,1,0:1:1:2:0/0:./.:.:0:0:.:.	119,97,102,78:1:1:2:0/1:0/0:0.125:0:1:g.467531A>G:0	186,159,0,0:1:1:2:0/0:./.:.:0:0:.:.
chr2_ref_v2	467626	.	C	T	.	PASS	IntersectsRepeat=0;RepeatCorrectionApplied=0	SAC:ACF:DF:PD:GT:SGT:SF:SV:SIG:MT:PAC	184,174,1,0:1:1:2:0/0:./.:.:0	126,138,0,0:1:1:2:0/0:./.:.:0:0:.:.	42,53,54,68:1:1:2:0/1:1/1:0.125:0:1:g.467626C>T:0	130,212,0,0:1:1:2:0/0:./.:.:0:0:.:.	145,180,0,0:1:1:2:0/0:./.:.:0:0:.:.
chr2_ref_v2	467911	.	C	T	.	PASS	IntersectsRepeat=0;RepeatCorrectionApplied=0	SAC:ACF:DF:PD:GT:SGT:SF:SV:SIG:MT:PAC	156,175,0,0:1:1:2:0/0:./.:.:0	139,141,0,1:1:1:2:0/0:./.:.:0:0:.:.	94,107,0,0:1:1:2:0/0:./.:.:0:0:.:.	97,111,95,111:1:1:2:0/1:./.:.:0:1:g.467911C>T:0	139,172,0,0:1:1:2:0/0:./.:.:0:0:.:.
chr2_ref_v2	471878	.	A	G	.	PASS	IntersectsRepeat=0;RepeatCorrectionApplied=0	SAC:ACF:DF:PD:GT:SGT:SF:SV:SIG:MT:PAC	79,93,71,100:1:1:2:0/1:./.:.:0	64,72,58,67:1:1:2:0/1:./.:.:0:0:.:.	45,48,44,47:1:1:2:0/1:./.:.:0:0:.:.	86,86,57,75:1:1:2:0/1:0/0:0.125:0:0:.:.	57,83,53,66:1:1:2:0/1:0/0:0.125:0:0:.:.
chr2_ref_v2	472010	.	A	C	.	PASS	IntersectsRepeat=1;RepeatCorrectionApplied=0	SAC:ACF:DF:PD:GT:SGT:SF:SV:SIG:MT:PAC	174,130,0,2:1:1:2:0/0:./.:.:0	61,45,59,53:1:1:2:0/1:./.:.:0:1:g.472010A>C:0	77,87,0,2:1:1:2:0/0:./.:.:0:0:.:.	186,138,0,0:1:1:2:0/0:./.:.:0:0:.:.	141,128,0,0:1:1:2:0/0:./.:.:0:0:.:.
chr2_ref_v2	472939	.	C	T	.	PASS	IntersectsRepeat=1;RepeatCorrectionApplied=0	SAC:ACF:DF:PD:GT:SGT:SF:SV:SIG:MT:PAC	116,171,0,0:1:1:2:0/0:./.:.:0	117,147,0,0:1:1:2:0/0:./.:.:0:0:.:.	37,48,48,61:1:1:2:0/1:1/1:0.125:0:1:g.472939C>T:0	150,196,0,0:1:1:2:0/0:./.:.:0:0:.:.	152,146,0,0:1:1:2:0/0:./.:.:0:0:.:.
chr2_ref_v2	473384	.	C	T	.	PASS	IntersectsRepeat=1;RepeatCorrectionApplied=0	SAC:ACF:DF:PD:GT:SGT:SF:SV:SIG:MT:PAC	148,172,1,2:1:1:2:0/0:./.:.:0	144,103,1,0:1:1:2:0/0:./.:.:0:0:.:.	36,22,40,30:1:1:2:0/1:1/1:0.125:0:1:g.473384C>T:0	171,146,1,0:1:1:2:0/0:./.:.:0:0:.:.	140,121,0,0:1:1:2:0/0:./.:.:0:0:.:.
chr2_ref_v2	473558	.	A	G	.	PASS	IntersectsRepeat=0;RepeatCorrectionApplied=0	SAC:ACF:DF:PD:GT:SGT:SF:SV:SIG:MT:PAC	148,158,0,0:1:1:2:0/0:./.:.:0	89,146,0,1:1:1:2:0/0:./.:.:0:0:.:.	37,45,42,34:1:1:2:0/1:./.:.:0:1:g.473558A>G:0	149,160,0,0:1:1:2:0/0:./.:.:0:0:.:.	140,133,0,0:1:1:2:0/0:./.:.:0:0:.:.
chr2_ref_v2	473728	.	C	T	.	PASS	IntersectsRepeat=0;RepeatCorrectionApplied=0	SAC:ACF:DF:PD:GT:SGT:SF:SV:SIG:MT:PAC	213,148,0,0:1:1:2:0/0:./.:.:0	147,105,0,0:1:1:2:0/0:./.:.:0:0:.:.	41,31,48,30:1:1:2:0/1:./.:.:0:1:g.473728C>T:0	171,148,1,0:1:1:2:0/0:./.:.:0:0:.:.	140,135,0,0:1:1:2:0/0:./.:.:0:0:.:.
chr2_ref_v2	474093	.	GA	G	.	PASS	IntersectsRepeat=1;RepeatCorrectionApplied=1	SAC:ACF:DF:PD:GT:SGT:SF:SV:SIG:MT:PAC	115,101,1,0:1:1:2:0/0:./.:.:0	120,79,0,0:1:1:2:0/0:./.:.:0:0:.:.	61,81,0,0:1:1:2:0/0:./.:.:0:0:.:.	102,67,89,54:1:1:2:0/1:0/0:0.125:0:1:g.474094delA:0	141,118,0,0:1:1:2:0/0:./.:.:0:0:.:.
chr2_ref_v2	474199	.	C	T	.	PASS	IntersectsRepeat=1;RepeatCorrectionApplied=0	SAC:ACF:DF:PD:GT:SGT:SF:SV:SIG:MT:PAC	146,143,0,0:1:1:2:0/0:./.:.:0	49,69,63,88:1:1:2:0/1:1/1:0.125:0:1:g.474199C>T:0	69,90,0,0:1:1:2:0/0:./.:.:0:0:.:.	161,211,0,0:1:1:2:0/0:./.:.:0:0:.:.	131,152,0,0:1:1:2:0/0:./.:.:0:0:.:.
chr2_ref_v2	474779	.	G	T	.	PASS	IntersectsRepeat=0;RepeatCorrectionApplied=0	SAC:ACF:DF:PD:GT:SGT:SF:SV:SIG:MT:PAC	211,187,2,0:1:1:2:0/0:./.:.:0	156,147,0,0:1:1:2:0/0:./.:.:0:0:.:.	99,81,0,0:1:1:2:0/0:./.:.:0:0:.:.	187,180,0,0:1:1:2:0/0:./.:.:0:0:.:.	84,87,80,59:1:1:2:0/1:0/0:0.125:0:1:g.474779G>T:0
chr2_ref_v2	475907	.	C	T	.	PASS	IntersectsRepeat=1;RepeatCorrectionApplied=0	SAC:ACF:DF:PD:GT:SGT:SF:SV:SIG:MT:PAC	156,197,0,0:1:1:2:0/0:./.:.:0	116,132,0,0:1:1:2:0/0:./.:.:0:0:.:.	120,93,0,1:1:1:2:0/0:./.:.:0:0:.:.	128,111,116,74:1:1:2:0/1:0/0:0.125:0:1:g.475907C>T:0	210,142,0,0:1:1:2:0/0:./.:.:0:0:.:.
chr2_ref_v2	476105	.	T	C	.	PASS	IntersectsRepeat=1;RepeatCorrectionApplied=0	SAC:ACF:DF:PD:GT:SGT:SF:SV:SIG:MT:PAC	157,155,0,0:1:1:2:0/0:./.:.:0	107,118,0,0:1:1:2:0/0:./.:.:0:0:.:.	122,130,1,0:1:1:2:0/0:./.:.:0:0:.:.	97,132,91,134:1:1:2:0/1:./.:.:0:1:g.476105T>C:0	174,199,2,0:1:1:2:0/0:./.:.:0:0:.:.
chr2_ref_v2	476329	.	C	T	.	PASS	IntersectsRepeat=1;RepeatCorrectionApplied=0	SAC:ACF:DF:PD:GT:SGT:SF:SV:SIG:MT:PAC	142,161,0,0:1:1:2:0/0:./.:.:0	127,127,0,0:1:1:2:0/0:./.:.:0:0:.:.	89,117,1,0:1:1:2:0/0:./.:.:0:0:.:.	118,120,102,108:1:1:2:0/1:./.:.:0:1:g.476329C>T:0	166,196,0,2:1:1:2:0/0:./.:.:0:0:.:.
chr2_ref_v2	476414	.	C	CT	.	PASS	IntersectsRepeat=1;RepeatCorrectionApplied=1	SAC:ACF:DF:PD:GT:SGT:SF:SV:SIG:MT:PAC	146,130,0,0:1:1:2:0/0:./.:.:0	107,123,0,1:1:1:2:0/0:./.:.:0:0:.:.	89,122,0,0:1:1:2:0/0:./.:.:0:0:.:.	102,107,89,111:1:1:2:0/1:./.:.:0:1:g.476414_476415insT:0	137,165,0,0:1:1:2:0/0:./.:.:0:0:.:.
chr2_ref_v2	476634	.	A	G	.	PASS	IntersectsRepeat=1;RepeatCorrectionApplied=0	SAC:ACF:DF:PD:GT:SGT:SF:SV:SIG:MT:PAC	165,175,1,0:1:1:2:0/0:./.:.:0	71,59,62,71:1:1:2:0/1:./.:.:0:1:g.476634A>G:0	73,90,0,0:1:1:2:0/0:./.:.:0:0:.:.	186,201,0,0:1:1:2:0/0:./.:.:0:0:.:.	146,142,0,0:1:1:2:0/0:./.:.:0:0:.:.
chr2_ref_v2	476892	.	A	G	.	PASS	IntersectsRepeat=1;RepeatCorrectionApplied=0	SAC:ACF:DF:PD:GT:SGT:SF:SV:SIG:MT:PAC	128,167,0,0:1:1:2:0/0:./.:.:0	68,66,44,73:1:1:2:0/1:0/0:0.125:0:1:g.476892A>G:0	95,103,0,0:1:1:2:0/0:./.:.:0:0:.:.	185,203,0,0:1:1:2:0/0:./.:.:0:0:.:.	177,170,0,0:1:1:2:0/0:./.:.:0:0:.:.
chr2_ref_v2	477056	.	GTA	G,GTATA	.	PASS	IntersectsRepeat=1;RepeatCorrectionApplied=1	SAC:ACF:DF:PD:GT:SGT:SF:SV:SIG:MT:PAC	39,45,19,15,4,3:1:1:2:0/0:0/1:0.5:0	14,13,42,33,24,18:1:1:2:1/2:0/1:0.25:0:1:g.477057_477058delTA,g.477056_477057insTA:0,0	60,44,14,17,6,8:1:1:2:0/0:0/1:0.125:0:0:.:.	76,88,19,14,66,48:1:1:2:0/2:0/0:0.25:0:1:g.477056_477057insTA:0	98,75,38,21,14,13:1:1:2:0/0:0/1:0.25:0:0:.:.
chr2_ref_v2	477307	.	A	G	.	PASS	IntersectsRepeat=1;RepeatCorrectionApplied=0	SAC:ACF:DF:PD:GT:SGT:SF:SV:SIG:MT:PAC	132,115,0,0:1:1:2:0/0:./.:.:0	47,64,42,64:1:1:2:0/1:./.:.:0:1:g.477307A>G:0	104,120,0,0:1:1:2:0/0:./.:.:0:0:.:.	178,209,0,0:1:1:2:0/0:./.:.:0:0:.:.	137,184,0,0:1:1:2:0/0:./.:.:0:0:.:.
chr2_ref_v2	477341	.	GA	G	.	PASS	IntersectsRepeat=1;RepeatCorrectionApplied=1	SAC:ACF:DF:PD:GT:SGT:SF:SV:SIG:MT:PAC	121,97,1,0:1:1:2:0/0:./.:.:0	77,96,0,3:1:1:2:0/0:./.:.:0:0:.:.	56,50,56,38:1:1:2:0/1:0/0:0.125:0:1:g.477342delA:0	166,170,4,4:1:1:2:0/0:./.:.:0:0:.:.	128,143,1,3:1:1:2:0/0:./.:.:0:0:.:.
chr2_ref_v2	477475	.	AT	A	.	PASS	IntersectsRepeat=1;RepeatCorrectionApplied=1	SAC:ACF:DF:PD:GT:SGT:SF:SV:SIG:MT:PAC	136,106,4,5:1:1:2:0/0:./.:.:0	117,63,18,12:1:1:2:0/0:./.:.:0:1:.:	150,96,13,6:1:1:2:0/0:./.:.:0:0:.:.	255,181,37,23:1:1:2:0/0:./.:.:0:1:.:.	181,149,22,17:1:1:2:0/0:./.:.:0:0:.:.
chr2_ref_v2	479239	.	CAA	C,CA,CAAA	.	PASS	IntersectsRepeat=1;RepeatCorrectionApplied=1	SAC:ACF:DF:PD:GT:SGT:SF:SV:SIG:MT:PAC	33,12,14,3,46,28,2,7:1:1:2:0/2:2/3:0.125:0	38,26,46,32,21,14,6,7:1:1:2:0/1:0/3:0.125:0:1:g.479239_479242A>:0	13,7,11,5,34,17,27,32:1:1:2:2/3:3/3:0.125:0:1:g.479239_479240insA:0	50,24,98,65,33,17,10,8:1:1:2:0/1:1/1:0.125:0:1:g.479239_479242A>:0	13,4,29,25,99,58,4,5:1:1:2:2/2:2/3:0.125:0:0:.:.
chr2_ref_v2	479712	.	A	G	.	PASS	IntersectsRepeat=1;RepeatCorrectionApplied=0	SAC:ACF:DF:PD:GT:SGT:SF:SV:SIG:MT:PAC	171,184,0,1:1:1:2:0/0:./.:.:0	145,174,0,0:1:1:2:0/0:./.:.:0:0:.:.	37,43,45,51:1:1:2:0/1:1/1:0.125:0:1:g.479712A>G:0	168,172,0,0:1:1:2:0/0:./.:.:0:0:.:.	162,153,0,0:1:1:2:0/0:./.:.:0:0:.:.
chr2_ref_v2	479763	.	CA	C	.	PASS	IntersectsRepeat=1;RepeatCorrectionApplied=1	SAC:ACF:DF:PD:GT:SGT:SF:SV:SIG:MT:PAC	147,123,9,14:1:1:2:0/0:./.:.:0	48,65,58,60:1:1:2:0/1:0/0:0.25:0:1:g.479764delA:0	39,39,48,47:1:1:2:0/1:./.:.:0:1:g.479764delA:0	144,157,16,13:1:1:2:0/0:./.:.:0:0:.:.	111,129,8,12:1:1:2:0/0:./.:.:0:0:.:.
chr2_ref_v2	480671	.	A	G	.	PASS	IntersectsRepeat=0;RepeatCorrectionApplied=0	SAC:ACF:DF:PD:GT:SGT:SF:SV:SIG:MT:PAC	135,158,0,1:1:1:2:0/0:./.:.:0	102,115,0,0:1:1:2:0/0:./.:.:0:0:.:.	63,41,46,39:1:1:2:0/1:0/0:0.125:0:1:g.480671A>G:0	159,196,0,1:1:1:2:0/0:./.:.:0:0:.:.	160,181,0,0:1:1:2:0/0:./.:.:0:0:.:.
chr2_ref_v2	480816	.	A	G	.	PASS	IntersectsRepeat=1;RepeatCorrectionApplied=0	SAC:ACF:DF:PD:GT:SGT:SF:SV:SIG:MT:PAC	163,159,0,0:1:1:2:0/0:./.:.:0	134,116,0,1:1:1:2:0/0:./.:.:0:0:.:.	102,119,0,0:1:1:2:0/0:./.:.:0:0:.:.	77,85,79,79:1:1:2:0/1:./.:.:0:1:g.480816A>G:0	134,150,0,0:1:1:2:0/0:./.:.:0:0:.:.
chr2_ref_v2	480913	.	C	T	.	PASS	IntersectsRepeat=0;RepeatCorrectionApplied=0	SAC:ACF:DF:PD:GT:SGT:SF:SV:SIG:MT:PAC	159,178,0,0:1:1:2:0/0:./.:.:0	107,162,0,0:1:1:2:0/0:./.:.:0:0:.:.	96,116,0,0:1:1:2:0/0:./.:.:0:0:.:.	175,177,2,0:1:1:2:0/0:./.:.:0:0:.:.	75,82,79,67:1:1:2:0/1:./.:.:0:1:g.480913C>T:0
chr2_ref_v2	481364	.	A	G	.	PASS	IntersectsRepeat=0;RepeatCorrectionApplied=0	SAC:ACF:DF:PD:GT:SGT:SF:SV:SIG:MT:PAC	182,166,0,0:1:1:2:0/0:./.:.:0	152,123,0,0:1:1:2:0/0:./.:.:0:0:.:.	99,91,0,0:1:1:2:0/0:./.:.:0:0:.:.	80,88,103,89:1:1:2:0/1:1/1:0.125:0:1:g.481364A>G:0	163,141,0,0:1:1:2:0/0:./.:.:0:0:.:.
chr2_ref_v2	481636	.	C	T	.	PASS	IntersectsRepeat=0;RepeatCorrectionApplied=0	SAC:ACF:DF:PD:GT:SGT:SF:SV:SIG:MT:PAC	209,225,0,1:1:1:2:0/0:./.:.:0	150,148,0,0:1:1:2:0/0:./.:.:0:0:.:.	66,91,1,0:1:1:2:0/0:./.:.:0:0:.:.	82,101,91,86:1:1:2:0/1:./.:.:0:1:g.481636C>T:0	117,143,0,0:1:1:2:0/0:./.:.:0:0:.:.
chr2_ref_v2	482008	.	G	A	.	PASS	IntersectsRepeat=0;RepeatCorrectionApplied=0	SAC:ACF:DF:PD:GT:SGT:SF:SV:SIG:MT:PAC	199,178,0,0:1:1:2:0/0:./.:.:0	143,98,0,1:1:1:2:0/0:./.:.:0:0:.:.	94,99,0,0:1:1:2:0/0:./.:.:0:0:.:.	88,92,103,88:1:1:2:0/1:./.:.:0:1:g.482008G>A:0	133,127,0,0:1:1:2:0/0:./.:.:0:0:.:.
chr2_ref_v2	482420	.	CA	C	.	PASS	IntersectsRepeat=1;RepeatCorrectionApplied=1	SAC:ACF:DF:PD:GT:SGT:SF:SV:SIG:MT:PAC	158,197,0,0:1:1:2:0/0:./.:.:0	108,135,0,0:1:1:2:0/0:./.:.:0:0:.:.	74,97,0,0:1:1:2:0/0:./.:.:0:0:.:.	82,85,79,84:1:1:2:0/1:./.:.:0:1:g.482421delA:0	126,136,0,0:1:1:2:0/0:./.:.:0:0:.:.
chr2_ref_v2	482969	.	T	A	.	PASS	IntersectsRepeat=0;RepeatCorrectionApplied=0	SAC:ACF:DF:PD:GT:SGT:SF:SV:SIG:MT:PAC	205,127,0,0:1:1:2:0/0:./.:.:0	88,64,75,51:1:1:2:0/1:0/0:0.125:0:1:g.482969T>A:0	101,97,0,0:1:1:2:0/0:./.:.:0:0:.:.	157,171,0,0:1:1:2:0/0:./.:.:0:0:.:.	164,162,0,0:1:1:2:0/0:./.:.:0:0:.:.
chr2_ref_v2	483095	.	A	G	.	PASS	IntersectsRepeat=0;RepeatCorrectionApplied=0	SAC:ACF:DF:PD:GT:SGT:SF:SV:SIG:MT:PAC	165,210,0,0:1:1:2:0/0:./.:.:0	60,89,45,72:1:1:2:0/1:0/0:0.125:0:1:g.483095A>G:0	101,100,0,0:1:1:2:0/0:./.:.:0:0:.:.	165,187,0,0:1:1:2:0/0:./.:.:0:0:.:.	127,169,0,0:1:1:2:0/0:./.:.:0:0:.:.
chr2_ref_v2	483429	.	C	T	.	PASS	IntersectsRepeat=1;RepeatCorrectionApplied=0	SAC:ACF:DF:PD:GT:SGT:SF:SV:SIG:MT:PAC	195,205,0,1:1:1:2:0/0:./.:.:0	131,158,0,0:1:1:2:0/0:./.:.:0:0:.:.	98,87,0,0:1:1:2:0/0:./.:.:0:0:.:.	72,96,90,87:1:1:2:0/1:./.:.:0:1:g.483429C>T:0	153,162,0,0:1:1:2:0/0:./.:.:0:0:.:.
chr2_ref_v2	483869	.	T	C	.	PASS	IntersectsRepeat=1;RepeatCorrectionApplied=0	SAC:ACF:DF:PD:GT:SGT:SF:SV:SIG:MT:PAC	236,189,0,0:1:1:2:0/0:./.:.:0	183,124,1,0:1:1:2:0/0:./.:.:0:0:.:.	45,48,47,54:1:1:2:0/1:./.:.:0:1:g.483869T>C:0	166,182,0,0:1:1:2:0/0:./.:.:0:0:.:.	160,168,0,0:1:1:2:0/0:./.:.:0:0:.:.
chr2_ref_v2	483883	.	CA	C	.	PASS	IntersectsRepeat=1;RepeatCorrectionApplied=1	SAC:ACF:DF:PD:GT:SGT:SF:SV:SIG:MT:PAC	241,201,0,0:1:1:2:0/0:./.:.:0	187,126,1,0:1:1:2:0/0:./.:.:0:0:.:.	47,44,45,55:1:1:2:0/1:./.:.:0:1:g.483884delA:0	177,181,1,0:1:1:2:0/0:./.:.:0:0:.:.	168,173,0,0:1:1:2:0/0:./.:.:0:0:.:.
chr2_ref_v2	483932	.	A	G	.	PASS	IntersectsRepeat=1;RepeatCorrectionApplied=0	SAC:ACF:DF:PD:GT:SGT:SF:SV:SIG:MT:PAC	187,224,0,0:1:1:2:0/0:./.:.:0	65,59,74,68:1:1:2:0/1:1/1:0.125:0:1:g.483932A>G:0	92,99,0,1:1:1:2:0/0:./.:.:0:0:.:.	173,172,1,0:1:1:2:0/0:./.:.:0:0:.:.	160,141,7,2:1:1:2:0/0:0/1:0.125:0:0:.:.
chr2_ref_v2	484479	.	A	G	.	PASS	IntersectsRepeat=0;RepeatCorrectionApplied=0	SAC:ACF:DF:PD:GT:SGT:SF:SV:SIG:MT:PAC	149,185,0,0:1:1:2:0/0:./.:.:0	48,74,51,82:1:1:2:0/1:./.:.:0:1:g.484479A>G:0	101,103,0,0:1:1:2:0/0:./.:.:0:0:.:.	162,174,0,0:1:1:2:0/0:./.:.:0:0:.:.	127,170,0,0:1:1:2:0/0:./.:.:0:0:.:.
chr2_ref_v2	484645	.	C	T	.	PASS	IntersectsRepeat=0;RepeatCorrectionApplied=0	SAC:ACF:DF:PD:GT:SGT:SF:SV:SIG:MT:PAC	158,184,0,0:1:1:2:0/0:./.:.:0	62,59,81,53:1:1:2:0/1:./.:.:0:1:g.484645C>T:0	115,92,0,0:1:1:2:0/0:./.:.:0:0:.:.	182,160,0,0:1:1:2:0/0:./.:.:0:0:.:.	148,140,0,0:1:1:2:0/0:./.:.:0:0:.:.
chr2_ref_v2	485157	.	A	G	.	PASS	IntersectsRepeat=0;RepeatCorrectionApplied=0	SAC:ACF:DF:PD:GT:SGT:SF:SV:SIG:MT:PAC	228,208,0,0:1:1:2:0/0:./.:.:0	67,69,69,68:1:1:2:0/1:./.:.:0:1:g.485157A>G:0	87,106,0,0:1:1:2:0/0:./.:.:0:0:.:.	185,165,0,0:1:1:2:0/0:./.:.:0:0:.:.	150,133,0,0:1:1:2:0/0:./.:.:0:0:.:.
chr2_ref_v2	485790	.	A	G	.	PASS	IntersectsRepeat=0;RepeatCorrectionApplied=0	SAC:ACF:DF:PD:GT:SGT:SF:SV:SIG:MT:PAC	136,156,0,0:1:1:2:0/0:./.:.:0	119,139,0,0:1:1:2:0/0:./.:.:0:0:.:.	94,66,0,0:1:1:2:0/0:./.:.:0:0:.:.	165,164,0,0:1:1:2:0/0:./.:.:0:0:.:.	84,80,67,58:1:1:2:0/1:0/0:0.125:0:1:g.485790A>G:0
chr2_ref_v2	485894	.	GT	G,GTT	.	PASS	IntersectsRepeat=1;RepeatCorrectionApplied=1	SAC:ACF:DF:PD:GT:SGT:SF:SV:SIG:MT:PAC	48,46,11,14,12,2:1:1:2:0/0:0/2:0.125:0	37,35,45,41,4,3:1:1:2:0/0:0/1:0.25:0:1:.:.	23,25,33,35,9,4:1:1:2:0/1:0/2:0.125:0:1:.:.	58,79,20,17,16,16:1:1:2:0/0:0/2:0.125:0:0:.:.	40,48,7,7,69,58:1:1:2:2/2:1/2:0.125:0:1:.:.
[truncated: 6,133,267 more chars]
